# Supplementary material for: Solid-state calculations for iterative refinement in quantum crystallography using the multipole model
Source: IUCrJ. 2025 Apr 4;12(Pt 3):322–33. doi: 10.1107/S2052252525002040 (PMC12044847; doi:10.1107/S2052252525002040)
Supplement: Supplementary file 1 [file m-12-00322-sup1.zip]

Archive with 20 entries (16 files):
- Serin/NoSpherA2_def2TZVP_PBE/
- Serin/NoSpherA2_def2TZVP_PBE/Serin.tsc
- Serin/NoSpherA2_def2TZVP_PBE/Serin_NoSpherA2_def2TZVP_PBE.cif
- Serin/ReCrystal08_def2TZVP_PBE/
- Serin/ReCrystal08_def2TZVP_PBE/ReCryst.out
- Serin/ReCrystal08_def2TZVP_PBE/ReCryst_convergence.log
- Serin/ReCrystal08_def2TZVP_PBE/Serine_xd_archive_ReCrystal08_def2TZVP_PBE.cif
- Serin/ReCrystal08_def2TZVP_PBE/xd.hkl
- Serin/ReCrystal08_def2TZVP_PBE/xd.mas
- Serin/ReCrystal08_def2TZVP_PBE/xd.res
- Xylitol/NoSpherA2_def2TZVP_PBE/
- Xylitol/NoSpherA2_def2TZVP_PBE/xylitol.cif
- Xylitol/NoSpherA2_def2TZVP_PBE/xylitol.tsc
- Xylitol/ReCrystal08_def2TZVP_PBE/
- Xylitol/ReCrystal08_def2TZVP_PBE/ReCryst.out
- Xylitol/ReCrystal08_def2TZVP_PBE/ReCryst_convergence.log
- Xylitol/ReCrystal08_def2TZVP_PBE/xd.hkl
- Xylitol/ReCrystal08_def2TZVP_PBE/xd.mas
- Xylitol/ReCrystal08_def2TZVP_PBE/xd.res
- Xylitol/ReCrystal08_def2TZVP_PBE/Xylitol_xd_archive_ReCrystal08_def2TZVP_PBE.cif
