# Supplementary material for: Solid-state calculations for iterative refinement in quantum crystallography using the multipole model
Source: IUCrJ. 2025 Apr 4;12(Pt 3):322–33. doi: 10.1107/S2052252525002040 (PMC12044847; doi:10.1107/S2052252525002040)
Supplement: Supplementary file 1 [file m-12-00322-sup1.zip › Serin/NoSpherA2_def2TZVP_PBE/Serin.tsc]

TITLE: Serin.cif
SYMM: expanded
SCATTERERS: O1 O2 O3 N1 C1 C3 C2 H3B H3A H2 H1A H1B H1C H3
DATA:
-8 0 8 1.50363025e+00,-1.92798706e-03 1.52111546e+00,-7.50116808e-03 1.55247068e+00,-2.72719755e-02 1.40148012e+00,1.07735842e-02 1.26508688e+00,1.79917434e-03 1.27790690e+00,8.76247213e-03 1.25617155e+00,-6.89801047e-03 1.94210112e-02,-2.09300127e-03 1.89984701e-02,-3.50325854e-03 1.71731141e-02,-6.45073745e-03 1.85364085e-02,-1.60979139e-03 1.56852100e-02,7.48742888e-03 1.82785490e-02,-5.09769578e-03 1.90304790e-02,1.87200841e-03 
-8 0 10 1.48673283e+00,-1.23518741e-03 1.49744860e+00,-3.96762436e-03 1.53083090e+00,-2.22933656e-02 1.38087100e+00,1.07236589e-02 1.24412091e+00,2.91597347e-04 1.25552410e+00,4.76062045e-03 1.23321272e+00,-3.79246127e-03 1.80496343e-02,-1.59661556e-03 1.74098278e-02,-3.39588541e-03 1.54200854e-02,-5.37371784e-03 1.63339263e-02,-1.99292837e-03 1.40878635e-02,6.58753572e-03 1.67062134e-02,-4.21163092e-03 1.74272368e-02,1.61467340e-03 
-8 0 12 1.46243543e+00,6.85568772e-05 1.46779118e+00,-3.95087290e-04 1.49888670e+00,-1.62937786e-02 1.35151303e+00,7.01684164e-03 1.21611856e+00,1.41379252e-03 1.22314946e+00,2.76961113e-03 1.20558269e+00,-1.70371139e-03 1.46092530e-02,-2.31530269e-04 1.44214021e-02,-2.25048657e-03 1.27390446e-02,-4.86115585e-03 1.29692915e-02,-2.07768047e-03 1.14460376e-02,4.88316804e-03 1.40895333e-02,-3.33320550e-03 1.46300478e-02,7.35357429e-04 
-8 0 20 1.28870601e+00,1.41866025e-03 1.28394995e+00,-2.47958188e-03 1.29504633e+00,2.91065758e-03 1.16228710e+00,1.96505034e-03 9.91895213e-01,-5.13840465e-04 9.98686576e-01,-1.31314615e-03 9.89512092e-01,7.33103749e-04 1.34776712e-02,-4.07209822e-03 1.11504796e-02,-2.63809001e-03 1.21297185e-02,-2.93016187e-03 1.21459168e-02,1.29935002e-03 1.24185066e-02,2.00020323e-03 1.08738076e-02,-1.83691481e-03 1.07041257e-02,-1.99674874e-04 
-8 1 8 1.49992407e+00,-1.59194371e-03 1.51664909e+00,-7.07596347e-03 1.54647157e+00,-2.47137900e-02 1.40036660e+00,7.00104980e-03 1.26520844e+00,2.10374935e-03 1.27680919e+00,8.19509901e-03 1.25522676e+00,-4.92090672e-03 1.96378623e-02,-1.64205436e-03 1.88998492e-02,-3.77906887e-03 1.73470658e-02,-5.89151367e-03 1.84749857e-02,-1.48076268e-03 1.59508823e-02,7.02870843e-03 1.79601977e-02,-5.52557929e-03 1.90907986e-02,1.35212571e-03 
-8 1 9 1.49245100e+00,-1.31608643e-03 1.50562001e+00,-5.22060598e-03 1.53724169e+00,-2.28370093e-02 1.39059089e+00,7.43462910e-03 1.25335056e+00,1.99666528e-03 1.26550170e+00,6.54867064e-03 1.24315313e+00,-4.55959657e-03 1.89279740e-02,-1.44139038e-03 1.79807146e-02,-3.73468379e-03 1.65037910e-02,-5.44617570e-03 1.73563069e-02,-1.71042071e-03 1.51607761e-02,6.66443790e-03 1.71782995e-02,-5.10828038e-03 1.82444203e-02,1.26176809e-03 
-8 1 10 1.48344107e+00,-8.84208136e-04 1.49342349e+00,-3.55162786e-03 1.52528480e+00,-2.01261666e-02 1.37942093e+00,7.48590258e-03 1.24389886e+00,8.55237478e-04 1.25413514e+00,4.03767688e-03 1.23245181e+00,-2.64867743e-03 1.82208503e-02,-1.11485357e-03 1.71679817e-02,-3.69659013e-03 1.55437317e-02,-4.94476516e-03 1.61901095e-02,-1.73413879e-03 1.43729067e-02,6.19417233e-03 1.64202254e-02,-4.58408907e-03 1.73920826e-02,1.07191844e-03 
-8 1 11 1.47269357e+00,-1.58577887e-04 1.47989025e+00,-1.87395143e-03 1.51110019e+00,-1.71644385e-02 1.36619513e+00,6.20997369e-03 1.23299115e+00,6.37903290e-04 1.24042146e+00,2.63294874e-03 1.22094865e+00,-1.27699572e-03 1.71286787e-02,-5.10860430e-04 1.60748902e-02,-3.31096821e-03 1.43716626e-02,-4.57186774e-03 1.48280100e-02,-1.67829570e-03 1.33322517e-02,5.46794292e-03 1.54549454e-02,-4.09432111e-03 1.63234668e-02,6.84291970e-04 
-8 1 12 1.45907663e+00,4.87770429e-04 1.46373644e+00,-2.92866981e-04 1.49395795e+00,-1.44484650e-02 1.34933460e+00,4.22548500e-03 1.21267211e+00,1.43441945e-03 1.21974091e+00,1.93745080e-03 1.20236729e+00,-1.53035388e-03 1.53439736e-02,1.07976084e-04 1.44039434e-02,-2.64517060e-03 1.30175931e-02,-4.32496026e-03 1.32262694e-02,-1.41636255e-03 1.19044511e-02,4.68375750e-03 1.41114301e-02,-3.51631326e-03 1.48206233e-02,3.36441383e-04 
-8 1 19 1.31114730e+00,1.43227944e-03 1.30600843e+00,6.49410045e-05 1.32080517e+00,2.28825737e-03 1.18710782e+00,2.33221033e-03 1.00915667e+00,2.57720072e-03 1.02073028e+00,4.09928197e-03 1.01078624e+00,-1.31292545e-04 6.92247442e-03,-2.48265034e-03 6.50775294e-03,-1.29977245e-03 8.28980898e-03,-2.50683346e-03 4.55089480e-03,-1.06946863e-03 6.56155078e-03,6.69485133e-04 7.04190884e-03,-2.50456541e-03 6.22186889e-03,-1.01650999e-03 
-8 1 20 1.28808778e+00,1.95380990e-03 1.28281096e+00,-1.35205433e-03 1.29229359e+00,3.15224252e-03 1.16083542e+00,1.27723908e-03 9.92027437e-01,8.88188859e-04 9.96378208e-01,7.03608744e-04 9.88045521e-01,3.60287746e-04 9.16671609e-03,-3.76195401e-03 7.84887270e-03,-3.09914625e-03 9.99363994e-03,-2.40441583e-03 7.52585624e-03,-5.39143744e-04 8.94671872e-03,-9.17894343e-04 8.62136623e-03,-3.69261982e-03 7.94559583e-03,-2.20290151e-03 
-8 1 21 1.27052130e+00,2.56086696e-03 1.26565265e+00,-2.01633947e-03 1.26829723e+00,5.06816012e-03 1.13543521e+00,-3.54886279e-04 9.84615739e-01,-1.12631653e-03 9.76539309e-01,-2.95581052e-03 9.71481743e-01,1.86690356e-03 1.28033167e-02,-3.75756971e-03 1.06407975e-02,-4.09495701e-03 1.22533657e-02,-1.71390445e-03 1.19644026e-02,-6.23623922e-04 1.19639123e-02,-2.95523110e-03 1.12619690e-02,-4.67946874e-03 1.11369134e-02,-3.99784303e-03 
-8 2 7 1.49683549e+00,-1.82065336e-03 1.51659282e+00,-9.08071378e-03 1.54071375e+00,-2.27383841e-02 1.40266064e+00,2.25591486e-03 1.26828910e+00,-1.42645992e-03 1.27880388e+00,3.84148425e-03 1.25772938e+00,-2.85309079e-03 1.99169897e-02,-1.76008420e-03 1.90938835e-02,-4.35100216e-03 1.78817879e-02,-5.55632236e-03 1.87681553e-02,-8.88335379e-04 1.64285085e-02,6.58312518e-03 1.78613893e-02,-6.03730054e-03 1.93251996e-02,8.79750606e-04 
-8 2 8 1.49268635e+00,-1.31627817e-03 1.50853090e+00,-7.06197904e-03 1.53590465e+00,-2.18006863e-02 1.39603334e+00,2.51915801e-03 1.26086436e+00,5.69804389e-05 1.27147821e+00,4.45645509e-03 1.24943405e+00,-3.64366094e-03 1.92961297e-02,-1.49271541e-03 1.83430017e-02,-4.04680340e-03 1.72193748e-02,-5.47729043e-03 1.79382153e-02,-1.44751704e-03 1.57992837e-02,6.22010475e-03 1.72466682e-02,-5.82008409e-03 1.86892048e-02,7.64605444e-04 
-8 2 9 1.48568037e+00,-9.87525024e-04 1.49777056e+00,-5.08312822e-03 1.52699315e+00,-2.00705520e-02 1.38626605e+00,3.24622357e-03 1.24928846e+00,7.07553668e-04 1.26010569e+00,3.25396576e-03 1.23779843e+00,-3.22875401e-03 1.84898393e-02,-1.38324210e-03 1.74015404e-02,-3.89077917e-03 1.63191556e-02,-5.18905426e-03 1.68042794e-02,-1.68585364e-03 1.50300003e-02,5.87400456e-03 1.64696413e-02,-5.35790721e-03 1.77593343e-02,6.50403853e-04 
-8 2 10 1.47711320e+00,-5.22866457e-04 1.48596776e+00,-3.24576796e-03 1.51550406e+00,-1.75284075e-02 1.37486634e+00,3.83783594e-03 1.23967859e+00,-1.10705558e-05 1.24846434e+00,1.45208824e-03 1.22752849e+00,-1.77090665e-03 1.78203606e-02,-1.24847377e-03 1.65596869e-02,-3.79679114e-03 1.53682499e-02,-4.72285731e-03 1.56965468e-02,-1.65379213e-03 1.43285453e-02,5.45896232e-03 1.58003121e-02,-4.80205439e-03 1.68695824e-02,4.66334395e-04 
-8 2 11 1.46660190e+00,3.12215184e-04 1.47282691e+00,-1.41759136e-03 1.50195565e+00,-1.46748814e-02 1.36125569e+00,3.32009202e-03 1.22797418e+00,-3.46825747e-05 1.23429605e+00,7.95229824e-04 1.21579595e+00,-8.61229347e-04 1.70159289e-02,-8.59246942e-04 1.55074854e-02,-3.45457607e-03 1.43162072e-02,-4.20662630e-03 1.45242048e-02,-1.50612929e-03 1.34598871e-02,4.79331440e-03 1.50250293e-02,-4.33729119e-03 1.59049962e-02,5.34366622e-05 
-8 2 12 1.45294027e+00,1.21105280e-03 1.45686687e+00,2.80850492e-04 1.48549942e+00,-1.20227985e-02 1.34402748e+00,2.00170718e-03 1.20662270e+00,1.25335628e-03 1.21303174e+00,8.37955127e-04 1.19593266e+00,-1.11020825e-03 1.57324366e-02,-3.91049977e-04 1.40075646e-02,-2.88948545e-03 1.31861812e-02,-3.71558296e-03 1.32311832e-02,-1.16453847e-03 1.22655093e-02,3.97587319e-03 1.39430742e-02,-3.85712940e-03 1.46317009e-02,-4.24676590e-04 
-8 2 19 1.31128763e+00,1.47857626e-03 1.30500544e+00,2.31892984e-04 1.31729172e+00,3.31019159e-03 1.18704468e+00,2.36454274e-03 1.01941688e+00,4.06607468e-03 1.02545259e+00,4.99310997e-03 1.01806517e+00,1.74267404e-03 4.67336096e-03,1.03660815e-03 5.77800080e-03,-3.73516256e-04 7.16467556e-03,-1.66865324e-03 3.36944827e-03,-1.67356539e-03 4.80898222e-03,1.68555670e-03 6.06020667e-03,-2.26291758e-03 5.77903477e-03,1.83836495e-04 
-8 2 20 1.28651981e+00,2.25789283e-03 1.27996265e+00,1.29059297e-04 1.28810408e+00,4.06493220e-03 1.15772295e+00,8.82920910e-04 9.93950777e-01,3.13965789e-03 9.96287611e-01,3.04078362e-03 9.87569767e-01,1.31978549e-03 2.44183397e-03,-1.37920367e-04 2.97742916e-03,-2.33317107e-03 4.94333540e-03,-1.68118101e-03 1.73294144e-03,-2.02986807e-03 3.14260170e-03,-8.24348159e-04 4.00180611e-03,-3.76956754e-03 3.79531739e-03,-1.76455041e-03 
-8 2 21 1.26606545e+00,2.66010821e-03 1.25982957e+00,6.70288298e-05 1.26305846e+00,5.67218213e-03 1.12840453e+00,-1.06295054e-03 9.70389072e-01,4.28535704e-04 9.66816722e-01,-3.26764777e-04 9.58573606e-01,1.70702485e-03 1.47739992e-03,-7.87267730e-04 1.59317488e-03,-3.89515442e-03 2.95198942e-03,-1.05004912e-03 1.51304121e-03,-2.30533441e-03 2.06245670e-03,-3.74008113e-03 2.78195382e-03,-5.08796196e-03 2.67399415e-03,-4.41607504e-03 
-8 3 1 1.45254064e+00,-3.59031632e-03 1.49247883e+00,-1.62899801e-02 1.48208745e+00,-1.31626991e-02 1.36876771e+00,-5.98962292e-03 1.22917877e+00,3.07994310e-03 1.23549359e+00,-4.48065949e-03 1.22192626e+00,-1.74058771e-03 1.60925376e-02,-2.54048570e-03 1.58331903e-02,-4.15098848e-03 1.56514673e-02,-3.89671458e-03 1.50082836e-02,7.24817755e-04 1.43855012e-02,3.98270956e-03 1.50486921e-02,-5.46665230e-03 1.59591639e-02,5.76919412e-04 
-8 3 5 1.48374059e+00,-2.36341188e-03 1.51036745e+00,-1.16457083e-02 1.52283928e+00,-1.93134847e-02 1.39626781e+00,-3.67025364e-03 1.25429344e+00,-7.76242912e-04 1.26554775e+00,-2.41992836e-04 1.24588269e+00,-1.13261797e-03 1.91889156e-02,-1.96483700e-03 1.81846060e-02,-4.64194018e-03 1.77074595e-02,-4.99700804e-03 1.78920100e-02,2.71125390e-04 1.64065812e-02,5.78029539e-03 1.70085968e-02,-6.31297662e-03 1.86631875e-02,4.85578748e-04 
-8 3 6 1.48572090e+00,-1.95283958e-03 1.50861673e+00,-1.00902576e-02 1.52550496e+00,-1.94601519e-02 1.39670447e+00,-2.68425868e-03 1.25589095e+00,-2.26451742e-03 1.26682091e+00,-4.90978859e-04 1.24711770e+00,-7.40808470e-04 1.92522864e-02,-1.73319437e-03 1.82408050e-02,-4.70841739e-03 1.76563930e-02,-4.92725513e-03 1.79692014e-02,-1.03748331e-04 1.62226732e-02,5.83325092e-03 1.70240276e-02,-6.22012655e-03 1.86732716e-02,4.22226548e-04 
-8 3 7 1.48518607e+00,-1.31657223e-03 1.50428050e+00,-8.39816489e-03 1.52517010e+00,-1.90743909e-02 1.39411479e+00,-2.26905625e-03 1.25585688e+00,-2.61742071e-03 1.26565307e+00,5.89833042e-04 1.24534749e+00,-7.31713599e-04 1.90548446e-02,-1.43158552e-03 1.80008988e-02,-4.54725652e-03 1.73450335e-02,-4.95484481e-03 1.76840919e-02,-6.60604694e-04 1.58450278e-02,5.67652290e-03 1.68072176e-02,-6.12604698e-03 1.85319010e-02,3.43604527e-04 
-8 3 8 1.48132398e+00,-7.18859112e-04 1.49646312e+00,-6.50393342e-03 1.52073478e+00,-1.82122786e-02 1.38757581e+00,-1.91408317e-03 1.24895035e+00,-1.26365890e-03 1.25876522e+00,1.42380987e-03 1.23737782e+00,-1.03031379e-03 1.83356739e-02,-1.17980111e-03 1.73175555e-02,-4.22232584e-03 1.66659315e-02,-5.01574464e-03 1.68668566e-02,-1.20344595e-03 1.51761686e-02,5.33383792e-03 1.61796714e-02,-5.89474899e-03 1.78779611e-02,2.18785681e-04 
-8 3 9 1.47481568e+00,-3.70073561e-04 1.48602431e+00,-4.57186546e-03 1.51238196e+00,-1.66849692e-02 1.37793331e+00,-9.84179852e-04 1.23800947e+00,-2.32054071e-04 1.24787163e+00,5.53246297e-04 1.22608865e+00,-6.32718669e-04 1.73358802e-02,-1.17210418e-03 1.64517228e-02,-3.96820607e-03 1.57775519e-02,-4.92238982e-03 1.57655652e-02,-1.47933081e-03 1.43865517e-02,4.97148923e-03 1.54039402e-02,-5.39899687e-03 1.68464723e-02,1.31608947e-04 
-8 3 10 1.46686804e+00,-6.14690402e-05 1.47463849e+00,-2.72356581e-03 1.50157763e+00,-1.44563328e-02 1.36656380e+00,1.24233987e-04 1.22859997e+00,-6.36218962e-04 1.23650571e+00,-9.40280077e-04 1.21627545e+00,3.40716058e-04 1.64375615e-02,-1.24839446e-03 1.56357404e-02,-3.75749666e-03 1.48551265e-02,-4.60120028e-03 1.46883130e-02,-1.51604185e-03 1.36810792e-02,4.58917365e-03 1.47687169e-02,-4.81429200e-03 1.58588404e-02,1.49681309e-05 
-8 3 11 1.45720353e+00,5.84992487e-04 1.46232928e+00,-8.65746445e-04 1.48901523e+00,-1.18863542e-02 1.35316965e+00,5.61835561e-04 1.21816753e+00,-7.86602094e-04 1.22328826e+00,-1.38201189e-03 1.20607550e+00,6.85270738e-04 1.55020046e-02,-1.10545248e-03 1.45492332e-02,-3.36189416e-03 1.37844735e-02,-4.08220990e-03 1.35292782e-02,-1.46149331e-03 1.28611366e-02,4.00161260e-03 1.40670879e-02,-4.38879326e-03 1.48654108e-02,-3.73466334e-04 
-8 3 19 1.30768547e+00,7.85884958e-04 1.30018394e+00,-2.45700892e-04 1.31089459e+00,4.51916512e-03 1.18310164e+00,1.38705565e-03 1.02395268e+00,3.28531746e-03 1.02561140e+00,2.96105870e-03 1.01935341e+00,4.00235218e-03 6.32847091e-03,4.20540685e-03 7.56858676e-03,4.05082381e-04 7.66088725e-03,-1.03102846e-03 6.25859122e-03,-2.01406072e-03 6.01644920e-03,3.48146969e-03 6.66516697e-03,-1.29700409e-03 7.61680176e-03,1.31807127e-03 
-8 3 20 1.28233247e+00,2.42414301e-03 1.27453026e+00,7.81456323e-04 1.28221093e+00,5.42476721e-03 1.15206370e+00,4.99871376e-04 9.93014556e-01,3.03918671e-03 9.94761466e-01,2.73753177e-03 9.84868997e-01,2.54225571e-03 5.92611195e-04,3.60493978e-03 1.48711331e-03,-7.29501521e-04 2.40936470e-03,-1.38706521e-03 6.84636061e-04,-2.85414540e-03 8.24586540e-04,1.72221147e-03 1.71346456e-03,-2.08002889e-03 2.54633375e-03,3.44107979e-04 
-8 4 1 1.44055373e+00,-2.12552179e-03 1.47888552e+00,-1.37364006e-02 1.46684508e+00,-9.50315059e-03 1.35754648e+00,-8.25265699e-03 1.21711025e+00,4.04628341e-03 1.22228205e+00,-5.00449502e-03 1.20710794e+00,8.71055896e-04 1.51141122e-02,-2.49724925e-03 1.46609057e-02,-4.14255592e-03 1.50765558e-02,-3.45249871e-03 1.35273641e-02,7.12803832e-04 1.35757722e-02,3.39300714e-03 1.39730517e-02,-5.17465992e-03 1.49421263e-02,2.17108297e-04 
-8 4 2 1.45129608e+00,-1.81016631e-03 1.48677465e+00,-1.30462853e-02 1.48021157e+00,-1.10245368e-02 1.36827993e+00,-8.46494712e-03 1.22858953e+00,3.32059017e-03 1.23466454e+00,-3.75215052e-03 1.21871806e+00,2.76354752e-03 1.64042387e-02,-2.52981756e-03 1.55607068e-02,-4.41135247e-03 1.58917657e-02,-3.84206085e-03 1.44750137e-02,8.76583899e-04 1.43342970e-02,4.12999198e-03 1.47382269e-02,-5.47076008e-03 1.58388309e-02,4.77194318e-04 
-8 4 3 1.46008583e+00,-1.56701567e-03 1.49237312e+00,-1.20235740e-02 1.49147559e+00,-1.24998925e-02 1.37670008e+00,-8.32716222e-03 1.23776672e+00,2.06249031e-03 1.24406122e+00,-1.52613719e-03 1.22745169e+00,2.98117832e-03 1.75645281e-02,-2.21242956e-03 1.63381113e-02,-4.48775202e-03 1.65301149e-02,-4.17311403e-03 1.55689408e-02,8.97273110e-04 1.52837147e-02,4.49316824e-03 1.55307514e-02,-5.82542305e-03 1.70046922e-02,4.33277051e-04 
-8 4 4 1.46619434e+00,-1.44916359e-03 1.49498129e+00,-1.07370096e-02 1.49951541e+00,-1.37807630e-02 1.38220851e+00,-7.83065817e-03 1.24185579e+00,1.68579098e-03 1.24907474e+00,-4.07426905e-04 1.23164254e+00,2.33337674e-03 1.81277808e-02,-1.74292469e-03 1.67806597e-02,-4.54830593e-03 1.68831262e-02,-4.36473912e-03 1.63399465e-02,7.02982202e-04 1.57878777e-02,4.51372000e-03 1.59105314e-02,-6.13008920e-03 1.75792624e-02,1.23142858e-04 
-8 4 5 1.47000816e+00,-1.33345697e-03 1.49508926e+00,-9.32241876e-03 1.50443032e+00,-1.45960217e-02 1.38501621e+00,-7.03873691e-03 1.24297349e+00,1.24568588e-03 1.25097503e+00,-8.02467300e-04 1.23324767e+00,2.28486695e-03 1.82437219e-02,-1.44142798e-03 1.69418478e-02,-4.66776801e-03 1.69681047e-02,-4.31683440e-03 1.66814285e-02,4.54965874e-04 1.57363434e-02,4.56222280e-03 1.59471952e-02,-6.19387573e-03 1.75749182e-02,-9.14614705e-05 
-8 4 6 1.47196628e+00,-9.96761749e-04 1.49334669e+00,-7.89569571e-03 1.50689389e+00,-1.48408076e-02 1.38535248e+00,-6.34304065e-03 1.24435652e+00,-2.37044376e-04 1.25182844e+00,-9.62337832e-04 1.23431121e+00,2.82690213e-03 1.83099664e-02,-1.25136739e-03 1.69506995e-02,-4.73139837e-03 1.68829898e-02,-4.15542282e-03 1.67572113e-02,1.74497071e-04 1.54822466e-02,4.71593217e-03 1.59171162e-02,-6.10141780e-03 1.75578010e-02,-1.32085462e-04 
-8 4 7 1.47147305e+00,-3.65452761e-04 1.48924219e+00,-6.40872109e-03 1.50664199e+00,-1.46028519e-02 1.38255432e+00,-5.93920624e-03 1.24395408e+00,-1.32563357e-03 1.25042121e+00,1.34892156e-05 1.23268642e+00,2.90990153e-03 1.82142360e-02,-9.32144974e-04 1.66946097e-02,-4.58991423e-03 1.65752302e-02,-4.10641449e-03 1.65044366e-02,-2.30200673e-04 1.51231057e-02,4.70829683e-03 1.57130336e-02,-5.99780932e-03 1.74989941e-02,-1.83472126e-04 
-8 4 9 1.46154592e+00,6.64673726e-04 1.47185640e+00,-3.18175995e-03 1.49504560e+00,-1.26846560e-02 1.36639654e+00,-4.31690496e-03 1.22645287e+00,-6.68998747e-05 1.23345470e+00,-3.30638766e-04 1.21356565e+00,2.44520852e-03 1.64993099e-02,-4.18144994e-04 1.52839305e-02,-4.04672264e-03 1.51558715e-02,-4.27639406e-03 1.47293969e-02,-9.18298158e-04 1.35845957e-02,4.05041711e-03 1.43152055e-02,-5.27105981e-03 1.58294142e-02,-2.96428409e-04 
-8 4 10 1.45374791e+00,6.82397676e-04 1.46049734e+00,-1.70747576e-03 1.48480974e+00,-1.09408141e-02 1.35488845e+00,-2.96092435e-03 1.21437107e+00,-5.28319517e-04 1.22094368e+00,-2.22920797e-03 1.20203385e+00,2.74842414e-03 1.53684618e-02,-4.65449427e-04 1.46579046e-02,-3.74371951e-03 1.43571563e-02,-4.19168504e-03 1.37331997e-02,-9.66389515e-04 1.27981396e-02,3.79861299e-03 1.36908349e-02,-4.58939804e-03 1.47845430e-02,-2.05247894e-04 
-8 4 18 1.32320822e+00,-1.21282724e-03 1.31541147e+00,-1.52294098e-03 1.32833386e+00,4.62648812e-03 1.20103526e+00,5.41199496e-04 1.03936260e+00,8.14864651e-04 1.03952309e+00,-1.45334965e-03 1.03555604e+00,5.12880728e-03 1.40611513e-02,2.93933448e-03 1.46816569e-02,-3.91205752e-04 1.25393073e-02,-4.58179370e-04 1.45233943e-02,-8.71430674e-04 1.27520173e-02,3.23681494e-03 1.21760204e-02,-1.09027829e-03 1.35667096e-02,1.27196350e-04 
-8 4 19 1.29883155e+00,6.93989897e-04 1.29058410e+00,-7.16937001e-04 1.30111625e+00,5.92792312e-03 1.17351015e+00,4.29598703e-04 1.01454698e+00,1.51729122e-03 1.01557183e+00,-4.11438567e-04 1.00895234e+00,5.39871847e-03 1.03620588e-02,4.04022064e-03 1.07209481e-02,2.69383331e-04 9.49111320e-03,-8.90152398e-04 1.07643352e-02,-2.25568506e-03 9.22424562e-03,3.90765507e-03 8.71433758e-03,-6.18934546e-04 1.04449335e-02,9.52457961e-04 
-8 4 20 1.27452008e+00,3.19673132e-03 1.26618077e+00,5.02697617e-04 1.27415674e+00,7.07022751e-03 1.14306926e+00,2.96963863e-04 9.83806903e-01,1.04360002e-03 9.86276772e-01,7.57413330e-05 9.76554477e-01,3.61306317e-03 4.68810232e-03,4.27789260e-03 4.46698737e-03,4.17491476e-04 4.16589647e-03,-1.47781442e-03 4.66311138e-03,-3.20777056e-03 3.48078679e-03,3.74875134e-03 3.52647545e-03,-2.48122099e-04 5.10912057e-03,1.70260724e-03 
-8 5 1 1.42726030e+00,-5.68096808e-04 1.46382904e+00,-1.04412399e-02 1.45005828e+00,-5.88003025e-03 1.34400125e+00,-9.22020001e-03 1.20410108e+00,4.00184480e-03 1.20762753e+00,-5.47581388e-03 1.19374586e+00,3.19122319e-03 1.43580884e-02,-1.97534942e-03 1.35236299e-02,-3.97773166e-03 1.46187827e-02,-2.84406979e-03 1.20250222e-02,1.11262695e-03 1.26430780e-02,2.61260056e-03 1.29842955e-02,-4.93730686e-03 1.36433474e-02,-1.74342245e-04 
-8 5 2 1.43742264e+00,-5.08254514e-04 1.47103657e+00,-9.88610181e-03 1.46243245e+00,-7.07690479e-03 1.35463752e+00,-9.88974325e-03 1.21655226e+00,2.62797077e-03 1.22010156e+00,-4.28299988e-03 1.20695983e+00,4.29743856e-03 1.55687293e-02,-1.94934110e-03 1.42567120e-02,-4.25162040e-03 1.51781453e-02,-3.04025017e-03 1.29897863e-02,1.36219455e-03 1.34718938e-02,3.19737914e-03 1.36846807e-02,-5.25203414e-03 1.47341699e-02,2.09652572e-04 
-8 5 3 1.44545584e+00,-4.70452263e-04 1.47572618e+00,-9.23785293e-03 1.47266458e+00,-8.27162666e-03 1.36265930e+00,-1.00986252e-02 1.22516776e+00,1.08843687e-03 1.22883673e+00,-2.80739899e-03 1.21517396e+00,3.93829452e-03 1.66309344e-02,-1.56072794e-03 1.49336540e-02,-4.35002208e-03 1.56717358e-02,-3.31964114e-03 1.41757742e-02,1.25978969e-03 1.43987045e-02,3.32991571e-03 1.44329685e-02,-5.68485689e-03 1.59672255e-02,5.22021600e-05 
-8 5 4 1.45127514e+00,-4.16356944e-04 1.47793028e+00,-8.26399301e-03 1.48009296e+00,-9.32158722e-03 1.36813198e+00,-9.91749379e-03 1.23050796e+00,9.17133490e-04 1.23447264e+00,-2.26226815e-03 1.21930419e+00,3.40050703e-03 1.69549922e-02,-1.15410463e-03 1.52464911e-02,-4.47773798e-03 1.58214225e-02,-3.57427619e-03 1.49175343e-02,9.07678271e-04 1.46731302e-02,3.17952806e-03 1.46488754e-02,-6.01981927e-03 1.62717441e-02,-4.29312631e-04 
-8 5 5 1.45514381e+00,-3.16084651e-04 1.47798350e+00,-7.01493979e-03 1.48469584e+00,-1.00550656e-02 1.37109006e+00,-9.55282480e-03 1.23335518e+00,8.83636866e-04 1.23722996e+00,-2.52966590e-03 1.22122456e+00,3.73690163e-03 1.68515586e-02,-1.07596547e-03 1.53383252e-02,-4.63334161e-03 1.57374179e-02,-3.57419215e-03 1.52093198e-02,6.10228693e-04 1.44292067e-02,3.22933018e-03 1.45482110e-02,-6.02207951e-03 1.59667566e-02,-6.83401760e-04 
-8 5 6 1.45706142e+00,-6.59953114e-05 1.47611053e+00,-5.70378905e-03 1.48684089e+00,-1.03966322e-02 1.37122818e+00,-9.15923913e-03 1.23402506e+00,-3.14985975e-04 1.23730374e+00,-2.42535685e-03 1.22163716e+00,4.47888855e-03 1.69162321e-02,-1.13560496e-03 1.53833954e-02,-4.65139790e-03 1.56295171e-02,-3.36324728e-03 1.53359333e-02,4.19177073e-04 1.42219038e-02,3.53276690e-03 1.45443299e-02,-5.83159590e-03 1.59096393e-02,-6.59775771e-04 
-8 5 7 1.45655091e+00,4.38924571e-04 1.47207929e+00,-4.37974063e-03 1.48647391e+00,-1.03460847e-02 1.36809979e+00,-8.62684030e-03 1.23202533e+00,-1.58459373e-03 1.23456581e+00,-1.57850010e-03 1.21932694e+00,4.53067072e-03 1.70748783e-02,-8.97854381e-04 1.51913749e-02,-4.45455125e-03 1.54152362e-02,-3.21303658e-03 1.52367285e-02,1.80620605e-04 1.40807326e-02,3.68568274e-03 1.44968267e-02,-5.69032972e-03 1.60501131e-02,-6.77590814e-04 
-8 5 8 1.45324690e+00,1.09774385e-03 1.46547455e+00,-2.98061779e-03 1.48304232e+00,-9.85528889e-03 1.36163423e+00,-7.68908181e-03 1.22626806e+00,-1.61418522e-03 1.22838854e+00,-1.04370754e-03 1.21258996e+00,3.87533621e-03 1.67885092e-02,-3.43970067e-04 1.45449980e-02,-4.18856131e-03 1.48785303e-02,-3.24952927e-03 1.46469137e-02,-1.00339827e-04 1.35573423e-02,3.44946031e-03 1.40089352e-02,-5.53162428e-03 1.56577233e-02,-8.14791490e-04 
-8 5 9 1.44737451e+00,1.56848282e-03 1.45627133e+00,-1.60721008e-03 1.47625859e+00,-8.86251557e-03 1.35228445e+00,-6.31789415e-03 1.21562105e+00,-1.06385101e-03 1.21814277e+00,-1.71466459e-03 1.20127228e+00,3.41566528e-03 1.60010518e-02,1.16904963e-04 1.37876273e-02,-4.01307627e-03 1.41630899e-02,-3.32830200e-03 1.37397926e-02,-2.05651496e-04 1.26298663e-02,3.10416102e-03 1.32154288e-02,-5.07386765e-03 1.46557417e-02,-8.18871077e-04 
-8 5 18 1.31024579e+00,-4.00450258e-04 1.30153644e+00,-1.01483969e-03 1.31451952e+00,5.68788007e-03 1.18727979e+00,2.39361289e-04 1.02125573e+00,2.11892245e-03 1.02305352e+00,-1.31448674e-03 1.01659254e+00,5.31373583e-03 1.26659668e-02,3.22367379e-04 1.32339283e-02,-2.04126109e-03 1.11101035e-02,-6.25359854e-04 1.34367649e-02,-9.44462161e-04 1.20852796e-02,1.57488641e-03 1.13293919e-02,-1.91713187e-03 1.23956514e-02,-1.78842902e-03 
-8 5 19 1.28718004e+00,1.84407067e-03 1.27847411e+00,-7.06406461e-04 1.28917604e+00,7.38721938e-03 1.16052421e+00,3.44905083e-04 9.98114822e-01,1.30074990e-03 9.99680424e-01,-1.87705752e-03 9.92672900e-01,6.22162167e-03 1.21040526e-02,1.32945734e-03 1.20560661e-02,-9.43541679e-04 1.02601609e-02,-8.10421245e-04 1.24802856e-02,-2.11207818e-03 1.09190844e-02,2.46732927e-03 1.00509424e-02,-9.30204583e-04 1.14850995e-02,-7.79240276e-04 
-8 5 20 1.26489489e+00,4.85098938e-03 1.25641255e+00,2.20443925e-04 1.26460655e+00,8.87806591e-03 1.13176100e+00,4.90798683e-04 9.71451904e-01,-9.69734183e-05 9.72887634e-01,-1.73776974e-03 9.65590396e-01,5.03339014e-03 9.52357381e-03,2.04249723e-03 8.43521763e-03,1.38005929e-04 7.44049628e-03,-1.40889801e-03 9.00843302e-03,-3.01239853e-03 7.44967775e-03,3.29774185e-03 7.04624293e-03,1.92850357e-04 8.49434448e-03,8.78272851e-04 
-8 6 3 1.42791765e+00,3.98956435e-05 1.45593826e+00,-7.42585218e-03 1.45193861e+00,-4.97319073e-03 1.34458682e+00,-1.05960777e-02 1.20239594e+00,-1.78333198e-03 1.20642926e+00,-5.90670876e-03 1.19473823e+00,1.79611627e-03 1.49223339e-02,-1.00017538e-03 1.31911152e-02,-3.99292957e-03 1.40808658e-02,-2.50247527e-03 1.26788813e-02,1.73480576e-03 1.27557636e-02,2.43276323e-03 1.27900003e-02,-5.36437279e-03 1.46451334e-02,-2.58299631e-04 
-8 6 4 1.43364017e+00,2.21002759e-04 1.45808742e+00,-6.75336255e-03 1.45891110e+00,-5.82060806e-03 1.34994219e+00,-1.07436669e-02 1.20940921e+00,-2.08665936e-03 1.21330389e+00,-5.96403293e-03 1.19906226e+00,1.63248700e-03 1.49254515e-02,-7.38228339e-04 1.33225039e-02,-4.19703887e-03 1.41507722e-02,-2.86837742e-03 1.31880266e-02,1.15460680e-03 1.27495773e-02,2.21450385e-03 1.28156967e-02,-5.70162122e-03 1.44994671e-02,-7.99276194e-04 
-8 6 5 1.43767383e+00,4.63849000e-04 1.45837350e+00,-5.64244104e-03 1.46337441e+00,-6.43080306e-03 1.35299668e+00,-1.08508125e-02 1.21425811e+00,-2.00343213e-03 1.21758340e+00,-5.95948199e-03 1.20188318e+00,2.46686399e-03 1.45245356e-02,-9.85273193e-04 1.33282527e-02,-4.39785066e-03 1.39206085e-02,-2.97957093e-03 1.32872016e-02,8.10953854e-04 1.23100449e-02,2.29874301e-03 1.25848623e-02,-5.60719506e-03 1.37802198e-02,-9.36931160e-04 
-8 6 6 1.43938225e+00,6.54430491e-04 1.45623439e+00,-4.43174351e-03 1.46517851e+00,-6.79438548e-03 1.35288972e+00,-1.07508626e-02 1.21378617e+00,-2.42770685e-03 1.21688213e+00,-5.57921291e-03 1.20151390e+00,3.57014633e-03 1.45345444e-02,-1.43049679e-03 1.35302897e-02,-4.35402522e-03 1.38615039e-02,-2.83680506e-03 1.35061193e-02,6.82182656e-04 1.22592148e-02,2.70975680e-03 1.27192246e-02,-5.29961866e-03 1.37200254e-02,-7.83841640e-04 
-8 6 7 1.43865712e+00,8.94783538e-04 1.45187939e+00,-3.26043329e-03 1.46447606e+00,-6.87364839e-03 1.34949016e+00,-1.00607916e-02 1.20929458e+00,-2.96251921e-03 1.21208432e+00,-4.89899260e-03 1.19790808e+00,3.89055764e-03 1.48844845e-02,-1.41492759e-03 1.35579323e-02,-4.03739335e-03 1.38247287e-02,-2.72030774e-03 1.36865113e-02,5.02698709e-04 1.25021078e-02,2.97430993e-03 1.29720447e-02,-5.14759540e-03 1.41537695e-02,-8.11710295e-04 
-8 6 17 1.31984092e+00,-3.23611508e-04 1.31076703e+00,-4.05487071e-04 1.32445703e+00,4.68877331e-03 1.19853297e+00,4.13451717e-04 1.03022483e+00,4.33230237e-03 1.03354434e+00,1.19707819e-03 1.02554258e+00,3.51760929e-03 6.83310057e-03,-6.25019261e-04 7.75545788e-03,-2.97337370e-03 7.30107625e-03,-1.44460429e-03 7.68152362e-03,-5.78749467e-04 7.91095914e-03,1.14720237e-03 7.80096832e-03,-3.19028513e-03 8.04064334e-03,-1.98882382e-03 
-8 6 18 1.29694438e+00,9.88419967e-04 1.28754156e+00,-5.12384953e-04 1.29991453e+00,6.39913113e-03 1.17297019e+00,4.40585561e-04 1.00586219e+00,3.56237734e-03 1.00861952e+00,6.58277839e-05 1.00067175e+00,4.88256629e-03 8.19612861e-03,-1.03286731e-03 9.01350550e-03,-3.17506790e-03 7.96938507e-03,-9.84240307e-04 8.90915317e-03,-9.30153573e-04 8.83927829e-03,5.37092384e-04 8.53405426e-03,-2.84239373e-03 8.74577168e-03,-2.61113378e-03 
-8 6 19 1.27525840e+00,3.46029395e-03 1.26610603e+00,-3.05433142e-04 1.27636958e+00,8.40001530e-03 1.14649802e+00,5.83353821e-04 9.83899468e-01,1.56296912e-03 9.84477746e-01,-1.75145722e-03 9.77948134e-01,5.95703840e-03 9.63538419e-03,-9.24073322e-04 9.80756383e-03,-2.47550411e-03 8.67958647e-03,-7.87366410e-04 9.86782030e-03,-1.52891271e-03 9.26194047e-03,5.95843960e-04 9.04257816e-03,-2.02006543e-03 9.39845371e-03,-2.47862508e-03 
-8 7 16 1.32561841e+00,-5.98403473e-04 1.31679424e+00,-9.49498859e-04 1.33058477e+00,4.18920673e-03 1.20684135e+00,3.80561221e-04 1.04095009e+00,2.12587695e-03 1.04407481e+00,1.29249913e-04 1.03810571e+00,3.78888611e-03 7.04644090e-03,2.04925340e-03 7.44532518e-03,-9.53971057e-04 8.45285728e-03,-2.26177279e-03 7.50679625e-03,-1.38207463e-03 8.05054059e-03,2.88163885e-03 7.34641614e-03,-2.81974532e-03 8.00394463e-03,1.43544843e-04 
-8 7 17 1.30443524e+00,5.23663174e-04 1.29495946e+00,-4.95145067e-04 1.30764948e+00,5.34580435e-03 1.18329369e+00,2.21747109e-04 1.01682773e+00,3.94232503e-03 1.02017211e+00,1.62728485e-03 1.01300994e+00,4.02173550e-03 4.92652492e-03,8.67408905e-04 5.37805899e-03,-2.27915502e-03 6.25076325e-03,-2.11143127e-03 5.26337710e-03,-1.41515072e-03 6.37423068e-03,1.73667284e-03 5.79180413e-03,-3.22194421e-03 5.98582396e-03,-8.02563120e-04 
-8 7 18 1.28272475e+00,2.28575416e-03 1.27301153e+00,1.64853890e-05 1.28447004e+00,6.88933485e-03 1.15753046e+00,1.80281978e-04 9.92392771e-01,3.48728473e-03 9.94634873e-01,6.47126303e-04 9.87444503e-01,4.06643645e-03 4.28330318e-03,-3.24230715e-04 4.69781468e-03,-3.20622356e-03 5.20652989e-03,-1.61383517e-03 4.47832667e-03,-1.11056777e-03 5.50580785e-03,5.08855739e-04 5.38805250e-03,-3.30736629e-03 5.03237549e-03,-1.96432410e-03 
-8 7 19 1.26276666e+00,4.60789225e-03 1.25333636e+00,5.25274601e-04 1.26276273e+00,8.81712620e-03 1.13093574e+00,2.79222226e-04 9.68862250e-01,8.85255531e-04 9.68133867e-01,-1.84415691e-03 9.62746628e-01,4.15058535e-03 5.02635701e-03,-1.09195696e-03 5.17784426e-03,-3.23719313e-03 5.45200502e-03,-1.18785794e-03 5.01299867e-03,-9.26779786e-04 5.45690733e-03,-3.35994108e-04 5.92739906e-03,-3.02168375e-03 5.28929232e-03,-2.86196096e-03 
-8 8 16 1.30702001e+00,4.64250997e-04 1.29767939e+00,-7.28449593e-04 1.31058558e+00,5.58071568e-03 1.18844732e+00,1.20473013e-04 1.02501985e+00,8.81957261e-04 1.02667876e+00,-4.31587876e-04 1.02169562e+00,5.37741241e-03 9.83832927e-03,2.81489947e-03 9.63590546e-03,-4.87264539e-04 1.06972761e-02,-2.00712326e-03 9.59194153e-03,-2.07220873e-03 9.92699170e-03,2.51258618e-03 8.35746829e-03,-2.45478239e-03 9.75403572e-03,4.32169132e-04 
-8 8 17 1.28731648e+00,1.96523959e-03 1.27772562e+00,2.65861377e-04 1.28958439e+00,6.56684878e-03 1.16519864e+00,-3.64140220e-04 1.00281055e+00,2.30374012e-03 1.00390668e+00,9.80257188e-04 9.98931491e-01,4.76593547e-03 6.02811267e-03,2.19610003e-03 5.61674743e-03,-1.39570308e-03 7.03751678e-03,-2.43354853e-03 5.52671433e-03,-2.22305714e-03 6.63183556e-03,1.79554146e-03 5.34942257e-03,-2.81812701e-03 6.09923977e-03,1.30870516e-04 
-8 8 18 1.26722681e+00,3.77283603e-03 1.25754702e+00,1.33833559e-03 1.26825473e+00,7.74908360e-03 1.13944329e+00,-6.57156592e-04 9.76878986e-01,2.29490252e-03 9.77123772e-01,5.74792939e-04 9.72070357e-01,3.39410027e-03 2.94830755e-03,1.12075156e-03 2.44861779e-03,-2.37291888e-03 3.86945643e-03,-2.22920470e-03 2.42846260e-03,-1.54971249e-03 3.67975897e-03,7.66983012e-04 3.20218878e-03,-3.04772933e-03 3.06663894e-03,-6.77399332e-04 
-8 9 15 1.30497943e+00,9.11425386e-04 1.29556216e+00,-8.89571136e-05 1.30812660e+00,5.95951562e-03 1.18761249e+00,-9.07867995e-05 1.02514511e+00,4.44387946e-04 1.02529630e+00,-1.66503021e-03 1.01921559e+00,5.78293654e-03 1.27585930e-02,1.47955142e-03 1.28594752e-02,-1.48245901e-03 1.28414976e-02,-3.36067826e-04 1.28641521e-02,-1.00162801e-03 1.20047960e-02,1.35131512e-03 1.07832605e-02,-2.29253433e-03 1.27235275e-02,-1.15115452e-03 
-8 9 16 1.28801999e+00,2.30757275e-03 1.27844055e+00,6.70948187e-04 1.29007520e+00,7.30045614e-03 1.16708452e+00,-4.93346350e-04 1.00817950e+00,-5.36787424e-04 1.00657796e+00,-1.22465362e-03 1.00252943e+00,5.94688444e-03 1.10761507e-02,2.15435496e-03 1.07993860e-02,-9.41672369e-04 1.13661015e-02,-1.35284900e-03 1.05204369e-02,-2.22514438e-03 1.03636439e-02,1.16585674e-03 8.73948675e-03,-2.31879042e-03 1.06633674e-02,-6.60886915e-04 
-8 9 17 1.27007266e+00,4.08676073e-03 1.26051233e+00,2.02290913e-03 1.27132315e+00,8.33363879e-03 1.14396477e+00,-1.15423898e-03 9.85689665e-01,-2.63427598e-04 9.83292935e-01,-3.15850540e-04 9.80366477e-01,4.78911455e-03 7.59291263e-03,2.25509261e-03 6.80777421e-03,-1.05963727e-03 7.82726188e-03,-2.12713217e-03 6.55121766e-03,-2.52053154e-03 7.01222233e-03,9.78330024e-04 5.50593999e-03,-2.27058259e-03 6.91604949e-03,-2.30666938e-05 
-8 10 13 1.31152771e+00,-1.61657967e-04 1.30408876e+00,4.50137135e-04 1.31752092e+00,4.16246048e-03 1.19952567e+00,-1.57775277e-03 1.03168915e+00,4.22581235e-03 1.03185873e+00,-5.70660415e-04 1.02717877e+00,5.23673310e-03 6.92835044e-03,2.17455397e-04 6.71244485e-03,-2.77950642e-03 6.93632619e-03,-1.00545399e-03 7.69216425e-03,-7.16075483e-04 7.84836864e-03,2.07369794e-03 7.07275108e-03,-3.10689194e-03 8.09159486e-03,-1.32617147e-03 
-8 10 14 1.29808519e+00,9.17234791e-04 1.28947571e+00,8.52366139e-04 1.30192057e+00,5.48042244e-03 1.18248537e+00,-1.21751447e-03 1.01851603e+00,3.97344848e-03 1.01751708e+00,-2.81914116e-04 1.01199012e+00,5.41895008e-03 8.10244358e-03,4.23768638e-05 8.11459331e-03,-2.93450369e-03 8.05386088e-03,-3.25826519e-04 8.81463819e-03,-7.07966900e-04 8.47036023e-03,1.15897251e-03 7.92612792e-03,-2.95672337e-03 9.27749691e-03,-2.18009198e-03 
-8 10 15 1.28364951e+00,2.32158188e-03 1.27440840e+00,1.45082658e-03 1.28576320e+00,7.22258788e-03 1.16352589e+00,-1.09909809e-03 1.00400338e+00,1.09035274e-03 1.00107588e+00,-9.12606694e-04 9.96573617e-01,5.59533410e-03 9.26427448e-03,4.25029527e-04 9.41127557e-03,-2.41625831e-03 9.38772990e-03,-2.75082825e-04 9.48316360e-03,-1.32902843e-03 8.94740842e-03,2.76911456e-04 8.32627253e-03,-2.73858841e-03 9.94938883e-03,-2.60998485e-03 
-8 10 16 1.26870611e+00,4.16264647e-03 1.25933732e+00,2.45075157e-03 1.26970676e+00,8.89827946e-03 1.14272466e+00,-1.38623024e-03 9.85582669e-01,-1.65839385e-03 9.81083750e-01,-1.78223825e-03 9.78515964e-01,5.11098795e-03 9.20346275e-03,9.73951808e-04 9.15154810e-03,-1.76666165e-03 9.30602862e-03,-7.93871340e-04 8.61104014e-03,-1.97186196e-03 8.20499851e-03,-1.33705235e-04 7.38566101e-03,-2.31604887e-03 9.07508819e-03,-2.10906095e-03 
-8 11 12 1.29661875e+00,3.24862085e-04 1.28969101e+00,1.03785563e-03 1.30401696e+00,5.44099651e-03 1.18653568e+00,-2.57691662e-03 1.01545945e+00,1.47219046e-04 1.01613983e+00,-1.40508432e-03 1.01342130e+00,6.21959987e-03 8.10473574e-03,1.37277474e-03 7.03383469e-03,-1.33465427e-03 8.05130318e-03,-2.56178485e-03 7.81096922e-03,-2.42123246e-03 8.81379720e-03,1.81907374e-03 6.65727034e-03,-3.31018886e-03 7.91721557e-03,-1.74509036e-04 
-8 11 13 1.28555360e+00,1.40248068e-03 1.27779458e+00,1.59925108e-03 1.29164178e+00,6.03928495e-03 1.17196848e+00,-2.46956210e-03 1.00521150e+00,3.18302869e-03 1.00355863e+00,-1.14180496e-04 1.00108434e+00,5.83431980e-03 5.60041551e-03,6.05454125e-04 4.52619328e-03,-2.11886461e-03 5.32438534e-03,-2.19268939e-03 5.57147704e-03,-2.32078296e-03 6.49827009e-03,1.70355990e-03 5.06449885e-03,-3.39142031e-03 6.21929367e-03,-9.40250487e-04 
-8 11 14 1.27356662e+00,2.52981648e-03 1.26515320e+00,2.46331510e-03 1.27777429e+00,7.04698296e-03 1.15504465e+00,-2.39374226e-03 9.92764494e-01,3.67259641e-03 9.88904564e-01,9.76309387e-04 9.86796645e-01,5.13934766e-03 4.61825512e-03,1.53357321e-04 3.77309110e-03,-2.63606140e-03 4.49778772e-03,-1.43088534e-03 4.65020564e-03,-2.00031980e-03 5.22733724e-03,9.27544152e-04 4.56133490e-03,-3.29995927e-03 5.63958858e-03,-2.13760863e-03 
-8 11 15 1.26105615e+00,3.88060686e-03 1.25222019e+00,3.29743358e-03 1.26341383e+00,8.57780920e-03 1.13607332e+00,-2.31305572e-03 9.76774549e-01,1.38529114e-03 9.71164197e-01,2.83688279e-04 9.69797476e-01,4.38483504e-03 4.80870715e-03,5.76332680e-05 4.38670551e-03,-2.61086128e-03 4.95813125e-03,-8.76462644e-04 4.51390901e-03,-1.70770594e-03 4.67959458e-03,-2.48482313e-05 4.60588703e-03,-2.91804263e-03 5.56374251e-03,-2.94475276e-03 
-8 12 10 1.29030019e+00,7.84517200e-04 1.28591445e+00,2.33170932e-03 1.29666328e+00,5.56315636e-03 1.18157360e+00,-4.06604623e-03 1.01602045e+00,7.65521307e-04 1.01535143e+00,-2.85549162e-04 1.01052713e+00,6.94414051e-03 1.19778097e-02,1.65743019e-03 1.10961448e-02,-2.14473529e-03 1.20290562e-02,7.37096705e-04 1.14424908e-02,4.85894294e-04 1.13112694e-02,-8.80362687e-04 9.19979159e-03,-2.57260816e-03 1.09372078e-02,-1.91818446e-03 
-8 12 11 1.28105987e+00,2.08354824e-03 1.27479873e+00,2.46720965e-03 1.28762580e+00,6.76869048e-03 1.16938939e+00,-3.75821938e-03 1.00118002e+00,-1.01465150e-03 1.00203367e+00,-1.11134789e-03 9.97444407e-01,6.72865813e-03 1.15089164e-02,1.53278139e-03 1.06489849e-02,-1.39290043e-03 1.14025230e-02,-7.97605714e-04 1.08383077e-02,-8.42207394e-04 1.09922390e-02,-2.69494355e-04 8.54999072e-03,-2.79102930e-03 1.03602669e-02,-6.56658771e-04 
-8 12 12 1.27146754e+00,3.46372009e-03 1.26407960e+00,2.68292767e-03 1.27794540e+00,7.81565791e-03 1.15640213e+00,-3.32881650e-03 9.89977363e-01,-8.20026244e-04 9.88993901e-01,-1.30833754e-03 9.86179719e-01,6.38880683e-03 9.11606297e-03,1.25457201e-03 7.82188048e-03,-1.18099161e-03 8.73926342e-03,-2.01723585e-03 8.46666077e-03,-2.10393234e-03 8.94145404e-03,5.03795569e-04 6.56108532e-03,-3.01265774e-03 8.29495091e-03,-9.78248730e-05 
-8 12 13 1.26152618e+00,4.52393414e-03 1.25347228e+00,3.53663248e-03 1.26720604e+00,8.51018541e-03 1.14184948e+00,-3.21443999e-03 9.79239611e-01,9.01516243e-04 9.74873739e-01,2.01082496e-04 9.74449958e-01,5.19252640e-03 5.84348441e-03,8.85091349e-04 4.06633609e-03,-1.51298114e-03 5.44631487e-03,-2.44323262e-03 5.24586014e-03,-2.73756733e-03 5.97437325e-03,8.74990922e-04 4.10761325e-03,-3.12890264e-03 5.59931381e-03,-5.27745610e-04 
-8 13 8 1.27195887e+00,1.77016400e-03 1.27088865e+00,1.48023377e-03 1.27978046e+00,7.16464291e-03 1.16532890e+00,-4.23620173e-03 1.00290479e+00,2.05362740e-03 9.92624836e-01,-1.54092581e-03 9.94892253e-01,7.74445053e-03 4.17900934e-03,7.94814340e-04 2.69134215e-03,-2.46079233e-03 3.78190281e-03,-8.49104430e-04 3.40420608e-03,-2.20625417e-03 3.82918494e-03,-1.09272043e-03 4.02548789e-03,-3.31456754e-03 4.48599087e-03,-3.95544964e-03 
-8 13 9 1.26868030e+00,2.30118004e-03 1.26578240e+00,3.05793230e-03 1.27569476e+00,6.81163872e-03 1.15871109e+00,-5.32561728e-03 9.99174965e-01,4.02842422e-03 9.91035776e-01,-1.42228247e-04 9.90075809e-01,8.05017282e-03 4.11827477e-03,5.46579044e-04 3.63263150e-03,-2.98614055e-03 4.15562123e-03,8.62204727e-04 3.51363641e-03,-3.17515975e-04 3.79646691e-03,-2.12775785e-03 3.88843104e-03,-2.85247947e-03 4.31451796e-03,-3.98524788e-03 
-8 13 10 1.26279869e+00,3.71109656e-03 1.25814437e+00,3.89454635e-03 1.26925947e+00,7.36005274e-03 1.14870988e+00,-5.61646250e-03 9.87364150e-01,3.67477437e-03 9.84172559e-01,-1.08949801e-04 9.79583110e-01,7.48112424e-03 6.41156826e-03,1.66859538e-04 6.50760089e-03,-2.67761173e-03 6.48508330e-03,1.20023542e-03 5.88547922e-03,7.50318491e-04 5.86374502e-03,-2.27755608e-03 5.40153275e-03,-2.47714763e-03 6.39297661e-03,-2.67235340e-03 
-8 13 11 1.25583715e+00,5.52123665e-03 1.24968843e+00,4.11616851e-03 1.26177122e+00,8.70350778e-03 1.13707641e+00,-4.94125254e-03 9.74589027e-01,1.09798491e-03 9.73864786e-01,-1.34707386e-03 9.68419063e-01,6.91962369e-03 8.59991571e-03,1.82278362e-04 8.52398463e-03,-1.93822798e-03 8.52595301e-03,3.20752380e-04 8.17473292e-03,3.14403847e-04 7.84042900e-03,-1.78632902e-03 6.66972780e-03,-2.41157205e-03 8.34162222e-03,-1.20160861e-03 
-8 14 6 1.25303498e+00,6.88145314e-03 1.25399459e+00,2.68746530e-03 1.25851796e+00,1.03154330e-02 1.13954439e+00,-4.63095507e-03 9.89365495e-01,-1.32625216e-03 9.78319515e-01,-3.24366076e-03 9.76005195e-01,2.55530032e-04 1.45432625e-02,-1.49989141e-03 1.09891541e-02,-3.80877637e-04 1.40763995e-02,-4.61552643e-03 1.21938313e-02,-4.35094502e-03 1.33986916e-02,2.26111587e-03 1.12267228e-02,-2.36755959e-03 1.39400360e-02,5.46869842e-04 
-8 14 7 1.25101955e+00,5.79959830e-03 1.24981176e+00,3.44883101e-03 1.25695652e+00,1.05573732e-02 1.13621795e+00,-5.47114294e-03 9.82232042e-01,-1.50974249e-03 9.67603483e-01,-3.01506463e-03 9.70400926e-01,2.50490788e-03 7.22310899e-03,8.01834288e-04 4.48527546e-03,-9.06122115e-04 7.13378582e-03,-4.12420884e-03 4.98033081e-03,-6.10137399e-03 6.33736920e-03,3.18466091e-04 5.98350622e-03,-3.62159892e-03 6.97200093e-03,-2.54301479e-03 
-8 14 8 1.24717972e+00,5.14865061e-03 1.24441635e+00,4.58399919e-03 1.25397953e+00,9.92350673e-03 1.13044244e+00,-6.35195043e-03 9.72526769e-01,2.17743573e-05 9.58483418e-01,-2.49370363e-03 9.62160578e-01,4.69563378e-03 -1.89741030e-04,1.00179351e-03 -1.38362306e-03,-1.82716897e-03 1.50488815e-04,-2.24670385e-03 -2.03551048e-03,-4.65424971e-03 -6.81178745e-04,-1.10930409e-03 5.24136941e-04,-3.57036853e-03 2.30562197e-05,-3.97361802e-03 
-7 0 8 1.62883293e+00,-2.56877225e-03 1.64175832e+00,-1.04698337e-02 1.68176493e+00,-5.05215958e-02 1.49414213e+00,2.20800248e-02 1.36842177e+00,-2.13197228e-03 1.38694161e+00,2.25385725e-02 1.35440240e+00,-1.97774890e-02 2.98671592e-02,-2.59463567e-03 2.86217431e-02,-5.30252047e-03 2.73017926e-02,-1.03635555e-02 2.76853597e-02,-1.62112174e-03 2.53956814e-02,1.20442019e-02 2.85344560e-02,-7.75270590e-03 2.89121254e-02,1.51679716e-03 
-7 0 10 1.59685597e+00,-1.96048458e-03 1.60364874e+00,-5.77812267e-03 1.64316921e+00,-4.21241261e-02 1.46466579e+00,1.88900572e-02 1.34287094e+00,-1.01042489e-03 1.35744763e+00,1.71767373e-02 1.32611844e+00,-1.21757106e-02 2.71843897e-02,-7.61270930e-04 2.58404694e-02,-4.21383167e-03 2.41918989e-02,-9.00645913e-03 2.44511259e-02,-2.35697156e-03 2.25092174e-02,1.04639464e-02 2.52188112e-02,-6.56381637e-03 2.61495507e-02,9.46671572e-04 
-7 0 12 1.55313793e+00,-1.84107969e-03 1.55538143e+00,-2.80013543e-03 1.59014501e+00,-3.16930805e-02 1.42470431e+00,1.42040212e-02 1.30110026e+00,7.44254508e-04 1.31285659e+00,1.03474478e-02 1.28777561e+00,-6.76066269e-03 2.28411562e-02,1.22117974e-04 2.18184439e-02,-3.31874712e-03 2.04272532e-02,-7.55650778e-03 2.03020071e-02,-2.83209875e-03 1.87477598e-02,8.66908512e-03 2.07834679e-02,-5.01236753e-03 2.20961431e-02,8.85272276e-04 
-7 0 14 1.50435805e+00,-7.84689292e-04 1.50355957e+00,-8.65502876e-04 1.53062148e+00,-2.00770109e-02 1.37950782e+00,9.43284142e-03 1.25594230e+00,2.07758180e-03 1.26403715e+00,4.75570825e-03 1.24396384e+00,-3.08895614e-03 1.75179084e-02,3.51558056e-04 1.66328828e-02,-2.80173113e-03 1.49072364e-02,-5.24203219e-03 1.49835167e-02,-4.02042905e-03 1.36211943e-02,5.56527367e-03 1.61053750e-02,-3.54346618e-03 1.70756417e-02,3.12469279e-04 
-7 0 16 1.45090663e+00,5.94549926e-04 1.44754377e+00,2.99650360e-04 1.46879607e+00,-1.05268954e-02 1.32545960e+00,3.75190279e-03 1.18115682e+00,1.44215646e-03 1.19240279e+00,1.52297391e-03 1.17497817e+00,-3.56214463e-03 1.21498180e-02,-2.43707593e-04 1.07582992e-02,-2.05659168e-03 1.03286316e-02,-3.80753947e-03 1.00067427e-02,-3.13618256e-03 9.08430368e-03,2.62287720e-03 1.17466484e-02,-2.47899348e-03 1.17520595e-02,-8.44586020e-04 
-7 0 18 1.40189580e+00,3.95161015e-05 1.39582008e+00,-4.37599357e-04 1.40915680e+00,-4.05339276e-03 1.27274555e+00,2.72687773e-03 1.12150401e+00,-5.62203535e-04 1.11965171e+00,-1.55489681e-03 1.11227415e+00,-2.81834627e-03 1.56033984e-02,-1.32796969e-03 1.42276057e-02,-1.10503831e-03 1.46481281e-02,-2.77599400e-03 1.48186088e-02,6.99066462e-04 1.44240016e-02,2.36518141e-03 1.46314380e-02,-1.17626498e-03 1.39100265e-02,5.34418023e-05 
-7 0 20 1.34873075e+00,-3.99127665e-04 1.34145328e+00,-1.91368836e-04 1.34591503e+00,2.50006784e-03 1.22024741e+00,2.68689247e-03 1.07403335e+00,3.00860936e-03 1.06119418e+00,-1.10560567e-04 1.06182334e+00,6.53826734e-03 2.07912865e-02,1.11264765e-03 1.97476713e-02,-2.26135878e-04 1.91044753e-02,5.68009330e-04 2.06626710e-02,1.26457939e-03 1.96390862e-02,2.74361524e-03 1.86660059e-02,-4.69764706e-04 1.83643403e-02,9.10748706e-04 
-7 0 22 1.27830817e+00,1.66123011e-03 1.27170892e+00,8.97892128e-04 1.27544718e+00,7.27036509e-03 1.14556338e+00,-3.60430176e-04 9.82712306e-01,4.68601008e-03 9.86365113e-01,-3.46817100e-04 9.79551645e-01,9.97030475e-03 1.39934516e-02,4.70332073e-03 1.22522341e-02,2.39021212e-04 1.12614964e-02,1.78186040e-03 1.24053777e-02,-1.74320934e-03 1.07371718e-02,2.40111591e-03 1.20337155e-02,-3.19628080e-04 1.27050825e-02,5.82107564e-05 
-7 1 8 1.62279961e+00,-2.27398251e-03 1.63500809e+00,-1.01697215e-02 1.67292441e+00,-4.59597968e-02 1.49149256e+00,1.37891722e-02 1.36654194e+00,-3.04602504e-03 1.38243011e+00,1.85453419e-02 1.35105556e+00,-1.61290598e-02 2.98873339e-02,-1.84801805e-03 2.83674227e-02,-5.70405813e-03 2.72889233e-02,-9.63846057e-03 2.75922205e-02,-1.25432378e-03 2.54173449e-02,1.13775940e-02 2.83039136e-02,-8.51318085e-03 2.86935691e-02,7.07048800e-04 
-7 1 9 1.60880237e+00,-2.10705680e-03 1.61779151e+00,-7.65245107e-03 1.65605828e+00,-4.25314838e-02 1.47808318e+00,1.37506966e-02 1.35527105e+00,-2.88292159e-03 1.36948510e+00,1.64751416e-02 1.33827008e+00,-1.34439453e-02 2.87935735e-02,-1.08506637e-03 2.71288383e-02,-5.22269600e-03 2.58490143e-02,-8.95036704e-03 2.62031217e-02,-1.63268006e-03 2.41669986e-02,1.07371400e-02 2.68426560e-02,-7.83323123e-03 2.74853191e-02,4.58898680e-04 
-7 1 10 1.59144068e+00,-1.91572471e-03 1.59757288e+00,-5.63442306e-03 1.63506637e+00,-3.82823627e-02 1.46186564e+00,1.26098125e-02 1.34038182e+00,-1.75248765e-03 1.35262745e+00,1.44825075e-02 1.32269614e+00,-1.02667388e-02 2.72545377e-02,-2.36933092e-04 2.56299813e-02,-4.63329159e-03 2.42213454e-02,-8.25069898e-03 2.46293840e-02,-1.94761917e-03 2.27303761e-02,9.93045418e-03 2.50398086e-02,-7.06355548e-03 2.59560041e-02,2.17391954e-04 
-7 1 11 1.57095354e+00,-1.87764945e-03 1.57454458e+00,-4.04334691e-03 1.61036236e+00,-3.36379649e-02 1.44276612e+00,1.10359434e-02 1.31950372e+00,-4.64940392e-04 1.33107999e+00,1.19801836e-02 1.30311631e+00,-7.76534328e-03 2.53033912e-02,3.86047352e-04 2.38271817e-02,-4.09051577e-03 2.24766509e-02,-7.55350010e-03 2.27904855e-02,-2.15764937e-03 2.10886742e-02,9.13836090e-03 2.29478018e-02,-6.12478392e-03 2.40840235e-02,1.67611071e-04 
-7 1 12 1.54852341e+00,-2.04311365e-03 1.54987181e+00,-2.86076286e-03 1.58295725e+00,-2.86900809e-02 1.42203982e+00,9.87906509e-03 1.29717455e+00,-4.34449083e-05 1.30784330e+00,8.46898146e-03 1.28222459e+00,-5.87788227e-03 2.33275834e-02,6.41493490e-04 2.20746928e-02,-3.67529700e-03 2.07804879e-02,-6.76275357e-03 2.08315495e-02,-2.28700997e-03 1.94177336e-02,8.46134516e-03 2.09729786e-02,-4.98975765e-03 2.21385049e-02,4.17456842e-04 
-7 1 13 1.52531039e+00,-1.96746523e-03 1.52477642e+00,-1.93149546e-03 1.55427302e+00,-2.33246377e-02 1.40074221e+00,8.93513275e-03 1.27725696e+00,4.68716155e-04 1.28551615e+00,5.31059290e-03 1.26276096e+00,-3.81343509e-03 2.12388825e-02,7.81317896e-04 2.02462957e-02,-3.18883395e-03 1.88859463e-02,-5.84270239e-03 1.85274569e-02,-2.58260703e-03 1.74457974e-02,7.67611632e-03 1.91714813e-02,-3.92281938e-03 2.00946564e-02,7.78542389e-04 
-7 1 14 1.50123236e+00,-1.24187264e-03 1.49919942e+00,-9.32164004e-04 1.52508456e+00,-1.77858599e-02 1.37796109e+00,7.43759042e-03 1.25451928e+00,1.90768677e-03 1.26108531e+00,3.75069014e-03 1.24169601e+00,-1.74079036e-03 1.83704872e-02,9.87579699e-04 1.75229615e-02,-2.50232111e-03 1.63020552e-02,-4.93592141e-03 1.53284623e-02,-3.05105278e-03 1.45812579e-02,6.52406014e-03 1.70210309e-02,-3.21398987e-03 1.74598657e-02,8.46423577e-04 
-7 1 15 1.47573299e+00,-6.19576977e-05 1.47241784e+00,1.18816241e-04 1.49534827e+00,-1.27287084e-02 1.35234225e+00,5.29317428e-03 1.22229451e+00,3.03108033e-03 1.22963622e+00,3.00786812e-03 1.21334525e+00,-9.25915540e-04 1.46885887e-02,1.01199771e-03 1.37847632e-02,-1.82181739e-03 1.32773132e-02,-4.26283065e-03 1.15193746e-02,-3.26591207e-03 1.11199257e-02,4.97293520e-03 1.43718307e-02,-2.88863510e-03 1.41787028e-02,3.91406651e-04 
-7 1 16 1.44942379e+00,8.18708806e-04 1.44478985e+00,7.54198174e-04 1.46514621e+00,-8.71181315e-03 1.32444891e+00,3.14827781e-03 1.18375250e+00,2.42199837e-03 1.19163599e+00,1.89896191e-03 1.17776782e+00,-1.88767261e-03 1.15394893e-02,4.82846960e-04 1.05292227e-02,-1.42977948e-03 1.10684998e-02,-3.83570746e-03 8.66670671e-03,-2.82953517e-03 8.61585078e-03,3.19602840e-03 1.20902883e-02,-2.78142282e-03 1.13075352e-02,-4.16759388e-04 
-7 1 17 1.42399296e+00,7.24021815e-04 1.41794511e+00,6.72334682e-04 1.43514618e+00,-5.74093545e-03 1.29648214e+00,1.72540816e-03 1.14767827e+00,6.09802559e-04 1.15221776e+00,5.76050313e-04 1.14122773e+00,-3.21882171e-03 1.06656282e-02,-5.12629631e-04 9.72302161e-03,-1.37611346e-03 1.08918441e-02,-3.31763444e-03 8.46542047e-03,-1.82732149e-03 8.68180129e-03,1.46330273e-03 1.14012840e-02,-2.77274448e-03 1.03269992e-02,-1.21050377e-03 
-7 1 18 1.39988902e+00,-2.28401321e-04 1.39254234e+00,8.42267237e-05 1.40555404e+00,-3.20421947e-03 1.27021457e+00,1.26558869e-03 1.11807111e+00,-5.05550796e-04 1.11586990e+00,-4.34031365e-04 1.10923123e+00,-2.46688407e-03 1.24450328e-02,-1.29786780e-03 1.17969581e-02,-1.53173339e-03 1.26697196e-02,-2.31690767e-03 1.11442940e-02,-8.24700648e-04 1.14170864e-02,1.20903372e-05 1.26115062e-02,-2.89800778e-03 1.17020909e-02,-1.77781152e-03 
-7 1 19 1.37485863e+00,-1.22203875e-03 1.36660101e+00,-4.72806086e-04 1.37520973e+00,-3.66755039e-04 1.24494620e+00,1.24125631e-03 1.09313564e+00,4.64890489e-04 1.08460693e+00,-8.10620678e-04 1.08226737e+00,1.46005635e-03 1.52649053e-02,-1.17867247e-03 1.49886676e-02,-1.78979842e-03 1.48362342e-02,-8.39204247e-04 1.49556217e-02,-4.44453553e-04 1.49553334e-02,-1.00130361e-03 1.45369253e-02,-3.17581703e-03 1.42188805e-02,-2.22775369e-03 
-7 1 20 1.34602653e+00,-1.41114079e-03 1.33740260e+00,-5.03052854e-04 1.34279986e+00,2.95519144e-03 1.21719213e+00,9.81269205e-04 1.06708417e+00,3.06040609e-03 1.05659957e+00,-2.54369590e-04 1.05554133e+00,6.72572543e-03 1.67321974e-02,-1.16155756e-04 1.66872349e-02,-2.08482082e-03 1.53494579e-02,6.03597175e-04 1.72780748e-02,-8.55513019e-04 1.66334831e-02,-1.43063260e-03 1.52799871e-02,-3.39859044e-03 1.57874666e-02,-2.79756230e-03 
-7 1 21 1.31298597e+00,-1.57825416e-04 1.30454914e+00,-6.91357084e-05 1.30870406e+00,6.30397761e-03 1.18367112e+00,6.01247517e-04 1.03135441e+00,5.19874532e-03 1.02559418e+00,2.57817422e-04 1.02183755e+00,1.01755692e-02 1.53875669e-02,1.31322658e-03 1.53024532e-02,-2.20957545e-03 1.29646128e-02,1.31778316e-03 1.63339321e-02,-1.70597316e-03 1.47719422e-02,-1.17584325e-03 1.35525410e-02,-3.26593472e-03 1.47740993e-02,-3.40874731e-03 
-7 1 22 1.27809495e+00,2.83871718e-03 1.27023938e+00,5.64529398e-05 1.27485904e+00,9.03280805e-03 1.14477901e+00,6.32594054e-04 9.82634723e-01,5.06326528e-03 9.86436928e-01,-1.10313081e-03 9.78199209e-01,1.00673082e-02 1.12461479e-02,2.49146374e-03 1.08866118e-02,-1.76829971e-03 7.80781562e-03,9.65189708e-04 1.19749547e-02,-2.46233308e-03 9.51526716e-03,-3.28549997e-04 9.30519472e-03,-2.65939606e-03 1.07014034e-02,-3.44958279e-03 
-7 2 6 1.62644756e+00,-2.80471920e-03 1.64536451e+00,-1.60096554e-02 1.67466274e+00,-4.28930285e-02 1.50257317e+00,1.94063504e-03 1.37444853e+00,-7.06154577e-03 1.38809593e+00,1.09106104e-02 1.36021813e+00,-1.10679883e-02 3.07512563e-02,-2.28235320e-03 2.94908739e-02,-7.12058542e-03 2.89509553e-02,-9.42630098e-03 2.89965630e-02,5.28622561e-04 2.68082486e-02,1.12083447e-02 2.93975577e-02,-9.97082430e-03 2.96014149e-02,2.82745162e-04 
-7 2 8 1.61122925e+00,-2.00523942e-03 1.62248809e+00,-9.78295432e-03 1.65714256e+00,-4.01570939e-02 1.48561630e+00,5.01998391e-03 1.35947218e+00,-4.98751327e-03 1.37275216e+00,1.21961470e-02 1.34286363e+00,-1.15566304e-02 2.91226132e-02,-1.14558458e-03 2.76330179e-02,-6.11933294e-03 2.68802872e-02,-8.88458751e-03 2.69194882e-02,-1.00542373e-03 2.49319477e-02,1.04582675e-02 2.74425496e-02,-9.13532193e-03 2.78480472e-02,-4.14511886e-05 
-7 2 9 1.59787844e+00,-2.02529518e-03 1.60588822e+00,-7.27364217e-03 1.64097679e+00,-3.71488396e-02 1.47234974e+00,6.09938946e-03 1.34851536e+00,-4.28549002e-03 1.36000048e+00,1.12539515e-02 1.33075307e+00,-9.84383934e-03 2.79804533e-02,-6.51911444e-04 2.64295052e-02,-5.55587165e-03 2.55168938e-02,-8.26572445e-03 2.55947005e-02,-1.45615233e-03 2.37774845e-02,9.85611443e-03 2.60744168e-02,-8.41014658e-03 2.66388412e-02,-2.39659617e-04 
-7 2 10 1.58122751e+00,-1.97537986e-03 1.58640959e+00,-5.23235812e-03 1.62090865e+00,-3.33528803e-02 1.45622629e+00,6.28768558e-03 1.33391732e+00,-2.81237505e-03 1.34350931e+00,1.05432569e-02 1.31578520e+00,-7.55132288e-03 2.65293832e-02,-1.35558410e-04 2.49444405e-02,-4.95020529e-03 2.39552277e-02,-7.50087195e-03 2.41580924e-02,-1.87526025e-03 2.24932268e-02,8.99270564e-03 2.44420809e-02,-7.59476581e-03 2.51764714e-02,-4.50180604e-04 
-7 2 11 1.56140634e+00,-1.91858627e-03 1.56412329e+00,-3.61708292e-03 1.59722557e+00,-2.91753023e-02 1.43717680e+00,5.88644869e-03 1.31286312e+00,-1.00232951e-03 1.32226001e+00,9.36198382e-03 1.29596673e+00,-5.47957086e-03 2.48075494e-02,2.34787215e-04 2.31739030e-02,-4.47269713e-03 2.22512457e-02,-6.67613792e-03 2.25398322e-02,-2.16196196e-03 2.10599082e-02,8.01830413e-03 2.25648512e-02,-6.62803952e-03 2.34369568e-02,-5.60348299e-04 
-7 2 12 1.53954901e+00,-2.00864568e-03 1.54004265e+00,-2.45800269e-03 1.57078940e+00,-2.47857712e-02 1.41642233e+00,5.50699923e-03 1.28925311e+00,-1.03276886e-04 1.29870991e+00,6.88484284e-03 1.27372325e+00,-3.80181698e-03 2.32991905e-02,3.86631689e-04 2.16805091e-02,-4.16507278e-03 2.07862822e-02,-5.81151015e-03 2.09899663e-02,-2.18155073e-03 1.97806497e-02,7.21400212e-03 2.09007453e-02,-5.46488642e-03 2.17803134e-02,-4.04617536e-04 
-7 2 13 1.51708766e+00,-2.03218681e-03 1.51554553e+00,-1.65230251e-03 1.54311594e+00,-2.00966804e-02 1.39525992e+00,5.13229208e-03 1.26830391e+00,1.72526378e-04 1.27596590e+00,3.97843720e-03 1.25350121e+00,-2.03866899e-03 2.20503724e-02,6.14548912e-04 2.05837481e-02,-3.70046426e-03 1.95934029e-02,-4.96361893e-03 1.94185695e-02,-2.07908819e-03 1.85419813e-02,6.64776466e-03 1.96066001e-02,-4.33412907e-03 2.03311962e-02,3.94418635e-05 
-7 2 14 1.49436486e+00,-1.56851236e-03 1.49102083e+00,-8.65528202e-04 1.51525757e+00,-1.52136568e-02 1.37319440e+00,4.32874263e-03 1.24776890e+00,8.34079421e-04 1.25264270e+00,1.90576201e-03 1.23470940e+00,-2.36263407e-04 2.01416208e-02,1.21416093e-03 1.88901539e-02,-2.79432303e-03 1.79451007e-02,-4.25690954e-03 1.70822438e-02,-2.03225334e-03 1.65240001e-02,6.13294219e-03 1.80366256e-02,-3.52175994e-03 1.84687497e-02,5.25940907e-04 
-7 2 15 1.47076575e+00,-5.49548745e-04 1.46585598e+00,4.32945835e-05 1.48719106e+00,-1.06416583e-02 1.34871616e+00,3.05145557e-03 1.22096626e+00,1.42990587e-03 1.22417355e+00,7.33519479e-04 1.21118679e+00,4.80866856e-04 1.67219395e-02,1.99250949e-03 1.57049064e-02,-1.66034217e-03 1.51962433e-02,-3.73217447e-03 1.35402197e-02,-1.98141822e-03 1.32283528e-02,5.35570012e-03 1.55290860e-02,-3.08464065e-03 1.55232102e-02,7.06276852e-04 
-7 2 16 1.44605823e+00,4.07115473e-04 1.43969382e+00,7.69683177e-04 1.45851578e+00,-6.95271706e-03 1.32150074e+00,1.73351123e-03 1.18600124e+00,9.04628523e-04 1.18874180e+00,1.54245932e-04 1.17883927e+00,-4.91573333e-04 1.23743604e-02,2.35340579e-03 1.17403392e-02,-8.25339722e-04 1.18717284e-02,-3.20987934e-03 9.60749839e-03,-1.76115694e-03 9.46408217e-03,4.09822322e-03 1.24066253e-02,-2.88098674e-03 1.19192765e-02,3.82184472e-04 
-7 2 17 1.42084911e+00,4.55505862e-04 1.41302340e+00,9.19927589e-04 1.42923463e+00,-4.27470416e-03 1.29303649e+00,8.66930145e-04 1.14735265e+00,-1.31258695e-04 1.14923126e+00,1.96462875e-04 1.14077755e+00,-1.81176394e-03 8.92933917e-03,1.92701898e-03 8.93193067e-03,-6.25001221e-04 9.44022226e-03,-2.46038827e-03 6.96890952e-03,-1.39869661e-03 6.98568718e-03,2.41453464e-03 9.88512030e-03,-2.81734727e-03 9.20177387e-03,-3.78037359e-04 
-7 2 18 1.39533744e+00,-5.34579580e-04 1.38613356e+00,4.42815878e-04 1.39939164e+00,-2.09643435e-03 1.26523640e+00,5.91779788e-04 1.11101802e+00,7.59263333e-05 1.11076791e+00,4.79500349e-04 1.10397934e+00,-1.29453764e-03 7.68460039e-03,1.02063469e-03 8.44975541e-03,-1.02820825e-03 8.75998101e-03,-1.54328872e-03 6.66761507e-03,-1.21598693e-03 6.90653135e-03,5.49767513e-04 8.86479320e-03,-2.99952706e-03 8.54761442e-03,-1.34903454e-03 
-7 2 19 1.36842877e+00,-1.74506972e-03 1.35825744e+00,-2.79521226e-04 1.36854604e+00,3.29896983e-04 1.23825811e+00,5.51554987e-04 1.08018227e+00,1.99965980e-03 1.07744494e+00,6.14053362e-04 1.07246707e+00,1.71883444e-03 7.99981041e-03,2.97004574e-04 9.40158833e-03,-1.81801346e-03 8.95928398e-03,-7.90901335e-04 7.96560281e-03,-1.52571988e-03 8.38687729e-03,-1.17688781e-03 8.86814498e-03,-3.51067934e-03 9.35006953e-03,-2.40393707e-03 
-7 2 20 1.33902168e+00,-2.01852093e-03 1.32863048e+00,-7.78502427e-04 1.33645499e+00,3.37406827e-03 1.20986893e+00,4.61541845e-04 1.05202414e+00,4.31603116e-03 1.04865143e+00,7.34430098e-04 1.04380559e+00,5.63758882e-03 7.99964582e-03,3.44827214e-05 9.75200163e-03,-2.72912522e-03 8.23316039e-03,-4.36398094e-04 8.95354000e-03,-2.18514364e-03 9.20359812e-03,-2.30490880e-03 8.46203878e-03,-4.05686544e-03 9.70643277e-03,-3.50447827e-03 
-7 2 21 1.30763131e+00,-4.32582202e-04 1.29781111e+00,-1.04102916e-03 1.30395823e+00,6.79836970e-03 1.17779939e+00,6.19633317e-04 1.01977751e+00,5.43012788e-03 1.01914218e+00,1.71853411e-04 1.01245071e+00,8.27559719e-03 6.52567535e-03,-2.78490510e-05 8.30959853e-03,-3.35897861e-03 5.68666841e-03,-4.93522070e-04 8.30749400e-03,-2.66988336e-03 7.78435811e-03,-2.33836908e-03 6.72362281e-03,-4.07877672e-03 8.25200868e-03,-4.31464149e-03 
-7 2 22 1.27624398e+00,3.19603566e-03 1.26745606e+00,-1.49017880e-03 1.27260126e+00,9.91368404e-03 1.14224099e+00,1.33853359e-03 9.80954612e-01,4.63127157e-03 9.84709456e-01,-2.11327834e-03 9.76144785e-01,8.43608071e-03 3.89185005e-03,-1.62675673e-04 5.41850082e-03,-3.16798628e-03 2.03036475e-03,-9.60484135e-04 6.11790743e-03,-2.62014321e-03 4.41057209e-03,-1.18280486e-03 3.95829294e-03,-3.28183706e-03 5.13409902e-03,-4.09208442e-03 
-7 3 1 1.57045111e+00,-5.30283093e-03 1.61104271e+00,-3.01917117e-02 1.60399784e+00,-2.51869288e-02 1.46770812e+00,-1.17330910e-02 1.33310818e+00,3.40881768e-04 1.34514537e+00,-3.62137635e-03 1.32384502e+00,-1.40340962e-04 2.63463982e-02,-3.05554770e-03 2.61897688e-02,-6.97316083e-03 2.60096313e-02,-6.49381681e-03 2.52737295e-02,3.42377313e-03 2.42012994e-02,8.32203289e-03 2.57826845e-02,-9.36683267e-03 2.57564983e-02,4.69885548e-04 
-7 3 3 1.59775120e+00,-3.89240814e-03 1.62899883e+00,-2.46961142e-02 1.63730332e+00,-3.14620569e-02 1.48789879e+00,-1.13771553e-02 1.35397556e+00,-5.93517281e-03 1.36646114e+00,3.02089055e-04 1.34195941e+00,-1.00256172e-03 2.88721476e-02,-2.79482346e-03 2.79357245e-02,-7.54592217e-03 2.77668249e-02,-7.84073828e-03 2.72306348e-02,2.99885779e-03 2.60317187e-02,9.61518753e-03 2.77761950e-02,-1.04045185e-02 2.78530413e-02,3.08015151e-04 
-7 3 6 1.60885599e+00,-2.25608146e-03 1.62674067e+00,-1.47778735e-02 1.65179658e+00,-3.56363199e-02 1.49294253e+00,-6.97705562e-03 1.36186869e+00,-9.14268259e-03 1.37327286e+00,4.64362541e-03 1.34721785e+00,-4.29835662e-03 2.96318660e-02,-1.30868383e-03 2.80271697e-02,-7.47987833e-03 2.78533224e-02,-8.18290663e-03 2.77924372e-02,9.36638932e-04 2.58802648e-02,1.01213106e-02 2.79572994e-02,-1.02917939e-02 2.82719661e-02,-3.81010154e-04 
-7 3 8 1.59459582e+00,-1.76029727e-03 1.60483347e+00,-9.00159167e-03 1.63540044e+00,-3.35153761e-02 1.47638677e+00,-3.14784772e-03 1.34710323e+00,-7.02358291e-03 1.35806248e+00,6.49942455e-03 1.33043099e+00,-5.61117448e-03 2.78718780e-02,-1.34699624e-04 2.64057335e-02,-6.48616082e-03 2.60365229e-02,-7.91256312e-03 2.57919245e-02,-6.42332950e-04 2.40601806e-02,9.49978210e-03 2.60064755e-02,-9.46061393e-03 2.65593721e-02,-5.45733800e-04 
-7 3 9 1.58209468e+00,-2.01258352e-03 1.58898352e+00,-6.63997331e-03 1.62024361e+00,-3.10808342e-02 1.46346920e+00,-1.17755596e-03 1.33628510e+00,-5.89022182e-03 1.34574900e+00,6.09546716e-03 1.31874923e+00,-5.07813878e-03 2.65968414e-02,1.90959092e-04 2.53641111e-02,-5.82603834e-03 2.48241569e-02,-7.46082686e-03 2.44427361e-02,-1.18833774e-03 2.29272796e-02,8.97753860e-03 2.47200594e-02,-8.72676788e-03 2.53391570e-02,-6.50830320e-04 
-7 3 10 1.56660808e+00,-2.20591593e-03 1.57059899e+00,-4.64400860e-03 1.60154013e+00,-2.79291098e-02 1.44792005e+00,2.39919400e-04 1.32324851e+00,-4.14479629e-03 1.33054664e+00,6.13910739e-03 1.30545849e+00,-3.90191913e-03 2.49929908e-02,4.09180265e-04 2.39157764e-02,-5.10523795e-03 2.32844914e-02,-6.82847885e-03 2.29123193e-02,-1.78531755e-03 2.16103521e-02,8.09691660e-03 2.32200047e-02,-7.97436182e-03 2.39001577e-02,-8.15223663e-04 
-7 3 11 1.54815372e+00,-2.17312974e-03 1.54973586e+00,-2.99906520e-03 1.57952786e+00,-2.43458160e-02 1.42953943e+00,1.05811477e-03 1.30493174e+00,-1.77205326e-03 1.31124140e+00,6.21065812e-03 1.28797187e+00,-2.49779014e-03 2.30111651e-02,4.43991122e-04 2.18688156e-02,-4.58901155e-03 2.12797127e-02,-6.06886369e-03 2.10910875e-02,-2.32682815e-03 1.99987382e-02,6.85974570e-03 2.13648718e-02,-7.18229317e-03 2.21029145e-02,-1.05431854e-03 
-7 3 12 1.52745792e+00,-2.03724100e-03 1.52693585e+00,-1.78215329e-03 1.55472819e+00,-2.05358028e-02 1.40898421e+00,1.48757149e-03 1.28217114e+00,6.60716377e-05 1.28845830e+00,5.22007384e-03 1.26630896e+00,-1.19556082e-03 2.12786474e-02,2.44675515e-04 1.99366453e-02,-4.43760198e-03 1.93516311e-02,-5.20114793e-03 1.94076846e-02,-2.50844344e-03 1.85373692e-02,5.57989030e-03 1.95788559e-02,-6.22424701e-03 2.03219997e-02,-1.25838357e-03 
-7 3 13 1.50582048e+00,-1.90503052e-03 1.50325411e+00,-9.84795050e-04 1.52841720e+00,-1.65345203e-02 1.38735757e+00,1.51844644e-03 1.25870122e+00,5.51822215e-04 1.26425186e+00,3.04592151e-03 1.24402942e+00,-9.41155727e-05 2.03922338e-02,1.41634360e-04 1.88903593e-02,-4.29158580e-03 1.81319492e-02,-4.32077984e-03 1.82742939e-02,-2.26409843e-03 1.75944670e-02,4.62915601e-03 1.83193993e-02,-5.15336401e-03 1.90445680e-02,-1.21922272e-03 
-7 3 15 1.46187341e+00,-1.01796327e-03 1.45535173e+00,1.07866157e-04 1.47532080e+00,-8.48316862e-03 1.34076752e+00,3.57559549e-04 1.20953899e+00,-7.75050096e-04 1.21096809e+00,-1.78693583e-03 1.19996560e+00,9.62909894e-04 1.80931641e-02,1.79512872e-03 1.67072457e-02,-2.26431226e-03 1.57085491e-02,-2.98333844e-03 1.54145426e-02,-1.30060268e-03 1.46956032e-02,4.15681236e-03 1.56093109e-02,-3.26801548e-03 1.62264701e-02,-1.07731191e-04 
-7 3 16 1.43875138e+00,-3.14015956e-04 1.43048368e+00,5.13175664e-04 1.44831610e+00,-5.20028485e-03 1.31445759e+00,-1.31942702e-04 1.17783335e+00,-1.64255135e-03 1.17813465e+00,-2.67509043e-03 1.17044437e+00,3.88081559e-04 1.46382928e-02,2.99276438e-03 1.37740962e-02,-8.54036836e-04 1.29695046e-02,-2.38581607e-03 1.24271078e-02,-8.92031694e-04 1.14970139e-02,4.15617749e-03 1.29762762e-02,-2.52163982e-03 1.33174909e-02,5.54239140e-04 
-7 3 17 1.41430464e+00,-1.41596066e-04 1.40441518e+00,6.11706597e-04 1.42024153e+00,-2.76322532e-03 1.28646597e+00,-5.96985528e-05 1.14051395e+00,-1.73244321e-03 1.14113723e+00,-1.87117402e-03 1.13449852e+00,-3.81611386e-04 1.04529104e-02,3.44731190e-03 1.04936204e-02,-9.28440261e-06 9.98356923e-03,-1.72746698e-03 9.12756342e-03,-6.76236616e-04 8.14928263e-03,3.83526286e-03 1.00211311e-02,-1.93538019e-03 1.01839851e-02,7.79390559e-04 
-7 3 18 1.38820744e+00,-7.62379494e-04 1.37690136e+00,2.64555072e-04 1.39072663e+00,-8.46378509e-04 1.25809376e+00,4.75124023e-04 1.10191879e+00,-2.24799665e-04 1.10351409e+00,-3.55264856e-04 1.09709824e+00,-3.48722634e-04 7.16230635e-03,2.95480335e-03 8.18539883e-03,-7.33705585e-06 7.88965345e-03,-1.30099692e-03 6.64607316e-03,-8.59737023e-04 6.06603052e-03,2.95510379e-03 7.69975824e-03,-1.71715991e-03 8.13613408e-03,4.18898592e-04 
-7 3 19 1.36007286e+00,-1.65450110e-03 1.34794345e+00,-4.22028801e-04 1.35972423e+00,1.16047674e-03 1.22989588e+00,9.68230333e-04 1.06720885e+00,2.28172129e-03 1.06948525e+00,6.60304334e-04 1.06298175e+00,8.47209104e-04 5.14790744e-03,1.96037832e-03 6.85348119e-03,-7.20516196e-04 6.50266181e-03,-1.44869761e-03 5.11740114e-03,-1.52127592e-03 5.31091500e-03,1.55154375e-03 6.10057063e-03,-2.02418623e-03 7.14319802e-03,-3.62234995e-04 
-7 3 20 1.33024944e+00,-1.80416251e-03 1.31831365e+00,-1.20760703e-03 1.32793470e+00,3.68933927e-03 1.20090485e+00,1.12720580e-03 1.03671335e+00,4.16558306e-03 1.03952904e+00,7.20616451e-04 1.03236935e+00,2.66664183e-03 3.43061805e-03,8.54336982e-04 5.39642684e-03,-1.81225549e-03 4.65519407e-03,-2.02702724e-03 3.74595549e-03,-2.24869044e-03 4.54351167e-03,1.62502730e-04 4.48085030e-03,-2.56715726e-03 5.88353778e-03,-1.26575082e-03 
-7 3 21 1.30020498e+00,-2.90594737e-04 1.28945262e+00,-2.02928178e-03 1.29680396e+00,6.71672089e-03 1.16997322e+00,1.20042009e-03 1.00681366e+00,4.26920437e-03 1.01016022e+00,-7.32312955e-04 1.00265368e+00,4.28307656e-03 1.44577051e-03,-3.59182882e-04 3.32424563e-03,-2.79627364e-03 2.06779087e-03,-2.53464846e-03 2.21535025e-03,-2.37373016e-03 2.86112730e-03,-3.84325978e-04 2.58154382e-03,-2.71986861e-03 3.67786201e-03,-1.87991991e-03 
-7 3 22 1.27184573e+00,2.96831078e-03 1.26270778e+00,-2.90281722e-03 1.26773045e+00,9.65713034e-03 1.13717572e+00,1.44269094e-03 9.75895612e-01,2.41399957e-03 9.78367753e-01,-3.76195065e-03 9.72119445e-01,4.93437919e-03 -1.05804118e-04,-1.58456600e-03 1.42932595e-03,-3.06999152e-03 -5.88110612e-05,-2.81312022e-03 1.21153974e-03,-1.72708819e-03 9.38821349e-04,2.59862396e-04 1.16072629e-03,-2.17017116e-03 1.40833395e-03,-1.67248389e-03 
-7 4 1 1.55206105e+00,-4.33779919e-03 1.59052011e+00,-2.67816289e-02 1.58078958e+00,-1.93027145e-02 1.45665844e+00,-1.61254189e-02 1.31978457e+00,-8.56152643e-04 1.33199955e+00,-6.13670892e-03 1.31057578e+00,5.36570131e-03 2.53744447e-02,-2.46336147e-03 2.47136484e-02,-7.09515209e-03 2.50888357e-02,-5.49006539e-03 2.38758824e-02,3.29751930e-03 2.33273836e-02,7.30557135e-03 2.42660661e-02,-9.37451986e-03 2.43802118e-02,9.25791578e-05 
-7 4 5 1.58788760e+00,-2.12229679e-03 1.60854659e+00,-1.60064046e-02 1.62468886e+00,-2.76636702e-02 1.48278491e+00,-1.54276313e-02 1.34921190e+00,-1.01123210e-02 1.35872125e+00,-1.67080765e-03 1.33495956e+00,3.07914756e-03 2.83445175e-02,-1.04234358e-03 2.64806598e-02,-7.72138267e-03 2.66405555e-02,-6.78800244e-03 2.64866231e-02,2.08629480e-03 2.50828029e-02,8.79438163e-03 2.63664948e-02,-1.05228318e-02 2.67211518e-02,-7.12916250e-04 
-7 4 6 1.58744529e+00,-1.74596260e-03 1.60392541e+00,-1.30235777e-02 1.62451642e+00,-2.82081478e-02 1.48055245e+00,-1.39654171e-02 1.34882351e+00,-1.03568011e-02 1.35705398e+00,-4.39713898e-05 1.33333806e+00,2.30784505e-03 2.83178998e-02,-5.30698234e-04 2.62457270e-02,-7.56137770e-03 2.64171003e-02,-6.76842803e-03 2.63835381e-02,1.35450957e-03 2.47942252e-02,8.87958439e-03 2.61804043e-02,-1.03155538e-02 2.66279114e-02,-8.54468764e-04 
-7 4 8 1.57423326e+00,-1.55902285e-03 1.58326792e+00,-7.84860711e-03 1.60952275e+00,-2.67787657e-02 1.46428007e+00,-9.63668308e-03 1.33398063e+00,-8.47918270e-03 1.34151512e+00,2.18259433e-03 1.31672684e+00,1.64628810e-04 2.69020570e-02,8.20404863e-04 2.47904960e-02,-6.77600818e-03 2.49423762e-02,-6.59640825e-03 2.46661946e-02,-1.66374970e-04 2.32099480e-02,8.38788349e-03 2.43078893e-02,-9.45568314e-03 2.51571309e-02,-9.16975121e-04 
-7 4 9 1.56250763e+00,-1.99059931e-03 1.56813480e+00,-5.79442044e-03 1.59545472e+00,-2.49457403e-02 1.45155676e+00,-7.18642640e-03 1.32167566e+00,-7.07205167e-03 1.32887299e+00,1.89121435e-03 1.30420003e+00,-2.46524496e-04 2.57325664e-02,1.25750520e-03 2.40745633e-02,-6.16556302e-03 2.40324684e-02,-6.31436471e-03 2.34035215e-02,-7.09153055e-04 2.21596733e-02,8.02115733e-03 2.31166209e-02,-8.66349135e-03 2.40062918e-02,-9.01455276e-04 
-7 4 10 1.54814218e+00,-2.46050947e-03 1.55070193e+00,-4.02257747e-03 1.57812654e+00,-2.25420800e-02 1.43645857e+00,-5.06883254e-03 1.30807959e+00,-5.37366169e-03 1.31396510e+00,1.76778410e-03 1.29110994e+00,-1.50649160e-04 2.40995999e-02,1.53255600e-03 2.29891859e-02,-5.32789978e-03 2.27230019e-02,-5.98116027e-03 2.18360997e-02,-1.35643754e-03 2.08394620e-02,7.36277219e-03 2.17926954e-02,-7.91549201e-03 2.26735132e-02,-9.03783102e-04 
-7 4 11 1.53136120e+00,-2.61099409e-03 1.53139588e+00,-2.47730022e-03 1.55800299e+00,-1.96845030e-02 1.41895859e+00,-3.41433516e-03 1.29239988e+00,-3.04085998e-03 1.29658625e+00,2.10745757e-03 1.27620341e+00,3.49885512e-04 2.16026829e-02,1.55825086e-03 2.08113103e-02,-4.55346961e-03 2.04516223e-02,-5.58893808e-03 1.95954349e-02,-2.09573088e-03 1.88619964e-02,6.21824093e-03 1.99177366e-02,-7.28598417e-03 2.07633054e-02,-1.04917806e-03 
-7 4 12 1.51250565e+00,-2.36460441e-03 1.51047394e+00,-1.20435524e-03 1.53540612e+00,-1.64749686e-02 1.39911662e+00,-2.23970102e-03 1.27296947e+00,-5.65850681e-04 1.27590799e+00,2.34681934e-03 1.25735455e+00,1.10490516e-03 1.87321739e-02,1.13716903e-03 1.79373590e-02,-4.24934603e-03 1.75585638e-02,-5.02024656e-03 1.70369898e-02,-2.55206096e-03 1.65404160e-02,4.70921833e-03 1.76587257e-02,-6.58958344e-03 1.83935962e-02,-1.40434311e-03 
-7 4 13 1.49224415e+00,-1.95093767e-03 1.48826843e+00,-2.59018351e-04 1.51107326e+00,-1.30350051e-02 1.37728666e+00,-1.62515804e-03 1.24894984e+00,8.06851227e-04 1.25136318e+00,1.69385175e-03 1.23449608e+00,1.65058942e-03 1.67609292e-02,4.45020312e-04 1.57601562e-02,-4.29341193e-03 1.52466764e-02,-4.23819297e-03 1.51627708e-02,-2.44800102e-03 1.47674850e-02,3.25142897e-03 1.57759810e-02,-5.67011225e-03 1.64001708e-02,-1.80372717e-03 
-7 4 14 1.47127815e+00,-1.56449141e-03 1.46523472e+00,3.24929686e-04 1.48601023e+00,-9.52434010e-03 1.35392553e+00,-1.53575026e-03 1.22122729e+00,4.69034780e-04 1.22337241e+00,-2.00417577e-04 1.20931815e+00,1.69567733e-03 1.62652139e-02,9.67177368e-05 1.50344501e-02,-4.03575172e-03 1.42346688e-02,-3.36600537e-03 1.44937809e-02,-1.86640525e-03 1.39670731e-02,2.35909272e-03 1.47318617e-02,-4.54351543e-03 1.53742413e-02,-1.88366529e-03 
-7 4 15 1.44988968e+00,-1.16812670e-03 1.44168212e+00,5.37035412e-04 1.46077494e+00,-6.18049435e-03 1.32931923e+00,-1.63380888e-03 1.19164606e+00,-9.22761532e-04 1.19301525e+00,-2.63523328e-03 1.18269940e+00,1.48109819e-03 1.62889799e-02,5.58014838e-04 1.50209626e-02,-3.02645513e-03 1.39351629e-02,-2.56715342e-03 1.44499412e-02,-1.12970739e-03 1.35523245e-02,2.32146427e-03 1.41427712e-02,-3.34363773e-03 1.48540318e-02,-1.33936703e-03 
-7 4 16 1.42782488e+00,-7.70279585e-04 1.41755412e+00,4.63004614e-04 1.43513548e+00,-3.32091183e-03 1.30349180e+00,-1.41040601e-03 1.16053708e+00,-2.17684062e-03 1.16088409e+00,-4.01528003e-03 1.15372673e+00,1.22542901e-03 1.53237297e-02,1.59323512e-03 1.44359503e-02,-1.50463687e-03 1.32333457e-02,-1.92271829e-03 1.39354829e-02,-5.71532801e-04 1.25721907e-02,3.00628131e-03 1.31940825e-02,-2.20565406e-03 1.38501112e-02,-2.72198043e-04 
-7 4 17 1.40445032e+00,-5.94010349e-04 1.39242673e+00,2.05793735e-04 1.40836210e+00,-1.13515824e-03 1.27656330e+00,-5.24832763e-04 1.12648113e+00,-2.17960916e-03 1.12692597e+00,-3.37921972e-03 1.12144007e+00,8.53521006e-04 1.29769915e-02,2.41606855e-03 1.28649173e-02,-1.41030392e-04 1.18013553e-02,-1.50309968e-03 1.24118098e-02,-3.91243316e-04 1.08337424e-02,3.92235435e-03 1.15533040e-02,-1.23298474e-03 1.21363295e-02,7.74880748e-04 
-7 4 18 1.37893115e+00,-7.58171129e-04 1.36569128e+00,-2.46310527e-04 1.37972877e+00,5.54583791e-04 1.24901120e+00,8.10268955e-04 1.09024686e+00,-5.08706938e-04 1.09229540e+00,-1.52818014e-03 1.08713661e+00,4.72424285e-04 1.02038339e-02,2.48871420e-03 1.08482491e-02,5.27821278e-04 1.01576823e-02,-1.50231117e-03 1.01722418e-02,-6.77815059e-04 8.98799047e-03,4.41340756e-03 9.59130334e-03,-6.04491218e-04 1.03798036e-02,1.31397050e-03 
-7 4 19 1.35084578e+00,-9.89336229e-04 1.33724930e+00,-8.83777180e-04 1.34916963e+00,2.19294443e-03 1.22099619e+00,1.86034085e-03 1.05562501e+00,1.95317370e-03 1.05950097e+00,1.03614692e-04 1.05376493e+00,4.13990510e-04 7.79250768e-03,1.95071068e-03 8.73392170e-03,3.73354480e-04 8.52169936e-03,-2.06953502e-03 7.57028830e-03,-1.34282210e-03 7.37375889e-03,4.04028521e-03 7.60106740e-03,-4.94298520e-04 8.80237589e-03,1.34967172e-03 
-7 4 20 1.32107295e+00,-6.76717077e-04 1.30823096e+00,-1.58542521e-03 1.31781624e+00,4.18186430e-03 1.19186773e+00,2.09375378e-03 1.02434781e+00,3.61071125e-03 1.02902681e+00,5.78537142e-04 1.02274404e+00,7.99447689e-04 5.53898966e-03,1.09154440e-03 6.26138020e-03,-4.05851372e-04 6.49919507e-03,-2.94155259e-03 4.69376421e-03,-1.89988665e-03 5.52720389e-03,3.04255651e-03 5.47114999e-03,-7.44980485e-04 6.74858351e-03,1.18940586e-03 
-7 4 21 1.29163608e+00,7.67726319e-04 1.28048297e+00,-2.28427283e-03 1.28754613e+00,6.61508788e-03 1.16104279e+00,1.63505560e-03 9.94719301e-01,3.26425352e-03 9.98496977e-01,-8.22806597e-04 9.93038575e-01,1.52991826e-03 3.38977272e-03,-6.89974363e-05 3.59649688e-03,-1.39117789e-03 4.25104212e-03,-3.54964796e-03 2.11845277e-03,-1.72071144e-03 3.33765592e-03,2.21936079e-03 3.49083144e-03,-9.06804569e-04 4.14111751e-03,1.05895649e-03 
-7 4 22 1.26454039e+00,3.23763295e-03 1.25535975e+00,-2.92374691e-03 1.25978151e+00,9.02947466e-03 1.12883718e+00,8.64873256e-04 9.65170912e-01,8.43175162e-04 9.65722040e-01,-3.75189047e-03 9.62746718e-01,2.38904372e-03 2.25157173e-03,-1.37104575e-03 1.87537827e-03,-2.00865125e-03 2.98332449e-03,-3.65968849e-03 1.04630467e-03,-7.65586924e-04 1.85268478e-03,2.08522544e-03 2.63889946e-03,-7.67755267e-04 2.25366059e-03,1.10324788e-03 
-7 5 1 1.53052592e+00,-3.32286927e-03 1.56683907e+00,-2.29549051e-02 1.55459987e+00,-1.38133996e-02 1.44290176e+00,-1.87799931e-02 1.30516882e+00,-3.21355453e-03 1.31590830e+00,-8.03236512e-03 1.29716019e+00,8.24067084e-03 2.41306022e-02,-1.95545436e-03 2.28291161e-02,-7.09672972e-03 2.34642645e-02,-4.54917083e-03 2.20413462e-02,3.11147414e-03 2.19373366e-02,5.89708322e-03 2.21815593e-02,-9.38399623e-03 2.26323680e-02,-2.49562760e-04 
-7 5 2 1.54331153e+00,-2.75441584e-03 1.57547953e+00,-2.12964806e-02 1.57010244e+00,-1.60628422e-02 1.45341561e+00,-2.01002333e-02 1.31592601e+00,-7.59344176e-03 1.32655486e+00,-7.77248853e-03 1.30717912e+00,7.59631122e-03 2.53499188e-02,-1.68834353e-03 2.36893039e-02,-7.33945137e-03 2.41337216e-02,-4.94626021e-03 2.31994259e-02,3.35644605e-03 2.28954974e-02,6.59746561e-03 2.31367065e-02,-9.83897123e-03 2.39019022e-02,-1.81401500e-04 
-7 5 4 1.55994881e+00,-1.89105316e-03 1.58339513e+00,-1.67789466e-02 1.59038705e+00,-1.98110198e-02 1.46602877e+00,-2.06270169e-02 1.33120274e+00,-1.10285311e-02 1.33930097e+00,-7.04919614e-03 1.31730324e+00,6.91447208e-03 2.63883317e-02,-7.85749031e-04 2.43992470e-02,-7.60942600e-03 2.48761354e-02,-5.51061355e-03 2.45305261e-02,2.62925275e-03 2.36793594e-02,7.05328299e-03 2.40083340e-02,-1.03850704e-02 2.48548505e-02,-8.04415697e-04 
-7 5 5 1.56324304e+00,-1.61483774e-03 1.58226965e+00,-1.40933011e-02 1.59439278e+00,-2.10167148e-02 1.46740938e+00,-2.00182671e-02 1.33389069e+00,-1.13122677e-02 1.34078872e+00,-6.45579603e-03 1.31834663e+00,6.95022775e-03 2.64322675e-02,-6.31018031e-04 2.44265250e-02,-7.59920284e-03 2.48355019e-02,-5.56345693e-03 2.46459300e-02,2.17229855e-03 2.35162815e-02,7.33442285e-03 2.40640365e-02,-1.02543204e-02 2.46861263e-02,-9.88931288e-04 
-7 5 6 1.56279254e+00,-1.42365720e-03 1.57760753e+00,-1.13949268e-02 1.59415303e+00,-2.16404196e-02 1.46496517e+00,-1.87262212e-02 1.33243075e+00,-1.14319408e-02 1.33816278e+00,-4.94234630e-03 1.31623174e+00,6.41713811e-03 2.64805326e-02,-3.71250661e-04 2.42142362e-02,-7.38165467e-03 2.46260323e-02,-5.58353656e-03 2.46286002e-02,1.57489932e-03 2.33568757e-02,7.47664907e-03 2.39904103e-02,-1.00763259e-02 2.46664457e-02,-1.09726608e-03 
-7 5 8 1.55100563e+00,-1.53266866e-03 1.55854028e+00,-6.60922465e-03 1.58082077e+00,-2.08049136e-02 1.44930080e+00,-1.40178232e-02 1.31927402e+00,-9.21783131e-03 1.32284244e+00,-1.83127993e-03 1.30100191e+00,4.16297856e-03 2.54883715e-02,8.98114341e-04 2.25594953e-02,-6.81996492e-03 2.32702611e-02,-5.34172439e-03 2.32563301e-02,9.28225763e-05 2.20851695e-02,6.88502931e-03 2.22678300e-02,-9.27760973e-03 2.34390581e-02,-1.30596634e-03 
-7 5 9 1.54026437e+00,-1.95283372e-03 1.54445282e+00,-4.75230065e-03 1.56808768e+00,-1.93975583e-02 1.43684126e+00,-1.13404259e-02 1.30639465e+00,-7.31419618e-03 1.31018915e+00,-1.46295458e-03 1.28814020e+00,3.54599941e-03 2.47367722e-02,1.48458567e-03 2.20526970e-02,-6.49539721e-03 2.26404912e-02,-5.00074981e-03 2.22302984e-02,-3.95094101e-04 2.11992849e-02,6.53574773e-03 2.11898813e-02,-8.39296330e-03 2.23926376e-02,-1.29259085e-03 
-7 5 10 1.52687209e+00,-2.48665042e-03 1.52788367e+00,-3.19818495e-03 1.55212852e+00,-1.75461700e-02 1.42180833e+00,-8.96176606e-03 1.29019796e+00,-5.53925752e-03 1.29448907e+00,-1.61341774e-03 1.27358463e+00,3.17764556e-03 2.37610448e-02,2.01839829e-03 2.16977895e-02,-5.77046854e-03 2.19405003e-02,-4.76348058e-03 2.10311947e-02,-8.84170711e-04 2.01944695e-02,6.16667376e-03 2.02326924e-02,-7.49458849e-03 2.14098486e-02,-1.14797482e-03 
-7 5 11 1.51146313e+00,-2.80716188e-03 1.50973153e+00,-1.84903872e-03 1.53372048e+00,-1.53194239e-02 1.40464363e+00,-6.95519581e-03 1.27350832e+00,-3.79074852e-03 1.27711380e+00,-1.63232422e-03 1.25864588e+00,2.94330760e-03 2.16696559e-02,2.44233120e-03 2.02625177e-02,-4.72246762e-03 2.02384564e-02,-4.72987454e-03 1.89961156e-02,-1.49916121e-03 1.84225548e-02,5.52911453e-03 1.87772901e-02,-6.80963309e-03 1.98830421e-02,-9.83355306e-04 
-7 5 12 1.49453289e+00,-2.65395842e-03 1.49059117e+00,-6.66931391e-04 1.51339956e+00,-1.27007496e-02 1.38549597e+00,-5.33808723e-03 1.25623813e+00,-1.82048761e-03 1.25798975e+00,-1.11689124e-03 1.24214348e+00,2.99266659e-03 1.81899409e-02,2.39166725e-03 1.72137707e-02,-3.90448735e-03 1.71546306e-02,-4.69278875e-03 1.59484601e-02,-1.99364710e-03 1.56320960e-02,4.46094919e-03 1.64626171e-02,-6.23925568e-03 1.73208050e-02,-1.01241600e-03 
-7 5 13 1.47626226e+00,-2.11852997e-03 1.47039530e+00,3.13879333e-04 1.49152298e+00,-9.78283021e-03 1.36417835e+00,-4.16866707e-03 1.23448298e+00,-7.80837465e-05 1.23492499e+00,-5.95094838e-04 1.22124742e+00,3.03683029e-03 1.45632214e-02,1.66531818e-03 1.37524234e-02,-3.63320832e-03 1.37201395e-02,-4.33347878e-03 1.28734467e-02,-2.01957341e-03 1.26607222e-02,3.12140132e-03 1.39106682e-02,-5.52169792e-03 1.44039495e-02,-1.33934511e-03 
-7 5 14 1.45677079e+00,-1.53439045e-03 1.44888985e+00,9.28053203e-04 1.46848723e+00,-6.79981142e-03 1.34076431e+00,-3.39724663e-03 1.20596794e+00,5.78597238e-04 1.20659748e+00,-1.11285628e-03 1.19493223e+00,2.59419187e-03 1.24860179e-02,6.51205542e-04 1.17180904e-02,-3.55498273e-03 1.15527368e-02,-3.55708299e-03 1.11778631e-02,-1.50152050e-03 1.08423165e-02,1.98738566e-03 1.22446487e-02,-4.52558966e-03 1.25107349e-02,-1.75455652e-03 
-7 5 15 1.43631934e+00,-1.13537036e-03 1.42619425e+00,9.83563752e-04 1.44467121e+00,-4.00912470e-03 1.31590756e+00,-2.75116287e-03 1.17357713e+00,-1.01363825e-05 1.17473491e+00,-2.65371080e-03 1.16534377e+00,1.87726830e-03 1.23296357e-02,4.74541516e-05 1.17319309e-02,-3.09398964e-03 1.12410957e-02,-2.60618326e-03 1.13463588e-02,-7.61131145e-04 1.06988334e-02,1.51247466e-03 1.19226536e-02,-3.38820534e-03 1.21877201e-02,-1.80422133e-03 
-7 5 16 1.41506158e+00,-9.44891780e-04 1.40272556e+00,5.21748804e-04 1.42012829e+00,-1.62045442e-03 1.29039316e+00,-1.81513053e-03 1.14125773e+00,-9.41816758e-04 1.14215570e+00,-3.76181304e-03 1.13518403e+00,1.47064095e-03 1.28650895e-02,1.41408583e-04 1.27680482e-02,-2.09260472e-03 1.18821477e-02,-1.80879212e-03 1.24663358e-02,-2.52140293e-04 1.14511502e-02,1.85418264e-03 1.22662329e-02,-2.31099107e-03 1.26064788e-02,-1.21763226e-03 
-7 5 17 1.39260158e+00,-8.49085509e-04 1.37857510e+00,-1.98726679e-04 1.39438837e+00,2.79877057e-04 1.26468879e+00,-3.40039053e-04 1.10961338e+00,-8.79687568e-04 1.11018783e+00,-3.26153983e-03 1.10521836e+00,1.52284311e-03 1.28440753e-02,5.41690524e-04 1.34496744e-02,-8.87112746e-04 1.23072364e-02,-1.31623663e-03 1.31915836e-02,-1.91981752e-04 1.20042063e-02,2.81738930e-03 1.23188048e-02,-1.34799580e-03 1.27586975e-02,-2.53172028e-04 
-7 5 18 1.36800739e+00,-6.44942532e-04 1.35318842e+00,-9.22514513e-04 1.36673399e+00,1.83405627e-03 1.23878375e+00,1.34452072e-03 1.07826939e+00,7.52055084e-04 1.07928528e+00,-1.49400615e-03 1.07538638e+00,1.86311955e-03 1.21981545e-02,7.87486051e-04 1.32038985e-02,5.36109440e-05 1.21961371e-02,-1.19051071e-03 1.28246875e-02,-5.66133874e-04 1.19204310e-02,3.83566201e-03 1.17411266e-02,-5.62143789e-04 1.24624541e-02,5.87742220e-04 
-7 5 19 1.34073665e+00,-1.05538272e-04 1.32616853e+00,-1.41191779e-03 1.33705962e+00,3.35686936e-03 1.21191353e+00,2.41713604e-03 1.04830078e+00,3.11636970e-03 1.04983347e+00,4.72949518e-04 1.04614986e+00,2.23749429e-03 1.13095217e-02,8.66649400e-04 1.20049309e-02,4.21422697e-04 1.16642074e-02,-1.53797686e-03 1.12615636e-02,-1.21350452e-03 1.11204484e-02,4.23329966e-03 1.05834886e-02,-1.21409404e-04 1.17269027e-02,1.12629216e-03 
-7 5 20 1.31167937e+00,9.81239298e-04 1.29834426e+00,-1.48475032e-03 1.30655670e+00,5.13552499e-03 1.18285837e+00,2.34456864e-03 1.01926596e+00,4.67733020e-03 1.02053308e+00,1.62307612e-03 1.01697888e+00,2.36123414e-03 1.00618439e-02,8.72120745e-04 9.82819760e-03,1.65915843e-04 1.05469961e-02,-2.29391747e-03 8.66211734e-03,-1.71584968e-03 9.39733646e-03,3.80488959e-03 8.87401609e-03,-5.37860466e-05 1.01139812e-02,1.50338377e-03 
-7 5 21 1.28284563e+00,2.70997454e-03 1.27139244e+00,-1.25299663e-03 1.27713941e+00,7.21303539e-03 1.15118377e+00,1.32481337e-03 9.88375391e-01,4.25835494e-03 9.88495158e-01,1.03084021e-03 9.85678808e-01,2.40433849e-03 8.41618970e-03,6.22740018e-04 7.06415006e-03,-4.86566758e-04 8.86772612e-03,-3.01527604e-03 5.76536470e-03,-1.55314941e-03 6.98002119e-03,3.00381678e-03 6.97805122e-03,-1.56535312e-04 7.64125517e-03,1.72100149e-03 
-7 6 1 1.50636665e+00,-2.46114023e-03 1.54031829e+00,-1.91822497e-02 1.52640644e+00,-9.07514868e-03 1.42550813e+00,-1.98471214e-02 1.28700693e+00,-4.91321246e-03 1.29507472e+00,-8.79030448e-03 1.27908012e+00,7.78183658e-03 2.20567518e-02,-1.76938083e-03 2.03078300e-02,-6.82007672e-03 2.06720901e-02,-3.79320244e-03 1.97128022e-02,2.96423882e-03 1.97131400e-02,4.55742127e-03 1.92838070e-02,-8.97499489e-03 2.05577620e-02,-2.95228498e-04 
-7 6 2 1.51767159e+00,-2.18820051e-03 1.54765487e+00,-1.81058371e-02 1.54009211e+00,-1.10511482e-02 1.43520843e+00,-2.13912406e-02 1.29550321e+00,-8.55723619e-03 1.30383919e+00,-9.60838603e-03 1.28651362e+00,7.26185841e-03 2.34194603e-02,-1.42202304e-03 2.13209392e-02,-6.97652488e-03 2.17585778e-02,-3.93401278e-03 2.12597289e-02,3.05472893e-03 2.10129724e-02,5.26835832e-03 2.05946712e-02,-9.29588465e-03 2.22929245e-02,-2.88243463e-04 
-7 6 3 1.52669686e+00,-1.84594539e-03 1.55258874e+00,-1.64504175e-02 1.55091109e+00,-1.28649085e-02 1.44253207e+00,-2.22989355e-02 1.30392756e+00,-1.00733575e-02 1.31101529e+00,-9.96298948e-03 1.29207588e+00,7.75570620e-03 2.41742135e-02,-7.84111507e-04 2.18360871e-02,-7.19017995e-03 2.26215533e-02,-4.26570305e-03 2.21794240e-02,2.64592599e-03 2.17561127e-02,5.45426383e-03 2.13471339e-02,-9.67018532e-03 2.31138631e-02,-7.39144029e-04 
-7 6 4 1.53307018e+00,-1.47952565e-03 1.55477820e+00,-1.43105654e-02 1.55842081e+00,-1.43576348e-02 1.44715657e+00,-2.26442975e-02 1.31092186e+00,-1.01391957e-02 1.31651218e+00,-9.85195644e-03 1.29617348e+00,8.95021773e-03 2.42360885e-02,-3.80888568e-04 2.19800531e-02,-7.39715325e-03 2.28892574e-02,-4.56026309e-03 2.23523311e-02,2.26996862e-03 2.17484486e-02,5.58514711e-03 2.14631834e-02,-9.77863538e-03 2.28804967e-02,-1.01424404e-03 
-7 6 5 1.53606441e+00,-1.23161589e-03 1.55348184e+00,-1.19847021e-02 1.56210744e+00,-1.54361041e-02 1.44825697e+00,-2.23615158e-02 1.31281768e+00,-1.00692458e-02 1.31799842e+00,-9.31808083e-03 1.29718107e+00,9.58813452e-03 2.42063401e-02,-3.84685462e-04 2.21306880e-02,-7.34712887e-03 2.28672543e-02,-4.70610331e-03 2.23964762e-02,2.05709180e-03 2.15987800e-02,5.88476652e-03 2.15107187e-02,-9.64420708e-03 2.26048772e-02,-1.00026194e-03 
-7 6 6 1.53545072e+00,-1.21618364e-03 1.54864399e+00,-9.66688338e-03 1.56180110e+00,-1.60754891e-02 1.44557385e+00,-2.12085461e-02 1.30952038e+00,-1.01193733e-02 1.31463545e+00,-8.22819582e-03 1.29438404e+00,8.98754828e-03 2.42461277e-02,-4.04706864e-04 2.20936899e-02,-6.95184531e-03 2.27163563e-02,-4.79775780e-03 2.25058916e-02,1.66322767e-03 2.15824712e-02,6.07801826e-03 2.15422540e-02,-9.51468906e-03 2.26932800e-02,-1.02114574e-03 
-7 6 8 1.52524667e+00,-1.67209836e-03 1.53112370e+00,-5.31013716e-03 1.55018175e+00,-1.57624646e-02 1.43088987e+00,-1.64605320e-02 1.29873490e+00,-8.26368942e-03 1.29987534e+00,-4.88919256e-03 1.28128056e+00,6.67751703e-03 2.28661900e-02,3.96656412e-04 1.99115616e-02,-6.29425588e-03 2.10362191e-02,-4.58265703e-03 2.12140355e-02,5.45881966e-05 2.03232091e-02,5.24685541e-03 1.98225488e-02,-8.95332100e-03 2.13474633e-02,-1.46770491e-03 
-7 6 9 1.51600784e+00,-1.95042268e-03 1.51866069e+00,-3.47920805e-03 1.53917947e+00,-1.47008878e-02 1.41916945e+00,-1.37551685e-02 1.28862482e+00,-6.05203891e-03 1.28857181e+00,-3.63002635e-03 1.27019035e+00,6.26999683e-03 2.20278506e-02,8.31525280e-04 1.89630351e-02,-6.33464637e-03 2.00914015e-02,-4.03771343e-03 2.00900739e-02,-4.90268626e-04 1.92355849e-02,4.67807835e-03 1.86229458e-02,-8.08639031e-03 2.00467860e-02,-1.62831032e-03 
-7 6 10 1.50398252e+00,-2.25033002e-03 1.50349449e+00,-1.98060192e-03 1.52496309e+00,-1.31813501e-02 1.40438965e+00,-1.13146343e-02 1.27218565e+00,-3.97862055e-03 1.27315194e+00,-3.26959325e-03 1.25519053e+00,5.92818320e-03 2.17510660e-02,1.29245463e-03 1.89788407e-02,-6.05422630e-03 1.97400041e-02,-3.52283919e-03 1.92495512e-02,-7.47322021e-04 1.84707458e-02,4.35321475e-03 1.79542047e-02,-7.01246478e-03 1.92865944e-02,-1.61868069e-03 
-7 6 11 1.48985988e+00,-2.48982720e-03 1.48644511e+00,-7.97855075e-04 1.50826047e+00,-1.13228647e-02 1.38715001e+00,-9.16360248e-03 1.25285422e+00,-2.85716479e-03 1.25493618e+00,-3.50119814e-03 1.23844466e+00,5.25649535e-03 2.11200089e-02,1.94016838e-03 1.88942554e-02,-5.12215007e-03 1.92770712e-02,-3.43950303e-03 1.81774579e-02,-9.75447979e-04 1.75623204e-02,4.14162102e-03 1.73475356e-02,-6.10070876e-03 1.86236360e-02,-1.38881689e-03 
-7 6 12 1.47453228e+00,-2.45763684e-03 1.46861333e+00,1.29471741e-04 1.48993551e+00,-9.13990036e-03 1.36815889e+00,-7.28673369e-03 1.23397208e+00,-2.40069621e-03 1.23538942e+00,-3.49188602e-03 1.22150295e+00,4.51735128e-03 1.88210679e-02,2.52086074e-03 1.71732104e-02,-3.90257103e-03 1.74839202e-02,-3.75334096e-03 1.60006093e-02,-1.23327726e-03 1.55577746e-02,3.77087349e-03 1.58705250e-02,-5.47156620e-03 1.68985335e-02,-1.02877392e-03 
-7 6 13 1.45823408e+00,-2.06586812e-03 1.45021301e+00,8.31916397e-04 1.47038649e+00,-6.71915434e-03 1.34747734e+00,-5.72386087e-03 1.21317004e+00,-1.78332433e-03 1.21324919e+00,-3.02515292e-03 1.20223075e+00,3.86858082e-03 1.49931032e-02,2.51439893e-03 1.38291617e-02,-3.00172894e-03 1.42933422e-02,-3.94530099e-03 1.28386858e-02,-1.25460143e-03 1.24712654e-02,3.17453655e-03 1.34447675e-02,-4.89884830e-03 1.39861341e-02,-8.23283137e-04 
-7 6 14 1.44060883e+00,-1.53158698e-03 1.43059418e+00,1.19137366e-03 1.44952631e+00,-4.31928952e-03 1.32486953e+00,-4.43452077e-03 1.18621797e+00,-9.60178264e-04 1.18628756e+00,-2.80227181e-03 1.17746907e+00,2.91805109e-03 1.14271433e-02,1.80028283e-03 1.06997480e-02,-2.58350606e-03 1.12380141e-02,-3.55637288e-03 1.01027310e-02,-8.25048226e-04 9.74320466e-03,2.52154004e-03 1.12124608e-02,-4.15220038e-03 1.13061411e-02,-9.77612016e-04 
-7 6 15 1.42143763e+00,-1.19078726e-03 1.40930165e+00,9.96929847e-04 1.42724014e+00,-2.20082416e-03 1.30067132e+00,-3.19208937e-03 1.15375320e+00,-5.15996025e-04 1.15498961e+00,-3.13210147e-03 1.14756984e+00,1.67605102e-03 9.70206647e-03,8.86180443e-04 9.54821314e-03,-2.35535373e-03 9.86670397e-03,-2.66744548e-03 9.15680033e-03,-1.69941681e-04 8.80930170e-03,1.98673054e-03 1.03125146e-02,-3.31407807e-03 1.02354755e-02,-1.28843883e-03 
-7 6 16 1.40082602e+00,-1.15099494e-03 1.38664419e+00,2.11452135e-04 1.40355355e+00,-4.34115702e-04 1.27589131e+00,-1.71619598e-03 1.12074684e+00,-3.42697707e-04 1.12262465e+00,-3.25576759e-03 1.11638803e+00,1.05276609e-03 9.73712391e-03,2.93730918e-04 1.04086925e-02,-2.02499626e-03 1.02102362e-02,-1.68720619e-03 9.98654231e-03,2.61059259e-04 9.66303200e-03,1.73250239e-03 1.07054817e-02,-2.56540291e-03 1.06822847e-02,-1.34414120e-03 
-7 6 17 1.37869630e+00,-1.14172041e-03 1.36311033e+00,-8.74891310e-04 1.37836161e+00,1.10308988e-03 1.25137923e+00,-1.32666071e-05 1.09126961e+00,4.74731579e-04 1.09239950e+00,-2.52649353e-03 1.08760266e+00,1.74807332e-03 1.05207232e-02,5.34203699e-05 1.20161871e-02,-1.53001517e-03 1.12621817e-02,-8.66280362e-04 1.15033131e-02,2.36525535e-04 1.12370062e-02,1.89951598e-03 1.15496821e-02,-1.90955326e-03 1.16778726e-02,-1.07257416e-03 
-7 6 18 1.35460422e+00,-7.02857160e-04 1.33869679e+00,-1.74023811e-03 1.35141781e+00,2.63012742e-03 1.22687275e+00,1.42583491e-03 1.06617508e+00,2.19478615e-03 1.06549571e+00,-1.17945530e-03 1.06220728e+00,3.31040356e-03 1.14123148e-02,3.35851377e-05 1.31701743e-02,-9.76074776e-04 1.22795116e-02,-3.14734887e-04 1.26104558e-02,-2.39743556e-04 1.25228599e-02,2.34117852e-03 1.21285577e-02,-1.32767900e-03 1.25585524e-02,-7.83400065e-04 
-7 6 19 1.32843542e+00,4.65403754e-04 1.31330207e+00,-1.85350836e-03 1.32294972e+00,4.35795665e-03 1.20085171e+00,1.95918231e-03 1.04330153e+00,3.87798052e-03 1.04039150e+00,2.84876142e-04 1.03821236e+00,4.55225432e-03 1.21090261e-02,3.01946783e-04 1.32330772e-02,-5.64775196e-04 1.29235175e-02,-2.78583723e-04 1.25875640e-02,-1.01969722e-03 1.28551291e-02,2.58644400e-03 1.20251048e-02,-9.21966967e-04 1.28973645e-02,-6.34428754e-04 
-7 6 20 1.30107726e+00,2.33411868e-03 1.28748780e+00,-1.02760681e-03 1.29411638e+00,6.36442797e-03 1.17168610e+00,1.41007129e-03 1.01776132e+00,4.53955150e-03 1.01315367e+00,1.32724831e-03 1.01145698e+00,4.73217239e-03 1.20821864e-02,8.75998189e-04 1.19115976e-02,-4.64085684e-04 1.26819456e-02,-9.21913715e-04 1.10853828e-02,-1.74484905e-03 1.17503235e-02,2.27740319e-03 1.09664847e-02,-7.67594940e-04 1.20462267e-02,-4.50579120e-04 
-7 6 21 1.27394550e+00,4.56914996e-03 1.26217033e+00,2.95066534e-04 1.26637796e+00,8.46589503e-03 1.13921159e+00,1.85778020e-04 9.84882097e-01,3.83846334e-03 9.79928978e-01,1.24695233e-03 9.78146099e-01,4.35843208e-03 1.09413331e-02,1.40735270e-03 9.41020181e-03,-6.40978093e-04 1.11486632e-02,-1.81731756e-03 8.42206717e-03,-1.91840480e-03 9.29377128e-03,1.56110992e-03 9.06027844e-03,-7.75374354e-04 9.77481380e-03,-1.94449997e-04 
-7 7 1 1.48087545e+00,-1.45985336e-03 1.51192527e+00,-1.52276575e-02 1.49749344e+00,-5.20867773e-03 1.40427574e+00,-1.94484044e-02 1.26603594e+00,-3.80727866e-03 1.27039488e+00,-7.91557278e-03 1.25527481e+00,6.45226454e-03 1.98322043e-02,-1.74214107e-03 1.77771777e-02,-6.19046889e-03 1.81265754e-02,-3.18152022e-03 1.76891286e-02,2.82801437e-03 1.75965633e-02,3.64481261e-03 1.67572051e-02,-7.80507530e-03 1.89282836e-02,-1.17777110e-04 
-7 7 2 1.49114390e+00,-1.42108066e-03 1.51838632e+00,-1.43559473e-02 1.50950528e+00,-6.89906403e-03 1.41359702e+00,-2.10018253e-02 1.27449255e+00,-5.30939477e-03 1.27828604e+00,-9.15725704e-03 1.26213590e+00,7.33127770e-03 2.15809004e-02,-1.25449916e-03 1.91071122e-02,-6.31913558e-03 2.00305560e-02,-3.15727523e-03 1.96252149e-02,2.45321921e-03 1.94438177e-02,4.10826945e-03 1.86309153e-02,-8.29103647e-03 2.10533672e-02,-5.39828805e-04 
-7 7 3 1.49959574e+00,-1.18243876e-03 1.52297500e+00,-1.28611353e-02 1.51915049e+00,-8.46135012e-03 1.42071723e+00,-2.21780740e-02 1.28350215e+00,-5.68217988e-03 1.28536542e+00,-9.60900179e-03 1.26873171e+00,9.21349789e-03 2.22249030e-02,-4.74413898e-04 1.94595526e-02,-6.68315360e-03 2.09690246e-02,-3.48126074e-03 2.01875354e-02,1.84961204e-03 2.00385861e-02,4.07569406e-03 1.92882694e-02,-8.84082101e-03 2.14894735e-02,-1.19944690e-03 
-7 7 4 1.50553138e+00,-8.35777778e-04 1.52504295e+00,-1.09844895e-02 1.52602918e+00,-9.77655503e-03 1.42504221e+00,-2.28491106e-02 1.29026844e+00,-5.69869296e-03 1.29106210e+00,-9.22711244e-03 1.27389592e+00,1.12944073e-02 2.21296393e-02,1.01972368e-05 1.93805374e-02,-7.08269603e-03 2.09558474e-02,-3.82995094e-03 1.99149079e-02,1.69396078e-03 1.97230641e-02,4.08034388e-03 1.91322424e-02,-9.01592618e-03 2.08752478e-02,-1.35573976e-03 
-7 7 5 1.50812556e+00,-6.29568205e-04 1.52367508e+00,-9.07160673e-03 1.52950619e+00,-1.07448514e-02 1.42580007e+00,-2.27381192e-02 1.29104307e+00,-5.78638689e-03 1.29284257e+00,-8.76727635e-03 1.27505597e+00,1.20659862e-02 2.21867289e-02,1.74403935e-05 1.96436325e-02,-7.08179623e-03 2.08469280e-02,-3.98250192e-03 1.99275086e-02,1.88524335e-03 1.95158384e-02,4.34594274e-03 1.90939480e-02,-8.87624560e-03 2.06445727e-02,-1.16003509e-03 
-7 7 6 1.50730406e+00,-7.54077522e-04 1.51878467e+00,-7.29536597e-03 1.52925085e+00,-1.13288641e-02 1.42295544e+00,-2.16633094e-02 1.28612465e+00,-6.08576997e-03 1.28950880e+00,-8.36320063e-03 1.27161581e+00,1.09978342e-02 2.24425801e-02,-1.03877596e-04 2.00512351e-02,-6.52698025e-03 2.09877790e-02,-4.06403321e-03 2.03894526e-02,1.79304092e-03 1.97250817e-02,4.60099843e-03 1.92592295e-02,-8.71639690e-03 2.10390882e-02,-1.11273788e-03 
-7 7 8 1.49815967e+00,-1.66170962e-03 1.50215997e+00,-3.80953811e-03 1.51896321e+00,-1.13560525e-02 1.40893216e+00,-1.73146876e-02 1.27386023e+00,-6.02157243e-03 1.27382439e+00,-5.96429282e-03 1.25857422e+00,7.95857371e-03 2.03194109e-02,2.88777493e-04 1.77986340e-02,-5.36274131e-03 1.92068501e-02,-4.20010653e-03 1.92028166e-02,-8.66350531e-06 1.84141318e-02,3.80646239e-03 1.75270899e-02,-8.33781254e-03 1.95093896e-02,-1.43229117e-03 
-7 7 9 1.49040892e+00,-1.94541476e-03 1.49127065e+00,-2.08741143e-03 1.50964259e+00,-1.06809479e-02 1.39799031e+00,-1.48154416e-02 1.26611836e+00,-4.40267201e-03 1.26329151e+00,-4.46506952e-03 1.24929067e+00,7.59377186e-03 1.83514583e-02,4.12239310e-04 1.57648249e-02,-5.48686978e-03 1.72035246e-02,-3.70781934e-03 1.73705730e-02,-7.32126303e-04 1.65853139e-02,3.12420713e-03 1.58430964e-02,-7.64011952e-03 1.74631831e-02,-1.59377588e-03 
-7 7 10 1.48019232e+00,-1.99386439e-03 1.47806957e+00,-6.15464260e-04 1.49747681e+00,-9.50835839e-03 1.38389717e+00,-1.24390706e-02 1.25214979e+00,-2.24307934e-03 1.24918738e+00,-3.76862129e-03 1.23548915e+00,7.34442346e-03 1.74886638e-02,4.29922004e-04 1.50213603e-02,-5.65591678e-03 1.60909677e-02,-2.88907761e-03 1.61010304e-02,-8.43923907e-04 1.53334641e-02,2.72312147e-03 1.49090917e-02,-6.57377828e-03 1.62199794e-02,-1.83542983e-03 
-7 7 11 1.46779673e+00,-1.95450109e-03 1.46272079e+00,4.48224715e-04 1.48274772e+00,-7.91886754e-03 1.36692944e+00,-1.01663422e-02 1.23238716e+00,-1.24913204e-03 1.23109167e+00,-3.98417428e-03 1.21781736e+00,6.51611765e-03 1.77073500e-02,7.41632673e-04 1.55780150e-02,-5.24168944e-03 1.61901365e-02,-2.35689656e-03 1.56715272e-02,-6.69159781e-04 1.49449769e-02,2.57686921e-03 1.48305553e-02,-5.50831422e-03 1.60019068e-02,-1.94939509e-03 
-7 7 12 1.45403379e+00,-1.88974389e-03 1.44619966e+00,1.07001369e-03 1.46624426e+00,-6.01291321e-03 1.34803258e+00,-7.98970652e-03 1.21052982e+00,-1.96956413e-03 1.21029181e+00,-4.46844753e-03 1.19882698e+00,5.24157830e-03 1.74025368e-02,1.46498278e-03 1.57361114e-02,-4.16078726e-03 1.61473215e-02,-2.44753930e-03 1.50527169e-02,-5.85780044e-04 1.43214038e-02,2.55059835e-03 1.45409149e-02,-4.72541148e-03 1.55319054e-02,-1.61836909e-03 
-7 7 13 1.43927258e+00,-1.71433605e-03 1.42908248e+00,1.29726883e-03 1.44850166e+00,-3.96676586e-03 1.32786163e+00,-6.03742435e-03 1.18752941e+00,-2.94951783e-03 1.18740758e+00,-4.53203895e-03 1.17876589e+00,4.06515543e-03 1.53764071e-02,2.13530152e-03 1.41786851e-02,-2.88091989e-03 1.47017950e-02,-2.78364577e-03 1.33415843e-02,-5.41922683e-04 1.25766041e-02,2.63860311e-03 1.32002486e-02,-4.13509698e-03 1.38192948e-02,-9.52903084e-04 
-7 7 14 1.42305758e+00,-1.44191125e-03 1.41086839e+00,1.15114822e-03 1.42931628e+00,-2.09211137e-03 1.30635150e+00,-4.38929271e-03 1.16089619e+00,-2.81302438e-03 1.16144509e+00,-4.06414588e-03 1.15512700e+00,3.00197393e-03 1.23148714e-02,2.25684656e-03 1.15860225e-02,-1.89873549e-03 1.23257721e-02,-2.74982768e-03 1.10158271e-02,-2.89127363e-04 1.03684420e-02,2.75884737e-03 1.12969547e-02,-3.54695926e-03 1.15071828e-02,-4.77704752e-04 
-7 7 15 1.40477564e+00,-1.28279026e-03 1.39075406e+00,5.84070602e-04 1.40820098e+00,-6.33077793e-04 1.28341738e+00,-2.88820821e-03 1.12974586e+00,-1.75289124e-03 1.13197925e+00,-3.30405936e-03 1.12667892e+00,1.92191227e-03 9.84154123e-03,1.87520864e-03 9.71882388e-03,-1.41543171e-03 1.05014894e-02,-2.18472827e-03 9.35415752e-03,1.36427718e-04 9.06110278e-03,2.64638564e-03 9.96635036e-03,-3.00041432e-03 9.96917454e-03,-4.76033303e-04 
-7 7 16 1.38426356e+00,-1.35174728e-03 1.36864981e+00,-3.94843283e-04 1.38499054e+00,5.04401777e-04 1.25965215e+00,-1.34049668e-03 1.09779638e+00,-3.33619355e-04 1.10118248e+00,-2.38521812e-03 1.09621883e+00,1.50615519e-03 8.76816895e-03,1.33240719e-03 9.47164321e-03,-1.38086360e-03 9.97433279e-03,-1.37926279e-03 9.04972369e-03,4.35751381e-04 9.18865150e-03,2.19891583e-03 9.72452885e-03,-2.61953889e-03 9.72788664e-03,-7.47191707e-04 
-7 7 17 1.36171666e+00,-1.37982411e-03 1.34519710e+00,-1.51121823e-03 1.35989319e+00,1.68790401e-03 1.23576568e+00,8.71879852e-05 1.07041109e+00,1.31551766e-03 1.07266235e+00,-1.53442644e-03 1.06839119e+00,2.44852646e-03 8.82110314e-03,8.26679491e-04 1.03271179e-02,-1.57663941e-03 1.03762689e-02,-6.02655720e-04 9.78037798e-03,3.58054989e-04 1.02199193e-02,1.62306542e-03 1.02372793e-02,-2.40749113e-03 1.03009364e-02,-1.12393745e-03 
-7 7 18 1.33753328e+00,-8.46441463e-04 1.32120438e+00,-2.19867429e-03 1.33339387e+00,3.25207317e-03 1.21140480e+00,9.08705282e-04 1.04917241e+00,2.59337188e-03 1.04805069e+00,-1.08273683e-03 1.04499970e+00,4.16217466e-03 9.41801160e-03,4.84078792e-04 1.12207763e-02,-1.72548166e-03 1.10362870e-02,6.49137185e-07 1.06932212e-02,-1.77449243e-04 1.12470885e-02,1.11875779e-03 1.08119718e-02,-2.30137065e-03 1.09959336e-02,-1.72714522e-03 
-7 7 19 1.31245738e+00,5.99460098e-04 1.29736276e+00,-1.91752457e-03 1.30636775e+00,5.30115193e-03 1.18511096e+00,8.18767600e-04 1.02967835e+00,2.57171125e-03 1.02479622e+00,-1.01014147e-03 1.02289960e+00,5.35913188e-03 1.00255834e-02,5.14049892e-04 1.13576023e-02,-1.70094736e-03 1.14029356e-02,1.66311910e-04 1.09120582e-02,-1.05016700e-03 1.14708582e-02,6.42180578e-04 1.07941844e-02,-2.23474247e-03 1.12128315e-02,-2.47607282e-03 
-7 7 20 1.28744743e+00,2.84578711e-03 1.27412002e+00,-6.23781453e-04 1.27994258e+00,7.65053301e-03 1.15567732e+00,2.30154666e-06 1.00467338e+00,1.37088738e-03 9.97807422e-01,-1.14382929e-03 9.96515525e-01,5.52296979e-03 9.99762228e-03,1.02984711e-03 1.03287935e-02,-1.54598629e-03 1.08409179e-02,-3.14385629e-04 9.82793245e-03,-1.92593583e-03 1.03210143e-02,4.75123017e-05 9.75118567e-03,-2.13871433e-03 1.03093570e-02,-2.86015617e-03 
-7 7 21 1.26301727e+00,5.32689804e-03 1.25132534e+00,1.06560487e-03 1.25477660e+00,9.82103228e-03 1.12339333e+00,-1.04602336e-03 9.69752064e-01,-4.79006253e-05 9.63570367e-01,-1.54787499e-03 9.62341427e-01,5.20366963e-03 8.78281601e-03,1.72684967e-03 8.14807292e-03,-1.30489154e-03 8.88747116e-03,-1.03543188e-03 7.42188306e-03,-2.31590512e-03 7.76264490e-03,-5.74492202e-04 7.67024383e-03,-1.90868668e-03 8.00712263e-03,-2.57075322e-03 
-7 8 1 1.45545445e+00,-1.41881110e-04 1.48329008e+00,-1.10317173e-02 1.46905715e+00,-2.31521343e-03 1.37971581e+00,-1.78832981e-02 1.24329146e+00,-1.63687507e-03 1.24343970e+00,-6.59887976e-03 1.22904044e+00,5.77103987e-03 1.82286080e-02,-1.46373137e-03 1.58610946e-02,-5.33027055e-03 1.70438474e-02,-2.54466362e-03 1.64445367e-02,2.53199439e-03 1.62998883e-02,2.80445672e-03 1.55676597e-02,-6.40214900e-03 1.79580059e-02,-3.76918835e-04 
-7 8 2 1.46516138e+00,-1.78044654e-04 1.48933256e+00,-1.01035134e-02 1.47978291e+00,-3.65571358e-03 1.38920769e+00,-1.95213791e-02 1.25480611e+00,-1.54344822e-03 1.25242780e+00,-7.65245395e-03 1.23857713e+00,7.75080499e-03 1.97902773e-02,-9.73961788e-04 1.71462396e-02,-5.53709627e-03 1.90359729e-02,-2.46510239e-03 1.80787934e-02,1.56532787e-03 1.80624951e-02,2.69722336e-03 1.72770294e-02,-7.38998526e-03 1.96204021e-02,-1.44220562e-03 
-7 8 3 1.47290532e+00,-9.14540166e-05 1.49332369e+00,-8.76130626e-03 1.48832177e+00,-4.94813967e-03 1.39599250e+00,-2.09705128e-02 1.26365845e+00,-1.80450507e-03 1.25908429e+00,-7.98501214e-03 1.24638593e+00,1.00335379e-02 1.98000651e-02,-3.13623334e-04 1.69556123e-02,-6.06786983e-03 1.92130771e-02,-2.79003551e-03 1.77416606e-02,9.13016324e-04 1.79438626e-02,2.48942877e-03 1.72153590e-02,-8.19616324e-03 1.91671539e-02,-2.05694921e-03 
-7 8 4 1.47802829e+00,6.43945340e-05 1.49477381e+00,-7.27490508e-03 1.49442920e+00,-6.11988196e-03 1.39954577e+00,-2.18068473e-02 1.26799443e+00,-2.45801785e-03 1.26350396e+00,-7.65458803e-03 1.25100542e+00,1.20453218e-02 1.93221276e-02,1.39261311e-04 1.63518039e-02,-6.65078216e-03 1.83591331e-02,-3.16168084e-03 1.68475967e-02,1.13367193e-03 1.70249001e-02,2.50884765e-03 1.65212315e-02,-8.41244030e-03 1.81252098e-02,-1.90706614e-03 
-7 8 5 1.48024503e+00,1.35438838e-04 1.49335000e+00,-5.86623447e-03 1.49771516e+00,-7.01909264e-03 1.39987355e+00,-2.16513319e-02 1.26790532e+00,-2.89599835e-03 1.26533056e+00,-7.45276694e-03 1.25170440e+00,1.26977776e-02 1.95432050e-02,2.98448390e-04 1.65392011e-02,-6.78341504e-03 1.79973095e-02,-3.23199709e-03 1.69184724e-02,1.77201953e-03 1.66925874e-02,2.76357164e-03 1.63897090e-02,-8.20343431e-03 1.80673089e-02,-1.67127871e-03 
-7 8 6 1.47967199e+00,-4.65707482e-05 1.48896840e+00,-4.62205207e-03 1.49777353e+00,-7.51409700e-03 1.39723525e+00,-2.05675587e-02 1.26407875e+00,-3.27028782e-03 1.26343070e+00,-7.42902166e-03 1.24860254e+00,1.14482725e-02 2.04063610e-02,3.50352011e-04 1.74898635e-02,-6.26341877e-03 1.86758439e-02,-3.12872401e-03 1.79903863e-02,1.98217078e-03 1.72416836e-02,3.01255331e-03 1.68332341e-02,-7.88504681e-03 1.89313852e-02,-1.80929812e-03 
-7 8 8 1.47148709e+00,-1.26659489e-03 1.47322451e+00,-2.10443059e-03 1.48864552e+00,-7.50509598e-03 1.38368821e+00,-1.68265970e-02 1.24815452e+00,-4.70123014e-03 1.24671030e+00,-5.86983628e-03 1.23419469e+00,7.55600072e-03 1.89580096e-02,7.91693664e-04 1.65472272e-02,-4.60802693e-03 1.81456675e-02,-3.52863500e-03 1.77944813e-02,1.76045630e-04 1.66708340e-02,2.56918730e-03 1.57804464e-02,-7.32954397e-03 1.80173362e-02,-1.69324698e-03 
-7 8 9 1.46455771e+00,-1.76678005e-03 1.46317054e+00,-7.30558579e-04 1.48046242e+00,-7.10303544e-03 1.37302819e+00,-1.46105559e-02 1.23788041e+00,-4.23780063e-03 1.23447696e+00,-4.74554937e-03 1.22409239e+00,6.98377711e-03 1.59601373e-02,8.17294480e-04 1.38211229e-02,-4.36637917e-03 1.53874859e-02,-3.46092090e-03 1.53972346e-02,-6.89343402e-04 1.43730274e-02,2.17626375e-03 1.37840256e-02,-6.81041401e-03 1.55074342e-02,-1.35413082e-03 
-7 8 10 1.45584109e+00,-1.81966078e-03 1.45164677e+00,4.85326398e-04 1.47003903e+00,-6.33216439e-03 1.35967143e+00,-1.23549566e-02 1.22459737e+00,-2.44794181e-03 1.22034077e+00,-4.15239112e-03 1.21090509e+00,6.85024936e-03 1.35299759e-02,5.21967062e-04 1.16787765e-02,-4.51011099e-03 1.28773861e-02,-2.77373067e-03 1.31455931e-02,-7.64040593e-04 1.22646081e-02,1.98499128e-03 1.21943550e-02,-5.95344794e-03 1.34046309e-02,-1.45060863e-03 
-7 8 11 1.44532808e+00,-1.59827785e-03 1.43834809e+00,1.31842627e-03 1.45726953e+00,-5.13701153e-03 1.34360743e+00,-1.00402910e-02 1.20637262e+00,-1.00845880e-03 1.20296222e+00,-4.25390148e-03 1.19381471e+00,6.19223156e-03 1.29386809e-02,3.02795664e-04 1.14888614e-02,-4.52722050e-03 1.21792688e-02,-1.89565330e-03 1.23095518e-02,-3.10057435e-04 1.14805557e-02,1.90042375e-03 1.18241881e-02,-4.95040954e-03 1.27204958e-02,-1.83555946e-03 
-7 8 12 1.43322818e+00,-1.42873641e-03 1.42350186e+00,1.62545511e-03 1.44246006e+00,-3.56574507e-03 1.32548382e+00,-7.63411426e-03 1.18383681e+00,-1.41097369e-03 1.18201750e+00,-4.79003202e-03 1.17379425e+00,4.95469720e-03 1.34950289e-02,5.59234058e-04 1.25345660e-02,-4.01069556e-03 1.28390694e-02,-1.38271512e-03 1.25512942e-02,9.54558606e-05 1.16006129e-02,1.89002612e-03 1.21621120e-02,-4.07458222e-03 1.28783804e-02,-1.83352754e-03 
-7 8 13 1.41962247e+00,-1.37039850e-03 1.40746199e+00,1.40138164e-03 1.42600918e+00,-1.81835484e-03 1.30618845e+00,-5.33384995e-03 1.15908339e+00,-2.70827399e-03 1.15878791e+00,-5.06522800e-03 1.15225070e+00,4.00234610e-03 1.36095907e-02,1.17984212e-03 1.30768744e-02,-2.97735244e-03 1.33101697e-02,-1.28149634e-03 1.26405919e-02,1.95563714e-04 1.15630943e-02,2.11122703e-03 1.21565552e-02,-3.40644501e-03 1.27077721e-02,-1.18549791e-03 
-7 8 14 1.40407697e+00,-1.29286587e-03 1.38997749e+00,7.96465843e-04 1.40779411e+00,-2.61033286e-04 1.28594995e+00,-3.43527930e-03 1.13271436e+00,-2.93772771e-03 1.13403385e+00,-4.44615040e-03 1.12905623e+00,3.70350794e-03 1.26095351e-02,1.72607235e-03 1.23803815e-02,-1.80099771e-03 1.28468199e-02,-1.26406680e-03 1.19186766e-02,1.28946571e-04 1.10181940e-02,2.50739092e-03 1.14217958e-02,-2.90655735e-03 1.18395261e-02,-4.00577925e-04 
-7 8 15 1.38595875e+00,-1.19704786e-03 1.37039058e+00,9.81391568e-06 1.38731721e+00,8.29571640e-04 1.26440655e+00,-1.96998668e-03 1.10417114e+00,-1.62924479e-03 1.10729806e+00,-3.02666295e-03 1.10320381e+00,3.51754724e-03 1.10315172e-02,1.93817079e-03 1.11119305e-02,-9.69490796e-04 1.18717821e-02,-1.13796438e-03 1.07272878e-02,7.58921910e-05 1.03593702e-02,2.68232244e-03 1.03813034e-02,-2.58516234e-03 1.07870713e-02,-5.55565769e-05 
-7 8 16 1.36504576e+00,-1.14861763e-03 1.34849526e+00,-8.20232683e-04 1.36436272e+00,1.61802181e-03 1.24148273e+00,-7.69547237e-04 1.07488877e+00,4.72956263e-04 1.07901524e+00,-1.46475706e-03 1.07533447e+00,3.36602944e-03 9.58760996e-03,1.83095537e-03 1.01203609e-02,-8.10568306e-04 1.09508722e-02,-9.82820241e-04 9.71310331e-03,5.16207704e-06 9.95300092e-03,2.32317661e-03 9.57950963e-03,-2.49340879e-03 1.00472330e-02,-2.30648364e-04 
-7 8 17 1.34178254e+00,-9.81631375e-04 1.32498986e+00,-1.52324997e-03 1.33935688e+00,2.62331201e-03 1.21744821e+00,9.51837665e-05 1.04847698e+00,2.45334868e-03 1.05146289e+00,-4.54894846e-04 1.04814389e+00,3.80451609e-03 8.44981585e-03,1.50221990e-03 9.47550666e-03,-1.25087319e-03 1.00968115e-02,-8.61044539e-04 9.06243562e-03,-2.58678390e-04 9.68321575e-03,1.48312888e-03 9.09551048e-03,-2.65493027e-03 9.52303878e-03,-8.38496149e-04 
-7 8 18 1.31727850e+00,-3.13779235e-04 1.30123608e+00,-1.78098518e-03 1.31336966e+00,4.24867414e-03 1.19210795e+00,3.29419828e-04 1.02612752e+00,3.11154598e-03 1.02608415e+00,-3.84908918e-04 1.02323462e+00,4.74447000e-03 7.45531555e-03,1.08184617e-03 8.72538628e-03,-1.86383856e-03 9.05301512e-03,-6.86677276e-04 8.44061620e-03,-7.88603842e-04 9.11618528e-03,4.60290525e-04 8.53790977e-03,-2.95784414e-03 8.78899684e-03,-1.90120720e-03 
-7 8 19 1.29301630e+00,1.12976854e-03 1.27855782e+00,-1.32205449e-03 1.28783771e+00,6.49037505e-03 1.16477164e+00,-1.20495557e-04 1.00385710e+00,1.64289786e-03 1.00081423e+00,-1.15992991e-03 9.98689224e-01,5.51245660e-03 6.52513543e-03,8.08543889e-04 7.61253436e-03,-2.22799065e-03 7.73167564e-03,-4.89845823e-04 7.45811692e-03,-1.44311352e-03 7.94082991e-03,-4.70369686e-04 7.52339986e-03,-3.12633738e-03 7.59985326e-03,-3.10428001e-03 
-7 8 20 1.27002287e+00,3.21347657e-03 1.25737313e+00,-2.42182082e-04 1.26383529e+00,8.94267885e-03 1.13515849e+00,-9.35707485e-04 9.75988142e-01,-1.08863292e-03 9.71715983e-01,-2.34716557e-03 9.70830992e-01,5.83927861e-03 5.54408515e-03,9.51610591e-04 6.16103260e-03,-2.15308973e-03 6.08887901e-03,-4.67846231e-04 5.92961231e-03,-1.97697958e-03 6.08097701e-03,-1.19588357e-03 5.97477672e-03,-2.93005319e-03 5.90837587e-03,-3.65138946e-03 
-7 9 1 1.43055622e+00,1.18687136e-03 1.45527422e+00,-7.06295758e-03 1.44153460e+00,-3.72288396e-04 1.35216538e+00,-1.54172817e-02 1.21559999e+00,-6.87512435e-04 1.21318068e+00,-6.26440848e-03 1.20107525e+00,5.30201313e-03 1.66154020e-02,-6.40290445e-04 1.42424817e-02,-4.41663134e-03 1.63919043e-02,-1.76093464e-03 1.52683310e-02,2.07362652e-03 1.49752505e-02,1.72042292e-03 1.47760572e-02,-5.53740933e-03 1.66238397e-02,-1.34295568e-03 
-7 9 2 1.43948560e+00,1.17852081e-03 1.46072980e+00,-6.16073829e-03 1.45131473e+00,-1.31529393e-03 1.36146054e+00,-1.72841559e-02 1.22876112e+00,-7.82685524e-04 1.22351709e+00,-7.01294214e-03 1.21296672e+00,6.83224566e-03 1.69262881e-02,-5.02469073e-04 1.47830986e-02,-4.74114638e-03 1.71638557e-02,-1.72123850e-03 1.56465667e-02,8.07714220e-04 1.55386184e-02,1.17062783e-03 1.51089880e-02,-6.86157906e-03 1.67780884e-02,-2.65672386e-03 
-7 9 3 1.44580700e+00,1.05139175e-03 1.46335979e+00,-5.16939054e-03 1.45871739e+00,-2.30970959e-03 1.36729807e+00,-1.88341149e-02 1.23397555e+00,-1.76776417e-03 1.22828604e+00,-7.40001632e-03 1.21931575e+00,8.32255498e-03 1.59824533e-02,-4.35687803e-04 1.39631116e-02,-5.31180846e-03 1.62085260e-02,-2.16119140e-03 1.43509781e-02,4.16379864e-04 1.45193167e-02,1.22156153e-03 1.40127951e-02,-7.59078245e-03 1.54606711e-02,-2.61500601e-03 
-7 9 4 1.44958271e+00,8.75705671e-04 1.46347462e+00,-4.27225121e-03 1.46381555e+00,-3.31240576e-03 1.36969654e+00,-1.94893604e-02 1.23344020e+00,-2.80805868e-03 1.22943656e+00,-7.55266062e-03 1.22065702e+00,9.70182647e-03 1.51649470e-02,-2.49136473e-04 1.29524425e-02,-5.87156020e-03 1.46918597e-02,-2.71013446e-03 1.31869003e-02,1.01158812e-03 1.33067773e-02,1.63553286e-03 1.30253263e-02,-7.65459419e-03 1.44340175e-02,-1.84477350e-03 
-7 9 5 1.45156048e+00,7.20783552e-04 1.46191970e+00,-3.42261562e-03 1.46679420e+00,-4.14160089e-03 1.36969458e+00,-1.90706947e-02 1.23320571e+00,-3.12501589e-03 1.23039940e+00,-7.63185190e-03 1.22027863e+00,1.04257579e-02 1.54391525e-02,1.52464874e-04 1.28661438e-02,-6.06364548e-03 1.41039114e-02,-2.79567497e-03 1.34042809e-02,1.84222700e-03 1.29844226e-02,1.94953765e-03 1.30043148e-02,-7.37949008e-03 1.46067954e-02,-1.71046648e-03 
-7 9 6 1.45197644e+00,5.13411988e-04 1.45874381e+00,-2.51389438e-03 1.46737240e+00,-4.59220575e-03 1.36773807e+00,-1.79902670e-02 1.23405638e+00,-3.16154105e-03 1.23095344e+00,-7.41911901e-03 1.21926692e+00,9.72499749e-03 1.67164517e-02,6.18135570e-04 1.39249163e-02,-5.78249935e-03 1.50609098e-02,-2.36621036e-03 1.48351359e-02,2.15358307e-03 1.36862945e-02,1.99266440e-03 1.37199245e-02,-6.95840379e-03 1.55957798e-02,-2.41875154e-03 
-7 9 8 1.44584702e+00,-6.34261518e-04 1.44526415e+00,-4.65326019e-04 1.45980257e+00,-4.38577521e-03 1.35542254e+00,-1.50119457e-02 1.21960584e+00,-4.48728890e-03 1.21693677e+00,-5.90696214e-03 1.20633345e+00,6.00174626e-03 1.75387336e-02,1.41348341e-03 1.52132095e-02,-4.30813475e-03 1.67984997e-02,-2.18481928e-03 1.62901172e-02,6.82712442e-04 1.45336851e-02,1.66133695e-03 1.41033146e-02,-6.02654529e-03 1.59892376e-02,-2.29074745e-03 
-7 9 9 1.43930932e+00,-1.26616394e-03 1.43554108e+00,4.58670975e-04 1.45229037e+00,-3.99883562e-03 1.34493807e+00,-1.30410462e-02 1.20450120e+00,-4.85563575e-03 1.20242563e+00,-5.25383582e-03 1.19404764e+00,5.36307300e-03 1.51941990e-02,1.55851268e-03 1.32577814e-02,-3.57474841e-03 1.48340038e-02,-2.56315221e-03 1.45078625e-02,-1.68706722e-04 1.29664043e-02,1.70628278e-03 1.26951273e-02,-5.59615002e-03 1.42449333e-02,-1.25677272e-03 
-7 9 10 1.43132916e+00,-1.48008988e-03 1.42479086e+00,1.16971627e-03 1.44289951e+00,-3.46874504e-03 1.33223068e+00,-1.08991472e-02 1.18884431e+00,-3.84747118e-03 1.18662675e+00,-4.82910641e-03 1.18007188e+00,5.37918205e-03 1.21455476e-02,1.31965654e-03 1.05782149e-02,-3.19077806e-03 1.19064684e-02,-2.52478748e-03 1.20267735e-02,-3.33663482e-04 1.08356664e-02,1.96779327e-03 1.09318250e-02,-5.02996583e-03 1.20577173e-02,-7.82608388e-04 
-7 9 11 1.42205223e+00,-1.34945858e-03 1.41296145e+00,1.56726223e-03 1.43149432e+00,-2.70471823e-03 1.31737405e+00,-8.68854640e-03 1.17143885e+00,-2.05974935e-03 1.16934183e+00,-4.70306203e-03 1.16373584e+00,4.95571374e-03 1.02318233e-02,8.71612119e-04 9.14826195e-03,-3.14500522e-03 1.00213937e-02,-1.89758694e-03 1.04696885e-02,1.27434134e-04 9.49662334e-03,2.18972675e-03 9.92493380e-03,-4.27241523e-03 1.06862656e-02,-1.00340822e-03 
-7 9 12 1.41112997e+00,-1.25157567e-03 1.39961471e+00,1.50419893e-03 1.41790666e+00,-1.61810459e-03 1.30062625e+00,-6.34504839e-03 1.15025137e+00,-1.11108317e-03 1.14931376e+00,-5.02039953e-03 1.14415445e+00,4.14335927e-03 1.01025676e-02,6.02293921e-04 9.64802397e-03,-3.12026026e-03 1.00069193e-02,-1.02201327e-03 1.04741739e-02,6.65059780e-04 9.45611035e-03,2.23572168e-03 1.00498360e-02,-3.47283442e-03 1.06117837e-02,-1.21813125e-03 
-7 9 13 1.39815630e+00,-1.30939447e-03 1.38446967e+00,9.35204129e-04 1.40222145e+00,-2.53806032e-04 1.28267160e+00,-4.01612972e-03 1.12668530e+00,-1.31343896e-03 1.12737305e+00,-5.26551196e-03 1.12261631e+00,4.07266367e-03 1.09195099e-02,6.99312910e-04 1.10441747e-02,-2.75578272e-03 1.11176877e-02,-3.03507529e-04 1.13293279e-02,7.87998503e-04 1.02293583e-02,2.23113134e-03 1.07128578e-02,-2.84376283e-03 1.12660656e-02,-9.66783757e-04 
-7 9 14 1.38271946e+00,-1.27580609e-03 1.36734852e+00,8.74380898e-05 1.38443611e+00,1.10954223e-03 1.26379330e+00,-2.13194164e-03 1.10292651e+00,-1.34493794e-03 1.10494799e+00,-4.60725037e-03 1.10081102e+00,4.98148102e-03 1.14852984e-02,1.02805729e-03 1.19611998e-02,-1.98901422e-03 1.21345893e-02,4.47541092e-05 1.18752233e-02,4.47908356e-04 1.09891983e-02,2.27350985e-03 1.10256090e-02,-2.47704298e-03 1.17199517e-02,-5.04038796e-04 
-7 9 15 1.36444858e+00,-9.54721553e-04 1.34803332e+00,-6.49938142e-04 1.36432782e+00,2.16116938e-03 1.24348515e+00,-9.28358944e-04 1.07880784e+00,-2.25397417e-04 1.08170899e+00,-3.05773975e-03 1.07843435e+00,5.64770204e-03 1.12329700e-02,1.36580784e-03 1.18669708e-02,-1.17496696e-03 1.23327822e-02,-3.80930224e-05 1.15265316e-02,-8.29920306e-05 1.11590149e-02,2.23953709e-03 1.05777959e-02,-2.31988549e-03 1.14942051e-02,-2.43409625e-04 
-7 9 16 1.34332986e+00,-3.77808637e-04 1.32654943e+00,-1.02769199e-03 1.34185281e+00,2.98394648e-03 1.22119073e+00,-2.48728550e-04 1.05371463e+00,1.75157953e-03 1.05672557e+00,-1.28690204e-03 1.05421737e+00,5.45923653e-03 1.01811025e-02,1.58875452e-03 1.09029172e-02,-8.10095204e-04 1.15032864e-02,-5.07725966e-04 1.04040359e-02,-6.10841544e-04 1.05725270e-02,1.90812482e-03 9.54831144e-03,-2.34056348e-03 1.06367852e-02,-2.87377153e-04 
-7 9 17 1.31998525e+00,4.17336480e-04 1.30356520e+00,-1.02056451e-03 1.31754418e+00,4.07028747e-03 1.19681218e+00,3.84723410e-05 1.02861928e+00,3.54561497e-03 1.03041498e+00,1.64909065e-04 1.02822404e+00,5.24160003e-03 8.42041529e-03,1.62526665e-03 9.18111599e-03,-1.06720084e-03 9.61464794e-03,-1.10504900e-03 8.72604089e-03,-1.13371108e-03 9.19081117e-03,1.19455289e-03 8.13496807e-03,-2.58371145e-03 9.14736555e-03,-6.56596779e-04 
-7 9 18 1.29576336e+00,1.49934270e-03 1.28042945e+00,-6.66912148e-04 1.29262341e+00,5.80018839e-03 1.17037890e+00,-1.41546803e-04 1.00378996e+00,3.87120364e-03 1.00350699e+00,8.49906776e-04 1.00136830e+00,5.50762740e-03 6.11486684e-03,1.39911108e-03 6.80086921e-03,-1.64537848e-03 6.91328904e-03,-1.36138338e-03 6.57565785e-03,-1.57918841e-03 7.02301261e-03,2.97999915e-04 6.29691710e-03,-2.91305161e-03 6.90556981e-03,-1.41165193e-03 
-7 9 19 1.27234848e+00,2.92053476e-03 1.25855421e+00,-4.72738275e-05 1.26864675e+00,8.06333048e-03 1.14201888e+00,-7.34153821e-04 9.76918586e-01,2.04232034e-03 9.75041513e-01,3.13953107e-04 9.73532928e-01,5.83678072e-03 3.83684559e-03,1.00561628e-03 4.31119775e-03,-2.06636567e-03 4.13592898e-03,-1.02457136e-03 4.28127832e-03,-1.74770757e-03 4.46417489e-03,-4.60434492e-04 4.22372378e-03,-2.94964768e-03 4.27870561e-03,-2.21795049e-03 
-7 10 8 1.42049959e+00,-1.41645172e-04 1.41808164e+00,6.30773793e-04 1.43185924e+00,-2.04346815e-03 1.32489331e+00,-1.19255944e-02 1.18413925e+00,-3.51847230e-03 1.18155675e+00,-6.63994287e-03 1.17278288e+00,4.81053922e-03 1.44273692e-02,1.79519602e-03 1.27970074e-02,-4.19842221e-03 1.41012338e-02,-5.71717753e-04 1.37214146e-02,1.46691540e-03 1.17208543e-02,1.48140230e-03 1.18844639e-02,-4.64242913e-03 1.29562008e-02,-2.53172337e-03 
-7 10 9 1.41451761e+00,-6.28505576e-04 1.40884131e+00,1.18788931e-03 1.42488652e+00,-1.56223229e-03 1.31500114e+00,-1.02908708e-02 1.16757275e+00,-4.11362173e-03 1.16729393e+00,-6.32450993e-03 1.16013379e+00,4.43974142e-03 1.41940346e-02,2.02184967e-03 1.27998835e-02,-3.33301380e-03 1.41898537e-02,-1.05195063e-03 1.35859271e-02,8.32003086e-04 1.17833243e-02,1.63496065e-03 1.18409988e-02,-4.28983444e-03 1.30117961e-02,-1.27269705e-03 
-7 10 10 1.40689032e+00,-8.86809055e-04 1.39833440e+00,1.38402318e-03 1.41600336e+00,-1.02629607e-03 1.30313552e+00,-8.33259288e-03 1.15018037e+00,-4.16713858e-03 1.15074840e+00,-5.87629151e-03 1.14567234e+00,4.46742999e-03 1.24653112e-02,2.01664088e-03 1.12096162e-02,-2.38580473e-03 1.25503726e-02,-1.80294265e-03 1.22865831e-02,3.86493713e-04 1.08766840e-02,2.08900375e-03 1.08509604e-02,-4.04532443e-03 1.20084101e-02,-3.98142644e-04 
-7 10 11 1.39797160e+00,-9.53565602e-04 1.38703905e+00,1.28488232e-03 1.40520630e+00,-4.98142538e-04 1.28959689e+00,-6.35485575e-03 1.13258240e+00,-2.67481014e-03 1.13331968e+00,-5.34864109e-03 1.12962843e+00,4.11660654e-03 1.03805003e-02,1.69285195e-03 9.38142430e-03,-1.89057339e-03 1.04124443e-02,-1.91606212e-03 1.07780276e-02,3.96578011e-04 9.71390348e-03,2.56559266e-03 9.63528984e-03,-3.62640625e-03 1.06191125e-02,-2.77609812e-04 
-7 10 12 1.38716359e+00,-1.09878625e-03 1.37426628e+00,8.61726692e-04 1.39208556e+00,1.29765545e-04 1.27433396e+00,-4.39234352e-03 1.11273006e+00,-5.98327428e-04 1.11421167e+00,-5.16245808e-03 1.11093402e+00,3.76212389e-03 9.29120366e-03,1.23485516e-03 8.80399356e-03,-1.95272007e-03 9.35096678e-03,-1.19974984e-03 1.01883938e-02,6.36576838e-04 9.28600886e-03,2.77197233e-03 9.19690738e-03,-3.04360567e-03 1.00375526e-02,-4.70710919e-04 
-7 10 13 1.37390129e+00,-1.35477712e-03 1.35934522e+00,1.17339228e-04 1.37655016e+00,1.03107822e-03 1.25760551e+00,-2.48955914e-03 1.09167079e+00,4.51688914e-04 1.09391733e+00,-5.00879064e-03 1.09073090e+00,4.44837092e-03 9.44348476e-03,9.24998989e-04 9.58317524e-03,-2.15787176e-03 9.78995844e-03,-1.68527027e-04 1.06200040e-02,6.28167391e-04 9.82626634e-03,2.59187258e-03 9.65434707e-03,-2.58654021e-03 1.05278913e-02,-6.29086936e-04 
-7 10 14 1.35805828e+00,-1.31237305e-03 1.34228366e+00,-7.36209379e-04 1.35882937e+00,2.20708061e-03 1.23964291e+00,-9.93695020e-04 1.07168297e+00,6.55273476e-04 1.07388107e+00,-4.20173653e-03 1.07107841e+00,6.01708300e-03 1.00563013e-02,8.50497862e-04 1.06966514e-02,-2.05991030e-03 1.08884761e-02,5.27823936e-04 1.11922776e-02,1.90856103e-04 1.06459028e-02,2.15688568e-03 1.01767797e-02,-2.39372138e-03 1.12297029e-02,-7.67644489e-04 
-7 10 15 1.33973963e+00,-5.92219612e-04 1.32341191e+00,-1.28077364e-03 1.33914033e+00,3.43265594e-03 1.22005470e+00,-2.31890388e-04 1.05256315e+00,1.24831951e-03 1.05408246e+00,-2.87298269e-03 1.05200502e+00,6.94607899e-03 1.03172912e-02,9.42613425e-04 1.11929426e-02,-1.64984782e-03 1.15000479e-02,5.35147493e-04 1.10824241e-02,-4.66947904e-04 1.09056757e-02,1.69923684e-03 1.00073497e-02,-2.31615466e-03 1.12909067e-02,-8.73680860e-04 
-7 10 16 1.31928225e+00,7.62582810e-04 1.30309059e+00,-1.16377097e-03 1.31775163e+00,4.61823948e-03 1.19814303e+00,-1.09052157e-04 1.03252103e+00,2.39616532e-03 1.03292975e+00,-1.48232925e-03 1.03157979e+00,6.57443149e-03 9.83350782e-03,1.16343390e-03 1.06371897e-02,-1.28991835e-03 1.08815205e-02,-1.04654002e-04 1.00741366e-02,-1.12540990e-03 1.02216253e-02,1.27006408e-03 9.04796405e-03,-2.26250029e-03 1.05022100e-02,-8.49351220e-04 
-7 10 17 1.29737392e+00,2.43131731e-03 1.28184605e+00,-3.85493033e-04 1.29519849e+00,6.02661176e-03 1.17359747e+00,-3.31291338e-04 1.01024502e+00,3.18104220e-03 1.00896455e+00,-5.86439165e-05 1.00813591e+00,5.88922588e-03 8.37583677e-03,1.42413595e-03 8.81761968e-03,-1.26079300e-03 8.81046827e-03,-9.66300499e-04 8.18602100e-03,-1.70590348e-03 8.47409627e-03,7.57158845e-04 7.38417167e-03,-2.32241894e-03 8.75883622e-03,-8.01916469e-04 
-7 10 19 1.25344670e+00,5.48667841e-03 1.23992111e+00,1.68313345e-03 1.25034111e+00,9.96378345e-03 1.11787062e+00,-1.25195454e-03 9.54195844e-01,9.93122854e-04 9.50630646e-01,8.57685168e-04 9.51068137e-01,4.89802674e-03 3.55698609e-03,1.08755669e-03 2.93799325e-03,-1.65551708e-03 2.86412144e-03,-9.81067532e-04 2.86605188e-03,-1.74210382e-03 2.84373039e-03,-7.71593409e-05 2.69922772e-03,-2.10296571e-03 2.91066878e-03,-9.50589239e-04 
-7 11 4 1.39360851e+00,2.09616210e-03 1.40271689e+00,-1.63111332e-03 1.40607949e+00,6.66977940e-04 1.30348785e+00,-1.04351006e-02 1.14502090e+00,-3.34447733e-03 1.15123250e+00,-9.00803789e-03 1.14182548e+00,3.28531298e-03 1.12426872e-02,-1.51863916e-03 9.90549961e-03,-3.24031408e-03 1.14122072e-02,-2.96975329e-03 1.06107176e-02,2.21482404e-03 1.00284876e-02,3.84811109e-03 8.86042942e-03,-3.92904634e-03 1.12320259e-02,1.46241629e-03 
-7 11 5 1.39545898e+00,1.54636004e-03 1.40110300e+00,-1.49372548e-03 1.40817650e+00,3.48048776e-04 1.30406498e+00,-9.90264240e-03 1.14666946e+00,-3.61000914e-03 1.14929069e+00,-9.27623685e-03 1.14147120e+00,3.62097618e-03 1.14980835e-02,-4.77369455e-04 9.62036934e-03,-3.05032717e-03 1.11897746e-02,-3.62396491e-03 1.11811249e-02,1.65376588e-03 1.06136473e-02,3.81612093e-03 9.63172749e-03,-4.18855842e-03 1.19139292e-02,1.09010109e-03 
-7 11 6 1.39703655e+00,8.57101447e-04 1.39947439e+00,-8.95830538e-04 1.40893275e+00,-5.93019855e-05 1.30321603e+00,-9.30850144e-03 1.14978763e+00,-3.58735822e-03 1.14823020e+00,-8.77218197e-03 1.14197727e+00,4.23128994e-03 1.03342392e-02,1.01536278e-03 8.50897917e-03,-3.13096940e-03 9.91224665e-03,-2.63368567e-03 1.05021803e-02,1.31726278e-03 9.64787131e-03,3.08785871e-03 9.20000605e-03,-4.36917121e-03 1.05521742e-02,-6.55155722e-04 
-7 11 8 1.39437597e+00,-1.52036432e-04 1.39067621e+00,7.84170577e-04 1.40368895e+00,-3.87327515e-04 1.29353785e+00,-8.24487127e-03 1.14125398e+00,-1.56646351e-03 1.14006946e+00,-7.60821501e-03 1.13420479e+00,4.63891394e-03 1.04792081e-02,2.00311111e-03 9.76404326e-03,-3.84051742e-03 1.07523514e-02,6.97676739e-04 1.06408796e-02,2.21602151e-03 9.22796815e-03,2.06133363e-03 9.52073635e-03,-3.42200149e-03 9.90507586e-03,-1.87167520e-03 
-7 11 9 1.38898618e+00,-3.45972002e-04 1.38208505e+00,1.06086761e-03 1.39712142e+00,4.97063805e-05 1.28438919e+00,-7.03106591e-03 1.12720640e+00,-1.79219673e-03 1.12857503e+00,-7.29859478e-03 1.12311826e+00,4.71799117e-03 1.20409956e-02,2.10680186e-03 1.15315457e-02,-3.30160430e-03 1.24895099e-02,4.67999833e-04 1.19366126e-02,2.16820810e-03 1.05310700e-02,1.98354041e-03 1.06597873e-02,-3.18027980e-03 1.15369396e-02,-9.86372625e-04 
-7 11 10 1.38177813e+00,-4.17764497e-04 1.37198745e+00,8.97881616e-04 1.38854458e+00,6.93858656e-04 1.27363509e+00,-5.37079282e-03 1.11171157e+00,-2.63816691e-03 1.11425188e+00,-6.62638719e-03 1.10988761e+00,4.79800167e-03 1.25289718e-02,2.25726939e-03 1.18921174e-02,-2.17089614e-03 1.28448820e-02,-6.87362993e-04 1.24292129e-02,1.51454103e-03 1.12151744e-02,2.17030051e-03 1.08825888e-02,-3.20886231e-03 1.22279559e-02,-2.69170321e-04 
-7 11 11 1.37282417e+00,-4.58404927e-04 1.36082570e+00,4.90351141e-04 1.37793182e+00,1.26414071e-03 1.26158725e+00,-3.79131078e-03 1.09602265e+00,-1.72535313e-03 1.09868045e+00,-5.59033317e-03 1.09535097e+00,4.69021705e-03 1.16111942e-02,2.18848598e-03 1.08339763e-02,-1.27322689e-03 1.16582821e-02,-1.44563306e-03 1.18387451e-02,7.73136945e-04 1.09265413e-02,2.52632389e-03 1.00854090e-02,-3.10370064e-03 1.15891978e-02,-7.27856441e-05 
-7 11 12 1.36135869e+00,-6.64336453e-04 1.34778350e+00,1.44787702e-05 1.36477185e+00,1.70526255e-03 1.24762895e+00,-2.52124565e-03 1.07876181e+00,6.18611458e-04 1.08133100e+00,-4.56524931e-03 1.07879377e+00,4.65699981e-03 1.03152217e-02,1.83101718e-03 9.63860291e-03,-1.16313207e-03 1.02642006e-02,-1.22720423e-03 1.09949194e-02,2.06802415e-04 1.04197402e-02,2.71218860e-03 9.28005095e-03,-2.81839569e-03 1.07669374e-02,-2.74080883e-04 
-7 11 13 1.34705736e+00,-9.82494936e-04 1.33231425e+00,-4.79925524e-04 1.34901772e+00,2.29758272e-03 1.23144944e+00,-1.42747742e-03 1.06019959e+00,2.01006576e-03 1.06219134e+00,-3.54009786e-03 1.06046383e+00,5.26948016e-03 9.47207260e-03,1.39849646e-03 9.13379952e-03,-1.61561707e-03 9.67448456e-03,-4.75073470e-04 1.04420292e-02,-3.25372234e-04 1.02080056e-02,2.40041354e-03 9.01876530e-03,-2.65396150e-03 1.04606045e-02,-7.62112380e-04 
-7 11 14 1.33043528e+00,-8.55748864e-04 1.31497701e+00,-9.96534958e-04 1.33127320e+00,3.36653964e-03 1.21344384e+00,-5.74702530e-04 1.04227935e+00,2.14252210e-03 1.04293369e+00,-2.45552347e-03 1.04190998e+00,6.45358494e-03 9.05905203e-03,1.02250168e-03 9.12931693e-03,-2.02944684e-03 9.72070563e-03,9.95866670e-05 9.94386218e-03,-8.78914666e-04 1.00204476e-02,1.69378472e-03 8.88557569e-03,-2.66473129e-03 1.02699756e-02,-1.38253901e-03 
-7 11 15 1.31231521e+00,2.36532255e-04 1.29677691e+00,-1.27708697e-03 1.31230233e+00,4.87191092e-03 1.19372741e+00,-2.91189204e-04 1.02576096e+00,2.28983093e-03 1.02475278e+00,-1.70156512e-03 1.02415412e+00,7.14407728e-03 8.82666459e-03,7.22191418e-04 9.16243614e-03,-2.08967706e-03 9.72362885e-03,1.28610398e-04 9.21849259e-03,-1.31226996e-03 9.51639995e-03,1.01583281e-03 8.44992821e-03,-2.58536749e-03 9.80168862e-03,-1.76857429e-03 
-7 11 16 1.29353509e+00,2.19893920e-03 1.27847162e+00,-8.40699238e-04 1.29276146e+00,6.54277284e-03 1.17174837e+00,-5.80671629e-04 1.00869686e+00,2.30072839e-03 1.00603342e+00,-1.31768904e-03 1.00591944e+00,6.66522530e-03 8.56170591e-03,6.43532496e-04 8.83173519e-03,-1.90884585e-03 9.12715969e-03,-3.68613882e-04 8.24723309e-03,-1.63126818e-03 8.63749521e-03,5.39138970e-04 7.70230864e-03,-2.35807046e-03 9.06880143e-03,-1.69847114e-03 
-7 11 17 1.27473499e+00,4.44819076e-03 1.26035428e+00,4.43856069e-04 1.27306325e+00,8.27763718e-03 1.14719960e+00,-1.03212382e-03 9.87700619e-01,1.34417812e-03 9.83509848e-01,-7.14736344e-04 9.84297664e-01,5.63295595e-03 7.75081214e-03,8.55736240e-04 7.56890180e-03,-1.70717290e-03 7.55554829e-03,-1.07201008e-03 6.79586231e-03,-1.96442924e-03 7.13702729e-03,1.04329930e-04 6.45657113e-03,-2.18888389e-03 7.71907689e-03,-1.38268187e-03 
-7 11 18 1.25609157e+00,6.33269686e-03 1.24227294e+00,2.06272907e-03 1.25332536e+00,1.00355824e-02 1.12056755e+00,-1.32426772e-03 9.60503584e-01,-1.92392631e-04 9.55469821e-01,7.70183918e-05 9.57258516e-01,4.53437227e-03 6.03446399e-03,1.00011926e-03 5.16639109e-03,-1.55603068e-03 5.16727502e-03,-1.42913405e-03 4.60780533e-03,-2.09745534e-03 4.79867274e-03,-2.46583513e-04 4.47161368e-03,-1.99685403e-03 5.32332406e-03,-1.05453528e-03 
-7 12 1 1.35332525e+00,1.01476907e-03 1.36859421e+00,-1.20110655e-03 1.35865178e+00,1.80657086e-03 1.25975199e+00,-4.08395479e-03 1.09266740e+00,1.73822449e-03 1.09710778e+00,-7.11484397e-03 1.08897883e+00,5.69165367e-03 8.95970085e-03,3.05256701e-03 7.76157213e-03,-2.41991768e-03 8.08847167e-03,-1.76661699e-04 8.92093691e-03,2.47205999e-03 8.24980759e-03,1.44488190e-03 7.47663173e-03,-3.98068004e-03 8.51866396e-03,-1.98997380e-03 
-7 12 2 1.36072790e+00,1.55173669e-03 1.37346856e+00,-1.33726085e-03 1.36775262e+00,1.47308762e-03 1.26612790e+00,-4.74674308e-03 1.10055331e+00,1.16498471e-03 1.10721975e+00,-7.06204354e-03 1.09699189e+00,4.91729887e-03 8.70290070e-03,1.27900376e-03 7.42471569e-03,-2.31091384e-03 8.14389694e-03,-2.53772603e-04 8.31349988e-03,3.47204127e-03 7.48214162e-03,2.65324728e-03 6.28532993e-03,-3.17278953e-03 7.29361113e-03,-5.66312703e-04 
-7 12 3 1.36619611e+00,1.75136813e-03 1.37618227e+00,-1.46356118e-03 1.37444518e+00,1.30790497e-03 1.27044730e+00,-5.24626467e-03 1.10675686e+00,-4.78622826e-04 1.11411431e+00,-7.56286969e-03 1.10263260e+00,3.61127472e-03 1.15314273e-02,-8.72012367e-04 9.40638245e-03,-2.21309129e-03 1.10722512e-02,-1.06485162e-03 1.05019058e-02,3.93422531e-03 9.83141372e-03,4.21550311e-03 7.95877732e-03,-2.10346901e-03 9.98919124e-03,1.55469476e-03 
-7 12 4 1.36979965e+00,1.59461053e-03 1.37676654e+00,-1.53328728e-03 1.37855554e+00,1.38746719e-03 1.27307743e+00,-5.47675992e-03 1.11209326e+00,-2.09960879e-03 1.11676343e+00,-8.46719938e-03 1.10626944e+00,2.32880773e-03 1.49817427e-02,-1.37203893e-03 1.17559706e-02,-1.91000283e-03 1.42892591e-02,-2.44598790e-03 1.35048496e-02,2.82540838e-03 1.32549258e-02,4.81962920e-03 1.08091371e-02,-1.91504152e-03 1.39689587e-02,2.56714741e-03 
-7 12 5 1.37170296e+00,1.06969852e-03 1.37553450e+00,-1.41991846e-03 1.38047696e+00,1.51414012e-03 1.27402630e+00,-5.57728579e-03 1.11407502e+00,-3.31599515e-03 1.11462091e+00,-8.73561987e-03 1.10729785e+00,2.06509399e-03 1.53697576e-02,5.65774138e-05 1.17195307e-02,-1.53125701e-03 1.45094259e-02,-3.24270803e-03 1.40849500e-02,7.64127406e-04 1.41940338e-02,4.16764406e-03 1.17235535e-02,-2.67816552e-03 1.48281500e-02,1.74453401e-03 
-7 12 6 1.37186173e+00,2.72760595e-04 1.37269930e+00,-9.48694707e-04 1.38048066e+00,1.34637632e-03 1.27285341e+00,-5.63891818e-03 1.11125825e+00,-3.47968356e-03 1.10932818e+00,-8.19348992e-03 1.10558586e+00,3.20472245e-03 1.21790784e-02,1.76794446e-03 9.20077369e-03,-1.64735047e-03 1.16054420e-02,-2.43211081e-03 1.16334491e-02,-3.65111497e-04 1.18186916e-02,3.20365432e-03 9.96862862e-03,-3.34861955e-03 1.18020948e-02,7.53161153e-05 
-7 12 8 1.36640875e+00,-6.49273095e-04 1.36153712e+00,2.44304410e-04 1.37402055e+00,6.40239502e-04 1.26245463e+00,-5.32777886e-03 1.09629188e+00,7.48270132e-04 1.09669010e+00,-6.82261154e-03 1.09423518e+00,5.66138496e-03 8.05035731e-03,2.01063679e-03 7.50197934e-03,-3.20974741e-03 8.47019861e-03,1.09504325e-03 8.48210327e-03,2.04894712e-03 8.16527193e-03,2.59016206e-03 7.87014463e-03,-2.73227543e-03 8.15264273e-03,-9.02304588e-04 
-7 12 11 1.34544571e+00,6.76452869e-05 1.33321593e+00,-4.94764098e-04 1.34880254e+00,2.59232454e-03 1.23330132e+00,-1.97464139e-03 1.06460023e+00,7.46506520e-04 1.06734506e+00,-4.42789002e-03 1.06332049e+00,6.83530677e-03 1.25955738e-02,2.07476166e-03 1.20226377e-02,-1.22357465e-03 1.23960982e-02,-5.83889825e-04 1.26984338e-02,1.46264852e-03 1.19806298e-02,2.09464369e-03 1.05384077e-02,-2.72425097e-03 1.25899658e-02,-2.58142199e-04 
-7 12 12 1.33368556e+00,2.22817685e-04 1.32016173e+00,-4.41610172e-04 1.33589075e+00,3.22659419e-03 1.22009971e+00,-1.63183171e-03 1.05268824e+00,2.25877718e-03 1.05348886e+00,-2.89883138e-03 1.05103459e+00,6.46443717e-03 1.15686026e-02,2.03917826e-03 1.07645234e-02,-9.98105436e-04 1.14124276e-02,-8.50267431e-04 1.18492571e-02,2.86048003e-06 1.15446478e-02,1.92044239e-03 9.58199067e-03,-2.73603403e-03 1.17145089e-02,-7.45173383e-04 
-7 12 13 1.31875948e+00,2.13147113e-04 1.30437477e+00,-9.02278494e-05 1.32034655e+00,3.85456993e-03 1.20360628e+00,-1.49760227e-03 1.03624660e+00,2.78900088e-03 1.03504515e+00,-1.33731159e-03 1.03448351e+00,5.85574142e-03 9.74654345e-03,1.73387267e-03 8.93207704e-03,-1.47673593e-03 9.89331976e-03,-7.93699304e-04 1.00736365e-02,-1.24860283e-03 1.02974593e-02,1.41049106e-03 8.29552709e-03,-2.87990030e-03 1.02056104e-02,-1.52272021e-03 
-7 12 14 1.30170629e+00,5.93812213e-04 1.28694573e+00,7.70255197e-05 1.30301696e+00,4.97901058e-03 1.18468112e+00,-1.29281416e-03 1.01720999e+00,2.48923815e-03 1.01434507e+00,-3.51112114e-04 1.01493125e+00,5.86020380e-03 7.81653120e-03,1.19725875e-03 7.16847222e-03,-2.06735430e-03 8.28660704e-03,-7.81941437e-04 7.87972082e-03,-1.94631126e-03 8.52223562e-03,7.18480145e-04 6.89121232e-03,-3.01729948e-03 8.37256659e-03,-2.26238636e-03 
-7 12 15 1.28412912e+00,1.90833292e-03 1.26959048e+00,4.97143639e-05 1.28517243e+00,6.69816931e-03 1.16417339e+00,-1.32310524e-03 9.98943064e-01,2.42341886e-03 9.94778094e-01,-3.58450307e-04 9.95595068e-01,6.19362919e-03 6.46158267e-03,5.25375355e-04 5.99917059e-03,-2.33745308e-03 6.97870907e-03,-9.15323449e-04 6.00553890e-03,-1.97231262e-03 6.83856289e-03,2.19924046e-04 5.77005544e-03,-2.82264120e-03 6.87802902e-03,-2.53304899e-03 
-7 12 16 1.26754375e+00,3.99536706e-03 1.25362186e+00,4.51582424e-04 1.26790180e+00,8.60355028e-03 1.14191184e+00,-1.65350386e-03 9.80367866e-01,1.55636305e-03 9.75376950e-01,-8.94783516e-04 9.76524750e-01,5.88129067e-03 5.93319661e-03,9.77822276e-05 5.50251969e-03,-2.25024690e-03 6.09078201e-03,-1.19187399e-03 4.92574816e-03,-1.72210378e-03 5.72125051e-03,-8.70694384e-05 5.22507121e-03,-2.39433911e-03 6.19351470e-03,-2.27424116e-03 
-7 13 1 1.32350636e+00,6.25810457e-05 1.33577797e+00,-6.64992469e-04 1.32830115e+00,2.39315401e-03 1.22899736e+00,-2.25367619e-03 1.05590082e+00,3.50719832e-03 1.05920889e+00,-4.25659515e-03 1.05145726e+00,6.24241593e-03 7.94352977e-03,2.27921169e-03 6.12386705e-03,-2.38456302e-03 6.35720877e-03,-9.46127560e-04 7.76725552e-03,2.24864199e-03 7.65140048e-03,1.09824297e-03 5.92151907e-03,-3.53568909e-03 7.04099480e-03,-1.87515952e-03 
-7 13 2 1.33200520e+00,2.47525400e-04 1.34200438e+00,-1.13316253e-03 1.33726238e+00,1.56863452e-03 1.23605749e+00,-2.21251609e-03 1.06602229e+00,3.50696679e-03 1.06905853e+00,-4.06640772e-03 1.06046044e+00,6.41175745e-03 9.29769869e-03,6.45126124e-04 6.86132797e-03,-2.00169782e-03 7.81798336e-03,-3.19903657e-04 8.60993375e-03,4.39448825e-03 8.38562691e-03,2.47633727e-03 6.22784542e-03,-2.14301741e-03 7.29170951e-03,-2.29398375e-06 
-7 13 3 1.33951906e+00,1.55713735e-04 1.34710121e+00,-1.32364902e-03 1.34437711e+00,1.00010107e-03 1.24140502e+00,-2.35009864e-03 1.07655706e+00,2.17675365e-03 1.07824284e+00,-4.28049430e-03 1.06864818e+00,6.01305513e-03 1.43408379e-02,-8.62587573e-04 1.05530155e-02,-1.59810525e-03 1.27010985e-02,-6.87164096e-05 1.27144868e-02,5.05901055e-03 1.26041053e-02,3.72138242e-03 9.74103671e-03,-8.84896409e-04 1.19922733e-02,1.61702979e-03 
-7 13 4 1.34488450e+00,-4.36100578e-05 1.34987227e+00,-1.27060901e-03 1.34911938e+00,1.06385295e-03 1.24476365e+00,-2.79049768e-03 1.08539725e+00,4.72979657e-04 1.08434057e+00,-4.75430720e-03 1.07506338e+00,5.18625645e-03 1.94369023e-02,-5.35405258e-04 1.42995976e-02,-1.07119407e-03 1.75386486e-02,-6.37357665e-04 1.69335061e-02,3.07226942e-03 1.72558684e-02,3.67858781e-03 1.37125987e-02,-9.13439063e-04 1.73580890e-02,1.64430674e-03 
-7 13 5 1.34687403e+00,-3.39348654e-04 1.34903670e+00,-1.03028362e-03 1.35115727e+00,1.57013321e-03 1.24550224e+00,-3.55481165e-03 1.08653375e+00,-1.00791044e-03 1.08362877e+00,-4.80618736e-03 1.07709031e+00,4.96204375e-03 1.99665675e-02,1.41375642e-03 1.45376006e-02,-6.12276096e-04 1.82300664e-02,-1.42951689e-03 1.72950809e-02,-3.67859237e-04 1.81488222e-02,2.55011615e-03 1.44387321e-02,-2.10198706e-03 1.82472556e-02,2.98592850e-04 
-7 13 6 1.34529264e+00,-7.69312854e-04 1.34453120e+00,-5.48759431e-04 1.35045994e+00,1.89083566e-03 1.24322679e+00,-4.27281213e-03 1.07886772e+00,-1.41644295e-03 1.07636195e+00,-4.54776444e-03 1.07385449e+00,5.86593707e-03 1.53132676e-02,2.98186863e-03 1.09938921e-02,-7.88475715e-04 1.43252964e-02,-1.46303664e-03 1.33536284e-02,-2.52314744e-03 1.45396114e-02,1.65741709e-03 1.13938141e-02,-3.17525430e-03 1.39583822e-02,-1.05865405e-03 
-7 13 8 1.33578594e+00,-9.41209317e-04 1.32953533e+00,2.56840848e-04 1.34210919e+00,1.54441032e-03 1.23084412e+00,-4.33200753e-03 1.05750413e+00,2.81111855e-03 1.05831233e+00,-3.85950401e-03 1.05756242e+00,7.12461456e-03 7.14737313e-03,1.48987155e-03 6.09687750e-03,-2.71965452e-03 7.17646981e-03,2.60480178e-04 6.97312193e-03,3.77250575e-04 7.69205679e-03,2.15548410e-03 6.55898657e-03,-2.84895310e-03 7.20276616e-03,-8.18676263e-04 
-7 13 9 1.32974459e+00,-4.86509294e-04 1.32114215e+00,-4.63211325e-05 1.33526906e+00,1.88200209e-03 1.22214763e+00,-3.36377366e-03 1.04796882e+00,3.92494076e-03 1.05046756e+00,-3.49156933e-03 1.04727607e+00,7.46441959e-03 8.56510211e-03,5.08332840e-04 8.14685551e-03,-2.91160661e-03 8.22108084e-03,5.28932878e-04 8.58524224e-03,2.35868531e-03 8.61783525e-03,2.24259496e-03 7.94773229e-03,-2.52792127e-03 9.08974737e-03,-2.59435382e-04 
-7 13 10 1.32314553e+00,1.52111309e-04 1.31265040e+00,-5.68282792e-04 1.32719500e+00,2.88789837e-03 1.21307314e+00,-2.17444948e-03 1.04146432e+00,3.33074073e-03 1.04412026e+00,-3.15814490e-03 1.03927709e+00,8.45225079e-03 1.13421557e-02,5.25752981e-04 1.08945880e-02,-2.24399963e-03 1.06111188e-02,2.47612342e-04 1.13506922e-02,2.75274481e-03 1.07668087e-02,1.85786501e-03 9.86280200e-03,-2.51695820e-03 1.17882325e-02,-2.65830309e-04 
-7 13 11 1.31516606e+00,9.43177731e-04 1.30328944e+00,-5.86199897e-04 1.31770809e+00,4.13213049e-03 1.20299965e+00,-1.69221191e-03 1.03780271e+00,2.89962497e-03 1.03810090e+00,-2.43580052e-03 1.03368772e+00,8.85795403e-03 1.28021745e-02,1.15821547e-03 1.20876581e-02,-1.45846420e-03 1.21469266e-02,-1.79989265e-04 1.28714208e-02,1.63615031e-03 1.21066683e-02,1.26405870e-03 1.05276025e-02,-2.62051927e-03 1.29598920e-02,-8.48059960e-04 
-7 13 12 1.30450429e+00,1.67832779e-03 1.29163476e+00,3.55469942e-04 1.30608724e+00,5.12682170e-03 1.18981682e+00,-2.11745397e-03 1.03056842e+00,2.82220074e-03 1.02746162e+00,-1.13924087e-03 1.02515544e+00,7.45706177e-03 1.19108782e-02,1.72728880e-03 1.09768351e-02,-1.27086452e-03 1.17306307e-02,-5.81446202e-04 1.20595307e-02,-1.38773961e-04 1.16169155e-02,6.10122520e-04 9.46404095e-03,-2.78526528e-03 1.19038997e-02,-1.75609279e-03 
-7 13 13 1.29060375e+00,2.21491385e-03 1.27703749e+00,1.74188233e-03 1.29194118e+00,5.94656530e-03 1.17261701e+00,-2.66202106e-03 1.01418867e+00,2.13953834e-03 1.00876731e+00,1.57378350e-04 1.00890271e+00,5.19900191e-03 9.13704162e-03,1.82831593e-03 8.12826855e-03,-1.66365572e-03 9.43632118e-03,-9.82518098e-04 9.17400258e-03,-1.61120850e-03 9.28768881e-03,-6.97425642e-06 7.07496766e-03,-2.99612159e-03 9.01256135e-03,-2.57848516e-03 
-7 13 14 1.27433216e+00,2.92015477e-03 1.26046701e+00,2.54082760e-03 1.27587689e+00,7.10046271e-03 1.15272227e+00,-2.81001408e-03 9.91514256e-01,1.51477533e-03 9.85279423e-01,6.33114916e-04 9.86847398e-01,4.04531362e-03 5.82071421e-03,1.34263936e-03 4.85488869e-03,-2.09625045e-03 6.30001753e-03,-1.30002912e-03 5.49377328e-03,-2.08694465e-03 6.07990649e-03,-3.39400386e-04 4.35820413e-03,-2.95543317e-03 5.53856802e-03,-2.86086276e-03 
-7 13 15 1.25775591e+00,4.21836033e-03 1.24408542e+00,2.53024290e-03 1.25940458e+00,8.73172108e-03 1.13154755e+00,-2.83052699e-03 9.68642078e-01,1.37182621e-03 9.62454413e-01,1.52499237e-04 9.64245029e-01,4.20862989e-03 3.52503768e-03,5.11082542e-04 2.62504297e-03,-2.18565060e-03 3.82917347e-03,-1.41461798e-03 2.74026616e-03,-1.56163618e-03 3.56091814e-03,-2.82586605e-04 2.64891750e-03,-2.45415787e-03 3.28561461e-03,-2.49085197e-03 
-7 14 2 1.30041527e+00,-3.71833483e-04 1.30802937e+00,2.98048168e-04 1.30497111e+00,2.47103707e-03 1.20392779e+00,-3.05190430e-03 1.03731539e+00,2.84887548e-03 1.03264411e+00,-9.61512307e-04 1.02876506e+00,6.22700177e-03 8.11031523e-03,-6.67625034e-04 5.44144911e-03,-2.16006913e-03 6.36909154e-03,-3.09238475e-04 7.62017727e-03,3.85838670e-03 7.69654351e-03,4.97188858e-04 5.70866894e-03,-1.90526479e-03 6.44220624e-03,-6.66359533e-04 
-7 14 3 1.30817518e+00,-1.17291242e-03 1.31360735e+00,2.53913920e-04 1.31128832e+00,1.32261612e-03 1.20985558e+00,-3.24266750e-03 1.04862003e+00,2.75518223e-03 1.04176710e+00,-4.00103292e-04 1.03751280e+00,8.34375639e-03 1.45302904e-02,-8.74505150e-04 1.04231299e-02,-1.63121073e-03 1.22628916e-02,1.51149720e-03 1.30832685e-02,4.94173589e-03 1.31376652e-02,9.91843934e-04 1.04448708e-02,-7.51806434e-04 1.23805936e-02,-3.20247268e-05 
-7 14 4 1.31379793e+00,-1.56395592e-03 1.31687693e+00,5.47851421e-04 1.31587907e+00,1.11095722e-03 1.21323893e+00,-3.80288213e-03 1.05686053e+00,2.59958585e-03 1.04968850e+00,1.09397473e-04 1.04409970e+00,9.83330683e-03 2.04467944e-02,7.33209311e-04 1.51119176e-02,-9.83498269e-04 1.79415259e-02,2.03547439e-03 1.79365183e-02,2.83985156e-03 1.83724049e-02,4.40367248e-04 1.48655848e-02,-1.07023835e-03 1.82930125e-02,-1.11768068e-03 
-7 14 5 1.31573249e+00,-1.44433925e-03 1.31617617e+00,9.81507929e-04 1.31814595e+00,1.81121928e-03 1.21327269e+00,-4.70628155e-03 1.05639254e+00,2.06907606e-03 1.05158276e+00,3.17278273e-04 1.04614349e+00,1.02603639e-02 2.09873084e-02,3.23394266e-03 1.55781215e-02,-4.97124317e-04 1.90362192e-02,1.12644106e-03 1.80327329e-02,-1.11780570e-03 1.90952137e-02,-6.67870408e-04 1.51624451e-02,-2.54883386e-03 1.89816405e-02,-2.92305882e-03 
-7 14 6 1.31374188e+00,-1.09586360e-03 1.31134997e+00,1.51612108e-03 1.31761228e+00,2.65816473e-03 1.20990612e+00,-5.43704947e-03 1.04717756e+00,1.29574342e-03 1.04582720e+00,-1.66503828e-04 1.04258113e+00,9.77415887e-03 1.56231940e-02,4.38613753e-03 1.14826007e-02,-6.99099842e-04 1.47906686e-02,-2.52813554e-04 1.31438569e-02,-3.95667732e-03 1.47405621e-02,-1.02554320e-03 1.10992688e-02,-3.81441500e-03 1.39025162e-02,-3.78900165e-03 
-7 14 8 1.30322436e+00,3.32687077e-05 1.29579398e+00,1.93076234e-03 1.30902286e+00,3.22672529e-03 1.19644562e+00,-5.11839550e-03 1.02525575e+00,2.98941177e-03 1.02533930e+00,-1.12042441e-03 1.02422567e+00,6.80934976e-03 5.31938037e-03,5.24116135e-04 4.23027427e-03,-2.54643392e-03 5.06807461e-03,-1.37231919e-03 4.50837961e-03,-1.70068688e-03 5.81583533e-03,1.07177713e-03 4.26361477e-03,-3.40661809e-03 5.16027888e-03,-1.56359286e-03 
-7 14 9 1.29680589e+00,7.43450935e-04 1.28764302e+00,1.35423227e-03 1.30208526e+00,3.77125609e-03 1.18785248e+00,-4.11286522e-03 1.01648874e+00,4.03897111e-03 1.01606647e+00,-1.01837751e-03 1.01368103e+00,6.62470881e-03 6.38961216e-03,-1.30357325e-03 5.67333881e-03,-2.74838516e-03 5.39509909e-03,-1.15244224e-03 5.86108498e-03,5.82353236e-04 6.33878845e-03,1.65761409e-03 5.59488438e-03,-2.82721267e-03 6.95962377e-03,-5.45105091e-04 
-7 14 10 1.29032628e+00,1.51791538e-03 1.27998543e+00,7.76533329e-04 1.29438149e+00,4.96127987e-03 1.17881538e+00,-3.09171957e-03 1.01145509e+00,3.58501899e-03 1.00991114e+00,-1.04285787e-03 1.00668888e+00,7.89527631e-03 9.51380712e-03,-1.39907903e-03 8.64067050e-03,-2.25352648e-03 8.13222952e-03,-8.47941490e-04 9.12439100e-03,1.41494768e-03 8.76503479e-03,1.27696934e-03 8.13430462e-03,-2.60727010e-03 1.02993555e-02,-6.82094311e-04 
-7 14 11 1.28355508e+00,2.51011007e-03 1.27240729e+00,1.07025734e-03 1.28618314e+00,6.41073864e-03 1.16859032e+00,-2.86883598e-03 1.00939319e+00,2.36622453e-03 1.00525407e+00,-8.55632767e-04 1.00248599e+00,8.38082490e-03 1.14376764e-02,-2.38395694e-04 1.03877094e-02,-1.71514459e-03 1.04655640e-02,-7.20994662e-04 1.12823033e-02,6.47222081e-04 1.05036714e-02,2.79431232e-04 9.41782661e-03,-2.66020992e-03 1.20131667e-02,-1.75003869e-03 
-7 14 12 1.27520737e+00,3.59125833e-03 1.26338524e+00,2.56866986e-03 1.27674844e+00,7.53773720e-03 1.15523367e+00,-3.50803243e-03 1.00216276e+00,1.17052238e-03 9.95451314e-01,-1.47235983e-04 9.94251995e-01,6.53139791e-03 1.04934422e-02,1.06635900e-03 9.45786783e-03,-1.64391445e-03 1.03682217e-02,-8.50456893e-04 1.05791835e-02,-7.92314226e-04 9.88244121e-03,-7.59423303e-04 8.26907868e-03,-2.78859235e-03 1.06086006e-02,-2.95848818e-03 
-7 14 13 1.26388736e+00,4.49222334e-03 1.25142287e+00,4.41904101e-03 1.26498896e+00,8.28790390e-03 1.13799391e+00,-4.13275565e-03 9.83481481e-01,2.81195791e-04 9.76040243e-01,5.26840806e-04 9.76863547e-01,3.67344527e-03 7.16389781e-03,1.65394475e-03 6.25816889e-03,-1.89541903e-03 7.68646932e-03,-1.06394064e-03 7.29689081e-03,-1.72245937e-03 6.93056840e-03,-1.29612276e-03 5.17487720e-03,-2.72933592e-03 6.68343362e-03,-3.42445147e-03 
-7 15 1 1.26125324e+00,2.47197195e-03 1.26857223e+00,3.48781493e-03 1.26717447e+00,6.24578610e-03 1.15924342e+00,-5.51466320e-03 9.95025430e-01,-6.31991705e-04 9.88510765e-01,7.99280798e-04 9.87331211e-01,1.88659660e-03 1.74460299e-03,-1.23623976e-03 8.44675300e-04,-2.52322007e-03 1.39774833e-03,-2.94845626e-03 1.54842075e-03,-8.85041693e-04 2.05660361e-03,-1.17952201e-03 1.78731700e-03,-3.33025631e-03 1.83244335e-03,-1.97997326e-03 
-7 15 2 1.26789136e+00,8.24528235e-04 1.27341190e+00,3.24898280e-03 1.27289024e+00,4.73833860e-03 1.16663465e+00,-6.07524667e-03 1.00391877e+00,-5.01892136e-04 9.93086150e-01,9.19400939e-04 9.94744336e-01,4.13906358e-03 4.38756700e-03,-1.60870264e-03 2.54315195e-03,-2.36786628e-03 3.17936065e-03,-1.79075420e-04 4.16120638e-03,2.16439386e-03 3.94456482e-03,-1.62037244e-03 3.86937768e-03,-2.06068683e-03 3.74274965e-03,-1.36593505e-03 
-7 15 3 1.27313550e+00,-7.38522097e-04 1.27658368e+00,3.53956671e-03 1.27700736e+00,3.34366586e-03 1.17130903e+00,-6.61058451e-03 1.01010754e+00,5.23604937e-04 9.98115330e-01,1.61879938e-03 9.99975165e-01,8.36773980e-03 1.06463579e-02,-7.44745403e-04 7.61675989e-03,-2.03875032e-03 8.59253922e-03,2.80014692e-03 9.80739793e-03,3.54889376e-03 9.33132694e-03,-2.28470067e-03 8.63486315e-03,-1.33252313e-03 9.58457936e-03,-2.11475942e-03 
-7 15 4 1.27679831e+00,-1.24740479e-03 1.27803906e+00,3.99935621e-03 1.28031903e+00,2.94144434e-03 1.17332729e+00,-7.04905802e-03 1.01326224e+00,2.27450907e-03 1.00445396e+00,2.60732261e-03 1.00348581e+00,1.21483604e-02 1.61919094e-02,1.77152018e-03 1.24110870e-02,-1.49731999e-03 1.39845010e-02,4.08746254e-03 1.45957994e-02,2.02578187e-03 1.44672136e-02,-3.35611792e-03 1.26042542e-02,-1.97349918e-03 1.49718519e-02,-4.28672933e-03 
-7 15 5 1.27840052e+00,-5.63659050e-04 1.27728704e+00,4.37541151e-03 1.28270764e+00,3.64950494e-03 1.17260532e+00,-7.39056310e-03 1.01095074e+00,3.21682209e-03 1.00861277e+00,2.93680140e-03 1.00464562e+00,1.33200715e-02 1.65223473e-02,4.49811482e-03 1.30555842e-02,-1.03760523e-03 1.52016581e-02,3.02080803e-03 1.46540127e-02,-1.30465084e-03 1.52415104e-02,-4.15410588e-03 1.23039653e-02,-3.50561583e-03 1.51901328e-02,-6.28838293e-03 
-7 15 6 1.27783540e+00,6.81475520e-04 1.27428103e+00,4.68231720e-03 1.28335480e+00,4.73379552e-03 1.16950376e+00,-7.38602347e-03 1.00444060e+00,2.43985532e-03 1.00748433e+00,2.00492236e-03 1.00281067e+00,1.15327180e-02 1.13416060e-02,5.15475949e-03 9.15855956e-03,-1.14433868e-03 1.13301528e-02,6.03118928e-04 9.87301937e-03,-3.85941964e-03 1.11174164e-02,-3.63331315e-03 7.83138067e-03,-4.57568438e-03 9.99042793e-03,-6.34440617e-03 
-7 15 8 1.27129114e+00,2.83819708e-03 1.26355239e+00,4.73413364e-03 1.27717762e+00,5.89824534e-03 1.15832399e+00,-6.35963015e-03 9.92689457e-01,1.30173466e-03 9.91671608e-01,6.37629093e-04 9.90463946e-01,4.53802569e-03 1.89082094e-03,-4.45662667e-04 1.64485486e-03,-2.41204805e-03 2.00015755e-03,-2.61171429e-03 1.34799453e-03,-2.26372287e-03 2.51167424e-03,5.02396504e-04 1.01154319e-03,-3.46459046e-03 1.70653861e-03,-1.66269332e-03 
-7 15 9 1.26553620e+00,3.42067940e-03 1.25648846e+00,4.20296115e-03 1.27061730e+00,6.54833040e-03 1.15020516e+00,-5.52877550e-03 9.85414657e-01,1.77368404e-03 9.80486119e-01,1.00851776e-03 9.80737295e-01,3.47974620e-03 3.36537488e-03,-2.72546637e-03 2.79547581e-03,-2.40905977e-03 2.51357976e-03,-2.59863635e-03 2.69218293e-03,-4.57010550e-04 3.20790084e-03,1.65444187e-03 2.78111874e-03,-2.60302534e-03 4.07418054e-03,-2.29874585e-04 
-7 15 10 1.25925713e+00,3.87274077e-03 1.24942840e+00,3.70396259e-03 1.26323355e+00,7.71554302e-03 1.14080496e+00,-4.68699439e-03 9.78053077e-01,1.24352279e-03 9.71174766e-01,9.33657888e-04 9.71836673e-01,4.75670535e-03 6.76942487e-03,-2.71751433e-03 5.61043753e-03,-1.95029994e-03 5.46578357e-03,-2.11923080e-03 5.92454482e-03,1.03278571e-04 5.82343075e-03,1.29474679e-03 5.83428847e-03,-2.27044241e-03 7.98299317e-03,-6.52609079e-04 
-7 15 11 1.25340707e+00,4.55470876e-03 1.24307118e+00,3.93169263e-03 1.25610131e+00,9.03236723e-03 1.13014052e+00,-4.36920620e-03 9.71606663e-01,-2.26256466e-04 9.63858441e-01,5.04607606e-04 9.64314401e-01,5.88576745e-03 8.67372762e-03,-1.06693025e-03 7.29874764e-03,-1.60230329e-03 7.77570003e-03,-1.65672464e-03 7.95026599e-03,-5.74534238e-04 7.51712737e-03,-5.50416209e-05 7.33652570e-03,-2.31230827e-03 9.77675149e-03,-2.22768427e-03 
-7 16 2 1.23769226e+00,3.82138081e-03 1.24148612e+00,6.50153796e-03 1.24319289e+00,7.93839467e-03 1.12489793e+00,-8.66595384e-03 9.62003672e-01,-3.34120754e-03 9.49876885e-01,1.11488842e-03 9.55251834e-01,1.91011655e-03 4.09676666e-05,-1.77379911e-03 -6.52609971e-04,-2.27231082e-03 -2.74513953e-04,-8.00443925e-04 -4.11249862e-04,2.48248921e-04 -1.20715069e-03,-2.01322524e-03 1.40219090e-03,-2.24562496e-03 3.92524557e-04,-1.07461472e-03 
-7 16 3 1.23851019e+00,1.89749634e-03 1.24025835e+00,6.99323469e-03 1.24439515e+00,6.70588971e-03 1.12676562e+00,-9.30459422e-03 9.57615593e-01,-2.00028400e-03 9.46736652e-01,1.61050580e-03 9.52828748e-01,6.40616416e-03 3.87515121e-03,-6.54377168e-04 2.61471750e-03,-2.26558585e-03 2.52892003e-03,2.41754711e-03 3.46886800e-03,1.58357306e-03 2.16458659e-03,-3.76972009e-03 4.51813338e-03,-2.04219683e-03 4.31670756e-03,-3.06063239e-03 
-7 16 4 1.23877134e+00,1.54193081e-03 1.23847675e+00,7.14956900e-03 1.24567508e+00,6.30752266e-03 1.12647641e+00,-9.12730214e-03 9.51776882e-01,7.84244639e-04 9.47199856e-01,2.60524886e-03 9.50097190e-01,1.10751850e-02 7.44877542e-03,1.78640675e-03 6.15492030e-03,-2.00034819e-03 6.06282582e-03,4.11803560e-03 6.99595377e-03,9.25245793e-04 6.06399350e-03,-5.45365041e-03 6.95272515e-03,-2.79616068e-03 7.93245196e-03,-5.92631233e-03 
-7 16 5 1.23986252e+00,2.82164784e-03 1.23764432e+00,6.91725293e-03 1.24791212e+00,6.91412297e-03 1.12538146e+00,-8.41671922e-03 9.48162504e-01,2.87259984e-03 9.51965808e-01,2.92805150e-03 9.50210462e-01,1.29437513e-02 7.36220279e-03,4.08861762e-03 6.79833870e-03,-1.66832401e-03 7.09503271e-03,3.34446878e-03 7.17793063e-03,-1.00703259e-03 7.05408789e-03,-6.13918419e-03 6.07782654e-03,-3.97617317e-03 7.57347575e-03,-7.72636982e-03 
-7 16 6 1.24190913e+00,4.70014733e-03 1.23787041e+00,6.70036820e-03 1.25020091e+00,7.89251686e-03 1.12409157e+00,-7.51613831e-03 9.49137854e-01,2.44179709e-03 9.57533287e-01,1.95713124e-03 9.53302670e-01,1.09888459e-02 3.58294460e-03,4.25861525e-03 4.13737804e-03,-1.65584166e-03 4.75879314e-03,9.37552350e-04 3.97956979e-03,-2.39619864e-03 4.49366827e-03,-4.96114658e-03 2.30806428e-03,-4.43580235e-03 3.33853605e-03,-6.82868146e-03 
-6 0 8 1.80488719e+00,-3.37913589e-03 1.81088873e+00,-1.00284223e-02 1.85251139e+00,-7.48924573e-02 1.59829199e+00,3.75268659e-02 1.47924518e+00,-2.52978003e-03 1.49587878e+00,4.81273859e-02 1.45035512e+00,-3.58432928e-02 4.79634207e-02,-2.77784029e-03 4.46748873e-02,-9.83623193e-03 4.46861720e-02,-1.63696314e-02 4.26305872e-02,-3.80556089e-03 4.15121851e-02,1.87701079e-02 4.45418664e-02,-1.18714523e-02 4.38344053e-02,1.56443432e-03 
-6 0 10 1.73765507e+00,-2.57500599e-03 1.74017931e+00,-5.05965576e-03 1.77742325e+00,-6.27776199e-02 1.54804576e+00,2.93186644e-02 1.44007375e+00,-4.61411375e-04 1.45311833e+00,3.52915975e-02 1.41210512e+00,-2.46574613e-02 4.00222377e-02,-1.35882900e-04 3.73485158e-02,-7.37940786e-03 3.72184634e-02,-1.35219599e-02 3.51982230e-02,-4.62418850e-03 3.43903714e-02,1.52154153e-02 3.72000676e-02,-9.34097236e-03 3.69739671e-02,8.77203367e-04 
-6 0 12 1.66198018e+00,-2.89171124e-03 1.66132115e+00,-3.13447036e-03 1.69126841e+00,-4.69392216e-02 1.49252884e+00,2.00132503e-02 1.38826160e+00,2.94598320e-05 1.39694752e+00,2.08194412e-02 1.36446787e+00,-1.48481299e-02 3.16229103e-02,1.53019493e-03 2.97754261e-02,-4.93327806e-03 2.89260690e-02,-1.01343613e-02 2.76640083e-02,-5.05975335e-03 2.67204013e-02,1.10481272e-02 2.94643199e-02,-6.71741892e-03 2.98245032e-02,2.93300932e-04 
-6 0 14 1.58552514e+00,-3.50165774e-03 1.58164463e+00,-2.75269064e-03 1.60394159e+00,-3.11141424e-02 1.43634089e+00,1.12680423e-02 1.31991878e+00,1.17288044e-03 1.32802424e+00,1.16339970e-02 1.30379387e+00,-7.28743831e-03 2.47025753e-02,1.53457092e-03 2.34328217e-02,-3.47304982e-03 2.22276045e-02,-7.50598253e-03 2.19525938e-02,-4.62733504e-03 2.09275065e-02,7.38838318e-03 2.32074929e-02,-4.40792537e-03 2.35931502e-02,-5.83812156e-04 
-6 0 16 1.51527009e+00,-2.69305261e-03 1.50883740e+00,-2.40102121e-03 1.52267433e+00,-1.75023760e-02 1.38094035e+00,4.88841889e-03 1.26247007e+00,2.16839889e-03 1.26298520e+00,4.00697384e-03 1.24793020e+00,-1.05683711e-03 2.20194557e-02,7.67038746e-04 2.08318086e-02,-3.10886022e-03 2.07592486e-02,-4.70199253e-03 2.07021847e-02,-2.57059294e-03 2.00786687e-02,5.29099466e-03 2.08251984e-02,-2.75982118e-03 2.08746531e-02,2.29853189e-04 
-6 0 18 1.45035225e+00,-1.26637812e-04 1.44257694e+00,-6.91869598e-04 1.44977934e+00,-6.35223809e-03 1.31769738e+00,1.00212088e-03 1.18770064e+00,1.37668725e-03 1.18459448e+00,-1.69594432e-03 1.17714671e+00,2.70810669e-03 1.76533795e-02,2.09979451e-03 1.67327325e-02,-8.61987033e-04 1.66315709e-02,-1.26311367e-03 1.69552628e-02,-1.28394442e-03 1.60057435e-02,3.50976394e-03 1.71470587e-02,-1.73258463e-03 1.67746317e-02,9.50057178e-04 
-6 0 20 1.38074217e+00,-3.36182912e-04 1.37181569e+00,4.00294539e-04 1.37775380e+00,-4.94077358e-04 1.24738664e+00,4.89214515e-04 1.08112724e+00,4.54486463e-04 1.08794957e+00,-2.14497212e-03 1.08176069e+00,8.43905522e-04 1.00067631e-02,2.81120636e-03 1.08637408e-02,6.76525784e-04 9.45730558e-03,6.28565026e-04 8.81401699e-03,-1.24531454e-03 8.09528805e-03,3.17160730e-03 1.03967235e-02,-7.46094206e-04 9.91560727e-03,9.78919224e-04 
-6 0 22 1.31156907e+00,2.72213927e-04 1.30230577e+00,-2.15526747e-03 1.30534065e+00,2.17643293e-03 1.18041903e+00,3.22028288e-04 1.00602272e+00,-1.08273824e-03 1.01833850e+00,-1.66112218e-03 1.00772817e+00,-1.98489712e-03 4.42205551e-03,2.12449416e-03 5.73062509e-03,-3.85387883e-04 4.77091696e-03,-1.52611491e-03 2.78508882e-03,-2.62637779e-03 3.04708567e-03,2.56588888e-03 4.73358720e-03,-1.27569459e-03 4.99292964e-03,2.80718206e-04 
-6 1 6 1.83877625e+00,-4.60725288e-03 1.84882181e+00,-1.74720358e-02 1.88806822e+00,-7.25969059e-02 1.62839988e+00,1.95822819e-02 1.49683135e+00,-7.97462483e-03 1.51040292e+00,3.98784763e-02 1.46903912e+00,-3.20452552e-02 5.23129098e-02,-4.15268554e-03 4.96940784e-02,-1.24663087e-02 5.00953004e-02,-1.71012033e-02 4.74306288e-02,-1.13606720e-03 4.61068229e-02,1.96514885e-02 4.94837877e-02,-1.50944615e-02 4.77907395e-02,1.01726830e-03 
-6 1 7 1.82046141e+00,-3.55508785e-03 1.82794564e+00,-1.31073245e-02 1.86815718e+00,-7.08351510e-02 1.61335711e+00,2.13950398e-02 1.48827551e+00,-7.02195582e-03 1.50132676e+00,3.99866886e-02 1.45855866e+00,-3.14693888e-02 5.02978140e-02,-2.85629754e-03 4.72110106e-02,-1.15180126e-02 4.75406438e-02,-1.63340599e-02 4.51271278e-02,-2.28480757e-03 4.38967899e-02,1.86716406e-02 4.71751941e-02,-1.40820990e-02 4.57083695e-02,6.24395230e-04 
-6 1 8 1.79497902e+00,-2.94284696e-03 1.80037386e+00,-9.56781441e-03 1.83998608e+00,-6.73509125e-02 1.59350585e+00,2.16541771e-02 1.47559186e+00,-5.84354635e-03 1.48732333e+00,3.77363746e-02 1.44443722e+00,-2.84627626e-02 4.74019206e-02,-1.51190670e-03 4.41380791e-02,-1.04112618e-02 4.43312429e-02,-1.52225978e-02 4.22184564e-02,-3.11136043e-03 4.11041033e-02,1.72819624e-02 4.41953530e-02,-1.28422720e-02 4.30098337e-02,2.45671370e-04 
-6 1 9 1.76401365e+00,-2.69774518e-03 1.76760453e+00,-6.87550484e-03 1.80546920e+00,-6.24192621e-02 1.56991421e+00,2.04364668e-02 1.45796867e+00,-4.19480192e-03 1.46826919e+00,3.37771218e-02 1.42675712e+00,-2.43214720e-02 4.37572523e-02,-2.77396421e-04 4.06369857e-02,-9.19213012e-03 4.07024131e-02,-1.38933255e-02 3.88446158e-02,-3.62728860e-03 3.79019455e-02,1.56999623e-02 4.06930225e-02,-1.14394056e-02 3.98325885e-02,-5.40022126e-05 
-6 1 10 1.72939447e+00,-2.86648492e-03 1.73125811e+00,-4.97176987e-03 1.76652436e+00,-5.63666114e-02 1.54385694e+00,1.84368607e-02 1.43580757e+00,-2.83513046e-03 1.44490876e+00,2.82858634e-02 1.40611918e+00,-2.02455317e-02 3.97605222e-02,7.15156913e-04 3.70097939e-02,-7.92903473e-03 3.69536452e-02,-1.24018659e-02 3.52057371e-02,-3.83410063e-03 3.45159005e-02,1.41650233e-02 3.69567206e-02,-9.91545222e-03 3.64422989e-02,-1.69957767e-04 
-6 1 11 1.69300267e+00,-3.35295414e-03 1.69303720e+00,-3.81683081e-03 1.72501998e+00,-4.94690374e-02 1.51682532e+00,1.62572738e-02 1.41158981e+00,-1.99489564e-03 1.41902333e+00,2.20879661e-02 1.38422975e+00,-1.63318810e-02 3.57856240e-02,1.54180114e-03 3.35141920e-02,-6.57494062e-03 3.32610729e-02,-1.08043172e-02 3.14930779e-02,-3.89779263e-03 3.10341569e-02,1.27089295e-02 3.32801782e-02,-8.37387016e-03 3.30383430e-02,-1.13816171e-04 
-6 1 12 1.65596607e+00,-3.87222815e-03 1.65408748e+00,-3.28995066e-03 1.68242562e+00,-4.20257671e-02 1.48955377e+00,1.39269949e-02 1.38492226e+00,-8.76207483e-04 1.39053861e+00,1.68404901e-02 1.36066014e+00,-1.22402479e-02 3.17923153e-02,2.25385384e-03 3.00099885e-02,-5.12088481e-03 2.95210495e-02,-9.27141962e-03 2.76834689e-02,-4.03668905e-03 2.73159910e-02,1.11646183e-02 2.97069594e-02,-6.99270979e-03 2.95549734e-02,-1.14083399e-04 
-6 1 13 1.61865552e+00,-4.28022514e-03 1.61492426e+00,-3.07723863e-03 1.63962337e+00,-3.45513796e-02 1.46195186e+00,1.12746696e-02 1.35350279e+00,5.81208398e-04 1.35835105e+00,1.32100385e-02 1.33348359e+00,-8.22903655e-03 2.77151817e-02,2.60050106e-03 2.63676451e-02,-3.90124269e-03 2.57982341e-02,-8.00449206e-03 2.39157314e-02,-4.24369926e-03 2.35224307e-02,9.39604113e-03 2.62463915e-02,-5.90789729e-03 2.60166967e-02,-3.86116012e-04 
-6 1 14 1.58164688e+00,-4.51251026e-03 1.57622808e+00,-2.91046345e-03 1.59729769e+00,-2.75723866e-02 1.43407804e+00,8.35950253e-03 1.31919695e+00,1.46387078e-03 1.32384891e+00,1.02816694e-02 1.30339073e+00,-4.97993213e-03 2.39998303e-02,2.31709067e-03 2.30182199e-02,-3.36506361e-03 2.26618171e-02,-7.00247888e-03 2.08371377e-02,-4.36265300e-03 2.04447243e-02,7.36816107e-03 2.32168233e-02,-5.14498417e-03 2.28914941e-02,-8.73304514e-04 
-6 1 15 1.54596242e+00,-4.34095985e-03 1.53908570e+00,-2.71015859e-03 1.55629184e+00,-2.12138795e-02 1.40624020e+00,5.40608704e-03 1.28727356e+00,1.54054688e-03 1.29036466e+00,7.05576869e-03 1.27346035e+00,-2.54221881e-03 2.12194434e-02,1.58338309e-03 2.05116052e-02,-3.49071465e-03 2.05473287e-02,-6.00327175e-03 1.89946487e-02,-4.32681634e-03 1.86887907e-02,5.10500671e-03 2.09314722e-02,-4.67145012e-03 2.06530149e-02,-1.37916327e-03 
-6 1 16 1.51230306e+00,-3.56620748e-03 1.50423512e+00,-2.33731347e-03 1.51743796e+00,-1.52806465e-02 1.37792061e+00,2.72386179e-03 1.25842948e+00,1.42173193e-03 1.25829964e+00,3.57725849e-03 1.24442151e+00,-3.49928365e-04 1.93026035e-02,9.47286341e-04 1.87531299e-02,-3.65833490e-03 1.89862023e-02,-4.72817117e-03 1.80385841e-02,-4.09389131e-03 1.77408627e-02,2.86927415e-03 1.91449393e-02,-4.38153577e-03 1.91077629e-02,-1.79622299e-03 
-6 1 17 1.48032785e+00,-2.27268587e-03 1.47128762e+00,-1.61503788e-03 1.48101303e+00,-9.71285121e-03 1.34780443e+00,8.71832955e-04 1.22576936e+00,1.20732261e-03 1.22317147e+00,2.78804165e-04 1.21237438e+00,1.68157516e-03 1.75077032e-02,8.35548934e-04 1.71114479e-02,-3.18092941e-03 1.69643161e-02,-3.17450039e-03 1.69808765e-02,-3.53961654e-03 1.64149744e-02,1.26498809e-03 1.72040030e-02,-4.04977161e-03 1.74837960e-02,-1.97818552e-03 
-6 1 18 1.44863529e+00,-8.71568053e-04 1.43872868e+00,-6.76282730e-04 1.44625608e+00,-4.83233779e-03 1.31532835e+00,3.54594751e-04 1.18327180e+00,7.90434654e-04 1.18115123e+00,-2.33355776e-03 1.17328909e+00,2.90778447e-03 1.51430410e-02,1.19674651e-03 1.51212010e-02,-1.96818201e-03 1.40264862e-02,-1.65305215e-03 1.51124689e-02,-2.64302572e-03 1.40806564e-02,8.52118238e-04 1.47122358e-02,-3.43430242e-03 1.52130449e-02,-1.63792028e-03 
-6 1 19 1.41576526e+00,2.73157685e-05 1.40502855e+00,9.96568037e-05 1.41167125e+00,-1.20769103e-03 1.28130927e+00,1.07270406e-03 1.13354979e+00,8.72348557e-04 1.13439966e+00,-3.08485042e-03 1.12833899e+00,2.72385142e-03 1.22958684e-02,1.55650975e-03 1.29282511e-02,-6.69397140e-04 1.08174636e-02,-6.02581454e-04 1.25531961e-02,-1.62356976e-03 1.12095842e-02,1.67388614e-03 1.19306631e-02,-2.47163665e-03 1.25696571e-02,-7.43898946e-04 
-6 1 20 1.38142474e+00,2.44673773e-04 1.36998229e+00,3.68450725e-04 1.37613907e+00,8.78672674e-04 1.24718913e+00,2.35226642e-03 1.08452593e+00,1.79863840e-03 1.08911028e+00,-1.58601350e-03 1.08309214e+00,1.34027319e-03 9.77991163e-03,1.51877170e-03 1.10534639e-02,-1.49373481e-05 8.41321840e-03,-4.12579016e-04 1.00291799e-02,-8.81491754e-04 8.79870261e-03,3.14092506e-03 9.48079244e-03,-1.40644166e-03 1.03420245e-02,2.19709699e-04 
-6 1 21 1.34663425e+00,5.20418049e-04 1.33489549e+00,-1.50076077e-04 1.33980847e+00,1.96980051e-03 1.21398926e+00,3.20810131e-03 1.04363038e+00,2.39545745e-03 1.05083562e+00,2.08269542e-04 1.04337935e+00,-3.13782086e-04 8.01162411e-03,1.22124929e-03 9.46644015e-03,-2.26391604e-05 6.98762505e-03,-1.22386819e-03 7.90289012e-03,-8.23100280e-04 7.08829258e-03,4.32004758e-03 7.47043913e-03,-6.45796660e-04 8.62628673e-03,8.38597462e-04 
-6 1 22 1.31333269e+00,1.74102245e-03 1.30204935e+00,-1.53463456e-03 1.30429226e+00,3.14889883e-03 1.18126118e+00,2.75001447e-03 1.01424724e+00,1.39835701e-03 1.02056984e+00,4.22685471e-04 1.01156824e+00,-1.67144503e-03 6.28219771e-03,9.95920027e-04 7.23450888e-03,-1.69642551e-04 5.51826579e-03,-2.61823073e-03 5.65950123e-03,-1.38373815e-03 5.15850457e-03,4.61740627e-03 5.27365389e-03,-2.88604629e-04 6.48056432e-03,1.36435269e-03 
-6 1 23 1.28390994e+00,3.71529727e-03 1.27398020e+00,-3.30090197e-03 1.27211299e+00,4.98046781e-03 1.14746675e+00,1.07300349e-03 9.90642515e-01,-8.49840361e-04 9.92064320e-01,-1.22519231e-04 9.83605363e-01,-2.77275409e-03 4.03009900e-03,7.46268134e-04 4.02619615e-03,-2.06519075e-04 3.40475149e-03,-3.60400500e-03 3.08059788e-03,-1.79410657e-03 2.53452114e-03,4.20909050e-03 2.79313104e-03,5.08036248e-05 3.57723548e-03,2.19195171e-03 
-6 2 5 1.82609485e+00,-4.67424450e-03 1.83797320e+00,-2.12581254e-02 1.87141336e+00,-6.20318204e-02 1.62672442e+00,-4.18040921e-03 1.49072154e+00,-1.44836609e-02 1.50096640e+00,2.08864405e-02 1.46259575e+00,-1.78315606e-02 5.16547003e-02,-3.77973014e-03 4.96914299e-02,-1.38583557e-02 4.99578423e-02,-1.56067100e-02 4.71746309e-02,7.64767080e-04 4.58618912e-02,1.80376883e-02 4.94755333e-02,-1.66406669e-02 4.70789384e-02,6.11680427e-05 
-6 2 6 1.81686891e+00,-3.48053855e-03 1.82583968e+00,-1.63438634e-02 1.86179618e+00,-6.23325456e-02 1.61820494e+00,-4.15463150e-04 1.48759902e+00,-1.29619525e-02 1.49689401e+00,2.38392323e-02 1.45750879e+00,-1.99213285e-02 5.05352590e-02,-2.61177962e-03 4.81514723e-02,-1.30871336e-02 4.84688873e-02,-1.53524765e-02 4.57364191e-02,-6.18918985e-04 4.44760007e-02,1.76287112e-02 4.80512986e-02,-1.59074666e-02 4.57992170e-02,-2.26282046e-04 
-6 2 7 1.79942127e+00,-2.79118492e-03 1.80609930e+00,-1.21777877e-02 1.84290871e+00,-6.09554996e-02 1.60377669e+00,2.93838021e-03 1.47925306e+00,-1.11608466e-02 1.48756014e+00,2.51040986e-02 1.44769321e+00,-2.04727236e-02 4.84535381e-02,-1.43774890e-03 4.57912607e-02,-1.20425918e-02 4.61047050e-02,-1.47603868e-02 4.34892009e-02,-1.75313793e-03 4.23372392e-02,1.67378650e-02 4.58196968e-02,-1.48578873e-02 4.37887246e-02,-5.10662005e-04 
-6 2 8 1.77530854e+00,-2.62430299e-03 1.78001091e+00,-8.83242546e-03 1.81626910e+00,-5.80554574e-02 1.58461065e+00,5.39522131e-03 1.46693283e+00,-9.30938092e-03 1.47373022e+00,2.46318720e-02 1.43452788e+00,-1.93002895e-02 4.55243581e-02,-3.45160735e-04 4.28020077e-02,-1.08335973e-02 4.30332071e-02,-1.37990079e-02 4.07293642e-02,-2.61281868e-03 3.96366117e-02,1.54400296e-02 4.29390030e-02,-1.35600395e-02 4.11937872e-02,-7.84509605e-04 
-6 2 9 1.74609499e+00,-2.82983469e-03 1.74894542e+00,-6.33297491e-03 1.78363734e+00,-5.38336586e-02 1.56169668e+00,6.73404366e-03 1.44971868e+00,-7.23969719e-03 1.45517572e+00,2.28948945e-02 1.41779280e+00,-1.69501227e-02 4.19416892e-02,5.52509001e-04 3.93367630e-02,-9.55470517e-03 3.94613193e-02,-1.25287826e-02 3.75967066e-02,-3.20300567e-03 3.66129174e-02,1.38772066e-02 3.95648376e-02,-1.20935592e-02 3.81636746e-02,-1.01568942e-03 
-6 2 10 1.71340419e+00,-3.37078314e-03 1.71436813e+00,-4.63419774e-03 1.74671042e+00,-4.86024602e-02 1.53627068e+00,7.25636312e-03 1.42741077e+00,-5.35306948e-03 1.43222190e+00,1.98047878e-02 1.39742474e+00,-1.42729025e-02 3.81860524e-02,1.18016581e-03 3.58036040e-02,-8.31116615e-03 3.58271618e-02,-1.10582197e-02 3.43143315e-02,-3.41251464e-03 3.35991960e-02,1.23283109e-02 3.60080208e-02,-1.05029473e-02 3.49975986e-02,-1.12184405e-03 
-6 2 11 1.67896966e+00,-4.16205750e-03 1.67785777e+00,-3.68234689e-03 1.70721653e+00,-4.26839532e-02 1.50988008e+00,7.33187874e-03 1.40254886e+00,-3.91941012e-03 1.40655478e+00,1.56636751e-02 1.37533938e+00,-1.16818224e-02 3.47541111e-02,1.70710072e-03 3.27001489e-02,-7.03072238e-03 3.25646933e-02,-9.50895596e-03 3.11629466e-02,-3.27909573e-03 3.07827074e-02,1.10574043e-02 3.26495094e-02,-8.88720302e-03 3.19937134e-02,-9.96842804e-04 
-6 2 12 1.64396322e+00,-4.93762930e-03 1.64060241e+00,-3.32564990e-03 1.66666258e+00,-3.63331917e-02 1.48342400e+00,7.01830980e-03 1.37642251e+00,-2.53338203e-03 1.37894960e+00,1.18239442e-02 1.35258847e+00,-8.92574553e-03 3.15263403e-02,2.37144634e-03 2.99154526e-02,-5.57921976e-03 2.95662457e-02,-8.02117690e-03 2.80333931e-02,-3.08625580e-03 2.78610552e-02,1.00689310e-02 2.95035480e-02,-7.45523750e-03 2.90625018e-02,-6.97010798e-04 
-6 2 13 1.60872263e+00,-5.45113181e-03 1.60317591e+00,-3.23256383e-03 1.62594512e+00,-2.98824720e-02 1.45675290e+00,6.19169924e-03 1.34754862e+00,-9.30333180e-04 1.34881503e+00,9.24248370e-03 1.32770995e+00,-5.76700993e-03 2.79242521e-02,3.05143462e-03 2.68163468e-02,-4.17846313e-03 2.63630225e-02,-6.77416282e-03 2.45699862e-02,-3.08742448e-03 2.44032359e-02,9.05368999e-03 2.62356160e-02,-6.37640150e-03 2.58914266e-02,-4.99279792e-04 
-6 2 14 1.57344893e+00,-5.56435627e-03 1.56604098e+00,-3.08555361e-03 1.58554791e+00,-2.37328183e-02 1.42941333e+00,4.78985322e-03 1.31552833e+00,5.27992898e-04 1.31650029e+00,7.37754873e-03 1.29958251e+00,-2.76317723e-03 2.37421668e-02,3.32970794e-03 2.31262580e-02,-3.33154247e-03 2.27885386e-02,-5.90603616e-03 2.08089884e-02,-3.36206342e-03 2.05513967e-02,7.55929906e-03 2.27086341e-02,-5.64931939e-03 2.24693438e-02,-6.45907834e-04 
-6 2 15 1.53879285e+00,-5.18245529e-03 1.52994231e+00,-2.74235389e-03 1.54609447e+00,-1.80780138e-02 1.40122283e+00,2.92295881e-03 1.28245009e+00,1.28116435e-03 1.28366422e+00,5.21474215e-03 1.26916103e+00,-7.12006221e-04 1.93926223e-02,3.00271172e-03 1.92068029e-02,-3.21475681e-03 1.90462117e-02,-5.30112773e-03 1.71710072e-02,-3.84337396e-03 1.68640091e-02,5.34937209e-03 1.91245080e-02,-5.16768006e-03 1.90669896e-02,-1.13984571e-03 
-6 2 16 1.50560462e+00,-4.30048927e-03 1.49561371e+00,-2.16739712e-03 1.50846607e+00,-1.28296596e-02 1.37199762e+00,1.01719088e-03 1.24906850e+00,1.19897364e-03 1.25033722e+00,2.52426370e-03 1.23729995e+00,4.74768512e-04 1.54536879e-02,2.27840964e-03 1.56254934e-02,-3.38466808e-03 1.53970993e-02,-4.58414929e-03 1.40001645e-02,-4.19817546e-03 1.36784944e-02,2.83885279e-03 1.57299969e-02,-4.75826675e-03 1.59239755e-02,-1.79437525e-03 
-6 2 17 1.47416020e+00,-3.03752306e-03 1.46310924e+00,-1.43791872e-03 1.47319112e+00,-7.91127002e-03 1.34152031e+00,-1.58827985e-04 1.21299897e+00,6.82036161e-04 1.21393875e+00,-4.02827051e-04 1.20300760e+00,1.43633974e-03 1.23458039e-02,1.52172228e-03 1.28675513e-02,-3.16802158e-03 1.21786580e-02,-3.55548005e-03 1.15558576e-02,-3.93862234e-03 1.11644641e-02,1.00860783e-03 1.27940909e-02,-4.19347294e-03 1.32917935e-02,-2.24827045e-03 
-6 2 18 1.44366462e+00,-1.68783077e-03 1.43152189e+00,-7.63904232e-04 1.43971816e+00,-3.58017955e-03 1.31000401e+00,-1.75534911e-05 1.17261334e+00,3.59316741e-04 1.17304837e+00,-2.78250725e-03 1.16515188e+00,2.17513641e-03 1.02262231e-02,9.71185698e-04 1.11710389e-02,-2.30637186e-03 9.78216718e-03,-2.51676758e-03 1.00469358e-02,-2.95658306e-03 9.57038375e-03,6.04363317e-04 1.06235292e-02,-3.35243608e-03 1.14453254e-02,-2.05578041e-03 
-6 2 19 1.41279055e+00,-6.92654947e-04 1.39965234e+00,-3.31745793e-04 1.40656882e+00,-3.60326508e-04 1.27807867e+00,1.30929839e-03 1.12975701e+00,8.45165983e-04 1.12993727e+00,-3.14865155e-03 1.12460125e+00,2.12488644e-03 9.00798826e-03,5.86943040e-04 1.03893270e-02,-1.23574962e-03 8.38017421e-03,-1.93594559e-03 9.38153524e-03,-1.67001288e-03 8.97337238e-03,1.55711567e-03 9.31023803e-03,-2.30862172e-03 1.04398863e-02,-1.15022010e-03 
-6 2 20 1.38068574e+00,-1.32939171e-04 1.36693130e+00,-2.58005655e-04 1.37238785e+00,1.52251949e-03 1.24639229e+00,3.01233911e-03 1.08853591e+00,2.13741204e-03 1.08894353e+00,-1.28709044e-03 1.08453349e+00,1.35156572e-03 8.61307354e-03,1.81452331e-04 1.01965211e-02,-6.08292646e-04 7.91615449e-03,-1.96862442e-03 9.26060200e-03,-6.21532335e-04 9.12154888e-03,3.15293833e-03 8.67598973e-03,-1.22804772e-03 1.00602235e-02,-5.22109897e-05 
-6 2 21 1.34749617e+00,5.97392874e-04 1.33379776e+00,-6.27179586e-04 1.33699750e+00,2.61108420e-03 1.21496872e+00,3.89587237e-03 1.05390860e+00,3.10592874e-03 1.05400237e+00,7.02374172e-04 1.04907781e+00,7.22945970e-04 8.88853708e-03,-2.13088327e-04 1.01572332e-02,-5.11681103e-04 8.12604308e-03,-2.46970921e-03 9.33477344e-03,-2.10160775e-04 9.43770445e-03,4.48435590e-03 8.35649603e-03,-2.84461250e-04 9.86493725e-03,7.69962897e-04 
-6 2 22 1.31468602e+00,2.08256394e-03 1.30190530e+00,-1.31903407e-03 1.30188700e+00,3.85142127e-03 1.18251400e+00,3.03881325e-03 1.02733620e+00,2.31382848e-03 1.02493842e+00,1.27799257e-03 1.01930543e+00,5.78336362e-04 9.16341456e-03,-3.60310068e-04 9.51311549e-03,-4.68055317e-04 8.35239038e-03,-3.17382530e-03 9.04430938e-03,-5.20136261e-04 9.06838466e-03,4.94186411e-03 7.83303401e-03,4.29933166e-04 9.21728935e-03,1.48485551e-03 
-6 2 23 1.28463260e+00,3.97370906e-03 1.27359421e+00,-1.85785721e-03 1.26959639e+00,5.62927847e-03 1.14745746e+00,7.75109698e-04 1.00095564e+00,-4.26493735e-04 9.94609778e-01,1.34616266e-03 9.89787619e-01,3.69195381e-04 8.66040426e-03,-2.74736465e-04 7.79181345e-03,-1.84912688e-04 7.94176838e-03,-3.65420865e-03 7.97866404e-03,-1.13139535e-03 7.61010842e-03,4.52794314e-03 6.87169623e-03,9.85449573e-04 7.83497397e-03,2.37184482e-03 
-6 3 1 1.74742047e+00,-7.99711195e-03 1.77717700e+00,-4.11215483e-02 1.78130482e+00,-3.68789430e-02 1.58336186e+00,-2.87051394e-02 1.44343934e+00,-9.79361634e-03 1.45952553e+00,-5.80833808e-03 1.42658146e+00,4.83592497e-03 4.37984542e-02,-5.29215247e-03 4.39809076e-02,-1.31048914e-02 4.40337937e-02,-1.16366247e-02 4.11285850e-02,5.52975378e-03 4.05808394e-02,1.30745764e-02 4.38179599e-02,-1.57396178e-02 4.08618432e-02,3.36268537e-04 
-6 3 2 1.77037805e+00,-6.90768933e-03 1.79412035e+00,-3.59065855e-02 1.80669441e+00,-4.15499631e-02 1.59848156e+00,-2.91352879e-02 1.45751880e+00,-1.52906237e-02 1.47198150e+00,-3.41489545e-03 1.43676863e+00,3.46368061e-03 4.62678658e-02,-4.97993889e-03 4.59011048e-02,-1.39111806e-02 4.60006800e-02,-1.27054975e-02 4.31345749e-02,4.78491427e-03 4.24195476e-02,1.41969975e-02 4.58072281e-02,-1.67714050e-02 4.27577013e-02,8.69575638e-05 
-6 3 3 1.78636009e+00,-5.60751826e-03 1.80491532e+00,-3.03275606e-02 1.82454610e+00,-4.55908158e-02 1.60887349e+00,-2.80023543e-02 1.46859749e+00,-1.86877268e-02 1.48038738e+00,-2.98490520e-04 1.44413419e+00,1.02495469e-03 4.80364669e-02,-4.33027652e-03 4.70469213e-02,-1.43849094e-02 4.71442359e-02,-1.33381743e-02 4.44660844e-02,3.80661086e-03 4.35344902e-02,1.49813998e-02 4.69937691e-02,-1.73565885e-02 4.40248215e-02,-2.54746001e-04 
-6 3 4 1.79442914e+00,-4.32999247e-03 1.80868325e+00,-2.47390156e-02 1.83381194e+00,-4.87279819e-02 1.61353696e+00,-2.55673805e-02 1.47560464e+00,-1.98655056e-02 1.48478587e+00,2.69397071e-03 1.44805384e+00,-1.80906843e-03 4.88848708e-02,-3.45211178e-03 4.73776033e-02,-1.45110643e-02 4.74790908e-02,-1.35574494e-02 4.49858215e-02,2.62556749e-03 4.37942693e-02,1.54581343e-02 4.73340014e-02,-1.74185629e-02 4.44772043e-02,-6.16146020e-04 
-6 3 5 1.79415617e+00,-3.19658976e-03 1.80498403e+00,-1.94896313e-02 1.83403706e+00,-5.06600555e-02 1.61186186e+00,-2.21364092e-02 1.47785795e+00,-1.92476040e-02 1.48489156e+00,5.80617198e-03 1.44802921e+00,-4.44442376e-03 4.88002582e-02,-2.41556529e-03 4.68662409e-02,-1.42114516e-02 4.69965695e-02,-1.35164809e-02 4.46038917e-02,1.28809356e-03 4.32810216e-02,1.55917407e-02 4.68701332e-02,-1.70456604e-02 4.41214222e-02,-8.96286384e-04 
-6 3 6 1.78558492e+00,-2.40424920e-03 1.79376193e+00,-1.48528686e-02 1.82519093e+00,-5.11849676e-02 1.60383200e+00,-1.79995162e-02 1.47450465e+00,-1.74506372e-02 1.47997422e+00,8.83042152e-03 1.44320347e+00,-6.70480413e-03 4.77607137e-02,-1.25433317e-03 4.54834492e-02,-1.34920443e-02 4.56744879e-02,-1.33026101e-02 4.32420334e-02,-4.61199520e-05 4.20090904e-02,1.52950933e-02 4.55558090e-02,-1.63343681e-02 4.29775609e-02,-1.10229267e-03 
-6 3 7 1.76954539e+00,-2.19445122e-03 1.77555870e+00,-1.09662706e-02 1.80789558e+00,-5.03152571e-02 1.59019181e+00,-1.35608326e-02 1.46598444e+00,-1.51714170e-02 1.47022378e+00,1.07751445e-02 1.43380433e+00,-8.43462102e-03 4.57791711e-02,-8.69841439e-05 4.33740495e-02,-1.24551392e-02 4.35963048e-02,-1.28531400e-02 4.10721701e-02,-1.15844027e-03 4.00056538e-02,1.46062376e-02 4.34575683e-02,-1.52851589e-02 4.11239681e-02,-1.28149402e-03 
-6 3 8 1.74748587e+00,-2.55615937e-03 1.75147081e+00,-7.89110360e-03 1.78351644e+00,-4.81564230e-02 1.57202329e+00,-9.38207767e-03 1.45358955e+00,-1.27558184e-02 1.45644848e+00,1.14163710e-02 1.42126147e+00,-9.31806100e-03 4.29290627e-02,9.50627606e-04 4.06928661e-02,-1.11571542e-02 4.08536907e-02,-1.20926019e-02 3.84009209e-02,-2.03030583e-03 3.74174494e-02,1.35858222e-02 4.07767191e-02,-1.39627553e-02 3.87220133e-02,-1.42454248e-03 
-6 3 9 1.72086998e+00,-3.27009224e-03 1.72278113e+00,-5.63992730e-03 1.75364643e+00,-4.48248913e-02 1.55026401e+00,-5.85812803e-03 1.43713546e+00,-1.02654492e-02 1.43868859e+00,1.12991559e-02 1.40591563e+00,-9.14743592e-03 3.93192539e-02,1.71274059e-03 3.74133658e-02,-9.70142630e-03 3.74648051e-02,-1.10396033e-02 3.53548654e-02,-2.72112644e-03 3.44291423e-02,1.22268824e-02 3.76146913e-02,-1.25133029e-02 3.58789843e-02,-1.53284505e-03 
-6 3 10 1.69104237e+00,-4.16850612e-03 1.69078636e+00,-4.18816942e-03 1.71971382e+00,-4.05522340e-02 1.52593574e+00,-3.05348891e-03 1.41582957e+00,-7.87343937e-03 1.41675740e+00,1.05311757e-02 1.38694094e+00,-8.14022613e-03 3.54150346e-02,2.05311884e-03 3.38071960e-02,-8.33505930e-03 3.37583208e-02,-9.76862255e-03 3.21572474e-02,-3.09269363e-03 3.14012273e-02,1.06495954e-02 3.41561048e-02,-1.09972963e-02 3.28265997e-02,-1.63821196e-03 
-6 3 11 1.65932852e+00,-5.13915019e-03 1.65674500e+00,-3.46725859e-03 1.68311738e+00,-3.56717882e-02 1.50031000e+00,-9.35392004e-04 1.39060403e+00,-5.72501679e-03 1.39136467e+00,8.93210810e-03 1.36469678e+00,-6.79463612e-03 3.20242157e-02,2.08861492e-03 3.06559519e-02,-7.16237393e-03 3.04625748e-02,-8.35689010e-03 2.93376644e-02,-3.02305704e-03 2.88389877e-02,9.20534216e-03 3.08696903e-02,-9.41990420e-03 3.00284350e-02,-1.66264229e-03 
-6 3 12 1.62676027e+00,-6.00475113e-03 1.62168335e+00,-3.27142997e-03 1.64523554e+00,-3.04595778e-02 1.47437119e+00,4.71251823e-04 1.36342624e+00,-3.82764088e-03 1.36370508e+00,6.93493355e-03 1.34083559e+00,-5.21503890e-03 2.94446063e-02,2.24120849e-03 2.83455388e-02,-6.00201876e-03 2.79314502e-02,-6.90747220e-03 2.70764341e-02,-2.72741884e-03 2.67687510e-02,8.20727022e-03 2.80191548e-02,-7.90927162e-03 2.76654553e-02,-1.46057239e-03 
-6 3 13 1.59382364e+00,-6.52548785e-03 1.58630603e+00,-3.25296699e-03 1.60707404e+00,-2.51194141e-02 1.44827534e+00,1.14348233e-03 1.33510812e+00,-2.11941976e-03 1.33453473e+00,5.28217599e-03 1.31607272e+00,-3.10157171e-03 2.70035042e-02,2.74596001e-03 2.62168911e-02,-4.76859293e-03 2.56356418e-02,-5.62790468e-03 2.47570286e-02,-2.55585741e-03 2.44729667e-02,7.60457906e-03 2.52461441e-02,-6.63584373e-03 2.53160257e-02,-1.07302073e-03 
-6 3 14 1.56071639e+00,-6.47878353e-03 1.55115283e+00,-3.09636743e-03 1.56917217e+00,-1.98656774e-02 1.42151404e+00,1.11777015e-03 1.30512676e+00,-5.07610732e-04 1.30419025e+00,4.01204508e-03 1.28957035e+00,-7.28709146e-04 2.38044087e-02,3.33277379e-03 2.32881262e-02,-3.70863763e-03 2.27270975e-02,-4.78863738e-03 2.16320122e-02,-2.66596240e-03 2.12296997e-02,6.95358688e-03 2.20294913e-02,-5.61558864e-03 2.24231969e-02,-7.18465005e-04 
-6 3 15 1.52782804e+00,-5.78839224e-03 1.51676975e+00,-2.63624307e-03 1.53201575e+00,-1.48888445e-02 1.39349419e+00,5.21048232e-04 1.27286726e+00,7.31379035e-04 1.27275257e+00,2.60232863e-03 1.26038439e+00,9.26852862e-04 1.96142945e-02,3.54522786e-03 1.92677229e-02,-3.06588565e-03 1.88599639e-02,-4.43134835e-03 1.75713727e-02,-2.99017236e-03 1.70172092e-02,5.79441432e-03 1.82662497e-02,-4.74533804e-03 1.88027176e-02,-5.41645942e-04 
-6 3 16 1.49587521e+00,-4.61230119e-03 1.48368794e+00,-1.89255708e-03 1.49632781e+00,-1.02756945e-02 1.36396879e+00,-2.90779814e-04 1.23782655e+00,1.03291512e-03 1.23922715e+00,7.97415113e-04 1.22816575e+00,1.38585961e-03 1.50373415e-02,3.14486270e-03 1.48156544e-02,-2.72568103e-03 1.45457752e-02,-4.20467244e-03 1.31618018e-02,-3.20925598e-03 1.25671177e-02,4.21699377e-03 1.43708633e-02,-3.89704438e-03 1.48411902e-02,-5.56223773e-04 
-6 3 17 1.46536335e+00,-3.25442434e-03 1.45209113e+00,-1.12732387e-03 1.46261171e+00,-6.08215869e-03 1.33331276e+00,-7.01939648e-04 1.19992214e+00,4.27857608e-04 1.20202469e+00,-1.32006770e-03 1.19294229e+00,1.13927404e-03 1.12243448e-02,2.22264016e-03 1.11919431e-02,-2.32746032e-03 1.09765687e-02,-3.76425167e-03 9.53974068e-03,-2.88876101e-03 9.15877267e-03,2.88901177e-03 1.11776527e-02,-2.98178878e-03 1.15316439e-02,-6.67262704e-04 
-6 3 18 1.43589147e+00,-2.08609023e-03 1.42151283e+00,-6.85919906e-04 1.43041339e+00,-2.53843024e-03 1.30239694e+00,-2.44815381e-04 1.16045963e+00,-1.77211153e-04 1.16153825e+00,-3.05763695e-03 1.15536480e+00,7.71683320e-04 9.13996475e-03,1.14785596e-03 9.39672919e-03,-1.66723301e-03 9.15556634e-03,-3.22227706e-03 7.73676789e-03,-1.97930780e-03 7.89745046e-03,2.35023376e-03 9.45799910e-03,-2.07225522e-03 9.85741229e-03,-6.24781366e-04 
-6 3 19 1.40628650e+00,-1.40428936e-03 1.39108147e+00,-7.03382244e-04 1.39836888e+00,1.37891302e-06 1.27194351e+00,9.75092992e-04 1.12138381e+00,2.62859895e-04 1.12061907e+00,-3.14730050e-03 1.11692435e+00,5.22605049e-04 8.82185932e-03,2.69694833e-04 9.35378798e-03,-9.71378606e-04 9.02529409e-03,-2.87632563e-03 7.78961984e-03,-8.94597912e-04 8.72304465e-03,2.55115447e-03 9.21031599e-03,-1.32045309e-03 9.84719583e-03,-2.64170536e-04 
-6 3 20 1.37541180e+00,-1.01313235e-03 1.36002543e+00,-1.08972489e-03 1.36513742e+00,1.53942440e-03 1.24200687e+00,2.23590491e-03 1.08505019e+00,1.71557468e-03 1.08279783e+00,-1.62076721e-03 1.08021047e+00,7.38534094e-04 9.64902782e-03,-3.45116371e-04 1.02037746e-02,-6.69833110e-04 9.82896005e-03,-2.71224188e-03 8.92185219e-03,-4.93733239e-05 1.05305041e-02,3.07705940e-03 9.78769479e-03,-7.28041476e-04 1.06731173e-02,1.87269058e-04 
-6 3 21 1.34303461e+00,-2.08500701e-04 1.32826643e+00,-1.62230119e-03 1.33051604e+00,2.71514799e-03 1.21156877e+00,2.47254250e-03 1.05457157e+00,2.58201476e-03 1.05052641e+00,-2.78747485e-04 1.04794461e+00,1.72064409e-03 1.10340692e-02,-6.95284610e-04 1.11461424e-02,-8.16816067e-04 1.10080024e-02,-2.55451387e-03 1.03736516e-02,2.93037310e-04 1.21387469e-02,3.43211600e-03 1.05935483e-02,-2.17727633e-04 1.15349353e-02,3.83127920e-04 
-6 3 22 1.31055971e+00,1.43392868e-03 1.29715167e+00,-1.92412004e-03 1.29606241e+00,4.30873497e-03 1.17859321e+00,1.08862926e-03 1.02866885e+00,1.26295699e-03 1.02174619e+00,-3.30658501e-05 1.01891294e+00,2.99858021e-03 1.23307724e-02,-6.32730039e-04 1.15386867e-02,-9.66444072e-04 1.21144778e-02,-2.44327028e-03 1.14764626e-02,-3.94414648e-05 1.27029883e-02,3.21232286e-03 1.11736785e-02,1.68497099e-04 1.19176856e-02,3.65619698e-04 
-6 3 23 1.28033315e+00,3.43378840e-03 1.26882398e+00,-1.57089576e-03 1.26428110e+00,6.40583284e-03 1.14187369e+00,-1.22677428e-03 9.97438806e-01,-1.92087997e-03 9.88471769e-01,-1.15071447e-05 9.86274645e-01,3.68153716e-03 1.26642911e-02,-1.65446240e-04 1.08630009e-02,-7.31463880e-04 1.23993056e-02,-2.43607805e-03 1.14991198e-02,-8.83326696e-04 1.18015270e-02,2.35930997e-03 1.10503688e-02,3.73478304e-04 1.14136427e-02,4.31373643e-04 
-6 4 2 1.73421034e+00,-4.74203419e-03 1.75667189e+00,-3.25521940e-02 1.76503000e+00,-3.18418973e-02 1.58111643e+00,-3.95330298e-02 1.44348379e+00,-2.04419628e-02 1.45669531e+00,-1.30857436e-02 1.42273357e+00,1.22690954e-02 4.29779876e-02,-3.71952697e-03 4.22072647e-02,-1.37954747e-02 4.24219543e-02,-1.07257416e-02 3.97883503e-02,5.06602532e-03 3.91518965e-02,1.18750271e-02 4.22663420e-02,-1.67427929e-02 3.95395957e-02,-4.58939585e-04 
-6 4 3 1.74833010e+00,-3.62118610e-03 1.76590886e+00,-2.74997832e-02 1.78091709e+00,-3.52276746e-02 1.59083340e+00,-3.98068785e-02 1.45454828e+00,-2.30280781e-02 1.46436724e+00,-1.16326742e-02 1.42924748e+00,1.09993678e-02 4.45157780e-02,-3.06314568e-03 4.32443597e-02,-1.42661881e-02 4.33718104e-02,-1.12350470e-02 4.10509324e-02,4.16086080e-03 4.01322587e-02,1.24544118e-02 4.33357759e-02,-1.72849032e-02 4.06181846e-02,-8.27091028e-04 
-6 4 4 1.75542356e+00,-2.63289986e-03 1.76894679e+00,-2.23595551e-02 1.78915103e+00,-3.79843470e-02 1.59517179e+00,-3.84448139e-02 1.46118158e+00,-2.35060344e-02 1.46802132e+00,-9.75538168e-03 1.43243375e+00,9.24123815e-03 4.51888619e-02,-2.29793229e-03 4.35456782e-02,-1.43998647e-02 4.36000601e-02,-1.14309211e-02 4.15560633e-02,3.07934765e-03 4.03219593e-02,1.28462264e-02 4.36589859e-02,-1.73142867e-02 4.09243586e-02,-1.20403503e-03 
-6 4 5 1.75510208e+00,-1.90453791e-03 1.76536053e+00,-1.74773105e-02 1.78935041e+00,-3.98460591e-02 1.59352757e+00,-3.55443937e-02 1.46254238e+00,-2.26956898e-02 1.46709850e+00,-7.17584144e-03 1.43194813e+00,7.09020581e-03 4.50866681e-02,-1.42347896e-03 4.30834794e-02,-1.41231003e-02 4.31280479e-02,-1.13892536e-02 4.12976204e-02,1.85575573e-03 3.98992533e-02,1.30107153e-02 4.32917214e-02,-1.69564997e-02 4.06146655e-02,-1.46067605e-03 
-6 4 6 1.74747964e+00,-1.61852913e-03 1.75513910e+00,-1.31476484e-02 1.78153248e+00,-4.06121436e-02 1.58594616e+00,-3.13103859e-02 1.45867143e+00,-2.09194697e-02 1.46126608e+00,-4.13184316e-03 1.42718095e+00,4.65105253e-03 4.41832340e-02,-3.61392324e-04 4.18019779e-02,-1.34915328e-02 4.19377932e-02,-1.11665904e-02 4.01461318e-02,5.85172345e-04 3.88443554e-02,1.28067285e-02 4.21083881e-02,-1.63053286e-02 3.96387041e-02,-1.62846870e-03 
-6 4 7 1.73329438e+00,-1.94101645e-03 1.73871856e+00,-9.57713531e-03 1.76622229e+00,-4.02388830e-02 1.57310905e+00,-2.62316517e-02 1.44986616e+00,-1.84687479e-02 1.45087761e+00,-1.59430275e-03 1.41797318e+00,2.12152585e-03 4.24864083e-02,8.05872329e-04 3.99295068e-02,-1.26077788e-02 4.01457101e-02,-1.07238832e-02 3.81811078e-02,-4.84112678e-04 3.71168775e-02,1.23032739e-02 4.01666426e-02,-1.52896852e-02 3.79843019e-02,-1.76772515e-03 
-6 4 8 1.71375805e+00,-2.82486912e-03 1.71692235e+00,-6.84773133e-03 1.74453075e+00,-3.87924900e-02 1.55596459e+00,-2.09567306e-02 1.43654639e+00,-1.57086854e-02 1.43654659e+00,-9.76404706e-05 1.40523836e+00,-2.29599133e-04 4.00966097e-02,1.93056084e-03 3.77783675e-02,-1.14086940e-02 3.79317899e-02,-1.00491318e-02 3.57508268e-02,-1.26720559e-03 3.48761647e-02,1.16590199e-02 3.78016785e-02,-1.39474718e-02 3.58968606e-02,-1.83529893e-03 
-6 4 9 1.69018297e+00,-4.01589143e-03 1.69088483e+00,-4.92670072e-03 1.71784411e+00,-3.63582545e-02 1.53546849e+00,-1.59614100e-02 1.41947439e+00,-1.29042252e-02 1.41880269e+00,7.30336657e-04 1.39013536e+00,-1.96697617e-03 3.69325173e-02,2.86359747e-03 3.51731011e-02,-9.83938346e-03 3.51737955e-02,-9.24264744e-03 3.29662063e-02,-1.90926937e-03 3.22060952e-02,1.08166149e-02 3.50981254e-02,-1.25176047e-02 3.34803427e-02,-1.78381594e-03 
-6 4 10 1.66371699e+00,-5.23324822e-03 1.66183579e+00,-3.75530432e-03 1.68741752e+00,-3.30722269e-02 1.51255984e+00,-1.14916587e-02 1.39899494e+00,-1.00808876e-02 1.39785352e+00,1.45505886e-03 1.37247609e+00,-2.65890572e-03 3.30476271e-02,3.33455671e-03 3.18693294e-02,-8.19037227e-03 3.17597289e-02,-8.37649813e-03 2.98310545e-02,-2.40147495e-03 2.92025210e-02,9.63367581e-03 3.19353130e-02,-1.11218758e-02 3.06961166e-02,-1.72399515e-03 
-6 4 11 1.63525575e+00,-6.29137888e-03 1.63077148e+00,-3.23186080e-03 1.65433746e+00,-2.91811128e-02 1.48811884e+00,-7.74494074e-03 1.37477961e+00,-7.09492899e-03 1.37358486e+00,2.10687928e-03 1.35125824e+00,-2.34105619e-03 2.91975186e-02,3.17845105e-03 2.84418636e-02,-6.87640984e-03 2.82584820e-02,-7.39488170e-03 2.68653049e-02,-2.58136866e-03 2.64114044e-02,8.20593941e-03 2.86263965e-02,-9.66836305e-03 2.78823130e-02,-1.78144267e-03 
-6 4 12 1.60548693e+00,-7.07644240e-03 1.59840407e+00,-3.10939796e-03 1.61967986e+00,-2.49589261e-02 1.46284768e+00,-4.90569592e-03 1.34736636e+00,-4.18801764e-03 1.34642443e+00,2.36798616e-03 1.32692896e+00,-1.39721052e-03 2.62926579e-02,2.70248706e-03 2.58127443e-02,-5.94843645e-03 2.55124369e-02,-6.24684305e-03 2.46895869e-02,-2.53578956e-03 2.43944640e-02,6.86022680e-03 2.57427184e-02,-8.15057296e-03 2.55492344e-02,-1.85480994e-03 
-6 4 13 1.57499427e+00,-7.42318810e-03 1.56542137e+00,-3.06062008e-03 1.58444339e+00,-2.05790144e-02 1.43709582e+00,-3.02831430e-03 1.31862819e+00,-1.92073879e-03 1.31766849e+00,2.15058739e-03 1.30136558e+00,-4.84310910e-05 2.43455841e-02,2.42378229e-03 2.40145795e-02,-5.13898701e-03 2.35927698e-02,-5.05975805e-03 2.30743863e-02,-2.50928801e-03 2.28711970e-02,5.90296392e-03 2.33392622e-02,-6.70656157e-03 2.36713235e-02,-1.74946942e-03 
-6 4 14 1.54428859e+00,-7.09610719e-03 1.53256501e+00,-2.83647065e-03 1.54936783e+00,-1.61343270e-02 1.41071366e+00,-1.99885748e-03 1.28978420e+00,-4.17297682e-04 1.28840534e+00,1.53187385e-03 1.27547707e+00,1.47405298e-03 2.25093970e-02,2.50991104e-03 2.21391072e-02,-4.26096204e-03 2.17267077e-02,-4.13603677e-03 2.11469016e-02,-2.54440862e-03 2.09142757e-02,5.36044989e-03 2.09552281e-02,-5.40505365e-03 2.16763011e-02,-1.39724619e-03 
-6 4 15 1.51382812e+00,-6.02288101e-03 1.50043871e+00,-2.28607843e-03 1.51500442e+00,-1.17648612e-02 1.38315437e+00,-1.59282065e-03 1.25989969e+00,4.55967082e-04 1.25836582e+00,5.75474370e-04 1.24823229e+00,2.51063508e-03 1.99610637e-02,2.69635998e-03 1.93642607e-02,-3.33008695e-03 1.91617481e-02,-3.70113228e-03 1.83059319e-02,-2.54497160e-03 1.78881881e-02,4.95893481e-03 1.82059726e-02,-4.22019215e-03 1.90020455e-02,-8.29577226e-04 
-6 4 16 1.48405628e+00,-4.48354022e-03 1.46937516e+00,-1.41888885e-03 1.48185888e+00,-7.69258311e-03 1.35398836e+00,-1.45719549e-03 1.22664302e+00,5.35694691e-04 1.22566062e+00,-5.60169196e-04 1.21771054e+00,2.41465693e-03 1.66290976e-02,2.56561629e-03 1.57795689e-02,-2.41344693e-03 1.59386586e-02,-3.61225475e-03 1.46986241e-02,-2.37640090e-03 1.41092023e-02,4.48092087e-03 1.51792411e-02,-3.10930450e-03 1.56685602e-02,-1.94586727e-04 
-6 4 17 1.45511340e+00,-2.97167703e-03 1.43931048e+00,-5.70466479e-04 1.45009414e+00,-4.15715471e-03 1.32356591e+00,-1.14287561e-03 1.18885538e+00,-7.18527425e-05 1.18850204e+00,-1.71600410e-03 1.18271923e+00,1.38599414e-03 1.34129398e-02,1.89857626e-03 1.24617335e-02,-1.54458902e-03 1.30321113e-02,-3.47705396e-03 1.12835736e-02,-1.86018340e-03 1.08991188e-02,3.98586653e-03 1.25545311e-02,-2.07450051e-03 1.25951515e-02,2.36597445e-04 
-6 4 18 1.42640427e+00,-1.95787941e-03 1.40969669e+00,-2.20738209e-04 1.41906567e+00,-1.40274157e-03 1.29292487e+00,-4.04464122e-04 1.14835661e+00,-3.48800700e-04 1.14786603e+00,-2.45596912e-03 1.14421962e+00,3.74303006e-04 1.14941380e-02,9.44964828e-04 1.06343771e-02,-7.88040574e-04 1.15651193e-02,-3.10155977e-03 9.25057010e-03,-1.03531347e-03 9.66527299e-03,3.53552699e-03 1.11487727e-02,-1.26130097e-03 1.09770282e-02,3.45654265e-04 
-6 4 19 1.39680557e+00,-1.60798464e-03 1.37975277e+00,-5.54517239e-04 1.38752176e+00,4.38453263e-04 1.26282250e+00,5.58568180e-04 1.10839718e+00,7.71976696e-04 1.10724209e+00,-2.09662194e-03 1.10511580e+00,2.42021234e-04 1.11821120e-02,1.98118111e-04 1.05035609e-02,-3.29260303e-04 1.16871824e-02,-2.57993111e-03 8.95488535e-03,-2.32920197e-04 1.05320745e-02,3.00424689e-03 1.10634125e-02,-8.42376575e-04 1.10379327e-02,2.52733943e-04 
-6 4 20 1.36545857e+00,-1.45515760e-03 1.34889974e+00,-1.36046273e-03 1.35448918e+00,1.67357320e-03 1.23296601e+00,1.15082249e-03 1.07199839e+00,2.66420174e-03 1.07017209e+00,-1.02839606e-03 1.06870664e+00,1.29191805e-03 1.18139224e-02,-1.02888447e-04 1.11994712e-02,-3.87328219e-04 1.25784154e-02,-1.98639975e-03 9.76687869e-03,2.61923104e-04 1.22572263e-02,2.28488115e-03 1.16508655e-02,-7.71789884e-04 1.18799822e-02,-4.25908145e-05 
-6 4 21 1.33263569e+00,-6.52360255e-04 1.31736074e+00,-2.21058709e-03 1.32022999e+00,3.06049366e-03 1.20185089e+00,6.81465958e-04 1.04105864e+00,3.06334573e-03 1.03804056e+00,-6.39560612e-04 1.03651361e+00,3.16310261e-03 1.26352481e-02,5.87818674e-06 1.17841530e-02,-9.00245996e-04 1.34353082e-02,-1.34706781e-03 1.08782540e-02,3.20983392e-04 1.34651691e-02,1.38260111e-03 1.22625676e-02,-8.70753093e-04 1.25297840e-02,-7.40478705e-04 
-6 4 22 1.30021420e+00,1.15616083e-03 1.28672843e+00,-2.62838226e-03 1.28662520e+00,5.16819332e-03 1.16751869e+00,-9.44676797e-04 1.01203536e+00,8.30751592e-04 1.00740060e+00,-1.21721769e-03 1.00553008e+00,4.97461367e-03 1.31056358e-02,4.95520098e-04 1.17425706e-02,-1.39864625e-03 1.37641459e-02,-8.38444130e-04 1.16071412e-02,-1.46504375e-04 1.33889747e-02,2.88376971e-04 1.24562197e-02,-1.06622259e-03 1.24609930e-02,-1.76951488e-03 
-6 4 23 1.27045139e+00,3.39077920e-03 1.25893433e+00,-2.28261324e-03 1.25604316e+00,7.70632602e-03 1.12964524e+00,-2.78806822e-03 9.75026726e-01,-2.47321741e-03 9.70633394e-01,-1.86996282e-03 9.69214801e-01,5.98034974e-03 1.26371404e-02,1.24102037e-03 1.08068761e-02,-1.39183535e-03 1.30055347e-02,-5.82597295e-04 1.12317909e-02,-9.93905339e-04 1.17928071e-02,-9.29565985e-04 1.17606171e-02,-1.29113671e-03 1.13571515e-02,-2.58922288e-03 
-6 5 1 1.67592770e+00,-3.75819781e-03 1.70308991e+00,-3.27826062e-02 1.69912666e+00,-2.04688897e-02 1.54770633e+00,-4.20004633e-02 1.41249448e+00,-1.93653240e-02 1.42577774e+00,-1.91343350e-02 1.39614638e+00,1.67343523e-02 3.72629433e-02,-3.03703394e-03 3.63539559e-02,-1.25251357e-02 3.65933130e-02,-8.17140256e-03 3.41108591e-02,5.80475592e-03 3.37284317e-02,9.16433845e-03 3.63272855e-02,-1.53083066e-02 3.44377062e-02,-5.90902807e-04 
-6 5 2 1.69353031e+00,-2.85898502e-03 1.71544453e+00,-2.87945987e-02 1.71900787e+00,-2.35835662e-02 1.56074927e+00,-4.51044505e-02 1.42615919e+00,-2.32260715e-02 1.43646329e+00,-2.00820244e-02 1.40475951e+00,1.74184352e-02 3.92924633e-02,-2.58592086e-03 3.78952097e-02,-1.32199471e-02 3.81387082e-02,-8.73566779e-03 3.59319079e-02,5.25331687e-03 3.53211022e-02,9.82678650e-03 3.80031254e-02,-1.61574725e-02 3.61753713e-02,-8.24682876e-04 
-6 5 3 1.70581780e+00,-2.02761456e-03 1.72309506e+00,-2.43188040e-02 1.73297805e+00,-2.64626542e-02 1.56962725e+00,-4.64650146e-02 1.43683769e+00,-2.46279254e-02 1.44369867e+00,-2.01098722e-02 1.41061771e+00,1.78121016e-02 4.05329902e-02,-1.88230434e-03 3.87808677e-02,-1.37178575e-02 3.90470167e-02,-9.18296546e-03 3.70538853e-02,4.40997679e-03 3.61484594e-02,1.02147514e-02 3.89629770e-02,-1.66399084e-02 3.70271779e-02,-1.19074498e-03 
-6 5 4 1.71200397e+00,-1.39297317e-03 1.72534049e+00,-1.97009286e-02 1.74028783e+00,-2.88858125e-02 1.57347777e+00,-4.59926828e-02 1.44260750e+00,-2.46463510e-02 1.44706579e+00,-1.91644686e-02 1.41352858e+00,1.72890854e-02 4.09739118e-02,-1.20667527e-03 3.90545350e-02,-1.38638835e-02 3.92323210e-02,-9.44462177e-03 3.74920778e-02,3.49501418e-03 3.62569188e-02,1.05336696e-02 3.92701259e-02,-1.66429682e-02 3.71430787e-02,-1.51588373e-03 
-6 5 5 1.71171227e+00,-1.13449723e-03 1.72174698e+00,-1.52744427e-02 1.74057512e+00,-3.06485030e-02 1.57176438e+00,-4.36108724e-02 1.44253120e+00,-2.40107259e-02 1.44549748e+00,-1.70991422e-02 1.41261424e+00,1.53921294e-02 4.07985886e-02,-5.35677898e-04 3.86962162e-02,-1.35368592e-02 3.88303531e-02,-9.47669653e-03 3.74070840e-02,2.45060387e-03 3.59657131e-02,1.07096549e-02 3.90403752e-02,-1.63149923e-02 3.69018743e-02,-1.72899987e-03 
-6 5 6 1.70520028e+00,-1.40409310e-03 1.71244685e+00,-1.13077229e-02 1.73392646e+00,-3.15939446e-02 1.56465706e+00,-3.94742823e-02 1.43791293e+00,-2.25742179e-02 1.43905133e+00,-1.41515364e-02 1.40777899e+00,1.25689332e-02 3.99016459e-02,2.95049154e-04 3.74905376e-02,-1.28934622e-02 3.77585520e-02,-9.26909639e-03 3.65614611e-02,1.23732811e-03 3.51677273e-02,1.05264749e-02 3.80188319e-02,-1.57482272e-02 3.61071179e-02,-1.86878369e-03 
-6 5 7 1.69317819e+00,-2.23637788e-03 1.69789153e+00,-8.06012849e-03 1.72082723e+00,-3.16267330e-02 1.55276793e+00,-3.41308708e-02 1.42938889e+00,-2.02563791e-02 1.42846138e+00,-1.10745522e-02 1.39914778e+00,9.58197790e-03 3.83036920e-02,1.25011561e-03 3.56603738e-02,-1.21789524e-02 3.60761139e-02,-8.75731163e-03 3.48650574e-02,1.48771671e-04 3.37154774e-02,1.00544224e-02 3.61958102e-02,-1.48110792e-02 3.45690671e-02,-1.99373517e-03 
-6 5 8 1.67651234e+00,-3.51288328e-03 1.67859066e+00,-5.68367122e-03 1.70208320e+00,-3.07421913e-02 1.53678895e+00,-2.82989166e-02 1.41589226e+00,-1.73752518e-02 1.41397490e+00,-8.62127677e-03 1.38666849e+00,6.75439763e-03 3.63778722e-02,2.22407397e-03 3.38768806e-02,-1.13142255e-02 3.42303319e-02,-7.98207554e-03 3.27767406e-02,-5.66937024e-04 3.19037508e-02,9.57992712e-03 3.41007935e-02,-1.34998779e-02 3.26958024e-02,-2.08630025e-03 
-6 5 9 1.65615419e+00,-4.99377112e-03 1.65533129e+00,-4.13244016e-03 1.67873772e+00,-2.90196756e-02 1.51755189e+00,-2.25317811e-02 1.39769221e+00,-1.43803483e-02 1.39598247e+00,-6.94150106e-03 1.37115448e+00,4.19215686e-03 3.41742114e-02,3.19523169e-03 3.22172019e-02,-9.99230464e-03 3.23569486e-02,-7.21020225e-03 3.05785326e-02,-1.06085674e-03 2.99403332e-02,9.16376323e-03 3.19941748e-02,-1.21062180e-02 3.08345501e-02,-2.02800955e-03 
-6 5 10 1.63305902e+00,-6.38189969e-03 1.62922824e+00,-3.27041257e-03 1.65188971e+00,-2.65716329e-02 1.49603343e+00,-1.71699388e-02 1.37679241e+00,-1.13654286e-02 1.37536916e+00,-5.44905351e-03 1.35366641e+00,2.34402235e-03 3.12570867e-02,3.96742160e-03 2.99826642e-02,-8.26391225e-03 2.99937152e-02,-6.65632738e-03 2.80131624e-02,-1.51527024e-03 2.76017278e-02,8.57695336e-03 2.95251583e-02,-1.08249753e-02 2.87434617e-02,-1.81802330e-03 
-6 5 11 1.60792339e+00,-7.42593970e-03 1.60122377e+00,-2.92444447e-03 1.62249701e+00,-2.35484639e-02 1.47299367e+00,-1.24983361e-02 1.35382453e+00,-7.97963722e-03 1.35237637e+00,-3.59011407e-03 1.33381220e+00,1.67679215e-03 2.76412391e-02,4.14873912e-03 2.69388495e-02,-6.66187099e-03 2.69850795e-02,-6.21938924e-03 2.51056880e-02,-1.86755924e-03 2.49241560e-02,7.59068109e-03 2.65721232e-02,-9.54555078e-03 2.62395655e-02,-1.67922540e-03 
-6 5 12 1.58117530e+00,-7.99445855e-03 1.57184470e+00,-2.82694006e-03 1.59139068e+00,-2.01505539e-02 1.44879527e+00,-8.78469249e-03 1.32803607e+00,-4.33733807e-03 1.32674176e+00,-1.66085454e-03 1.31081457e+00,2.01063956e-03 2.41459884e-02,3.64510586e-03 2.38309368e-02,-5.62034544e-03 2.39473760e-02,-5.64163794e-03 2.24519528e-02,-2.10765207e-03 2.24635034e-02,6.21414398e-03 2.36320520e-02,-8.16767992e-03 2.36915669e-02,-1.76524767e-03 
-6 5 13 1.55334110e+00,-7.99798458e-03 1.54160609e+00,-2.70041939e-03 1.55940990e+00,-1.65353115e-02 1.42360663e+00,-6.15132210e-03 1.30019675e+00,-1.40046987e-03 1.29910246e+00,-4.54398580e-04 1.28565561e+00,2.71251458e-03 2.15273594e-02,2.83668683e-03 2.14029798e-02,-5.04772519e-03 2.15219527e-02,-4.81080328e-03 2.04174438e-02,-2.31280821e-03 2.05743119e-02,4.78078684e-03 2.11723741e-02,-6.76727289e-03 2.15363235e-02,-1.97684877e-03 
-6 5 14 1.52519648e+00,-7.31485281e-03 1.51129861e+00,-2.37671369e-03 1.52739515e+00,-1.27694667e-02 1.39747909e+00,-4.48194303e-03 1.27230901e+00,1.96534495e-05 1.27067472e+00,-3.86348180e-04 1.26005825e+00,3.24429276e-03 1.97626290e-02,2.18448719e-03 1.96000069e-02,-4.52512651e-03 1.97087921e-02,-3.89037055e-03 1.87741843e-02,-2.40342454e-03 1.89749463e-02,3.71714367e-03 1.91841321e-02,-5.44209007e-03 1.97559448e-02,-2.07679004e-03 
-6 5 15 1.49745535e+00,-5.95845031e-03 1.48170154e+00,-1.76132478e-03 1.49605140e+00,-8.96733217e-03 1.37021671e+00,-3.44605825e-03 1.24422259e+00,2.89530925e-05 1.24138391e+00,-1.16073595e-03 1.23380101e+00,3.26418672e-03 1.82038251e-02,1.85060986e-03 1.78362344e-02,-3.72380963e-03 1.80092769e-02,-3.19062165e-03 1.70639537e-02,-2.27182168e-03 1.70807122e-02,3.19090845e-03 1.73496730e-02,-4.23445716e-03 1.79121998e-02,-1.81007183e-03 
-6 5 16 1.47036675e+00,-4.24953976e-03 1.45310158e+00,-8.91569080e-04 1.46573706e+00,-5.40437604e-03 1.34160254e+00,-2.60047260e-03 1.21282964e+00,-6.05691808e-04 1.20928491e+00,-2.05171483e-03 1.20446233e+00,2.65428325e-03 1.62816399e-02,1.61993920e-03 1.57307112e-02,-2.60863636e-03 1.60323193e-02,-2.79946810e-03 1.49932109e-02,-1.92192712e-03 1.46891553e-02,3.09265300e-03 1.54255161e-02,-3.13784096e-03 1.56630866e-02,-1.13160737e-03 
-6 5 17 1.44343591e+00,-2.69748470e-03 1.42502409e+00,-1.03340572e-04 1.43614854e+00,-2.42642423e-03 1.31192522e+00,-1.60602134e-03 1.17576567e+00,-8.60178048e-04 1.17272157e+00,-2.44402695e-03 1.17003387e+00,1.78625999e-03 1.42005542e-02,1.19947810e-03 1.36147012e-02,-1.40037763e-03 1.40895141e-02,-2.41863942e-03 1.28045190e-02,-1.36279588e-03 1.24625897e-02,3.17654937e-03 1.36206911e-02,-2.15252845e-03 1.34036064e-02,-3.97351713e-04 
-6 5 18 1.41550105e+00,-1.74011350e-03 1.39646271e+00,1.55035451e-04 1.40625918e+00,-2.75709970e-04 1.28188558e+00,-4.69977873e-04 1.13468603e+00,2.60528519e-04 1.13283279e+00,-1.97993265e-03 1.13146373e+00,1.38086463e-03 1.27506106e-02,6.66508475e-04 1.22537863e-02,-4.32772174e-04 1.30182632e-02,-1.76244632e-03 1.12125407e-02,-6.84157344e-04 1.14453530e-02,3.06957904e-03 1.24731313e-02,-1.40984025e-03 1.20586040e-02,-5.06800468e-05 
-6 5 19 1.38543402e+00,-1.41626553e-03 1.36658212e+00,-2.58428655e-04 1.37492427e+00,1.11449077e-03 1.25179128e+00,4.68386100e-04 1.09366511e+00,2.90762644e-03 1.09294001e+00,-6.87327198e-04 1.09210317e+00,1.86947943e-03 1.22495845e-02,4.50236441e-04 1.18798624e-02,5.92516503e-06 1.30936027e-02,-9.43398305e-04 1.05915496e-02,-1.65476605e-04 1.18068741e-02,2.38807087e-03 1.21213115e-02,-1.11225476e-03 1.19090300e-02,-2.19977187e-04 
-6 5 20 1.35302850e+00,-1.11932483e-03 1.33531559e+00,-1.12023571e-03 1.34178937e+00,2.29422261e-03 1.22105000e+00,7.56776729e-04 1.05596979e+00,5.39389928e-03 1.05598197e+00,5.15106789e-04 1.05498102e+00,3.16235029e-03 1.20612111e-02,8.14465350e-04 1.17654159e-02,-2.02264034e-04 1.34623370e-02,-2.48071514e-04 1.04783369e-02,-4.67089823e-05 1.24353050e-02,1.06983382e-03 1.19984216e-02,-1.29346343e-03 1.20805095e-02,-8.90322172e-04 
-6 5 21 1.31950829e+00,1.65863531e-06 1.30366009e+00,-2.08096626e-03 1.30786796e+00,4.04832986e-03 1.18836186e+00,8.84723414e-05 1.02228240e+00,5.25522597e-03 1.02243189e+00,4.79245334e-04 1.02064577e+00,4.80370881e-03 1.13605950e-02,1.59198006e-03 1.10145239e-02,-8.83838290e-04 1.30003915e-02,2.30698392e-04 1.01208470e-02,-3.19069216e-04 1.20366843e-02,-5.42252614e-04 1.14137370e-02,-1.76661956e-03 1.14766158e-02,-2.11066606e-03 
-6 5 22 1.28732179e+00,2.15976292e-03 1.27362067e+00,-2.82252971e-03 1.27539846e+00,6.66843961e-03 1.15265789e+00,-1.28710196e-03 9.88608557e-01,2.33881928e-03 9.88786647e-01,-6.99098234e-04 9.86261478e-01,6.13467973e-03 9.88086508e-03,2.45985656e-03 9.39261137e-03,-1.54223366e-03 1.12799185e-02,5.69165083e-04 9.08058149e-03,-8.26039469e-04 1.01718209e-02,-2.03841270e-03 1.00555871e-02,-2.27552456e-03 9.71960814e-03,-3.61765269e-03 
-6 5 23 1.25851245e+00,4.62782375e-03 1.24684715e+00,-3.10192566e-03 1.24643773e+00,9.48520041e-03 1.11467096e+00,-2.43463318e-03 9.47669588e-01,-7.26469295e-04 9.49359218e-01,-2.07730649e-03 9.47531198e-01,6.67966561e-03 7.78475361e-03,3.13607419e-03 7.26678318e-03,-1.65433009e-03 8.56336522e-03,8.85253445e-04 7.24189244e-03,-1.29630806e-03 7.22309178e-03,-3.13454877e-03 7.96736444e-03,-2.54342709e-03 7.12810119e-03,-4.60954701e-03 
-6 6 1 1.63601615e+00,-2.25008979e-03 1.66241729e+00,-2.79102393e-02 1.65422116e+00,-1.45119083e-02 1.52551962e+00,-4.25346169e-02 1.39201512e+00,-1.99605474e-02 1.40174096e+00,-2.11280772e-02 1.37466187e+00,1.85636692e-02 3.37870671e-02,-2.06218689e-03 3.21425984e-02,-1.15621944e-02 3.23155239e-02,-6.49654407e-03 3.05025715e-02,5.81101291e-03 3.02131292e-02,7.86600778e-03 3.20345908e-02,-1.41759892e-02 3.13669568e-02,-7.36928686e-04 
-6 6 2 1.65113695e+00,-1.61443915e-03 1.67267561e+00,-2.44745359e-02 1.67148204e+00,-1.71432922e-02 1.53736137e+00,-4.62606569e-02 1.40515953e+00,-2.21880021e-02 1.41166533e+00,-2.30092556e-02 1.38284380e+00,2.07250253e-02 3.55662734e-02,-1.47630577e-03 3.34768344e-02,-1.22157133e-02 3.39957486e-02,-6.86635389e-03 3.21452170e-02,5.19713053e-03 3.16891965e-02,8.25040049e-03 3.36785094e-02,-1.49533380e-02 3.29866711e-02,-1.15762537e-03 
-6 6 3 1.66175219e+00,-1.07212182e-03 1.67887901e+00,-2.05602079e-02 1.68371589e+00,-1.96290729e-02 1.54530723e+00,-4.83109068e-02 1.41488386e+00,-2.29356996e-02 1.41847568e+00,-2.38333696e-02 1.38884349e+00,2.25341581e-02 3.64568151e-02,-6.48295910e-04 3.41027542e-02,-1.27942797e-02 3.47929961e-02,-7.29017182e-03 3.29228294e-02,4.47050432e-03 3.22390366e-02,8.45132466e-03 3.44454894e-02,-1.54352083e-02 3.34776889e-02,-1.52258227e-03 
-6 6 4 1.66711671e+00,-7.95757360e-04 1.68034355e+00,-1.65470794e-02 1.69027437e+00,-2.17627112e-02 1.54855274e+00,-4.84103629e-02 1.41925368e+00,-2.30888907e-02 1.42159761e+00,-2.34922962e-02 1.39180009e+00,2.27752407e-02 3.67163505e-02,7.86452091e-05 3.43215896e-02,-1.29934409e-02 3.48777674e-02,-7.59031634e-03 3.32184401e-02,3.85117142e-03 3.22115622e-02,8.70335428e-03 3.46839410e-02,-1.54701690e-02 3.34026293e-02,-1.74945030e-03 
-6 6 5 1.66692367e+00,-1.02573610e-03 1.67668111e+00,-1.27286785e-02 1.69077778e+00,-2.33803791e-02 1.54675244e+00,-4.64258459e-02 1.41783876e+00,-2.29591568e-02 1.41985769e+00,-2.20257702e-02 1.39059804e+00,2.07969336e-02 3.65881332e-02,6.88953437e-04 3.41915435e-02,-1.25944967e-02 3.46431109e-02,-7.67819664e-03 3.33559051e-02,3.07599224e-03 3.20608143e-02,8.87358761e-03 3.46147564e-02,-1.52126799e-02 3.33185879e-02,-1.93478999e-03 
-6 6 6 1.66152745e+00,-1.84720379e-03 1.66813070e+00,-9.30255224e-03 1.68530936e+00,-2.43916213e-02 1.54018119e+00,-4.25597151e-02 1.41230567e+00,-2.22649636e-02 1.41317467e+00,-1.95697540e-02 1.38546704e+00,1.73730793e-02 3.57387851e-02,1.32405344e-03 3.32427730e-02,-1.18045916e-02 3.38577704e-02,-7.54900176e-03 3.28978395e-02,1.93544160e-03 3.15402868e-02,8.70125277e-03 3.38361098e-02,-1.47390979e-02 3.28173717e-02,-2.03352833e-03 
-6 6 7 1.65161802e+00,-3.12141678e-03 1.65521724e+00,-6.48658215e-03 1.67434818e+00,-2.47163557e-02 1.52937163e+00,-3.73535871e-02 1.40366556e+00,-2.05570296e-02 1.40244672e+00,-1.65514112e-02 1.37713712e+00,1.39234507e-02 3.39870956e-02,1.94789727e-03 3.14057458e-02,-1.10607497e-02 3.22348170e-02,-7.10794290e-03 3.14572571e-02,7.50022139e-04 3.02824975e-02,8.21467028e-03 3.21505904e-02,-1.39100570e-02 3.14020597e-02,-2.01492006e-03 
-6 6 8 1.63780200e+00,-4.60708567e-03 1.63832245e+00,-4.46898382e-03 1.65851233e+00,-2.42793613e-02 1.51479444e+00,-3.14945017e-02 1.39074139e+00,-1.77506688e-02 1.38818618e+00,-1.36338422e-02 1.36541174e+00,1.11027445e-02 3.19386748e-02,2.47148957e-03 2.95281120e-02,-1.04734471e-02 3.02915203e-02,-6.31693976e-03 2.95297859e-02,-4.05990228e-05 2.86340271e-02,7.70881250e-03 3.01284010e-02,-1.27061804e-02 2.94978919e-02,-2.01534008e-03 
-6 6 9 1.62061051e+00,-6.08864698e-03 1.61787334e+00,-3.25683458e-03 1.63848077e+00,-2.30912783e-02 1.49699939e+00,-2.55742807e-02 1.37281159e+00,-1.44164422e-02 1.37058419e+00,-1.12606399e-02 1.35015133e+00,8.66545115e-03 3.02253755e-02,3.00459464e-03 2.82948131e-02,-9.66777417e-03 2.87540507e-02,-5.43825858e-03 2.77801568e-02,-4.73296439e-04 2.71626162e-02,7.35391075e-03 2.83341460e-02,-1.13865749e-02 2.78569856e-02,-2.05877220e-03 
-6 6 10 1.60067869e+00,-7.36763050e-03 1.59465518e+00,-2.68310660e-03 1.61508190e+00,-2.12433165e-02 1.47681441e+00,-1.99947599e-02 1.35176157e+00,-1.11670892e-02 1.35042600e+00,-9.20202019e-03 1.33249106e+00,6.56756478e-03 2.85686683e-02,3.63043186e-03 2.72182586e-02,-8.33714719e-03 2.74830316e-02,-4.84727705e-03 2.60595824e-02,-8.42499645e-04 2.57489565e-02,7.02900714e-03 2.65774498e-02,-1.01697066e-02 2.64693110e-02,-1.99371165e-03 
-6 6 11 1.57860128e+00,-8.21882103e-03 1.56953042e+00,-2.48957073e-03 1.58920330e+00,-1.88469585e-02 1.45501904e+00,-1.50747334e-02 1.32957553e+00,-7.93243383e-03 1.32844605e+00,-6.87478693e-03 1.31336738e+00,5.29120828e-03 2.62442394e-02,4.09565733e-03 2.53657765e-02,-6.75173494e-03 2.57372924e-02,-4.64941999e-03 2.38498943e-02,-1.23532415e-03 2.38691638e-02,6.44410720e-03 2.44008292e-02,-9.02780332e-03 2.47250678e-02,-1.81630896e-03 
-6 6 12 1.55476480e+00,-8.46380395e-03 1.54304823e+00,-2.38175192e-03 1.56161055e+00,-1.60443824e-02 1.43189251e+00,-1.11158615e-02 1.30584479e+00,-4.53452017e-03 1.30443604e+00,-4.32119433e-03 1.29217549e+00,4.92727295e-03 2.31389125e-02,4.04103872e-03 2.25817687e-02,-5.49030535e-03 2.31870435e-02,-4.60268165e-03 2.11380434e-02,-1.60039703e-03 2.14016302e-02,5.38696023e-03 2.18042760e-02,-7.87433932e-03 2.23497755e-02,-1.73755918e-03 
-6 6 13 1.52963157e+00,-8.05446499e-03 1.51562632e+00,-2.14619926e-03 1.53299205e+00,-1.29901019e-02 1.40734971e+00,-8.26156254e-03 1.27980359e+00,-1.63942270e-03 1.27816127e+00,-2.41811844e-03 1.26836055e+00,4.81197431e-03 1.98880271e-02,3.43252340e-03 1.95281374e-02,-4.79356496e-03 2.02292986e-02,-4.34352034e-03 1.83800770e-02,-1.88419079e-03 1.87602422e-02,3.98483402e-03 1.91969481e-02,-6.70982420e-03 1.97074754e-02,-1.92438472e-03 
-6 6 14 1.50402744e+00,-7.05073980e-03 1.48793726e+00,-1.72267387e-03 1.50410486e+00,-9.79728061e-03 1.38137485e+00,-6.34343593e-03 1.25223586e+00,-3.63486820e-04 1.25005324e+00,-1.90735374e-03 1.24259192e+00,4.25367202e-03 1.71800177e-02,2.59941525e-03 1.69234832e-02,-4.37296293e-03 1.75192303e-02,-3.69389395e-03 1.60335589e-02,-1.96379853e-03 1.64144338e-02,2.65495486e-03 1.69642846e-02,-5.57553198e-03 1.73220668e-02,-2.27984591e-03 
-6 6 15 1.47879390e+00,-5.61794517e-03 1.46078581e+00,-1.14649571e-03 1.47566982e+00,-6.59695419e-03 1.35416739e+00,-4.91933435e-03 1.22334719e+00,-8.53562035e-04 1.22011597e+00,-2.59855199e-03 1.21513991e+00,3.23639216e-03 1.51791750e-02,1.90248488e-03 1.50434579e-02,-3.77865836e-03 1.53981457e-02,-2.79648681e-03 1.42984107e-02,-1.74678185e-03 1.44797519e-02,1.80957942e-03 1.52117405e-02,-4.49681824e-03 1.53631196e-02,-2.41127714e-03 
-6 6 16 1.45405548e+00,-4.05325937e-03 1.43444253e+00,-5.44694388e-04 1.44793150e+00,-3.63029719e-03 1.32609434e+00,-3.52838869e-03 1.19136440e+00,-1.72116762e-03 1.18748052e+00,-3.53175763e-03 1.18495081e+00,2.36689124e-03 1.36167240e-02,1.42731034e-03 1.37556258e-02,-2.80698992e-03 1.37867404e-02,-1.87197150e-03 1.30655016e-02,-1.31805109e-03 1.28724896e-02,1.61537206e-03 1.38234720e-02,-3.47508300e-03 1.36750990e-02,-1.98438583e-03 
-6 6 17 1.42886120e+00,-2.71035650e-03 1.40817173e+00,-1.57058664e-04 1.42025632e+00,-1.19376612e-03 1.29755577e+00,-2.00175945e-03 1.15512967e+00,-1.21584443e-03 1.15188465e+00,-3.65437100e-03 1.15122552e+00,2.22953656e-03 1.23389862e-02,1.05309616e-03 1.28641505e-02,-1.62711029e-03 1.26386864e-02,-9.30614764e-04 1.21399522e-02,-8.34753914e-04 1.17243303e-02,1.86677946e-03 1.27261596e-02,-2.53961107e-03 1.22899789e-02,-1.22000582e-03 
-6 6 18 1.40168842e+00,-1.82418017e-03 1.38069201e+00,-1.73234106e-04 1.39138673e+00,5.57199532e-04 1.26866055e+00,-5.38576417e-04 1.11631522e+00,1.27730640e-03 1.11467671e+00,-2.48365504e-03 1.11484385e+00,2.84311594e-03 1.15134043e-02,8.06003789e-04 1.23392964e-02,-6.44347471e-04 1.21980623e-02,4.64680266e-05 1.15127880e-02,-4.41081998e-04 1.13229723e-02,2.03508929e-03 1.19903783e-02,-1.82167348e-03 1.15642189e-02,-7.34206453e-04 
-6 6 19 1.37156536e+00,-1.25710287e-03 1.35125252e+00,-5.60976764e-04 1.36040494e+00,1.83450265e-03 1.23896386e+00,5.04902073e-04 1.07789874e+00,4.81272694e-03 1.07784683e+00,-5.26056028e-04 1.07775224e+00,3.77073097e-03 1.10649063e-02,9.95183562e-04 1.19977012e-02,-2.05386145e-04 1.23423187e-02,8.00442564e-04 1.10887392e-02,-3.55681703e-04 1.14218302e-02,1.55268727e-03 1.14798231e-02,-1.52346146e-03 1.14242290e-02,-8.82226742e-04 
-6 6 20 1.33894797e+00,-3.92115067e-04 1.32028997e+00,-1.16442394e-03 1.32761242e+00,3.26169405e-03 1.20762229e+00,8.47733601e-04 1.04170086e+00,7.22761403e-03 1.04264420e+00,9.27707133e-04 1.04144409e+00,4.69359359e-03 1.01878420e-02,1.81571269e-03 1.11099092e-02,-3.79270393e-04 1.19661231e-02,1.03738844e-03 1.02557821e-02,-7.30089395e-04 1.09016201e-02,2.74553687e-04 1.05519510e-02,-1.72397541e-03 1.08399852e-02,-1.61901333e-03 
-6 6 21 1.30579099e+00,1.40262040e-03 1.28936554e+00,-1.88372201e-03 1.29465854e+00,5.46708433e-03 1.17385555e+00,4.24295024e-04 1.00729324e+00,6.50794679e-03 1.00864448e+00,9.55901557e-04 1.00603327e+00,5.45610849e-03 8.03066278e-03,2.93631095e-03 8.93941801e-03,-9.32008574e-04 9.84229588e-03,8.97447972e-04 8.32994072e-03,-1.35530622e-03 8.71958600e-03,-1.32652425e-03 8.54611496e-03,-2.20895718e-03 8.71072465e-03,-2.76820742e-03 
-6 6 22 1.27474956e+00,4.01629412e-03 1.26059790e+00,-2.65704704e-03 1.26386437e+00,8.40034548e-03 1.13763509e+00,-4.18638565e-04 9.71419266e-01,3.16139476e-03 9.73081961e-01,-1.45971320e-04 9.69880452e-01,5.67300370e-03 4.75871272e-03,3.76878009e-03 5.69635307e-03,-1.41154580e-03 6.05059979e-03,8.57915492e-04 5.38823257e-03,-1.77851231e-03 5.05865737e-03,-2.58113743e-03 5.54690083e-03,-2.56491802e-03 5.13617100e-03,-3.90914201e-03 
-6 7 1 1.59611965e+00,-1.38007192e-03 1.62136798e+00,-2.27279609e-02 1.60982511e+00,-1.02201962e-02 1.50048278e+00,-4.00400169e-02 1.36787239e+00,-1.75384603e-02 1.37386781e+00,-2.04421100e-02 1.35025142e+00,1.94236939e-02 3.06894588e-02,-1.03369147e-03 2.83970518e-02,-1.03825290e-02 2.90835754e-02,-4.84617540e-03 2.76241252e-02,5.45900111e-03 2.76391240e-02,6.63601600e-03 2.84454735e-02,-1.26116254e-02 2.88895596e-02,-1.03463958e-03 
-6 7 2 1.60915534e+00,-9.59686367e-04 1.62990327e+00,-1.97995287e-02 1.62481777e+00,-1.24885768e-02 1.51111229e+00,-4.39409281e-02 1.38025422e+00,-1.92214758e-02 1.38347498e+00,-2.26184190e-02 1.35905119e+00,2.21229316e-02 3.19725812e-02,-4.28528907e-04 2.93180335e-02,-1.10101480e-02 3.04913503e-02,-5.15180416e-03 2.86775441e-02,4.80068327e-03 2.86108775e-02,6.79658329e-03 2.97254262e-02,-1.34398883e-02 2.99227163e-02,-1.67748488e-03 
-6 7 3 1.61820156e+00,-6.87432284e-04 1.63470517e+00,-1.65102890e-02 1.63551379e+00,-1.46734675e-02 1.51797981e+00,-4.62853129e-02 1.38782347e+00,-2.04633556e-02 1.38939862e+00,-2.37250186e-02 1.36479534e+00,2.41556730e-02 3.24128250e-02,3.71836537e-04 2.95460031e-02,-1.16497249e-02 3.08232407e-02,-5.59137328e-03 2.89154481e-02,4.33262876e-03 2.86910725e-02,6.95431274e-03 3.00868930e-02,-1.39330712e-02 2.98948773e-02,-1.91084842e-03 
-6 7 4 1.62281040e+00,-7.85803567e-04 1.63538165e+00,-1.31771974e-02 1.64145122e+00,-1.65946323e-02 1.52055735e+00,-4.66220667e-02 1.39046806e+00,-2.10893024e-02 1.39183404e+00,-2.37750582e-02 1.36708769e+00,2.46079914e-02 3.25633362e-02,1.18412240e-03 2.96482246e-02,-1.19176158e-02 3.06663476e-02,-5.86296499e-03 2.90873854e-02,4.07381639e-03 2.85202572e-02,7.19328509e-03 3.01875722e-02,-1.40217767e-02 2.96882321e-02,-1.97874514e-03 
-6 7 5 1.62289662e+00,-1.46160352e-03 1.63176295e+00,-1.00557541e-02 1.64229071e+00,-1.80650178e-02 1.51880244e+00,-4.48960019e-02 1.38900911e+00,-2.11511389e-02 1.39041169e+00,-2.28605488e-02 1.36580111e+00,2.27736287e-02 3.26767206e-02,1.92121412e-03 2.97831854e-02,-1.15413834e-02 3.06382208e-02,-5.85934653e-03 2.94834998e-02,3.58233748e-03 2.85058479e-02,7.32061219e-03 3.02454821e-02,-1.38572300e-02 2.98086711e-02,-2.23879260e-03 
-6 7 6 1.61867681e+00,-2.71078069e-03 1.62395056e+00,-7.31085609e-03 1.63797153e+00,-1.90065825e-02 1.51291012e+00,-4.14402889e-02 1.38355396e+00,-2.08559595e-02 1.38423851e+00,-2.09543121e-02 1.36079058e+00,1.92752051e-02 3.22499378e-02,2.54933182e-03 2.93794674e-02,-1.06660234e-02 3.04298331e-02,-5.72685351e-03 2.94937505e-02,2.58649107e-03 2.83108094e-02,7.15107031e-03 2.98001551e-02,-1.34604725e-02 2.97474239e-02,-2.42629325e-03 
-6 7 7 1.61058018e+00,-4.28483638e-03 1.61231974e+00,-5.05769027e-03 1.62884781e+00,-1.94170035e-02 1.50318976e+00,-3.67474231e-02 1.37413353e+00,-1.97372388e-02 1.37337895e+00,-1.83006693e-02 1.35239807e+00,1.57299477e-02 3.07215025e-02,2.97989820e-03 2.79408714e-02,-9.74233464e-03 2.92642953e-02,-5.53373974e-03 2.84561856e-02,1.36747204e-03 2.73698445e-02,6.71023635e-03 2.84702642e-02,-1.27436099e-02 2.87709004e-02,-2.21511485e-03 
-6 7 8 1.59908936e+00,-5.82695102e-03 1.59734161e+00,-3.41883474e-03 1.61549390e+00,-1.92529996e-02 1.49001408e+00,-3.13811680e-02 1.36106570e+00,-1.71466169e-02 1.35901466e+00,-1.54277426e-02 1.34101888e+00,1.30887535e-02 2.84070225e-02,3.11353737e-03 2.59332360e-02,-9.10727625e-03 2.71885774e-02,-5.12059555e-03 2.66367306e-02,4.20621103e-04 2.57852960e-02,6.19844005e-03 2.65573089e-02,-1.17198738e-02 2.69735626e-02,-1.88066178e-03 
-6 7 9 1.58459677e+00,-7.09089293e-03 1.57942128e+00,-2.45521761e-03 1.59843734e+00,-1.84530250e-02 1.47375370e+00,-2.58827407e-02 1.34437146e+00,-1.33822503e-02 1.34209061e+00,-1.27343111e-02 1.32651822e+00,1.10823621e-02 2.63031692e-02,3.05389459e-03 2.43634589e-02,-8.63312783e-03 2.52312925e-02,-4.40970829e-03 2.49062228e-02,-1.36191111e-04 2.42835460e-02,5.75380720e-03 2.47210117e-02,-1.05385279e-02 2.51835367e-02,-1.84882169e-03 
-6 7 10 1.56748084e+00,-7.99628691e-03 1.55900590e+00,-2.05208456e-03 1.57824146e+00,-1.70182160e-02 1.45492407e+00,-2.06357189e-02 1.32480612e+00,-9.61736939e-03 1.32308562e+00,-1.02732685e-02 1.30940012e+00,9.32737617e-03 2.48909851e-02,3.08124084e-03 2.35144343e-02,-7.90552636e-03 2.41009693e-02,-3.66790246e-03 2.35662056e-02,-5.46783970e-04 2.32029881e-02,5.32942013e-03 2.32109457e-02,-9.35436540e-03 2.38842112e-02,-2.06522183e-03 
-6 7 11 1.54818063e+00,-8.45162690e-03 1.53667705e+00,-1.92273589e-03 1.55564500e+00,-1.50065406e-02 1.43416839e+00,-1.59411648e-02 1.30395978e+00,-6.65275666e-03 1.30238868e+00,-7.86909358e-03 1.29093674e+00,7.95638704e-03 2.35942546e-02,3.29844826e-03 2.26242212e-02,-6.78032371e-03 2.32904275e-02,-3.28889677e-03 2.20789860e-02,-9.65701350e-04 2.20209066e-02,4.77295116e-03 2.16833331e-02,-8.24596660e-03 2.26431011e-02,-2.18064418e-03 
-6 7 12 1.52709765e+00,-8.29161737e-03 1.51298806e+00,-1.75487857e-03 1.53139423e+00,-1.25383323e-02 1.41182455e+00,-1.21170251e-02 1.28191785e+00,-4.31117620e-03 1.27978382e+00,-5.50819404e-03 1.27105501e+00,7.00112268e-03 2.15731118e-02,3.47209062e-03 2.08309105e-02,-5.57147365e-03 2.17214157e-02,-3.34382500e-03 1.98880418e-02,-1.33327115e-03 2.00335344e-02,3.98434869e-03 1.97209617e-02,-7.22517031e-03 2.07395276e-02,-2.07342692e-03 
-6 7 13 1.50466396e+00,-7.47685273e-03 1.48835450e+00,-1.39567989e-03 1.50607568e+00,-9.81230968e-03 1.38779052e+00,-9.31129046e-03 1.25719402e+00,-2.37841258e-03 1.25454348e+00,-3.61372795e-03 1.24825880e+00,6.08295020e-03 1.86935956e-02,3.32226496e-03 1.80626743e-02,-4.62735947e-03 1.89867656e-02,-3.44598733e-03 1.70543714e-02,-1.53421215e-03 1.72200180e-02,3.01650761e-03 1.73235709e-02,-6.26664839e-03 1.80489277e-02,-1.95558400e-03 
-6 7 14 1.48153936e+00,-6.21472670e-03 1.46323445e+00,-9.05442336e-04 1.48021195e+00,-7.04439601e-03 1.36201640e+00,-7.29940419e-03 1.22902979e+00,-1.36893580e-03 1.22628699e+00,-2.72121518e-03 1.22182092e+00,4.87243006e-03 1.55753511e-02,2.83055473e-03 1.50401147e-02,-3.94402457e-03 1.57451854e-02,-3.11673464e-03 1.41796197e-02,-1.44846088e-03 1.42451250e-02,2.06337546e-03 1.48926439e-02,-5.32734707e-03 1.51466700e-02,-2.01180596e-03 
-6 7 15 1.45836081e+00,-4.83751541e-03 1.43818861e+00,-4.77437622e-04 1.45429063e+00,-4.41507793e-03 1.33495225e+00,-5.60675821e-03 1.19762646e+00,-1.49409837e-03 1.19504546e+00,-2.94848707e-03 1.19216886e+00,3.53950428e-03 1.29830968e-02,2.19746531e-03 1.27078310e-02,-3.28356228e-03 1.30510465e-02,-2.23562798e-03 1.20204876e-02,-1.02491740e-03 1.18725919e-02,1.41353188e-03 1.29332091e-02,-4.36552909e-03 1.27725970e-02,-2.04282600e-03 
-6 7 16 1.43507358e+00,-3.63277757e-03 1.41339989e+00,-3.28109346e-04 1.42840520e+00,-2.08119149e-03 1.30741286e+00,-3.86922507e-03 1.16348337e+00,-1.62142463e-03 1.16136916e+00,-3.72207489e-03 1.16011072e+00,2.75325197e-03 1.12908714e-02,1.62472489e-03 1.15662313e-02,-2.48124741e-03 1.14736914e-02,-1.06935537e-03 1.09913557e-02,-4.67409505e-04 1.05386129e-02,1.24780331e-03 1.17365903e-02,-3.41394310e-03 1.13012336e-02,-1.68867739e-03 
-6 7 17 1.41066578e+00,-2.74030562e-03 1.38822479e+00,-5.51472346e-04 1.40189384e+00,-1.65239575e-04 1.27992040e+00,-2.08612126e-03 1.12787055e+00,-3.69995618e-04 1.12671957e+00,-3.94340554e-03 1.12673406e+00,3.02590876e-03 1.03881566e-02,1.18905973e-03 1.13501242e-02,-1.61003566e-03 1.08721391e-02,4.64114816e-05 1.08431908e-02,-1.14367608e-04 1.01888874e-02,1.41898797e-03 1.11720476e-02,-2.59664775e-03 1.06488449e-02,-1.07238155e-03 
-6 7 18 1.38382697e+00,-2.06343430e-03 1.36163174e+00,-1.02253028e-03 1.37369392e+00,1.35492616e-03 1.25216547e+00,-5.27460280e-04 1.09259495e+00,2.29691722e-03 1.09265445e+00,-2.92584241e-03 1.09302906e+00,4.06287651e-03 9.95780396e-03,9.43358548e-04 1.13944545e-02,-9.40223974e-04 1.08141232e-02,8.60159941e-04 1.09640822e-02,-1.44075745e-04 1.03686182e-02,1.52325205e-03 1.08250442e-02,-2.03363361e-03 1.05203101e-02,-7.90582177e-04 
-6 7 19 1.35406572e+00,-1.20729649e-03 1.33320061e+00,-1.49983038e-03 1.34334409e+00,2.78123130e-03 1.22316224e+00,5.12621045e-04 1.05886324e+00,5.09908467e-03 1.05968135e+00,-1.24498779e-03 1.05943614e+00,5.03272314e-03 9.50761054e-03,1.10776728e-03 1.10395997e-02,-6.91313760e-04 1.06663247e-02,1.13614304e-03 1.07161012e-02,-6.16335267e-04 1.02884090e-02,1.13145916e-03 1.01805641e-02,-1.80849307e-03 1.03356391e-02,-1.13577989e-03 
-6 7 20 1.32238437e+00,3.67875525e-04 1.30366927e+00,-1.83952928e-03 1.31169229e+00,4.61870631e-03 1.19189616e+00,8.75455653e-04 1.02658469e+00,6.31134929e-03 1.02728428e+00,-1.51978916e-04 1.02592051e+00,5.39496718e-03 8.14981066e-03,1.83244011e-03 9.57482127e-03,-8.27787841e-04 9.34614179e-03,8.06162836e-04 9.35535543e-03,-1.47799100e-03 8.86135084e-03,1.44299434e-04 8.59009283e-03,-1.91531217e-03 9.03159346e-03,-1.81800857e-03 
-6 7 21 1.29102100e+00,2.87401548e-03 1.27469555e+00,-2.08768956e-03 1.28064524e+00,7.15288862e-03 1.15798851e+00,6.37519835e-04 9.94127015e-01,4.68351129e-03 9.94165648e-01,-1.75780638e-04 9.91955747e-01,5.02446877e-03 5.18886293e-03,2.74144404e-03 6.56529411e-03,-1.09717912e-03 6.04077083e-03,2.45212861e-04 6.43008363e-03,-2.31991497e-03 5.48857486e-03,-9.73234424e-04 5.65655144e-03,-2.10886758e-03 5.81887153e-03,-2.42030606e-03 
-6 7 22 1.26230571e+00,5.74245341e-03 1.24805637e+00,-2.36179239e-03 1.25214071e+00,9.96924235e-03 1.12220059e+00,1.91382641e-04 9.58632909e-01,8.80450410e-04 9.58175221e-01,-8.35615109e-04 9.56198090e-01,3.77292047e-03 1.17653816e-03,3.16810858e-03 2.63782254e-03,-1.18215612e-03 1.48156151e-03,4.66996266e-05 2.57000060e-03,-2.54902946e-03 1.01496065e-03,-1.56895163e-03 1.94916331e-03,-1.98823400e-03 1.38047842e-03,-2.60492923e-03 
-6 8 1 1.55703775e+00,-9.82363506e-04 1.58047069e+00,-1.77251305e-02 1.56725375e+00,-7.27062325e-03 1.47258912e+00,-3.56914927e-02 1.33912793e+00,-1.40249371e-02 1.34235472e+00,-1.81210164e-02 1.32381723e+00,1.87854550e-02 2.76257065e-02,-6.01227564e-05 2.49068153e-02,-9.25576377e-03 2.64437519e-02,-3.40422178e-03 2.49709331e-02,4.64532613e-03 2.53465157e-02,4.87535971e-03 2.52908996e-02,-1.12538267e-02 2.64135507e-02,-1.77970827e-03 
-6 8 2 1.56822538e+00,-7.71048447e-04 1.58742844e+00,-1.53994788e-02 1.58030882e+00,-9.25206127e-03 1.48186675e+00,-3.92804289e-02 1.34910434e+00,-1.62646320e-02 1.35129085e+00,-2.02365485e-02 1.33223523e+00,2.07506895e-02 2.82393870e-02,2.22310806e-04 2.53187259e-02,-9.76678427e-03 2.70960035e-02,-3.76004613e-03 2.52128932e-02,4.18967292e-03 2.55329969e-02,5.17606066e-03 2.57829038e-02,-1.20597710e-02 2.65592863e-02,-2.26987467e-03 
-6 8 3 1.57574510e+00,-8.32313829e-04 1.59077551e+00,-1.28202604e-02 1.58959429e+00,-1.11805675e-02 1.48749745e+00,-4.14893660e-02 1.35342979e+00,-1.84490895e-02 1.35569213e+00,-2.14823259e-02 1.33631769e+00,2.21272602e-02 2.83720394e-02,6.28614672e-04 2.53013612e-02,-1.03095254e-02 2.69808884e-02,-4.32637964e-03 2.51129159e-02,4.06061812e-03 2.53231925e-02,5.59733366e-03 2.57804957e-02,-1.24266487e-02 2.62394630e-02,-2.03267824e-03 
-6 8 4 1.57968348e+00,-1.32697166e-03 1.59069784e+00,-1.01802080e-02 1.59492273e+00,-1.29384965e-02 1.48947652e+00,-4.18197014e-02 1.35473419e+00,-1.94282892e-02 1.35692952e+00,-2.18443303e-02 1.33721344e+00,2.26866875e-02 2.84780666e-02,1.38739727e-03 2.53048113e-02,-1.05725200e-02 2.66705569e-02,-4.62224263e-03 2.53363133e-02,3.98261691e-03 2.52312579e-02,5.87597693e-03 2.58623950e-02,-1.25067293e-02 2.61186918e-02,-1.85738245e-03 
-6 8 5 1.58025372e+00,-2.30022738e-03 1.58734520e+00,-7.70323807e-03 1.59611205e+00,-1.43023175e-02 1.48801917e+00,-4.03341523e-02 1.35476576e+00,-1.90905070e-02 1.35588691e+00,-2.12737814e-02 1.33615538e+00,2.16975463e-02 2.86667260e-02,2.32913729e-03 2.54558992e-02,-1.03608427e-02 2.66849564e-02,-4.39471049e-03 2.58419598e-02,3.60131493e-03 2.52748169e-02,5.85665696e-03 2.59501020e-02,-1.24004235e-02 2.62725876e-02,-2.34079250e-03 
-6 8 6 1.57734358e+00,-3.67736735e-03 1.58048007e+00,-5.57257250e-03 1.59291513e+00,-1.51211926e-02 1.48301692e+00,-3.74483654e-02 1.35124303e+00,-1.82149398e-02 1.35111577e+00,-1.96543093e-02 1.33237278e+00,1.91576194e-02 2.86781831e-02,3.10616399e-03 2.55042570e-02,-9.70019321e-03 2.69377072e-02,-3.99646317e-03 2.61256259e-02,2.82917399e-03 2.52238742e-02,5.60239709e-03 2.57241016e-02,-1.20231219e-02 2.64132132e-02,-2.90446390e-03 
-6 8 7 1.57086276e+00,-5.24398167e-03 1.57004499e+00,-3.84967065e-03 1.58540047e+00,-1.54167207e-02 1.47436722e+00,-3.35569900e-02 1.34208176e+00,-1.69771436e-02 1.34126809e+00,-1.72618517e-02 1.32481092e+00,1.61674467e-02 2.79346964e-02,3.54315351e-03 2.49017392e-02,-8.77769594e-03 2.65702521e-02,-3.92524798e-03 2.56284439e-02,1.82403651e-03 2.46805632e-02,5.20691565e-03 2.49139424e-02,-1.13825134e-02 2.60612486e-02,-2.76285361e-03 
-6 8 8 1.56115242e+00,-6.64107346e-03 1.55657409e+00,-2.56704920e-03 1.57407319e+00,-1.52511959e-02 1.46237503e+00,-2.90477234e-02 1.32873485e+00,-1.47488760e-02 1.32735588e+00,-1.46026908e-02 1.31381709e+00,1.37258254e-02 2.60803869e-02,3.58198277e-03 2.33592272e-02,-7.91816601e-03 2.49210014e-02,-4.09606311e-03 2.42295536e-02,8.65737616e-04 2.34068673e-02,4.76057184e-03 2.34309029e-02,-1.05814074e-02 2.48672616e-02,-2.13272746e-03 
-6 8 9 1.54872812e+00,-7.57327937e-03 1.54072765e+00,-1.77334347e-03 1.55949486e+00,-1.46099404e-02 1.44744825e+00,-2.43585657e-02 1.31318697e+00,-1.12070404e-02 1.31115200e+00,-1.19252588e-02 1.29999452e+00,1.19192237e-02 2.36302891e-02,3.24587586e-03 2.13938452e-02,-7.34705531e-03 2.25818883e-02,-3.98236348e-03 2.24620920e-02,1.13615782e-04 2.17804954e-02,4.30781625e-03 2.15971189e-02,-9.64447107e-03 2.30953213e-02,-1.82264624e-03 
-6 8 10 1.53395604e+00,-8.01003683e-03 1.52286492e+00,-1.40588701e-03 1.54212466e+00,-1.34414583e-02 1.42986715e+00,-1.98156884e-02 1.29576820e+00,-7.35361343e-03 1.29328554e+00,-9.38544148e-03 1.28375535e+00,1.04325120e-02 2.15226215e-02,2.77447536e-03 1.98320170e-02,-6.91957445e-03 2.07734503e-02,-3.40897072e-03 2.08914795e-02,-4.88843024e-04 2.03688329e-02,3.78441846e-03 1.99151645e-02,-8.57429753e-03 2.13768765e-02,-2.09973804e-03 
-6 8 11 1.51716688e+00,-8.00844770e-03 1.50327964e+00,-1.23519010e-03 1.52254522e+00,-1.17117546e-02 1.41001057e+00,-1.56325313e-02 1.27656946e+00,-4.71883933e-03 1.27368652e+00,-7.28510641e-03 1.26587772e+00,9.07144126e-03 2.00342089e-02,2.48173540e-03 1.88286159e-02,-6.31845468e-03 1.97958482e-02,-2.77806758e-03 1.94624336e-02,-9.87388464e-04 1.91203240e-02,3.14784083e-03 1.85042737e-02,-7.45922813e-03 1.99058814e-02,-2.48405134e-03 
-6 8 12 1.49875665e+00,-7.47982744e-03 1.48240838e+00,-1.00717204e-03 1.50143652e+00,-9.47470734e-03 1.38827908e+00,-1.20655656e-02 1.25543656e+00,-3.55462903e-03 1.25202806e+00,-5.73267136e-03 1.24634467e+00,7.71345770e-03 1.86157202e-02,2.43148736e-03 1.77693408e-02,-5.45645138e-03 1.87698657e-02,-2.48374769e-03 1.77368966e-02,-1.29756829e-03 1.74786870e-02,2.51285050e-03 1.70588672e-02,-6.41303667e-03 1.82738851e-02,-2.45918997e-03 
-6 8 13 1.47910493e+00,-6.37582448e-03 1.46061778e+00,-6.16528415e-04 1.47927377e+00,-6.95641332e-03 1.36479753e+00,-9.28085176e-03 1.23108773e+00,-2.94065785e-03 1.22754002e+00,-4.52163263e-03 1.22373777e+00,6.34714711e-03 1.66924585e-02,2.43000142e-03 1.60483761e-02,-4.47311906e-03 1.68574204e-02,-2.41891448e-03 1.55038687e-02,-1.33251511e-03 1.51766597e-02,2.01956514e-03 1.52980954e-02,-5.48934674e-03 1.60869046e-02,-2.03339310e-03 
-6 8 14 1.45853080e+00,-4.95498892e-03 1.43809143e+00,-1.74490911e-04 1.45625504e+00,-4.48714174e-03 1.33963140e+00,-7.12110004e-03 1.20227803e+00,-2.31479891e-03 1.19948022e+00,-3.58351262e-03 1.19694889e+00,5.06034558e-03 1.42972794e-02,2.26739477e-03 1.37557310e-02,-3.49086110e-03 1.42554102e-02,-2.16948072e-03 1.30509184e-02,-1.04414519e-03 1.25737632e-02,1.70882570e-03 1.32959042e-02,-4.64401912e-03 1.35297425e-02,-1.55485829e-03 
-6 8 15 1.43714361e+00,-3.66392757e-03 1.41495961e+00,3.74055175e-05 1.43243851e+00,-2.32109747e-03 1.31323953e+00,-5.21206365e-03 1.16914987e+00,-1.60047158e-03 1.16782428e+00,-3.21063813e-03 1.16620776e+00,3.91964801e-03 1.20509783e-02,1.88259017e-03 1.17113688e-02,-2.57884524e-03 1.19675686e-02,-1.53488125e-03 1.11047676e-02,-4.56632781e-04 1.04530100e-02,1.61299853e-03 1.15485532e-02,-3.78838298e-03 1.13717163e-02,-1.16499328e-03 
-6 8 16 1.41457198e+00,-2.80982463e-03 1.39121268e+00,-2.44288679e-04 1.40769813e+00,-5.34315436e-04 1.28643796e+00,-3.30834669e-03 1.13357391e+00,-4.43818307e-04 1.13386090e+00,-3.45486288e-03 1.13294309e+00,3.25489884e-03 1.05624749e-02,1.40171935e-03 1.06922715e-02,-1.81006634e-03 1.07315658e-02,-7.28281737e-04 1.02810678e-02,1.23055737e-04 9.47755575e-03,1.68220073e-03 1.05774452e-02,-2.98482612e-03 1.02786431e-02,-7.34709017e-04 
-6 8 17 1.39003037e+00,-2.35056880e-03 1.36651032e+00,-1.00091027e-03 1.38159288e+00,9.63492420e-04 1.25973156e+00,-1.50024576e-03 1.09851167e+00,1.42678547e-03 1.10003120e+00,-3.53946234e-03 1.09947996e+00,3.57304338e-03 9.80093120e-03,9.69054309e-04 1.05496898e-02,-1.27389888e-03 1.02907304e-02,-9.46905461e-05 1.03474646e-02,2.53731570e-04 9.50179660e-03,1.70663644e-03 1.02561973e-02,-2.42621274e-03 1.00767250e-02,-3.86442394e-04 
-6 8 18 1.36292769e+00,-1.86330677e-03 1.34045281e+00,-1.89117199e-03 1.35366658e+00,2.40512244e-03 1.23271587e+00,-8.37282371e-05 1.06617129e+00,3.50729924e-03 1.06815542e+00,-2.74126068e-03 1.06765409e+00,4.75846014e-03 9.26706183e-03,6.18448563e-04 1.04368581e-02,-1.06207093e-03 9.87164728e-03,1.83184850e-04 1.04398857e-02,-1.82065133e-04 9.66807014e-03,1.51407773e-03 9.89798998e-03,-2.15589423e-03 9.99438185e-03,-5.30026391e-04 
-6 8 19 1.33359229e+00,-7.35543038e-04 1.31318771e+00,-2.50918920e-03 1.32415036e+00,4.12790932e-03 1.20424945e+00,6.83949913e-04 1.03682216e+00,4.73738514e-03 1.03805727e+00,-1.56579075e-03 1.03757314e+00,5.83944563e-03 8.45349176e-03,4.79585887e-04 9.64261144e-03,-1.14706402e-03 8.87759304e-03,5.86165974e-05 9.82265844e-03,-1.01734640e-03 9.07045450e-03,1.04128725e-03 8.90850447e-03,-2.05374513e-03 9.29872440e-03,-1.14637640e-03 
-6 8 20 1.30355084e+00,1.40050807e-03 1.28570695e+00,-2.63558119e-03 1.29431362e+00,6.37882348e-03 1.17323687e+00,7.62932118e-04 1.00857728e+00,4.14542486e-03 1.00797320e+00,-9.96454208e-04 1.00771201e+00,5.83633835e-03 6.79894540e-03,7.29962595e-04 7.76666674e-03,-1.31837882e-03 6.83039955e-03,-3.98464569e-04 8.02753822e-03,-2.00776463e-03 7.02972670e-03,3.70567209e-04 6.95622780e-03,-1.99289282e-03 7.37047175e-03,-1.63240933e-03 
-6 8 21 1.27496313e+00,4.26714329e-03 1.25945931e+00,-2.31571183e-03 1.26589700e+00,8.99230750e-03 1.13957843e+00,4.25362384e-04 9.77767924e-01,1.38895166e-03 9.75510363e-01,-1.12101153e-03 9.75690843e-01,4.52048397e-03 3.94532213e-03,1.14708878e-03 4.75519928e-03,-1.32119291e-03 3.56245802e-03,-8.77745789e-04 4.99343970e-03,-2.71937594e-03 3.48717921e-03,-1.39769861e-04 4.04343130e-03,-1.79082338e-03 3.97995883e-03,-1.48938987e-03 
-6 9 1 1.51898135e+00,-6.84066748e-04 1.53986031e+00,-1.31940554e-02 1.52717865e+00,-5.12304395e-03 1.44161246e+00,-3.04899746e-02 1.30637688e+00,-9.68877731e-03 1.30762562e+00,-1.47733299e-02 1.29401518e+00,1.64054227e-02 2.38944194e-02,5.30289239e-04 2.10657387e-02,-8.23108608e-03 2.31105001e-02,-2.49801543e-03 2.16631543e-02,3.61188046e-03 2.21087875e-02,2.72572573e-03 2.15645510e-02,-1.03390796e-02 2.31196484e-02,-2.77825787e-03 
-6 9 2 1.52855267e+00,-7.60129322e-04 1.54540864e+00,-1.15248552e-02 1.53859628e+00,-6.83203795e-03 1.44964051e+00,-3.32920635e-02 1.31339371e+00,-1.22743716e-02 1.31571593e+00,-1.65093012e-02 1.30102624e+00,1.74746276e-02 2.43109094e-02,2.34334124e-04 2.13759456e-02,-8.52355610e-03 2.33677810e-02,-2.92273120e-03 2.16027456e-02,3.64407300e-03 2.19954250e-02,3.54753182e-03 2.14688616e-02,-1.08331697e-02 2.28819074e-02,-2.62024732e-03 
-6 9 3 1.53487584e+00,-1.21073067e-03 1.54761880e+00,-9.66314888e-03 1.54667026e+00,-8.47466856e-03 1.45430007e+00,-3.49797030e-02 1.31560074e+00,-1.48486396e-02 1.31905581e+00,-1.77815205e-02 1.30360041e+00,1.81161903e-02 2.48680901e-02,6.71656351e-05 2.17556493e-02,-8.77263907e-03 2.36459890e-02,-3.64483849e-03 2.19051774e-02,3.75447291e-03 2.22842504e-02,4.42338798e-03 2.17219692e-02,-1.09108809e-02 2.31327551e-02,-1.66805141e-03 
-6 9 4 1.53835895e+00,-2.04147404e-03 1.54702649e+00,-7.70777299e-03 1.55138657e+00,-1.00097347e-02 1.45596621e+00,-3.52195745e-02 1.31661979e+00,-1.60214995e-02 1.31926714e+00,-1.83370500e-02 1.30371280e+00,1.86863735e-02 2.51366523e-02,6.81208198e-04 2.18584369e-02,-8.87980807e-03 2.36241674e-02,-4.07460670e-03 2.24291326e-02,3.46420562e-03 2.26648261e-02,4.68253548e-03 2.21424352e-02,-1.09755110e-02 2.34924074e-02,-1.26179199e-03 
-6 9 5 1.53933621e+00,-3.12018802e-03 1.54396059e+00,-5.79149333e-03 1.55274286e+00,-1.12614015e-02 1.45488901e+00,-3.41339756e-02 1.31787990e+00,-1.53755616e-02 1.31793503e+00,-1.78733705e-02 1.30299839e+00,1.87692197e-02 2.48027765e-02,1.77860596e-03 2.15270346e-02,-8.86682646e-03 2.32763176e-02,-3.70935794e-03 2.25932675e-02,2.85709507e-03 2.24977222e-02,4.37302567e-03 2.20703132e-02,-1.09549685e-02 2.32612371e-02,-2.03723225e-03 
-6 9 6 1.53749478e+00,-4.33438345e-03 1.53802799e+00,-4.08815512e-03 1.55045690e+00,-1.20151750e-02 1.45066908e+00,-3.20275358e-02 1.31610322e+00,-1.36297590e-02 1.31420823e+00,-1.63627934e-02 1.30052127e+00,1.77252220e-02 2.43740245e-02,2.66823200e-03 2.12923911e-02,-8.68635494e-03 2.31169164e-02,-2.92292010e-03 2.24449940e-02,2.30377835e-03 2.19778863e-02,3.95943027e-03 2.15963193e-02,-1.05612809e-02 2.27792588e-02,-3.09230455e-03 
-6 9 7 1.53241846e+00,-5.55900983e-03 1.52888134e+00,-2.72324461e-03 1.54437775e+00,-1.21898622e-02 1.44290123e+00,-2.90888698e-02 1.30819558e+00,-1.17532299e-02 1.30628827e+00,-1.42702347e-02 1.29431866e+00,1.57053586e-02 2.41244539e-02,3.12662756e-03 2.13266579e-02,-8.12246130e-03 2.30976390e-02,-2.60908687e-03 2.21998459e-02,1.83078009e-03 2.14739646e-02,3.63006842e-03 2.10792717e-02,-9.88376497e-03 2.25873074e-02,-3.28017324e-03 
-6 9 8 1.52430335e+00,-6.54677714e-03 1.51695482e+00,-1.73099051e-03 1.53485647e+00,-1.18590690e-02 1.43185052e+00,-2.55246083e-02 1.29571123e+00,-9.96866545e-03 1.29421319e+00,-1.21011156e-02 1.28421737e+00,1.35343338e-02 2.33577497e-02,3.25218409e-03 2.08429411e-02,-7.19447021e-03 2.23523632e-02,-3.02268307e-03 2.15863892e-02,1.24044132e-03 2.07154227e-02,3.32196630e-03 2.02868133e-02,-9.19945796e-03 2.22593042e-02,-2.65711366e-03 
-6 9 9 1.51371449e+00,-7.05515543e-03 1.50301158e+00,-1.07610553e-03 1.52243895e+00,-1.11298174e-02 1.41799539e+00,-2.17221130e-02 1.28161506e+00,-7.66886630e-03 1.27934608e+00,-9.86428641e-03 1.27126771e+00,1.16908483e-02 2.14769067e-02,3.04408330e-03 1.92285743e-02,-6.29679923e-03 2.04997383e-02,-3.52090707e-03 2.03121892e-02,4.76557222e-04 1.93768487e-02,2.96621196e-03 1.88695470e-02,-8.52527129e-03 2.10588169e-02,-2.14966434e-03 
-6 9 10 1.50100766e+00,-7.09048817e-03 1.48742756e+00,-6.69973718e-04 1.50752857e+00,-1.00486180e-02 1.40145281e+00,-1.79935883e-02 1.26582044e+00,-4.94050819e-03 1.26216380e+00,-7.63634905e-03 1.25577098e+00,1.00602860e-02 1.89374325e-02,2.53796513e-03 1.69971038e-02,-5.71004151e-03 1.82509993e-02,-3.46486056e-03 1.85420404e-02,-3.25658869e-04 1.76390916e-02,2.50825682e-03 1.70447139e-02,-7.69938817e-03 1.90548931e-02,-2.25494434e-03 
-6 9 11 1.48642354e+00,-6.79659269e-03 1.47033940e+00,-4.07853172e-04 1.49057179e+00,-8.56981179e-03 1.38238400e+00,-1.44218955e-02 1.24693738e+00,-3.05106799e-03 1.24252479e+00,-6.11022968e-03 1.23765829e+00,8.48865627e-03 1.66535885e-02,1.97394310e-03 1.51446096e-02,-5.30285314e-03 1.64368458e-02,-2.87773805e-03 1.66646679e-02,-9.24972019e-04 1.58534579e-02,1.99604483e-03 1.53475508e-02,-6.67184954e-03 1.69637725e-02,-2.58651517e-03 
-6 9 12 1.47037160e+00,-6.15054972e-03 1.45205350e+00,-2.02243936e-04 1.47216459e+00,-6.65610699e-03 1.36130286e+00,-1.11177294e-02 1.22486955e+00,-2.68191184e-03 1.22058616e+00,-5.62231289e-03 1.21709148e+00,7.02965774e-03 1.50273651e-02,1.59550232e-03 1.40579607e-02,-4.80252694e-03 1.51341489e-02,-2.17385224e-03 1.49466046e-02,-1.13925962e-03 1.41855282e-02,1.62537515e-03 1.40729105e-02,-5.58102431e-03 1.52666801e-02,-2.53023963e-03 
-6 9 13 1.45323043e+00,-5.06407605e-03 1.43288637e+00,1.16682517e-06 1.45270137e+00,-4.47044148e-03 1.33868020e+00,-8.26228910e-03 1.19957231e+00,-2.98351077e-03 1.19613416e+00,-5.44970411e-03 1.19376577e+00,5.83053764e-03 1.37845281e-02,1.44668661e-03 1.33109887e-02,-4.06249415e-03 1.39096597e-02,-1.61461726e-03 1.34032785e-02,-9.96542558e-04 1.26112548e-02,1.52419450e-03 1.30516298e-02,-4.62856837e-03 1.38067930e-02,-1.94442582e-03 
-6 9 14 1.43497506e+00,-3.71424448e-03 1.41280304e+00,1.37531644e-04 1.43209031e+00,-2.36555017e-03 1.31478852e+00,-5.87420456e-03 1.17040871e+00,-2.61079801e-03 1.16857985e+00,-4.85153952e-03 1.16708456e+00,4.95089008e-03 1.25134453e-02,1.36962849e-03 1.23744109e-02,-3.09377183e-03 1.25494550e-02,-1.17532491e-03 1.19527943e-02,-6.14754873e-04 1.10881509e-02,1.66480490e-03 1.19405138e-02,-3.84824826e-03 1.22875340e-02,-1.15456141e-03 
-6 9 15 1.41509328e+00,-2.52765532e-03 1.39147404e+00,-1.37445418e-05 1.40993147e+00,-6.29004458e-04 1.28992207e+00,-3.79643598e-03 1.13774430e+00,-9.43881640e-04 1.13802062e+00,-4.00433897e-03 1.13702384e+00,4.28576337e-03 1.12777848e-02,1.17842488e-03 1.13768955e-02,-2.08083549e-03 1.13942631e-02,-8.04300400e-04 1.08246060e-02,-8.55608398e-05 9.91739934e-03,1.97505736e-03 1.08482903e-02,-3.11726189e-03 1.10150524e-02,-4.82951454e-04 
-6 9 16 1.39286824e+00,-1.81577266e-03 1.36861040e+00,-6.32164441e-04 1.38587574e+00,7.38027176e-04 1.26445568e+00,-1.91008732e-03 1.10375271e+00,1.56434676e-03 1.10576469e+00,-3.37283264e-03 1.10475344e+00,3.97309888e-03 1.04276704e-02,9.09213659e-04 1.08019041e-02,-1.30272057e-03 1.07735447e-02,-6.00502816e-04 1.03879084e-02,2.98293038e-04 9.53363143e-03,2.23339585e-03 1.02137300e-02,-2.49947268e-03 1.05201728e-02,-3.56718988e-05 
-6 9 17 1.36788053e+00,-1.45009394e-03 1.34417404e+00,-1.59045907e-03 1.35982849e+00,2.01173134e-03 1.23855338e+00,-3.27631808e-04 1.07140651e+00,3.90399883e-03 1.07394460e+00,-2.74972714e-03 1.07282036e+00,4.44602234e-03 9.82576075e-03,6.89892921e-04 1.04949573e-02,-9.60717085e-04 1.02696051e-02,-6.34050730e-04 1.03368082e-02,1.41346480e-04 9.62194667e-03,2.13340511e-03 9.88526740e-03,-2.21498087e-03 1.04601883e-02,4.11729589e-05 
-6 9 18 1.34046644e+00,-8.52182105e-04 1.31850156e+00,-2.48216647e-03 1.33212723e+00,3.57083496e-03 1.21179243e+00,6.57114780e-04 1.04251385e+00,5.17123739e-03 1.04406365e+00,-1.80769934e-03 1.04343305e+00,5.57299036e-03 8.96128595e-03,4.40997053e-04 9.75062412e-03,-1.07980285e-03 9.18246992e-03,-7.94393535e-04 9.84695900e-03,-5.30263757e-04 9.25064038e-03,1.67461240e-03 9.16083334e-03,-2.20719372e-03 9.86992419e-03,-4.16757408e-04 
-6 9 19 1.31188656e+00,6.06711605e-04 1.29243895e+00,-2.91581394e-03 1.30376374e+00,5.67798396e-03 1.18323098e+00,8.45136339e-04 1.01651248e+00,4.75749960e-03 1.01569581e+00,-1.07185111e-03 1.01628788e+00,6.33085412e-03 7.66888084e-03,1.13228762e-04 8.25996402e-03,-1.44312096e-03 7.43161023e-03,-9.86751093e-04 8.54095860e-03,-1.34281274e-03 7.89784048e-03,1.12427889e-03 7.73847183e-03,-2.17320224e-03 8.34909629e-03,-1.08969353e-03 
-6 9 20 1.28407754e+00,3.01240690e-03 1.26724955e+00,-2.70630399e-03 1.27624903e+00,8.23156967e-03 1.15209758e+00,4.14752675e-04 9.90034896e-01,2.53672300e-03 9.86472549e-01,-1.08239833e-03 9.88389956e-01,5.79937422e-03 6.01059697e-03,-8.77146709e-05 6.20629367e-03,-1.66954964e-03 5.34186606e-03,-1.23646332e-03 6.55733932e-03,-2.00519067e-03 5.62900796e-03,7.07771601e-04 5.83839265e-03,-1.94579233e-03 6.10441069e-03,-1.24478820e-03 
-6 9 21 1.25873418e+00,5.68405185e-03 1.24393401e+00,-1.91591612e-03 1.25077103e+00,1.06339221e-02 1.11882250e+00,-8.05832692e-05 9.57953150e-01,-8.40998859e-04 9.53316074e-01,-1.38338376e-03 9.55966277e-01,4.13968706e-03 3.95789636e-03,-1.15493773e-04 3.84858243e-03,-1.49469496e-03 3.13546001e-03,-1.46985369e-03 4.16997609e-03,-2.28405047e-03 2.81136551e-03,6.09203750e-04 3.74300493e-03,-1.50359536e-03 3.41332650e-03,-5.01146416e-04 
-6 10 1 1.48251658e+00,-2.06061907e-05 1.50027786e+00,-9.02431643e-03 1.48999248e+00,-3.44231879e-03 1.40762811e+00,-2.49809106e-02 1.27226147e+00,-4.95420244e-03 1.27064205e+00,-1.12212193e-02 1.26009060e+00,1.29482690e-02 1.92012764e-02,5.98777746e-04 1.65954405e-02,-7.28752784e-03 1.86659334e-02,-2.33368222e-03 1.73965312e-02,2.72022411e-03 1.75237292e-02,9.61109787e-04 1.68963908e-02,-9.42343872e-03 1.87195895e-02,-3.57663916e-03 
-6 10 2 1.49097564e+00,-3.68853272e-04 1.50492074e+00,-7.96063979e-03 1.50010983e+00,-4.89666116e-03 1.41505392e+00,-2.68725158e-02 1.27914206e+00,-7.04455597e-03 1.27880376e+00,-1.22844082e-02 1.26685995e+00,1.37479310e-02 2.03662494e-02,-1.54530922e-04 1.74868178e-02,-7.39620191e-03 1.95558020e-02,-2.57878860e-03 1.80430784e-02,3.34585475e-03 1.81130469e-02,2.20811149e-03 1.70826523e-02,-9.36680332e-03 1.91476270e-02,-2.77040610e-03 
-6 10 3 1.49679056e+00,-1.08013430e-03 1.50672737e+00,-6.72545685e-03 1.50729779e+00,-6.24105334e-03 1.41954831e+00,-2.79614086e-02 1.28274433e+00,-9.22417107e-03 1.28285179e+00,-1.31673556e-02 1.27014178e+00,1.41716963e-02 2.23909458e-02,-6.08418212e-04 1.90771880e-02,-7.28764437e-03 2.13793825e-02,-3.16678943e-03 1.96639378e-02,3.48434699e-03 1.98729562e-02,3.32210300e-03 1.84714686e-02,-9.17041516e-03 2.10229485e-02,-1.39748481e-03 
-6 10 4 1.50013794e+00,-2.06230148e-03 1.50598143e+00,-5.38486038e-03 1.51150276e+00,-7.43800703e-03 1.42128664e+00,-2.81918901e-02 1.28453024e+00,-1.04699197e-02 1.28311941e+00,-1.36652773e-02 1.27096982e+00,1.45814075e-02 2.32193516e-02,1.87192213e-05 1.96237412e-02,-7.10498534e-03 2.21610399e-02,-3.72101751e-03 2.06866907e-02,2.62414964e-03 2.10321786e-02,3.38940306e-03 1.95353440e-02,-9.38876219e-03 2.22252956e-02,-9.85051573e-04 
-6 10 5 1.50116247e+00,-3.13310522e-03 1.50294607e+00,-3.95029630e-03 1.51278094e+00,-8.44358738e-03 1.42026742e+00,-2.76664019e-02 1.28463482e+00,-1.01770824e-02 1.28075652e+00,-1.33707699e-02 1.27019936e+00,1.49829292e-02 2.18182376e-02,1.15611186e-03 1.84068942e-02,-7.15682597e-03 2.09801721e-02,-3.55336716e-03 1.99284144e-02,1.50967804e-03 2.02262933e-02,2.75943498e-03 1.89662247e-02,-9.62649820e-03 2.11592770e-02,-1.91188261e-03 
-6 10 6 1.49967767e+00,-4.14567956e-03 1.49750037e+00,-2.55702880e-03 1.51098360e+00,-9.11655005e-03 1.41615426e+00,-2.64084415e-02 1.28128714e+00,-8.33709249e-03 1.27632697e+00,-1.22412268e-02 1.26732434e+00,1.48008799e-02 1.97523343e-02,1.85706844e-03 1.69524063e-02,-7.43354689e-03 1.92215073e-02,-2.68846523e-03 1.83993188e-02,1.11936488e-03 1.84369517e-02,2.29898246e-03 1.75795602e-02,-9.26824055e-03 1.91354965e-02,-3.09559687e-03 
-6 10 7 1.49550194e+00,-4.96588933e-03 1.48951190e+00,-1.45760692e-03 1.50600438e+00,-9.25815848e-03 1.40875820e+00,-2.43438244e-02 1.27320282e+00,-6.05145959e-03 1.26931294e+00,-1.07599058e-02 1.26113202e+00,1.37398504e-02 1.89264397e-02,2.03987054e-03 1.68308286e-02,-7.40243427e-03 1.85141356e-02,-1.99952992e-03 1.77403585e-02,1.37749220e-03 1.73638370e-02,2.22009206e-03 1.68674190e-02,-8.43296385e-03 1.83148014e-02,-3.43928668e-03 
-6 10 8 1.48889991e+00,-5.46289602e-03 1.47931798e+00,-7.37383106e-04 1.49811348e+00,-8.80998923e-03 1.39842360e+00,-2.15661769e-02 1.26202590e+00,-4.68603780e-03 1.25927921e+00,-9.41687573e-03 1.25174061e+00,1.22071138e-02 1.90608946e-02,2.15612934e-03 1.74311658e-02,-6.68331991e-03 1.86219190e-02,-2.14263373e-03 1.79950865e-02,1.46967836e-03 1.71365016e-02,2.18692197e-03 1.68243721e-02,-7.66775972e-03 1.86884977e-02,-3.00889716e-03 
-6 10 9 1.48030464e+00,-5.56140053e-03 1.46747749e+00,-2.39981066e-04 1.48773226e+00,-7.92291851e-03 1.38553384e+00,-1.84773984e-02 1.24968361e+00,-4.08063685e-03 1.24617910e+00,-8.04517436e-03 1.23992293e+00,1.04657973e-02 1.84942300e-02,2.29678125e-03 1.69906419e-02,-5.57636665e-03 1.81333127e-02,-2.81498824e-03 1.78882454e-02,9.25944193e-04 1.66295594e-02,1.96981302e-03 1.62930635e-02,-7.14623825e-03 1.84831872e-02,-2.57099028e-03 
-6 10 10 1.46974629e+00,-5.34845712e-03 1.45415290e+00,1.74120468e-04 1.47505272e+00,-6.80842381e-03 1.37000295e+00,-1.54104409e-02 1.23444531e+00,-3.22922797e-03 1.22938673e+00,-6.51077914e-03 1.22486625e+00,8.49200396e-03 1.65154750e-02,2.20402014e-03 1.49852390e-02,-4.63319749e-03 1.63892103e-02,-3.19964760e-03 1.65799590e-02,2.98430281e-05 1.51395227e-02,1.64682399e-03 1.47179562e-02,-6.57768320e-03 1.67288537e-02,-2.49329729e-03 
-6 10 11 1.45710406e+00,-5.00764641e-03 1.43920208e+00,4.53054001e-04 1.46023557e+00,-5.54511950e-03 1.35184728e+00,-1.23663034e-02 1.21394477e+00,-2.26546067e-03 1.20873737e+00,-5.57404842e-03 1.20564377e+00,6.64874194e-03 1.39899893e-02,1.80439289e-03 1.25987318e-02,-4.04652560e-03 1.40742461e-02,-2.82842273e-03 1.45055268e-02,-6.10712617e-04 1.31024409e-02,1.45413184e-03 1.27851683e-02,-5.69280182e-03 1.42996953e-02,-2.48676519e-03 
-6 10 12 1.44270129e+00,-4.55540752e-03 1.42277915e+00,4.91463823e-04 1.44373404e+00,-4.08122130e-03 1.33167406e+00,-9.32362762e-03 1.18919142e+00,-2.07946503e-03 1.18541562e+00,-5.71584677e-03 1.18322609e+00,5.44312924e-03 1.21179595e-02,1.34493905e-03 1.11876098e-02,-3.64753408e-03 1.22648454e-02,-1.89822940e-03 1.26956990e-02,-7.04398855e-04 1.14511398e-02,1.52369954e-03 1.15098654e-02,-4.62197199e-03 1.25723193e-02,-2.17383093e-03 
-6 10 13 1.42704544e+00,-3.83036222e-03 1.40531341e+00,2.85271842e-04 1.42597757e+00,-2.44314783e-03 1.31028057e+00,-6.43868464e-03 1.16217605e+00,-2.46715294e-03 1.16031787e+00,-6.08491214e-03 1.15887268e+00,4.93477990e-03 1.12109825e-02,1.08078463e-03 1.09224635e-02,-3.19031685e-03 1.13508174e-02,-9.16935739e-04 1.16366630e-02,-4.42225336e-04 1.05632555e-02,1.76370578e-03 1.10562529e-02,-3.72532468e-03 1.18208126e-02,-1.51983761e-03 
-6 10 14 1.41003451e+00,-2.80995319e-03 1.38682569e+00,-1.41220843e-04 1.40681560e+00,-8.37837943e-04 1.28820065e+00,-3.92424995e-03 1.13365691e+00,-1.85880496e-03 1.13369244e+00,-5.66169391e-03 1.13292020e+00,4.91094015e-03 1.07958041e-02,9.84528935e-04 1.10673257e-02,-2.52944629e-03 1.10123566e-02,-2.37858710e-04 1.10654054e-02,-9.87002495e-05 1.01195624e-02,2.07514051e-03 1.08016368e-02,-3.08850478e-03 1.14159566e-02,-7.51129529e-04 
-6 10 15 1.39085316e+00,-1.76282292e-03 1.36676382e+00,-7.79339927e-04 1.38563083e+00,5.26383121e-04 1.26546789e+00,-1.92584170e-03 1.10456091e+00,6.76767021e-04 1.10614459e+00,-4.43059782e-03 1.10559232e+00,5.13377904e-03 1.05621606e-02,8.81104723e-04 1.11594622e-02,-1.74271310e-03 1.09581066e-02,1.23336941e-05 1.07589496e-02,2.17075230e-04 9.95925967e-03,2.43750016e-03 1.04574915e-02,-2.52913473e-03 1.11587994e-02,-1.30367556e-04 
-6 10 16 1.36874646e+00,-9.63439800e-04 1.34469959e+00,-1.52587729e-03 1.36203935e+00,1.70968068e-03 1.24169549e+00,-4.43508761e-04 1.07626221e+00,3.89737616e-03 1.07824240e+00,-2.99191474e-03 1.07749814e+00,5.43276252e-03 1.04996601e-02,8.24755126e-04 1.11864057e-02,-1.10640457e-03 1.10093245e-02,-1.86602768e-04 1.07292479e-02,2.86640579e-04 1.01717525e-02,2.61793009e-03 1.02280782e-02,-2.10670192e-03 1.12563914e-02,1.40328089e-04 
-6 10 17 1.34378327e+00,-3.05716992e-04 1.32088345e+00,-2.14023927e-03 1.33634682e+00,3.06256280e-03 1.21645606e+00,5.37707636e-04 1.04963814e+00,5.86060652e-03 1.05025020e+00,-1.70215150e-03 1.04982926e+00,5.77429618e-03 1.01899236e-02,9.45210857e-04 1.07813383e-02,-8.87948672e-04 1.05753958e-02,-6.67038677e-04 1.04959331e-02,-1.59475242e-04 1.01983614e-02,2.30251046e-03 9.83070569e-03,-2.05224784e-03 1.11305122e-02,-6.44370468e-05 
-6 10 18 1.31703703e+00,7.08017154e-04 1.29619378e+00,-2.38657687e-03 1.30953070e+00,4.94222963e-03 1.18937366e+00,8.78456577e-04 1.02449669e+00,5.80252904e-03 1.02231104e+00,-7.28346913e-04 1.02333753e+00,5.97883457e-03 9.08619928e-03,1.00388014e-03 9.39661001e-03,-1.14570223e-03 9.10121570e-03,-1.07999961e-03 9.34062616e-03,-9.07624346e-04 9.15216178e-03,1.63616259e-03 8.63939259e-03,-2.21009580e-03 9.82290583e-03,-6.54015920e-04 
-6 10 19 1.29027466e+00,2.49816555e-03 1.27187527e+00,-2.20340652e-03 1.28300780e+00,7.38423340e-03 1.16008525e+00,4.91591567e-04 9.99098532e-01,3.91957771e-03 9.93828292e-01,-5.25006106e-04 9.96616296e-01,5.64632108e-03 7.45007362e-03,7.14790398e-04 7.27713087e-03,-1.61204028e-03 6.99478476e-03,-1.25883598e-03 7.39989773e-03,-1.43385191e-03 7.09725895e-03,1.07987866e-03 6.81992159e-03,-2.16029710e-03 7.53147282e-03,-1.14618481e-03 
-6 10 20 1.26532002e+00,4.83548574e-03 1.24912777e+00,-1.66047588e-03 1.25812816e+00,9.91696662e-03 1.12867716e+00,-2.79267215e-04 9.70046412e-01,9.66759897e-04 9.62960357e-01,-1.17353040e-03 9.66563556e-01,4.67834404e-03 5.96168833e-03,2.73801047e-04 5.24548137e-03,-1.82408396e-03 5.18097482e-03,-1.35714550e-03 5.45184066e-03,-1.54149722e-03 4.88597747e-03,8.48507017e-04 5.16325721e-03,-1.79909489e-03 5.33007750e-03,-9.42930238e-04 
-6 11 1 1.44851919e+00,9.96762698e-04 1.46303387e+00,-5.25153516e-03 1.45569016e+00,-2.15973705e-03 1.37128958e+00,-1.93703186e-02 1.23594576e+00,-2.15279940e-03 1.23090517e+00,-8.59347470e-03 1.22204852e+00,8.80005667e-03 1.40571652e-02,5.62871707e-04 1.19044551e-02,-6.29835206e-03 1.39163972e-02,-2.50276873e-03 1.27050826e-02,2.38681307e-03 1.24630850e-02,4.26846374e-04 1.21306944e-02,-7.90689480e-03 1.37260746e-02,-3.50183687e-03 
-6 11 2 1.45635888e+00,5.02759849e-04 1.46725924e+00,-4.63477554e-03 1.46476258e+00,-3.40180349e-03 1.37866576e+00,-2.07698045e-02 1.24610479e+00,-3.43484531e-03 1.24013443e+00,-9.01853842e-03 1.23041811e+00,9.77148398e-03 1.64025568e-02,-2.52821938e-04 1.36155323e-02,-6.37693137e-03 1.59945081e-02,-2.19934006e-03 1.46688121e-02,3.39272645e-03 1.42260430e-02,1.47930465e-03 1.32838894e-02,-7.39578434e-03 1.53728663e-02,-2.70698036e-03 
-6 11 3 1.46212714e+00,-2.56425085e-04 1.46917390e+00,-3.80439339e-03 1.47129663e+00,-4.49133752e-03 1.38348221e+00,-2.16309874e-02 1.25382231e+00,-4.83669544e-03 1.24653014e+00,-9.19098556e-03 1.23647671e+00,1.06214344e-02 2.02608665e-02,-4.79688280e-04 1.66563904e-02,-6.05875773e-03 1.96845573e-02,-2.24587742e-03 1.79558772e-02,3.28835408e-03 1.77019025e-02,2.18730698e-03 1.60990629e-02,-7.18170445e-03 1.91427485e-02,-1.79643986e-03 
-6 11 4 1.46551199e+00,-1.17510818e-03 1.46853045e+00,-2.86264865e-03 1.47515650e+00,-5.29972610e-03 1.38537797e+00,-2.20207931e-02 1.25659934e+00,-5.95543697e-03 1.24816339e+00,-9.42409098e-03 1.23905083e+00,1.09719232e-02 2.18935200e-02,4.45863058e-04 1.78714035e-02,-5.60097939e-03 2.13640781e-02,-2.78249218e-03 1.94795168e-02,1.73791888e-03 1.95884957e-02,1.83226097e-03 1.76897832e-02,-7.76887328e-03 2.11707879e-02,-1.78782148e-03 
-6 11 5 1.46636232e+00,-2.15286049e-03 1.46540589e+00,-1.80867105e-03 1.47632564e+00,-5.90068572e-03 1.38402711e+00,-2.19454764e-02 1.25325642e+00,-6.33427729e-03 1.24468409e+00,-9.56035032e-03 1.23751698e+00,1.08370217e-02 1.94741620e-02,1.52602076e-03 1.58615220e-02,-5.53149287e-03 1.92337270e-02,-3.09778452e-03 1.75823050e-02,1.59165353e-04 1.79318510e-02,1.11232779e-03 1.63362677e-02,-8.36857477e-03 1.91763938e-02,-2.53218102e-03 
-6 11 6 1.46474392e+00,-3.04177228e-03 1.46008231e+00,-7.66461532e-04 1.47473351e+00,-6.34750398e-03 1.37946497e+00,-2.12248835e-02 1.24531288e+00,-5.10580239e-03 1.23793712e+00,-9.22100824e-03 1.23232400e+00,1.04445002e-02 1.54502566e-02,1.67045748e-03 1.29231499e-02,-5.97356039e-03 1.54963089e-02,-2.65273216e-03 1.43188409e-02,8.60775731e-06 1.46160149e-02,1.03488295e-03 1.37359124e-02,-8.06153569e-03 1.54739710e-02,-3.09802808e-03 
-6 11 7 1.46096741e+00,-3.64183309e-03 1.45290032e+00,-3.08394456e-05 1.47043094e+00,-6.45574525e-03 1.37205446e+00,-1.96949321e-02 1.23509060e+00,-2.86207200e-03 1.22970038e+00,-8.45723200e-03 1.22438502e+00,9.94909377e-03 1.33820847e-02,1.15625534e-03 1.20497726e-02,-6.31436724e-03 1.35467055e-02,-1.89915387e-03 1.28374887e-02,1.01867073e-03 1.27600444e-02,1.54679034e-03 1.25878747e-02,-7.02964651e-03 1.37733042e-02,-3.01842534e-03 
-6 11 8 1.45556584e+00,-3.88103833e-03 1.44428325e+00,3.34231662e-04 1.46377432e+00,-6.02915779e-03 1.36228716e+00,-1.74241244e-02 1.22432896e+00,-1.76601832e-03 1.22018004e+00,-7.77651154e-03 1.21476734e+00,9.33677277e-03 1.38395568e-02,9.72356930e-04 1.32730633e-02,-5.92641544e-03 1.41062566e-02,-1.67070958e-03 1.37048061e-02,1.77808203e-03 1.30302440e-02,1.88911811e-03 1.32201625e-02,-6.11866818e-03 1.45987017e-02,-2.67704537e-03 
-6 11 9 1.44885161e+00,-3.80722064e-03 1.43455557e+00,5.69910828e-04 1.45511685e+00,-5.13786718e-03 1.35043755e+00,-1.47809271e-02 1.21279216e+00,-2.31925442e-03 1.20823244e+00,-7.17704555e-03 1.20351672e+00,8.26010862e-03 1.46041958e-02,1.40041806e-03 1.41909741e-02,-4.89566564e-03 1.50834029e-02,-2.09256056e-03 1.48979009e-02,1.46660458e-03 1.36278576e-02,1.71259374e-03 1.37582444e-02,-5.67365734e-03 1.54261060e-02,-2.51735560e-03 
-6 11 10 1.44033747e+00,-3.53557937e-03 1.42341195e+00,8.14975072e-04 1.44432626e+00,-4.05745721e-03 1.33628426e+00,-1.21280582e-02 1.19713765e+00,-2.65107763e-03 1.19203362e+00,-6.32578565e-03 1.18865385e+00,6.62906600e-03 1.38886592e-02,1.86470752e-03 1.32536547e-02,-3.77991341e-03 1.45259046e-02,-2.46669977e-03 1.46087562e-02,5.20223000e-04 1.29772504e-02,1.38303560e-03 1.28451676e-02,-5.28761656e-03 1.43920152e-02,-2.44023896e-03 
-6 11 11 1.42924135e+00,-3.26942435e-03 1.41012427e+00,9.29045957e-04 1.43107416e+00,-3.00902510e-03 1.31960449e+00,-9.51569284e-03 1.17503208e+00,-1.88907090e-03 1.17115375e+00,-5.60656204e-03 1.16889746e+00,5.11622464e-03 1.21042479e-02,1.86718786e-03 1.13028498e-02,-2.96687183e-03 1.26530606e-02,-2.14501802e-03 1.30556331e-02,-1.74103307e-04 1.14094470e-02,1.39860882e-03 1.11297137e-02,-4.53584934e-03 1.23042551e-02,-2.13848450e-03 
-6 11 12 1.41557946e+00,-3.09733553e-03 1.39458548e+00,7.18381606e-04 1.41555054e+00,-1.99839955e-03 1.30080089e+00,-6.84510349e-03 1.14857577e+00,-1.27012917e-03 1.14722590e+00,-5.50702032e-03 1.14571476e+00,4.36606699e-03 1.06713910e-02,1.54902688e-03 1.00372278e-02,-2.49071152e-03 1.09824876e-02,-1.21899453e-03 1.16016377e-02,-2.93791528e-04 1.02427918e-02,1.77831483e-03 1.00520945e-02,-3.59984775e-03 1.09682541e-02,-1.60258141e-03 
-6 11 13 1.40002564e+00,-2.80466149e-03 1.37750211e+00,1.11101219e-04 1.39831795e+00,-9.05480312e-04 1.28082748e+00,-4.17915120e-03 1.12121978e+00,-1.21899219e-03 1.12201422e+00,-5.62393099e-03 1.12121821e+00,4.42281117e-03 1.01796157e-02,1.28401127e-03 1.00000963e-02,-2.20711033e-03 1.03741570e-02,-2.61726631e-04 1.09520751e-02,-1.22848200e-04 9.99390936e-03,2.18116356e-03 9.96997417e-03,-2.93625397e-03 1.08318274e-02,-1.04324711e-03 
-6 11 14 1.38278141e+00,-2.14665958e-03 1.35932982e+00,-8.13415309e-04 1.37949657e+00,3.04990029e-04 1.26048106e+00,-1.88077652e-03 1.09534323e+00,-1.75534999e-04 1.09709517e+00,-5.19919025e-03 1.09692917e+00,5.14316739e-03 1.02689986e-02,1.13369546e-03 1.05597681e-02,-1.93466120e-03 1.05694424e-02,3.13543546e-04 1.08410018e-02,4.91891134e-05 1.02104107e-02,2.44775164e-03 1.01915579e-02,-2.57935091e-03 1.11402271e-02,-5.81575557e-04 
-6 11 15 1.36336001e+00,-1.19846720e-03 1.33979887e+00,-1.75007102e-03 1.35869316e+00,1.56183879e-03 1.23951279e+00,-3.75736324e-04 1.07227791e+00,2.51519963e-03 1.07372619e+00,-3.94811979e-03 1.07383002e+00,6.16662515e-03 1.06160796e-02,1.00076424e-03 1.11298784e-02,-1.58573033e-03 1.10766406e-02,3.92401097e-04 1.09471278e-02,1.14554460e-04 1.05815693e-02,2.60098093e-03 1.03086340e-02,-2.27702653e-03 1.15040722e-02,-3.11984985e-04 
-6 11 16 1.34148294e+00,-1.78730963e-04 1.31869736e+00,-2.25377754e-03 1.33578278e+00,2.91315933e-03 1.21680912e+00,3.13044451e-04 1.05112490e+00,4.96748720e-03 1.05094982e+00,-2.28053599e-03 1.05130795e+00,6.71896938e-03 1.09966215e-02,1.04087657e-03 1.14093928e-02,-1.26510728e-03 1.14679991e-02,-2.80625060e-05 1.10603786e-02,-1.25279876e-04 1.09858158e-02,2.43998258e-03 1.03072738e-02,-2.09646231e-03 1.18564802e-02,-4.23227093e-04 
-6 11 17 1.31768846e+00,9.29631764e-04 1.29645383e+00,-2.06458037e-03 1.31137212e+00,4.59786070e-03 1.19159859e+00,4.74904665e-04 1.02947850e+00,5.39140960e-03 1.02642325e+00,-8.82286600e-04 1.02783188e+00,6.27785120e-03 1.06950265e-02,1.38685566e-03 1.07919311e-02,-1.18526106e-03 1.10008140e-02,-7.53868306e-04 1.04979798e-02,-7.96788509e-04 1.06584769e-02,1.77119197e-03 9.68182570e-03,-2.23073732e-03 1.13739194e-02,-9.37721847e-04 
-6 11 18 1.29319533e+00,2.37477109e-03 1.27393267e+00,-1.32642936e-03 1.28658276e+00,6.76734998e-03 1.16389535e+00,2.41928040e-04 1.00551680e+00,3.94963848e-03 9.99055079e-01,-1.34298324e-04 1.00229597e+00,5.12092354e-03 9.17359590e-03,1.64457540e-03 8.84434458e-03,-1.44095053e-03 9.17950019e-03,-1.33267267e-03 8.67354676e-03,-1.47888702e-03 8.85466452e-03,9.50006348e-04 7.92165184e-03,-2.40198688e-03 9.26842872e-03,-1.49803338e-03 
-6 11 19 1.26943000e+00,4.26244571e-03 1.25207052e+00,-4.87831114e-04 1.26260025e+00,9.18478317e-03 1.13413285e+00,-3.57332145e-04 9.77590949e-01,1.49631317e-03 9.68764533e-01,-1.85119459e-04 9.73254430e-01,3.98711743e-03 7.15453907e-03,1.37359434e-03 6.29664908e-03,-1.80680258e-03 6.73230782e-03,-1.48029097e-03 6.23780970e-03,-1.58631684e-03 6.23857377e-03,5.14425902e-04 5.70985741e-03,-2.15968571e-03 6.42047412e-03,-1.60617143e-03 
-6 12 1 1.41720564e+00,1.69002288e-03 1.42876883e+00,-2.38297032e-03 1.42355786e+00,-1.19956696e-03 1.33392958e+00,-1.38203140e-02 1.19282848e+00,-2.22547441e-03 1.18679206e+00,-7.05000274e-03 1.17967895e+00,4.98181979e-03 1.00934755e-02,8.41734299e-04 8.32483234e-03,-5.08258852e-03 1.04723466e-02,-2.42167735e-03 9.15014417e-03,2.80377574e-03 8.83453531e-03,1.28446121e-03 8.83277277e-03,-5.80032988e-03 9.73474019e-03,-2.11524248e-03 
-6 12 2 1.42440248e+00,1.10613253e-03 1.43257511e+00,-1.94689555e-03 1.43165708e+00,-2.26690611e-03 1.34094483e+00,-1.52765364e-02 1.20529224e+00,-3.00187745e-03 1.19599139e+00,-7.24316309e-03 1.18893402e+00,6.02326898e-03 1.27495006e-02,3.21799911e-04 1.02063809e-02,-5.24231193e-03 1.29125197e-02,-1.46722648e-03 1.18315415e-02,3.76482441e-03 1.09729541e-02,1.55261515e-03 1.06095307e-02,-5.20146428e-03 1.19395275e-02,-2.05590653e-03 
-6 12 3 1.42983838e+00,3.77791142e-04 1.43440755e+00,-1.26589250e-03 1.43751884e+00,-3.17327459e-03 1.34546014e+00,-1.62790639e-02 1.21483580e+00,-3.50565485e-03 1.20360327e+00,-6.97499053e-03 1.19647884e+00,7.48016173e-03 1.73270122e-02,6.39819199e-04 1.38422760e-02,-4.93305416e-03 1.72387971e-02,-7.82488259e-04 1.59017503e-02,3.21714343e-03 1.50453019e-02,1.27290423e-03 1.39934994e-02,-5.23761677e-03 1.64880071e-02,-2.42823061e-03 
-6 12 4 1.43311167e+00,-3.28943379e-04 1.43387568e+00,-5.33471831e-04 1.44113295e+00,-3.66453432e-03 1.34706178e+00,-1.68078231e-02 1.21721545e+00,-3.99318711e-03 1.20667929e+00,-6.96943178e-03 1.20010297e+00,8.18590695e-03 1.93995542e-02,1.98241551e-03 1.54861908e-02,-4.37131548e-03 1.92852188e-02,-1.06237278e-03 1.75559105e-02,1.17192770e-03 1.71054568e-02,3.57238694e-04 1.55296797e-02,-6.18924598e-03 1.87605731e-02,-3.16098800e-03 
-6 12 5 1.43399487e+00,-1.03237264e-03 1.43095338e+00,1.85830857e-04 1.44239348e+00,-3.85097552e-03 1.34544013e+00,-1.68216969e-02 1.21132143e+00,-4.55702729e-03 1.20340470e+00,-7.43067087e-03 1.19822830e+00,7.67965630e-03 1.67254365e-02,2.95594048e-03 1.33344240e-02,-4.12608947e-03 1.68758387e-02,-1.79034678e-03 1.50620620e-02,-5.12185990e-04 1.50267772e-02,-1.17409675e-04 1.35600764e-02,-6.98761401e-03 1.63303185e-02,-3.45253326e-03 
-6 12 6 1.43256347e+00,-1.71405084e-03 1.42597886e+00,8.04251678e-04 1.44106510e+00,-3.97179137e-03 1.34083095e+00,-1.62047419e-02 1.20105261e+00,-3.95714773e-03 1.19553901e+00,-7.62148308e-03 1.19173987e+00,6.70651202e-03 1.19894909e-02,2.43857049e-03 9.83787700e-03,-4.43378702e-03 1.24225652e-02,-2.04186229e-03 1.10451863e-02,-2.82671722e-04 1.11567290e-02,6.52617824e-04 1.03737632e-02,-6.63534368e-03 1.20370826e-02,-2.83177123e-03 
-6 12 7 1.42918126e+00,-2.22683491e-03 1.41941951e+00,1.10860089e-03 1.43715163e+00,-3.97620275e-03 1.33372909e+00,-1.49044472e-02 1.19016912e+00,-2.14219538e-03 1.18586874e+00,-7.10098089e-03 1.18257357e+00,6.13052383e-03 9.40865312e-03,1.10215181e-03 8.55383164e-03,-4.80630784e-03 9.96124640e-03,-1.72265195e-03 9.28689339e-03,1.27912952e-03 9.22120330e-03,2.00811778e-03 9.21248097e-03,-5.46961199e-03 1.01920231e-02,-1.84605960e-03 
-6 12 8 1.42444944e+00,-2.51633816e-03 1.41179236e+00,1.07436804e-03 1.43111524e+00,-3.63891131e-03 1.32463314e+00,-1.29534441e-02 1.17930948e+00,-1.26183019e-03 1.17546821e+00,-6.56976646e-03 1.17213324e+00,6.14674293e-03 1.00453289e-02,4.33214428e-04 9.97898300e-03,-4.63480999e-03 1.06733681e-02,-1.43954777e-03 1.05153940e-02,2.39810737e-03 1.00461706e-02,2.69312565e-03 1.04405194e-02,-4.53011505e-03 1.14539922e-02,-1.39199165e-03 
-6 12 9 1.41871112e+00,-2.57817505e-03 1.40340195e+00,9.20449628e-04 1.42341221e+00,-2.91339808e-03 1.31396058e+00,-1.06162175e-02 1.16727857e+00,-1.95919868e-03 1.16368693e+00,-6.43670556e-03 1.16062655e+00,6.27866913e-03 1.16325408e-02,9.11203661e-04 1.17054529e-02,-3.87914059e-03 1.23994260e-02,-1.45938550e-03 1.24308594e-02,2.16558641e-03 1.15094587e-02,2.35021768e-03 1.17957419e-02,-4.20253285e-03 1.30142366e-02,-1.58991946e-03 
-6 12 10 1.41127418e+00,-2.40476567e-03 1.39364155e+00,7.90552959e-04 1.41375348e+00,-2.00485689e-03 1.30158196e+00,-8.33014312e-03 1.15165017e+00,-2.04860662e-03 1.14895026e+00,-6.09712689e-03 1.14660795e+00,6.03325199e-03 1.19859058e-02,1.73403351e-03 1.18200837e-02,-2.96123476e-03 1.28350368e-02,-1.40454455e-03 1.29217406e-02,1.14334795e-03 1.17065807e-02,1.70223000e-03 1.15759003e-02,-3.99797703e-03 1.27337798e-02,-1.80276996e-03 
-6 12 11 1.40089011e+00,-2.17241068e-03 1.38126810e+00,6.40250078e-04 1.40138885e+00,-1.17421073e-03 1.28688585e+00,-6.27872510e-03 1.13089720e+00,-5.95411349e-04 1.13034636e+00,-5.26596088e-03 1.12869815e+00,5.46114433e-03 1.11769757e-02,2.05464769e-03 1.07848016e-02,-2.25044166e-03 1.18980394e-02,-9.45868430e-04 1.20738541e-02,2.89970266e-04 1.08927792e-02,1.50373245e-03 1.03579042e-02,-3.47858761e-03 1.13237445e-02,-1.61957300e-03 
-6 12 12 1.38720099e+00,-2.07160877e-03 1.36589156e+00,3.18525558e-04 1.38620262e+00,-4.65770431e-04 1.26973359e+00,-4.26992099e-03 1.10649832e+00,6.28076653e-04 1.10843375e+00,-4.45388135e-03 1.10734331e+00,4.93494333e-03 1.04138396e-02,1.87105839e-03 1.00379181e-02,-1.85796514e-03 1.08717609e-02,-3.14822134e-04 1.11222333e-02,-1.03950924e-04 1.03186053e-02,1.74157084e-03 9.55838761e-03,-2.88800770e-03 1.04691356e-02,-1.26349679e-03 
-6 12 13 1.37091627e+00,-1.91180976e-03 1.34843492e+00,-3.57159846e-04 1.36886150e+00,3.54498142e-04 1.25100535e+00,-2.20379444e-03 1.08167620e+00,9.69791741e-04 1.08476828e+00,-4.03251075e-03 1.08434396e+00,4.91279672e-03 1.01780860e-02,1.57515468e-03 1.00335412e-02,-1.74311124e-03 1.04708299e-02,5.94271872e-05 1.06421152e-02,-2.67230184e-04 1.03495478e-02,1.98823763e-03 9.48529180e-03,-2.62913199e-03 1.04950066e-02,-1.06359850e-03 
-6 12 14 1.35272965e+00,-1.33503701e-03 1.32993898e+00,-1.33767549e-03 1.34992714e+00,1.50788417e-03 1.23165325e+00,-5.08899686e-04 1.05986736e+00,1.96504257e-03 1.06199566e+00,-3.64277798e-03 1.06236146e+00,5.72202202e-03 1.02328139e-02,1.28817587e-03 1.03072595e-02,-1.77708897e-03 1.05331698e-02,7.13892141e-05 1.04617029e-02,-3.70289929e-04 1.05514591e-02,2.06945762e-03 9.58454120e-03,-2.60239774e-03 1.07766655e-02,-1.04524097e-03 
-6 12 15 1.33298492e+00,-3.09632190e-04 1.31083036e+00,-2.11173262e-03 1.32956428e+00,2.98614996e-03 1.21127667e+00,2.58409231e-04 1.04227117e+00,3.70539197e-03 1.04184279e+00,-2.63021465e-03 1.04305504e+00,6.84513362e-03 1.04448737e-02,1.03963113e-03 1.05065983e-02,-1.79543610e-03 1.07676974e-02,-1.82904095e-04 1.04221708e-02,-5.35396726e-04 1.07240993e-02,1.96457331e-03 9.60699307e-03,-2.54243713e-03 1.10822366e-02,-1.20440497e-03 
-6 12 16 1.31214705e+00,9.66160814e-04 1.29132361e+00,-2.06017970e-03 1.30805080e+00,4.72375786e-03 1.18853474e+00,1.61116215e-04 1.02538287e+00,4.16815743e-03 1.02197494e+00,-1.11258189e-03 1.02423944e+00,7.03822838e-03 1.05336966e-02,1.07771004e-03 1.03559926e-02,-1.74750831e-03 1.07798214e-02,-7.20646530e-04 1.02240236e-02,-9.97880755e-04 1.06729549e-02,1.46799166e-03 9.39224443e-03,-2.54574953e-03 1.11590201e-02,-1.68216906e-03 
-6 12 17 1.29085598e+00,2.39092052e-03 1.27166456e+00,-1.05542244e-03 1.28597996e+00,6.71775951e-03 1.16286776e+00,-2.92082267e-04 1.00444206e+00,2.71459613e-03 9.98327609e-01,2.97024434e-05 1.00192769e+00,5.76527977e-03 9.66798550e-03,1.45638687e-03 9.22524932e-03,-1.74319978e-03 9.80210906e-03,-1.45975864e-03 9.08043887e-03,-1.73357218e-03 9.59483973e-03,5.69418525e-04 8.26442840e-03,-2.69367057e-03 1.00165884e-02,-2.31994979e-03 
-6 12 18 1.26971316e+00,3.93831219e-03 1.25202837e+00,3.98345332e-04 1.26400241e+00,8.83373496e-03 1.13491151e+00,-7.89263685e-04 9.77948260e-01,6.68896696e-04 9.69713702e-01,3.75015367e-04 9.74527129e-01,3.89489335e-03 7.52790513e-03,1.65135148e-03 6.90487336e-03,-1.86252617e-03 7.50569833e-03,-1.94956354e-03 6.68714820e-03,-2.14529048e-03 7.09714816e-03,-1.50989158e-04 5.98074322e-03,-2.58051282e-03 7.24127591e-03,-2.53482450e-03 
-6 13 1 1.38740230e+00,1.39336972e-03 1.39639050e+00,-9.47581334e-04 1.39217069e+00,-2.92721884e-04 1.29704181e+00,-8.81324719e-03 1.14273009e+00,-3.34971899e-03 1.13975743e+00,-6.33178416e-03 1.13512294e+00,2.99523699e-03 8.63631237e-03,1.06011045e-03 7.02381738e-03,-3.84140840e-03 9.12119195e-03,-2.16899286e-03 8.09449098e-03,3.30225416e-03 7.93081528e-03,2.50874344e-03 7.75876495e-03,-3.88591442e-03 8.23378763e-03,-1.47995134e-04 
-6 13 2 1.39343409e+00,7.03610101e-04 1.39931557e+00,-4.60718088e-04 1.39919280e+00,-1.20582460e-03 1.30288194e+00,-1.05070014e-02 1.15271485e+00,-3.76564584e-03 1.14623766e+00,-6.43758309e-03 1.14230122e+00,4.05541057e-03 1.01112105e-02,1.04510834e-03 8.06529064e-03,-4.03453304e-03 1.03398013e-02,-6.63833793e-04 1.00715319e-02,4.03696316e-03 9.03677336e-03,2.05652244e-03 9.12239682e-03,-3.41086125e-03 9.69510509e-03,-8.51571527e-04 
-6 13 3 1.39766424e+00,3.37208637e-05 1.40025375e+00,1.77232597e-04 1.40409977e+00,-2.00850840e-03 1.30603158e+00,-1.15482952e-02 1.15847788e+00,-3.13317296e-03 1.15155299e+00,-5.92683897e-03 1.14741426e+00,6.13290650e-03 1.35440894e-02,1.97160974e-03 1.09224651e-02,-3.77949520e-03 1.34826783e-02,7.28861391e-04 1.33034625e-02,3.26634212e-03 1.19868524e-02,9.59078064e-04 1.17433282e-02,-3.66496835e-03 1.32751835e-02,-2.43662384e-03 
-6 13 4 1.40043939e+00,-3.46722596e-04 1.39953125e+00,6.94576179e-04 1.40736879e+00,-2.33204417e-03 1.30680902e+00,-1.18419759e-02 1.15868724e+00,-2.34706604e-03 1.15470157e+00,-5.70807140e-03 1.15021044e+00,7.60519796e-03 1.52272030e-02,3.63577342e-03 1.23831025e-02,-3.25898224e-03 1.52555257e-02,8.79731798e-04 1.44944693e-02,1.26870945e-03 1.34904644e-02,-2.89572155e-04 1.26436877e-02,-4.70971827e-03 1.49859575e-02,-3.82685525e-03 
-6 13 5 1.40183648e+00,-5.90388015e-04 1.39733249e+00,1.06490311e-03 1.40893776e+00,-2.24572286e-03 1.30534885e+00,-1.15547122e-02 1.15415563e+00,-2.44577646e-03 1.15377310e+00,-6.21703632e-03 1.14962880e+00,7.25159288e-03 1.31868211e-02,4.46264014e-03 1.08000517e-02,-2.95920750e-03 1.36898475e-02,-5.48781767e-05 1.23318015e-02,-1.28028141e-04 1.18022965e-02,-3.97016591e-04 1.06494192e-02,-5.44410309e-03 1.28572836e-02,-3.71412988e-03 
-6 13 6 1.40148660e+00,-9.20013533e-04 1.39352706e+00,1.33660605e-03 1.40817379e+00,-2.08269275e-03 1.30165438e+00,-1.08666664e-02 1.14783563e+00,-2.43546356e-03 1.14851125e+00,-6.51071559e-03 1.14527284e+00,5.66405852e-03 9.66046697e-03,3.43560957e-03 8.18078655e-03,-3.09780600e-03 1.05254872e-02,-1.04871068e-03 9.24203412e-03,3.34502129e-04 8.99555220e-03,1.10496818e-03 8.03989254e-03,-5.02242935e-03 9.52065102e-03,-2.09773614e-03 
-6 13 7 1.39892460e+00,-1.34436386e-03 1.38787720e+00,1.38204068e-03 1.40463942e+00,-1.93780795e-03 1.29561829e+00,-9.83004562e-03 1.14031094e+00,-1.56363623e-03 1.13972364e+00,-5.88518067e-03 1.13726293e+00,4.39630339e-03 8.17558152e-03,1.49728766e-03 7.49125279e-03,-3.31452425e-03 8.92720273e-03,-1.46878564e-03 8.36589797e-03,1.87466347e-03 8.14981345e-03,3.02195406e-03 7.62575121e-03,-3.91040990e-03 8.66080169e-03,-3.75718762e-04 
-6 13 8 1.39425885e+00,-1.78686919e-03 1.38056524e+00,1.09859215e-03 1.39867941e+00,-1.64606601e-03 1.28744478e+00,-8.32772591e-03 1.13000488e+00,-1.11500005e-03 1.12847333e+00,-5.28267282e-03 1.12648998e+00,4.54179904e-03 9.46932637e-03,4.08223630e-04 9.08091596e-03,-3.16894203e-03 9.82332039e-03,-1.39505914e-03 9.99188506e-03,2.80395486e-03 9.65550617e-03,3.79410346e-03 9.40651642e-03,-3.13158181e-03 1.05309660e-02,1.54841206e-04 
-6 13 10 1.38011178e+00,-1.98599943e-03 1.36232249e+00,1.07124019e-04 1.38150131e+00,-3.69765633e-04 1.26695249e+00,-4.78409761e-03 1.10314227e+00,-6.79158057e-04 1.10332992e+00,-5.39077303e-03 1.10262815e+00,7.16652745e-03 1.20028408e-02,1.72629374e-03 1.12563539e-02,-2.14612624e-03 1.22082475e-02,-4.52222857e-04 1.23815825e-02,1.34225316e-03 1.18393525e-02,1.97257673e-03 1.11788359e-02,-3.02894493e-03 1.24773959e-02,-1.15356084e-03 
-6 13 11 1.36945360e+00,-1.61962897e-03 1.35008187e+00,-1.82299403e-04 1.36946916e+00,3.25164223e-04 1.25393137e+00,-3.55552373e-03 1.08682747e+00,1.51347982e-03 1.08872170e+00,-4.32228340e-03 1.08836566e+00,7.34091152e-03 1.13777658e-02,2.22662537e-03 1.06239571e-02,-1.84734218e-03 1.17684921e-02,1.15855572e-04 1.15833976e-02,4.04186333e-04 1.12212027e-02,1.26030562e-03 1.01539924e-02,-2.87156327e-03 1.13239167e-02,-1.46306141e-03 
-6 13 12 1.35550402e+00,-1.23531101e-03 1.33484471e+00,-3.27172477e-04 1.35456057e+00,9.61827337e-04 1.23809447e+00,-2.49081181e-03 1.06764683e+00,3.10985581e-03 1.07091929e+00,-2.88318002e-03 1.07061862e+00,6.61912543e-03 1.05303651e-02,2.12409056e-03 1.00115042e-02,-1.78598406e-03 1.09599132e-02,2.85825654e-04 1.05395045e-02,-1.83384583e-04 1.05951998e-02,1.06006367e-03 9.19909800e-03,-2.73354420e-03 1.03142202e-02,-1.54096693e-03 
-6 13 13 1.33880940e+00,-7.59879643e-04 1.31744808e+00,-6.37349761e-04 1.33740773e+00,1.83153487e-03 1.22007694e+00,-1.30992007e-03 1.04746499e+00,3.41719444e-03 1.05031556e+00,-2.08213560e-03 1.05048350e+00,6.10065455e-03 9.84197137e-03,1.75081695e-03 9.62316624e-03,-1.88209814e-03 1.01782145e-02,-7.05282848e-05 9.67906106e-03,-5.63460710e-04 1.01878545e-02,1.02755036e-03 8.57983900e-03,-2.81959798e-03 9.72176639e-03,-1.63859770e-03 
-6 13 14 1.32043100e+00,9.79500224e-05 1.29927590e+00,-1.15941010e-03 1.31890383e+00,3.21032274e-03 1.20080073e+00,-3.90594300e-04 1.02952113e+00,3.69248808e-03 1.02959253e+00,-1.69307826e-03 1.03091760e+00,6.45852873e-03 9.24735286e-03,1.30272875e-03 9.14159453e-03,-2.03455776e-03 9.46215627e-03,-6.42903340e-04 8.98958950e-03,-8.06064983e-04 9.75284728e-03,1.00027059e-03 8.06371281e-03,-2.91590680e-03 9.31215833e-03,-1.78461864e-03 
-6 13 15 1.30150534e+00,1.35249181e-03 1.28138663e+00,-1.36242245e-03 1.29973951e+00,5.02594051e-03 1.17996800e+00,-2.46536333e-04 1.01402823e+00,3.78980375e-03 1.01036438e+00,-8.18301364e-04 1.01325236e+00,6.96954406e-03 8.79820765e-03,9.63299320e-04 8.50734680e-03,-2.11271042e-03 8.87105325e-03,-1.11529420e-03 8.48149961e-03,-1.05445852e-03 9.27812047e-03,8.59370358e-04 7.63696610e-03,-2.84847554e-03 9.11540194e-03,-2.06408553e-03 
-6 13 16 1.28295381e+00,2.77909063e-03 1.26422529e+00,-7.10711003e-04 1.28044215e+00,7.03158581e-03 1.15666781e+00,-7.24356789e-04 9.96485075e-01,2.30406327e-03 9.90099412e-01,3.83182608e-04 9.94539520e-01,6.39073006e-03 8.21382800e-03,1.00608085e-03 7.61111082e-03,-2.05534039e-03 8.13676945e-03,-1.51618445e-03 7.79090561e-03,-1.54668305e-03 8.52854561e-03,3.57707981e-04 7.01336682e-03,-2.77213686e-03 8.69153549e-03,-2.57046812e-03 
-6 13 17 1.26494532e+00,4.15729519e-03 1.24744320e+00,6.96354792e-04 1.26122144e+00,8.99498456e-03 1.13090585e+00,-1.28637143e-03 9.72494388e-01,-2.34530531e-04 9.65002668e-01,9.46311611e-04 9.70460242e-01,4.65386227e-03 6.77194274e-03,1.31608267e-03 6.03057697e-03,-1.94961928e-03 6.61661406e-03,-1.88125991e-03 6.17843834e-03,-2.10587599e-03 6.81833394e-03,-3.91486855e-04 5.49631083e-03,-2.64481881e-03 7.01747298e-03,-2.93988224e-03 
-6 14 1 1.35698774e+00,4.18252525e-04 1.36355228e+00,-8.30811802e-04 1.36012777e+00,9.42218237e-04 1.26125572e+00,-5.08567666e-03 1.09246089e+00,-3.48723348e-03 1.09408481e+00,-6.07417859e-03 1.09197259e+00,3.24739648e-03 9.25940099e-03,7.04223393e-04 7.66331157e-03,-2.91671865e-03 9.12791383e-03,-1.95042817e-03 9.07850496e-03,2.77870957e-03 9.02299571e-03,2.88943897e-03 8.14097094e-03,-2.84027811e-03 8.98166335e-03,1.11707193e-03 
-6 14 2 1.36151096e+00,-3.62990911e-04 1.36521239e+00,-2.47550806e-04 1.36599627e+00,2.60448189e-04 1.26538289e+00,-6.84292632e-03 1.09640352e+00,-3.58345512e-03 1.09636563e+00,-6.35665859e-03 1.09510157e+00,4.12769036e-03 9.03409253e-03,1.17928568e-03 7.45631190e-03,-3.07376584e-03 8.44288811e-03,-4.45227792e-05 9.50992179e-03,3.46706564e-03 8.49734865e-03,2.23379507e-03 8.52722895e-03,-2.43567421e-03 9.05087215e-03,2.00170153e-04 
-6 14 3 1.36385181e+00,-8.68831617e-04 1.36449366e+00,2.85099234e-04 1.36961421e+00,-4.07697090e-04 1.26665899e+00,-7.60039423e-03 1.09555860e+00,-2.01893683e-03 1.09704028e+00,-5.92820769e-03 1.09552059e+00,6.40852589e-03 1.04559619e-02,2.57254469e-03 8.83077391e-03,-2.78858135e-03 9.68825655e-03,1.76696425e-03 1.09886144e-02,3.08149627e-03 9.58455852e-03,1.06336571e-03 9.78841981e-03,-2.70123106e-03 1.07476510e-02,-1.78826883e-03 
-6 14 5 1.36799918e+00,-5.90621448e-04 1.36217157e+00,4.89496461e-04 1.37417415e+00,-5.21145366e-04 1.26575680e+00,-6.41680950e-03 1.09336159e+00,2.98936567e-04 1.10099877e+00,-5.97415499e-03 1.09763389e+00,8.21908271e-03 1.00677347e-02,5.03481421e-03 8.88580216e-03,-2.05845676e-03 1.07701438e-02,9.98779679e-04 1.01310418e-02,1.07209483e-03 9.47212190e-03,2.15909544e-04 8.37140134e-03,-4.11800285e-03 9.98864524e-03,-3.04428934e-03 
-6 14 6 1.36932209e+00,-5.85949590e-04 1.36036670e+00,5.72478401e-04 1.37423334e+00,-2.78924238e-04 1.26372854e+00,-5.68386340e-03 1.09464221e+00,-1.65137508e-04 1.10074210e+00,-5.97649936e-03 1.09727982e+00,6.33697387e-03 8.58526884e-03,3.74711019e-03 7.82630902e-03,-2.17545215e-03 9.73792611e-03,-5.75060859e-04 8.82119198e-03,1.48049647e-03 8.50548514e-03,1.85472652e-03 6.95366982e-03,-3.69194987e-03 8.32147074e-03,-1.11912412e-03 
-6 14 7 1.36779156e+00,-9.08815612e-04 1.35605507e+00,6.56618325e-04 1.37123859e+00,-8.20638967e-05 1.25925795e+00,-5.17846880e-03 1.09274705e+00,-2.30849814e-04 1.09510807e+00,-4.97462688e-03 1.09238720e+00,4.68246772e-03 8.98133691e-03,1.56104274e-03 8.30535504e-03,-2.31538208e-03 9.60235565e-03,-1.53852359e-03 9.35975065e-03,2.33885029e-03 9.18079954e-03,3.63387724e-03 7.56754671e-03,-2.78902000e-03 8.91320444e-03,6.66941819e-04 
-6 14 8 1.36262846e+00,-1.39731763e-03 1.34858498e+00,4.79126580e-04 1.36513015e+00,1.92103122e-04 1.25191273e+00,-4.51356419e-03 1.08400368e+00,-2.91520731e-04 1.08404604e+00,-4.09650730e-03 1.08280291e+00,4.89837223e-03 1.11737104e-02,2.86070160e-04 1.00834020e-02,-2.16081796e-03 1.07736087e-02,-1.57404026e-03 1.13316627e-02,2.43467550e-03 1.11915557e-02,4.06368365e-03 9.71180589e-03,-2.28754694e-03 1.13712471e-02,9.06076937e-04 
-6 14 9 1.35480034e+00,-1.71446229e-03 1.33893468e+00,-1.17434816e-05 1.35684885e+00,6.83207597e-04 1.24260062e+00,-3.52026511e-03 1.07116361e+00,-5.05872043e-04 1.07106846e+00,-4.18567754e-03 1.07168024e+00,6.81153228e-03 1.30385757e-02,5.75443839e-04 1.13594827e-02,-1.83201232e-03 1.20696482e-02,-9.35173357e-04 1.27306904e-02,1.51184582e-03 1.26388724e-02,2.95968384e-03 1.12711917e-02,-2.40311766e-03 1.31945871e-02,-2.30800297e-04 
-6 14 10 1.34535160e+00,-1.50258000e-03 1.32809041e+00,-5.34558813e-04 1.34698252e+00,1.37892765e-03 1.23206875e+00,-2.65499851e-03 1.05891252e+00,4.88269584e-04 1.05933310e+00,-4.11434915e-03 1.06130610e+00,8.66427055e-03 1.30428218e-02,1.57163385e-03 1.11159898e-02,-1.67058189e-03 1.23419259e-02,-1.20571260e-04 1.23661928e-02,3.02283470e-04 1.24199361e-02,1.35089021e-03 1.10308696e-02,-2.70900307e-03 1.29039417e-02,-1.59824878e-03 
-6 14 11 1.33410844e+00,-7.74782120e-04 1.31577669e+00,-7.07217514e-04 1.33516123e+00,2.13996408e-03 1.21962844e+00,-2.30905288e-03 1.04715180e+00,2.80990987e-03 1.04810413e+00,-2.80379503e-03 1.05016378e+00,8.95990498e-03 1.15642424e-02,2.19143975e-03 9.95536631e-03,-1.81126330e-03 1.15182723e-02,3.33735926e-04 1.07491848e-02,-5.01328677e-04 1.10946159e-02,2.07312334e-04 9.54976190e-03,-2.89576682e-03 1.11591768e-02,-2.41714592e-03 
-6 14 12 1.32050770e+00,1.49862948e-04 1.30141316e+00,-4.73260522e-04 1.32101168e+00,2.94137481e-03 1.20430225e+00,-2.17716808e-03 1.03326841e+00,4.51024588e-03 1.03438802e+00,-1.11023881e-03 1.03591635e+00,7.91697067e-03 9.75055299e-03,2.13268154e-03 8.80380341e-03,-2.10347290e-03 1.01182717e-02,1.22475222e-04 8.94982384e-03,-8.21922571e-04 9.64538465e-03,-2.82590713e-04 7.89660653e-03,-3.02739721e-03 9.22277688e-03,-2.63882830e-03 
-6 14 13 1.30479524e+00,1.15856561e-03 1.28543555e+00,-1.71491672e-04 1.30498917e+00,4.04017735e-03 1.18635193e+00,-1.83387636e-03 1.01749507e+00,4.56976034e-03 1.01706831e+00,-2.81799705e-04 1.01895831e+00,6.88404262e-03 8.20811440e-03,1.64952995e-03 7.81673367e-03,-2.32918836e-03 8.56460337e-03,-5.88301699e-04 7.51076875e-03,-8.88260782e-04 8.41448054e-03,-3.50640555e-04 6.54297508e-03,-3.11446461e-03 7.66595949e-03,-2.46817544e-03 
-6 14 14 1.28806570e+00,2.36300309e-03 1.26911765e+00,4.05849661e-05 1.28803811e+00,5.65141425e-03 1.16660648e+00,-1.47523027e-03 1.00153472e+00,3.74104824e-03 9.97702178e-01,7.54612076e-05 1.00110232e+00,6.58288127e-03 7.07668477e-03,1.04583760e-03 6.79890527e-03,-2.36206321e-03 7.19807848e-03,-1.29141806e-03 6.55302808e-03,-8.72320619e-04 7.42314736e-03,-1.97689296e-04 5.61012420e-03,-2.96629750e-03 6.68698929e-03,-2.17557907e-03 
-6 14 15 1.27163925e+00,3.71985494e-03 1.25358998e+00,4.94344695e-04 1.27099606e+00,7.57871649e-03 1.14518809e+00,-1.49182617e-03 9.84075433e-01,2.32512787e-03 9.77211987e-01,8.44326100e-04 9.82257788e-01,6.29839398e-03 6.36868714e-03,6.42553527e-04 5.78314444e-03,-2.16393955e-03 6.24716231e-03,-1.62771527e-03 6.01442172e-03,-9.59989219e-04 6.71422890e-03,-7.09274364e-05 5.12137513e-03,-2.58570107e-03 6.32581613e-03,-2.10031024e-03 
-6 14 16 1.25616549e+00,4.99058054e-03 1.23899256e+00,1.45098754e-03 1.25423833e+00,9.40448324e-03 1.12195678e+00,-1.77006810e-03 9.61863174e-01,5.01835639e-05 9.54190856e-01,1.46417896e-03 9.60188098e-01,5.09067399e-03 5.67284015e-03,6.82569020e-04 4.69748922e-03,-1.79529674e-03 5.39777255e-03,-1.62958890e-03 5.35642347e-03,-1.28874108e-03 5.89546675e-03,-2.58123759e-04 4.57403149e-03,-2.18933591e-03 5.85603203e-03,-2.26510500e-03 
-6 15 1 1.32431355e+00,2.52352493e-04 1.32854887e+00,-9.12983664e-04 1.32696076e+00,2.81121926e-03 1.22576313e+00,-3.38968273e-03 1.05175529e+00,-1.46189323e-03 1.05479625e+00,-4.44929434e-03 1.05384596e+00,5.63371936e-03 1.07595192e-02,-3.18300318e-05 9.02996692e-03,-2.37768669e-03 9.88481494e-03,-1.83626835e-03 1.03926285e-02,8.45225442e-04 1.04531843e-02,2.18521390e-03 8.83669557e-03,-2.70371940e-03 1.05437719e-02,1.03172445e-03 
-6 15 2 1.32769262e+00,-5.71972558e-04 1.32916699e+00,-3.93351185e-04 1.33194054e+00,2.45309550e-03 1.22838572e+00,-4.86007993e-03 1.04925013e+00,-1.81215750e-03 1.05319851e+00,-5.48192930e-03 1.05279474e+00,5.52605413e-03 9.32430964e-03,5.36621012e-04 7.73223501e-03,-2.57603194e-03 7.65168771e-03,-1.17744266e-05 9.39852684e-03,1.50774800e-03 8.57590665e-03,1.58579187e-03 8.35681933e-03,-2.40509105e-03 9.41734020e-03,2.01624725e-04 
-6 15 3 1.32838559e+00,-8.24532735e-04 1.32692133e+00,-1.54808098e-04 1.33432259e+00,2.03124605e-03 1.22805122e+00,-5.12172537e-03 1.04267166e+00,-4.34519782e-04 1.04888826e+00,-5.93549738e-03 1.04875323e+00,6.81692048e-03 9.05877204e-03,1.84815612e-03 7.68389701e-03,-2.29753004e-03 7.23614889e-03,1.62620548e-03 9.25866143e-03,1.85649937e-03 8.13654742e-03,7.34768701e-04 8.39732980e-03,-2.63188952e-03 9.35238796e-03,-1.58594774e-03 
-6 15 4 1.32949939e+00,-3.84980802e-04 1.32513178e+00,-4.26538988e-04 1.33614616e+00,1.82879386e-03 1.22743455e+00,-4.08400755e-03 1.03962928e+00,1.53231065e-03 1.04822649e+00,-6.00906082e-03 1.04736088e+00,8.39323109e-03 8.95392862e-03,3.36976626e-03 7.88320774e-03,-1.82402551e-03 7.98015897e-03,1.82462312e-03 9.12503169e-03,1.86076757e-03 8.32140268e-03,1.71462098e-04 7.95131925e-03,-3.25993103e-03 9.11978232e-03,-2.85371211e-03 
-6 15 5 1.33231392e+00,1.86159366e-04 1.32524696e+00,-8.08786836e-04 1.33808703e+00,1.86351629e-03 1.22770889e+00,-2.75427457e-03 1.04400898e+00,2.25979602e-03 1.05256932e+00,-5.94390177e-03 1.05023978e+00,8.62490129e-03 8.48582412e-03,3.82739392e-03 7.77214443e-03,-1.60612587e-03 8.75820318e-03,5.84959951e-04 8.77904800e-03,2.03933118e-03 8.45905947e-03,6.27821261e-04 6.92309406e-03,-3.52333834e-03 8.23875098e-03,-2.32475696e-03 
-6 15 6 1.33491804e+00,3.44507618e-04 1.32541877e+00,-7.76329105e-04 1.33877757e+00,1.93981050e-03 1.22752765e+00,-2.18944037e-03 1.05221946e+00,1.91029880e-03 1.05724188e+00,-5.10076906e-03 1.05389628e+00,7.41434778e-03 8.67626291e-03,2.62863695e-03 8.13487546e-03,-1.74491805e-03 9.45808789e-03,-1.00057474e-03 9.16703322e-03,2.51382273e-03 9.13433832e-03,2.06178614e-03 6.65403640e-03,-3.01505223e-03 8.07530197e-03,-4.42549776e-04 
-6 15 7 1.33399574e+00,6.08282953e-05 1.32234346e+00,-3.16419301e-04 1.33631580e+00,2.00898917e-03 1.22434385e+00,-2.51259810e-03 1.05537408e+00,1.53625409e-03 1.05571751e+00,-3.30512898e-03 1.05302147e+00,6.19642214e-03 1.05206146e-02,7.67757663e-04 9.63520680e-03,-1.89678817e-03 1.05983384e-02,-1.86150587e-03 1.08800553e-02,2.59105088e-03 1.09311224e-02,3.32768925e-03 8.10714137e-03,-2.24415760e-03 9.86070073e-03,9.69386025e-04 
-6 15 8 1.32807332e+00,-3.50238453e-04 1.31457893e+00,1.16758593e-04 1.33017254e+00,2.24073559e-03 1.21698372e+00,-2.93236811e-03 1.04805613e+00,9.53046555e-04 1.04581905e+00,-1.94672827e-03 1.04555545e+00,6.29456840e-03 1.30824960e-02,-1.47319495e-04 1.13273141e-02,-1.77563843e-03 1.19880493e-02,-1.73714356e-03 1.27892131e-02,1.59298659e-03 1.28912654e-02,3.22712606e-03 1.02659504e-02,-1.97693522e-03 1.25162173e-02,5.79479873e-04 
-6 15 9 1.31866393e+00,-4.55685414e-04 1.30370022e+00,1.65349381e-04 1.32145979e+00,2.79982554e-03 1.20669779e+00,-2.85577956e-03 1.03430987e+00,1.95123357e-04 1.03180254e+00,-1.89118971e-03 1.03450370e+00,7.63880616e-03 1.41619511e-02,3.92411993e-04 1.15333064e-02,-1.55597369e-03 1.25851184e-02,-1.06521257e-03 1.30196144e-02,-1.56031570e-04 1.32749399e-02,1.75008114e-03 1.11180768e-02,-2.33689468e-03 1.36246800e-02,-1.29303827e-03 
-6 15 10 1.30807278e+00,1.03148753e-04 1.29205159e+00,-2.86234719e-05 1.31141920e+00,3.67631725e-03 1.19517794e+00,-2.62759046e-03 1.02163923e+00,6.53499782e-04 1.01923587e+00,-1.91797248e-03 1.02380669e+00,8.91706833e-03 1.26767990e-02,1.50655829e-03 9.83598349e-03,-1.60685122e-03 1.16694150e-02,-4.61716568e-04 1.09961709e-02,-1.61644616e-03 1.15532619e-02,-6.87183383e-05 9.82689198e-03,-2.86845508e-03 1.21086661e-02,-3.26897253e-03 
-6 15 11 1.29704111e+00,1.27527806e-03 1.28032334e+00,1.28287353e-05 1.30023002e+00,4.70532971e-03 1.18231604e+00,-2.80420719e-03 1.01148851e+00,2.56592035e-03 1.00886791e+00,-8.52413198e-04 1.01358389e+00,8.87595077e-03 9.56499293e-03,2.12135442e-03 7.37522729e-03,-2.00150444e-03 9.55306989e-03,-3.26601398e-04 7.85225639e-03,-2.09558001e-03 8.77895079e-03,-1.28941599e-03 7.26607985e-03,-3.19048794e-03 8.99559598e-03,-4.24354653e-03 
-6 15 12 1.28506695e+00,2.63949154e-03 1.26793359e+00,5.38390489e-04 1.28755630e+00,5.78434087e-03 1.16692352e+00,-3.19159556e-03 1.00012898e+00,3.98752438e-03 9.97101779e-01,4.42266754e-04 1.00132050e+00,7.52554995e-03 6.52024830e-03,1.89956711e-03 5.39892487e-03,-2.45464672e-03 7.14083301e-03,-6.91178114e-04 5.14410958e-03,-1.70290827e-03 6.27586310e-03,-1.67113062e-03 4.81865978e-03,-3.22171039e-03 5.96835231e-03,-4.00207540e-03 
-6 15 14 1.25862264e+00,4.99926718e-03 1.24157254e+00,2.09107913e-03 1.25902033e+00,8.54411204e-03 1.12890511e+00,-2.83166689e-03 9.68144090e-01,1.60257479e-03 9.61637026e-01,7.55591991e-04 9.67465986e-01,4.99679554e-03 3.87167204e-03,3.14156622e-04 3.62262884e-03,-2.36502128e-03 4.23238073e-03,-1.64310551e-03 3.44396675e-03,-5.03943248e-04 4.00528016e-03,-9.29800029e-04 2.88713049e-03,-2.40841714e-03 3.48815783e-03,-1.89119283e-03 
-6 16 1 1.29033952e+00,2.27037545e-03 1.29255836e+00,5.27067471e-04 1.29378581e+00,5.48624295e-03 1.18802218e+00,-3.91506149e-03 1.02416860e+00,1.53552066e-03 1.02361065e+00,-1.50982263e-03 1.02187079e+00,8.19185640e-03 1.17977168e-02,-6.36622430e-04 9.88794739e-03,-2.16052224e-03 1.09495006e-02,-2.25505907e-03 1.03800226e-02,-1.72245384e-03 1.09148530e-02,9.15183122e-04 8.90844693e-03,-3.08753914e-03 1.13520999e-02,-2.63578177e-04 
-6 16 2 1.29325267e+00,1.50088466e-03 1.29279163e+00,7.74166922e-04 1.29839029e+00,5.36661238e-03 1.19028363e+00,-4.83693347e-03 1.01845817e+00,3.68810000e-04 1.02046336e+00,-2.96736005e-03 1.01867053e+00,6.54436035e-03 9.24328912e-03,-4.80140331e-04 7.48395578e-03,-2.46492613e-03 7.26275906e-03,-1.24547598e-03 8.08628752e-03,-1.44457869e-03 7.75735849e-03,4.11079143e-04 7.55014761e-03,-3.09265122e-03 9.14893720e-03,-1.08953067e-03 
-6 16 3 1.29324728e+00,1.48789841e-03 1.28999576e+00,5.23913731e-04 1.30002280e+00,5.16631709e-03 1.18938170e+00,-4.55706521e-03 1.00897511e+00,4.95694235e-04 1.01249619e+00,-4.38113287e-03 1.01194160e+00,6.00381776e-03 7.39487411e-03,-5.27473829e-06 5.98706398e-03,-2.30304029e-03 5.07531677e-03,-2.13273967e-04 6.47876616e-03,-6.06184843e-04 5.92732835e-03,-2.29959614e-04 6.40796574e-03,-3.32693409e-03 7.51494868e-03,-2.52282579e-03 
-6 16 4 1.29391691e+00,2.15535100e-03 1.28813103e+00,-3.15661240e-04 1.30100373e+00,5.04566422e-03 1.18885519e+00,-3.07897400e-03 1.00602630e+00,1.68015025e-03 1.00907211e+00,-5.03899372e-03 1.00926960e+00,6.78460844e-03 6.52775779e-03,5.99334663e-04 5.55276034e-03,-1.91028750e-03 4.98359261e-03,-1.20497318e-04 5.93641850e-03,5.41345187e-04 5.76927578e-03,-5.23250093e-04 5.48024283e-03,-3.63588771e-03 6.51327712e-03,-3.24003089e-03 
-6 16 5 1.29677833e+00,2.77767552e-03 1.28893170e+00,-1.05518001e-03 1.30243585e+00,4.98471480e-03 1.19010511e+00,-1.69833826e-03 1.01360911e+00,2.49387458e-03 1.01382479e+00,-4.73750671e-03 1.01340863e+00,7.63927130e-03 6.71540998e-03,6.32691153e-04 6.10593476e-03,-1.71586784e-03 6.44041062e-03,-9.15011337e-04 6.66315004e-03,1.81987986e-03 6.93086958e-03,-1.06747647e-05 5.10743568e-03,-3.48611040e-03 6.29258569e-03,-2.31317814e-03 
-6 16 6 1.29961858e+00,2.81690955e-03 1.29011023e+00,-9.02717819e-04 1.30312024e+00,4.87382486e-03 1.19097936e+00,-1.66234112e-03 1.02543794e+00,2.51394011e-03 1.02142332e+00,-3.25839898e-03 1.01996818e+00,7.53539309e-03 8.39187939e-03,-1.78921732e-04 7.82642864e-03,-1.83479599e-03 8.75848221e-03,-1.76726629e-03 8.83592333e-03,2.71500638e-03 9.19167230e-03,1.12561563e-03 6.09202428e-03,-2.73551082e-03 7.59361466e-03,-4.23170074e-04 
-6 16 7 1.29864416e+00,2.40566158e-03 1.28765768e+00,1.99963169e-04 1.30097092e+00,4.78027251e-03 1.18787381e+00,-2.87267487e-03 1.02981748e+00,2.03743939e-03 1.02263316e+00,-1.08824204e-03 1.02133770e+00,6.70272758e-03 1.13490578e-02,-1.04477694e-03 1.02373103e-02,-1.95336170e-03 1.12506681e-02,-2.00720184e-03 1.17417747e-02,2.43357360e-03 1.19474411e-02,1.92194827e-03 8.40095576e-03,-1.96960724e-03 1.04042657e-02,5.86599892e-04 
-6 16 9 1.28239378e+00,2.22185475e-03 1.26882621e+00,2.21766008e-03 1.28679327e+00,5.58705292e-03 1.16736593e+00,-4.30326442e-03 1.00250176e+00,-3.86686511e-04 9.96684007e-01,3.86893899e-05 9.99804482e-01,6.36631376e-03 1.34516002e-02,4.67840749e-04 1.03965516e-02,-1.50706583e-03 1.21981538e-02,-1.17540473e-03 1.20209920e-02,-1.56755046e-03 1.24108313e-02,7.17614674e-05 1.00188055e-02,-2.33203365e-03 1.25766138e-02,-2.84493926e-03 
-6 16 10 1.27203988e+00,3.12664313e-03 1.25757356e+00,2.24453480e-03 1.27735009e+00,6.62879163e-03 1.15458919e+00,-4.03230690e-03 9.86065406e-01,-2.65150400e-04 9.81114323e-01,-4.33290325e-04 9.86179601e-01,6.93526619e-03 9.90644539e-03,1.88722090e-03 6.81488909e-03,-1.50297575e-03 9.33382698e-03,-9.14347224e-04 7.82523092e-03,-2.98930912e-03 8.70493244e-03,-1.38887065e-03 7.12057863e-03,-2.85074755e-03 9.17172657e-03,-4.94423885e-03 
-6 16 11 1.26245255e+00,4.52512914e-03 1.24737485e+00,2.19691954e-03 1.26737064e+00,7.83143531e-03 1.14137273e+00,-4.07902792e-03 9.74426562e-01,1.29797953e-03 9.68958708e-01,3.71347190e-05 9.74967530e-01,6.72999548e-03 4.98241411e-03,2.37171401e-03 2.85943334e-03,-1.85327010e-03 5.46723738e-03,-9.69438973e-04 2.97265844e-03,-2.84864473e-03 4.31905002e-03,-2.11089207e-03 3.30710669e-03,-2.96010892e-03 4.52558302e-03,-5.44102202e-03 
-6 16 12 1.25309033e+00,5.85168205e-03 1.23757335e+00,2.59281968e-03 1.25652383e+00,8.96714766e-03 1.12628123e+00,-4.37404059e-03 9.62565905e-01,2.19201098e-03 9.56510831e-01,7.57466039e-04 9.62845358e-01,5.32966825e-03 1.13588868e-03,1.74732863e-03 3.83834260e-04,-2.22225912e-03 2.32706766e-03,-1.21230681e-03 -2.33506474e-04,-1.55391043e-03 1.18431051e-03,-1.98886646e-03 5.66782319e-04,-2.60645650e-03 1.01720206e-03,-4.28028841e-03 
-6 17 1 1.25884746e+00,5.92742233e-03 1.25943611e+00,4.05975199e-03 1.26277787e+00,8.40655275e-03 1.14581198e+00,-5.27696696e-03 9.96807764e-01,2.41987123e-03 9.91562337e-01,-3.43306213e-04 9.88005699e-01,7.84370870e-03 1.10499003e-02,-7.19212342e-04 9.28187996e-03,-2.05775676e-03 1.10119316e-02,-3.13215949e-03 8.34739691e-03,-3.43516896e-03 9.77710962e-03,-1.71604022e-04 7.64627524e-03,-3.17265430e-03 1.03705611e-02,-1.80735750e-03 
-6 17 2 1.26193641e+00,5.38527906e-03 1.26007519e+00,4.13978868e-03 1.26756072e+00,8.40992617e-03 1.14900587e+00,-5.80402429e-03 9.94433390e-01,6.12942332e-04 9.91407647e-01,-1.33186261e-03 9.87126351e-01,4.78734141e-03 7.20759598e-03,-9.83516772e-04 5.81366397e-03,-2.30010522e-03 5.90668873e-03,-3.20673391e-03 4.74560033e-03,-3.75887197e-03 5.31416622e-03,-1.86697079e-04 5.30845750e-03,-3.48793651e-03 7.05456892e-03,-2.46666715e-03 
-6 17 3 1.26223927e+00,5.52219747e-03 1.25789620e+00,3.55605334e-03 1.26907083e+00,8.33273254e-03 1.14887788e+00,-5.24842537e-03 9.86924830e-01,-6.53026129e-04 9.83430180e-01,-2.97204276e-03 9.81260150e-01,2.55481895e-03 3.61451628e-03,-1.49391248e-03 2.84028626e-03,-2.15138735e-03 1.92530678e-03,-2.67400209e-03 1.64586169e-03,-2.80899392e-03 1.96790307e-03,-4.65898480e-04 3.03587691e-03,-3.64238223e-03 4.00113812e-03,-3.29741423e-03 
-6 17 4 1.26289978e+00,6.14359937e-03 1.25645281e+00,2.36891343e-03 1.26936977e+00,8.33239576e-03 1.14895929e+00,-3.80980007e-03 9.85424733e-01,-5.86140583e-04 9.78199735e-01,-4.02945914e-03 9.78906928e-01,2.58473780e-03 1.90138858e-03,-2.04661957e-03 1.71719300e-03,-1.86450930e-03 1.00852787e-03,-2.27459512e-03 6.55480918e-04,-9.96760226e-04 1.31664582e-03,-7.38495401e-04 1.82329708e-03,-3.56207986e-03 2.48047704e-03,-3.33486933e-03 
-6 17 5 1.26524155e+00,6.49284385e-03 1.25727151e+00,1.46505994e-03 1.26982413e+00,8.33849638e-03 1.15051751e+00,-2.86260848e-03 9.93531167e-01,-7.48494560e-05 9.81172276e-01,-3.95039545e-03 9.83285675e-01,3.86622610e-03 2.72578938e-03,-2.63975961e-03 2.86990352e-03,-1.79992417e-03 3.23284618e-03,-2.19543967e-03 2.42972463e-03,9.92925400e-04 3.39564614e-03,-6.53962677e-04 2.34363509e-03,-3.02258440e-03 3.13711670e-03,-2.10160382e-03 
-6 17 6 1.26725230e+00,6.14534080e-03 1.25816838e+00,1.75194562e-03 1.26979924e+00,8.20552348e-03 1.15104597e+00,-3.46831256e-03 1.00328705e+00,-3.29008056e-05 9.87578706e-01,-2.68837763e-03 9.89163414e-01,4.52443072e-03 5.88689086e-03,-3.11040181e-03 5.89907290e-03,-1.99588814e-03 7.27520473e-03,-2.12287147e-03 6.44634947e-03,2.19526321e-03 7.22425002e-03,-2.45052074e-04 4.75544345e-03,-2.13981975e-03 6.01056321e-03,-4.34185872e-04 
-6 17 7 1.26562860e+00,5.42383147e-03 1.25550143e+00,3.21188122e-03 1.26762648e+00,7.99836987e-03 1.14683264e+00,-5.12439515e-03 1.00226772e+00,-6.46706410e-04 9.87443253e-01,-1.00741734e-03 9.87816355e-01,3.95764434e-03 9.93250012e-03,-2.86657920e-03 9.22272053e-03,-2.09304378e-03 1.10664633e-02,-1.81397457e-03 1.07100919e-02,1.78281735e-03 1.09957108e-02,-9.37207500e-05 7.94379799e-03,-1.49703423e-03 9.78318203e-03,3.75638955e-05 
-6 17 8 1.25920543e+00,4.99588733e-03 1.24796198e+00,4.81152653e-03 1.26248012e+00,8.00817170e-03 1.13693456e+00,-6.25006856e-03 9.85725243e-01,-1.71062409e-03 9.75646350e-01,-3.16711208e-04 9.75637785e-01,3.10821198e-03 1.22491276e-02,-1.42843898e-03 1.04253784e-02,-1.78145362e-03 1.24807163e-02,-1.36350556e-03 1.23954134e-02,-1.36983730e-04 1.23956969e-02,-6.64729764e-04 9.60096187e-03,-1.51887390e-03 1.18187008e-02,-1.44208147e-03 
-6 17 9 1.25001883e+00,5.30966315e-03 1.23768494e+00,5.45662169e-03 1.25510319e+00,8.47149081e-03 1.12405316e+00,-5.96456048e-03 9.61461289e-01,-2.37655820e-03 9.56490869e-01,-9.76878641e-04 9.57519766e-01,3.04599951e-03 1.07339638e-02,7.46310613e-04 8.05490716e-03,-1.23590486e-03 1.04443863e-02,-9.60517178e-04 9.85594640e-03,-2.24648120e-03 1.00832251e-02,-1.58529002e-03 8.01408400e-03,-1.92764005e-03 1.00791431e-02,-3.86440576e-03 
-5 0 4 2.22783903e+00,-1.04743170e-02 2.23456353e+00,-2.25631941e-02 2.27943299e+00,-9.59626455e-02 1.85986300e+00,5.30266135e-02 1.65602562e+00,-1.14063834e-03 1.67204861e+00,8.47601924e-02 1.61224527e+00,-6.56062823e-02 9.40980918e-02,-1.08374083e-02 9.31101686e-02,-2.21490391e-02 9.38937755e-02,-2.93513327e-02 8.36915716e-02,8.16478231e-04 8.53593266e-02,3.49179580e-02 8.95784673e-02,-2.45753868e-02 8.40350930e-02,5.03419678e-03 
-5 0 6 2.17545664e+00,-5.44083951e-03 2.17746970e+00,-1.18315948e-02 2.22221075e+00,-9.74874471e-02 1.81433574e+00,5.96233633e-02 1.64209395e+00,-1.48471735e-03 1.65743721e+00,8.99927037e-02 1.58817719e+00,-6.99208284e-02 8.81276321e-02,-5.62241157e-03 8.53147363e-02,-2.02033501e-02 8.63608347e-02,-2.78211178e-02 7.76921406e-02,-4.07690778e-03 7.88322565e-02,3.28888104e-02 8.25501484e-02,-2.19795598e-02 7.79153939e-02,3.58410007e-03 
-5 0 8 2.06227177e+00,-3.41635721e-03 2.06359432e+00,-6.79936350e-03 2.09832341e+00,-8.91580526e-02 1.73204863e+00,5.31525738e-02 1.59844896e+00,-5.54594225e-04 1.60641061e+00,7.51227928e-02 1.53932296e+00,-5.64297787e-02 7.49337457e-02,-4.50642451e-04 7.18407193e-02,-1.60198413e-02 7.25434813e-02,-2.36912983e-02 6.59637323e-02,-7.29327755e-03 6.68292522e-02,2.75853632e-02 6.98108150e-02,-1.74061622e-02 6.63615459e-02,1.97582995e-03 
-5 0 10 1.92329908e+00,-4.24249745e-03 1.92390523e+00,-5.27393006e-03 1.94685952e+00,-7.43670372e-02 1.64185410e+00,3.80928188e-02 1.53764364e+00,1.06020769e-03 1.53725391e+00,5.03897567e-02 1.48507076e+00,-3.54717221e-02 5.88524776e-02,2.51441615e-03 5.65738394e-02,-1.11807916e-02 5.65250852e-02,-1.82714234e-02 5.20202339e-02,-8.78066115e-03 5.21122359e-02,2.05285227e-02 5.50748367e-02,-1.24379025e-02 5.27492058e-02,6.64377729e-04 
-5 0 12 1.78828648e+00,-5.74491336e-03 1.78594260e+00,-4.78456744e-03 1.80049318e+00,-5.60207511e-02 1.55984479e+00,2.09263700e-02 1.46679647e+00,2.59727965e-03 1.46343979e+00,2.77345551e-02 1.42752610e+00,-1.85202356e-02 4.36071174e-02,3.37761057e-03 4.21592516e-02,-7.43609487e-03 4.18693980e-02,-1.33256064e-02 3.92054871e-02,-8.07944647e-03 3.87837624e-02,1.37782919e-02 4.14781593e-02,-8.22613178e-03 4.01364038e-02,-4.00594120e-04 
-5 0 14 1.67242636e+00,-6.51617329e-03 1.66561953e+00,-4.28881937e-03 1.67444852e+00,-3.73066761e-02 1.48815482e+00,9.08203683e-03 1.39282880e+00,2.23685987e-03 1.38736405e+00,1.06635732e-02 1.36555157e+00,-6.84623840e-03 3.24433038e-02,3.29024144e-03 3.20336591e-02,-4.48329340e-03 3.18777285e-02,-8.20636206e-03 3.03698798e-02,-5.63480211e-03 3.03502641e-02,9.26258722e-03 3.15377325e-02,-4.96493894e-03 3.07367705e-02,-1.15360984e-04 
-5 0 16 1.57340885e+00,-6.01164919e-03 1.56395150e+00,-3.48499304e-03 1.56768527e+00,-2.10202421e-02 1.42137005e+00,2.51078666e-03 1.30688881e+00,3.27955954e-03 1.30684811e+00,3.35641707e-03 1.29244013e+00,1.47909802e-03 2.34977505e-02,3.10025624e-03 2.39657171e-02,-2.61756664e-03 2.31725905e-02,-3.98427673e-03 2.20575477e-02,-4.43219335e-03 2.18009514e-02,6.14280600e-03 2.32167414e-02,-3.13347857e-03 2.29602898e-02,3.13881448e-04 
-5 0 18 1.48890336e+00,-3.61956095e-03 1.47908250e+00,-2.55313200e-03 1.47828665e+00,-8.99234581e-03 1.35242408e+00,-1.79856466e-03 1.22082019e+00,8.92282885e-04 1.22672193e+00,-7.32503404e-04 1.21406578e+00,4.59703719e-04 1.40115139e-02,2.24695982e-03 1.43270283e-02,-1.84974311e-03 1.36911064e-02,-3.10536240e-03 1.22963285e-02,-4.30027583e-03 1.16332053e-02,3.47198038e-03 1.41589005e-02,-2.41863305e-03 1.39461836e-02,1.65824162e-04 
-5 0 20 1.42025672e+00,-1.66117003e-03 1.41019343e+00,-9.81276276e-04 1.40493274e+00,-2.02368749e-03 1.28388965e+00,-7.73263484e-04 1.13788034e+00,3.47722491e-04 1.13633791e+00,-1.12115159e-03 1.13162051e+00,-8.40165696e-04 9.42146880e-03,5.72769299e-04 1.00987988e-02,-5.80264419e-04 9.99088691e-03,-2.03503624e-03 8.17761020e-03,-2.57648997e-03 8.26911233e-03,2.24390200e-03 9.54619792e-03,-1.23810237e-03 9.46599622e-03,1.26001969e-04 
-5 0 22 1.34867055e+00,-1.44138977e-03 1.33916714e+00,-4.23722715e-05 1.33035524e+00,2.36994328e-03 1.21739906e+00,1.15909701e-03 1.06365220e+00,4.59491738e-03 1.05468415e+00,2.17910932e-03 1.05409414e+00,5.53654995e-03 9.00972417e-03,5.37857004e-04 9.44465100e-03,-5.36526031e-04 1.02592363e-02,-1.67257192e-03 8.09504102e-03,-2.10504106e-03 9.51473149e-03,1.04691882e-03 8.57018282e-03,-1.28889429e-03 9.84248510e-03,-3.02621606e-04 
-5 0 24 1.27340923e+00,2.47284232e-03 1.26672599e+00,-2.93106476e-03 1.25622521e+00,8.33063369e-03 1.13676973e+00,-1.01803276e-03 9.84895719e-01,3.59392210e-03 9.76194785e-01,-2.34053851e-04 9.74096161e-01,9.43696461e-03 3.99615252e-03,1.07473516e-03 4.47724431e-03,-1.80227231e-03 4.46643674e-03,-1.69002292e-03 3.84832609e-03,-2.01564356e-03 4.55486533e-03,-2.25529407e-04 4.49963014e-03,-1.25983690e-03 4.89780580e-03,-6.40847043e-04 
-5 1 3 2.20560861e+00,-1.13560912e-02 2.21345867e+00,-2.72100976e-02 2.25316859e+00,-7.91581687e-02 1.85018647e+00,9.40560367e-03 1.63791055e+00,-1.28014887e-02 1.65378083e+00,5.04656625e-02 1.59768807e+00,-3.81078150e-02 9.22248335e-02,-9.81294583e-03 9.23089139e-02,-2.35933111e-02 9.26083572e-02,-2.66867817e-02 8.26078979e-02,4.14673661e-03 8.40544005e-02,3.23028747e-02 8.94211716e-02,-2.67318696e-02 8.21461629e-02,3.05387356e-03 
-5 1 4 2.20890105e+00,-8.33120498e-03 2.21295487e+00,-2.00963321e-02 2.25670040e+00,-8.33955533e-02 1.84882101e+00,1.68285252e-02 1.64533155e+00,-1.35215141e-02 1.65940918e+00,5.83157508e-02 1.59971069e+00,-4.54700138e-02 9.24955543e-02,-7.76203135e-03 9.16269507e-02,-2.35942476e-02 9.22570636e-02,-2.69438281e-02 8.23036043e-02,1.69655196e-03 8.35790423e-02,3.27733825e-02 8.88611413e-02,-2.65422554e-02 8.19176177e-02,2.60432741e-03 
-5 1 6 2.15664552e+00,-3.82225903e-03 2.15772534e+00,-1.05491452e-02 2.20039015e+00,-8.49496331e-02 1.80496056e+00,2.78722527e-02 1.63207007e+00,-1.07538561e-02 1.64255853e+00,6.45122760e-02 1.57781509e+00,-5.19911432e-02 8.64447712e-02,-2.85509649e-03 8.38708416e-02,-2.12796609e-02 8.50086508e-02,-2.55063277e-02 7.62015201e-02,-2.80511871e-03 7.72375445e-02,3.05985808e-02 8.18184286e-02,-2.37878464e-02 7.60029692e-02,1.40018047e-03 
-5 1 7 2.10650768e+00,-3.05562060e-03 2.10757952e+00,-8.01273052e-03 2.14592096e+00,-8.23541687e-02 1.76768009e+00,3.01219391e-02 1.61377338e+00,-8.72156702e-03 1.62097052e+00,6.19099641e-02 1.55661736e+00,-4.96336801e-02 8.05796955e-02,-4.63152827e-04 7.76311346e-02,-1.92617825e-02 7.87499270e-02,-2.38932412e-02 7.10484767e-02,-4.50801363e-03 7.19733798e-02,2.82188161e-02 7.59571400e-02,-2.14955331e-02 7.08696106e-02,7.59352486e-04 
-5 1 8 2.04588960e+00,-3.29904464e-03 2.04711576e+00,-6.58534482e-03 2.07984324e+00,-7.79703943e-02 1.72500870e+00,2.99721432e-02 1.58964281e+00,-6.49847488e-03 1.59276151e+00,5.59534812e-02 1.53177538e+00,-4.41648334e-02 7.34778307e-02,1.49755357e-03 7.05737648e-02,-1.69118834e-02 7.14812087e-02,-2.17664861e-02 6.49673386e-02,-5.80256179e-03 6.58107249e-02,2.53719232e-02 6.91635294e-02,-1.88431249e-02 6.48474719e-02,1.89949563e-04 
-5 1 9 1.97931610e+00,-4.29109047e-03 1.98030910e+00,-5.90062596e-03 2.00718751e+00,-7.21777586e-02 1.68052130e+00,2.77699172e-02 1.56149941e+00,-4.25312447e-03 1.56052127e+00,4.77006009e-02 1.50575477e+00,-3.68184372e-02 6.57972229e-02,2.91314379e-03 6.32212503e-02,-1.43989451e-02 6.38023258e-02,-1.92742931e-02 5.82969106e-02,-6.70086409e-03 5.90474915e-02,2.23376154e-02 6.19770636e-02,-1.60789641e-02 5.83817073e-02,-2.31830904e-04 
-5 1 10 1.91085549e+00,-5.60918967e-03 1.91090199e+00,-5.63273059e-03 1.93248225e+00,-6.52443597e-02 1.63683070e+00,2.39255177e-02 1.53074478e+00,-1.97159767e-03 1.52645845e+00,3.87170717e-02 1.47974386e+00,-2.86827105e-02 5.79313648e-02,3.87438212e-03 5.58165763e-02,-1.18963563e-02 5.60720256e-02,-1.66885199e-02 5.13488859e-02,-7.26156656e-03 5.18757257e-02,1.92283311e-02 5.47567270e-02,-1.34793499e-02 5.17415072e-02,-5.32478612e-04 
-5 1 11 1.84366938e+00,-6.84502558e-03 1.84201784e+00,-5.50053118e-03 1.85924327e+00,-5.74485778e-02 1.59514777e+00,1.89540721e-02 1.49750559e+00,5.06685615e-05 1.49131818e+00,3.00479695e-02 1.45309684e+00,-2.09759141e-02 5.00493382e-02,4.41689907e-03 4.84229080e-02,-9.64457924e-03 4.85316954e-02,-1.43125404e-02 4.44641709e-02,-7.48981003e-03 4.46401501e-02,1.60822770e-02 4.76975925e-02,-1.12088733e-02 4.51407935e-02,-8.41389634e-04 
-5 1 12 1.78001087e+00,-7.78118720e-03 1.77605265e+00,-5.32366955e-03 1.78986391e+00,-4.91904012e-02 1.55583173e+00,1.37046197e-02 1.46222007e+00,1.13332252e-03 1.45538813e+00,2.17681968e-02 1.42492240e+00,-1.47921705e-02 4.25483962e-02,4.49202046e-03 4.14022273e-02,-7.80203493e-03 4.16035540e-02,-1.22064049e-02 3.81882341e-02,-7.32143151e-03 3.80747544e-02,1.29837893e-02 4.11128624e-02,-9.26825385e-03 3.90002276e-02,-1.18797949e-03 
-5 1 13 1.72120311e+00,-8.33565043e-03 1.71459132e+00,-5.08437617e-03 1.72562740e+00,-4.08823340e-02 1.51902159e+00,9.14528019e-03 1.42584797e+00,1.31075779e-03 1.41885066e+00,1.41223941e-02 1.39490296e+00,-1.00524780e-02 3.60346403e-02,4.17558292e-03 3.54242827e-02,-6.27261820e-03 3.57067161e-02,-1.01154721e-02 3.30483676e-02,-6.77667050e-03 3.28469611e-02,1.01124389e-02 3.53793851e-02,-7.58779847e-03 3.38108565e-02,-1.40674754e-03 
-5 1 14 1.66734806e+00,-8.46489507e-03 1.65818143e+00,-4.81355854e-03 1.66671198e+00,-3.28118659e-02 1.48454443e+00,5.82920774e-03 1.38805410e+00,1.55422140e-03 1.38127716e+00,8.13920119e-03 1.36249995e+00,-5.77840125e-03 3.07886087e-02,3.68965556e-03 3.08108635e-02,-4.91785925e-03 3.08210871e-02,-7.86169912e-03 2.90441319e-02,-6.03271056e-03 2.88714099e-02,7.72944092e-03 3.05885802e-02,-6.11922939e-03 2.96994052e-02,-1.34604717e-03 
-5 1 15 1.61754145e+00,-8.17125602e-03 1.60642740e+00,-4.43641210e-03 1.61251278e+00,-2.51835642e-02 1.45161147e+00,3.59369184e-03 1.34781820e+00,2.60015754e-03 1.34259174e+00,4.64464530e-03 1.32740813e+00,-1.60612574e-03 2.65035142e-02,3.22085017e-03 2.71091651e-02,-3.82967808e-03 2.64875125e-02,-5.72514956e-03 2.55487690e-02,-5.30184291e-03 2.53222585e-02,6.02616943e-03 2.64262803e-02,-4.88875577e-03 2.62547992e-02,-1.08349723e-03 
-5 1 16 1.57094755e+00,-7.38620437e-03 1.55873411e+00,-3.86457475e-03 1.56241497e+00,-1.82101911e-02 1.41895695e+00,1.85322429e-03 1.30574932e+00,3.85487226e-03 1.30368802e+00,3.00953537e-03 1.29052204e+00,1.59638225e-03 2.25852800e-02,2.81764953e-03 2.34464693e-02,-3.11648808e-03 2.22269704e-02,-4.25642191e-03 2.18540510e-02,-4.66638714e-03 2.13700580e-02,4.98225375e-03 2.24055106e-02,-3.93739941e-03 2.27982766e-02,-7.80867565e-04 
-5 1 17 1.52765146e+00,-5.95584239e-03 1.51503461e+00,-3.15843443e-03 1.51641632e+00,-1.21085947e-02 1.38549701e+00,2.37217420e-04 1.26410666e+00,3.84173386e-03 1.26508288e+00,1.56981950e-03 1.25306311e+00,2.60726822e-03 1.86001720e-02,2.43362693e-03 1.92699228e-02,-2.54665194e-03 1.79060291e-02,-3.68134048e-03 1.77480812e-02,-4.07465697e-03 1.68624914e-02,4.40243744e-03 1.82436117e-02,-3.15524767e-03 1.88613737e-02,-3.71641304e-04 
-5 1 18 1.48836297e+00,-4.10425482e-03 1.47566752e+00,-2.37287908e-03 1.47488979e+00,-7.13966401e-03 1.35095041e+00,-1.02426279e-03 1.22365820e+00,2.15438592e-03 1.22525330e+00,-1.58962314e-04 1.21497077e+00,1.32065425e-03 1.46960407e-02,1.93302581e-03 1.49803579e-02,-1.78691090e-03 1.39828897e-02,-3.57131404e-03 1.37375224e-02,-3.36329509e-03 1.25542213e-02,4.11215495e-03 1.42647643e-02,-2.27467247e-03 1.47403843e-02,2.66690658e-04 
-5 1 19 1.45307273e+00,-2.59626383e-03 1.44031282e+00,-1.42330028e-03 1.43750172e+00,-3.58045209e-03 1.31611352e+00,-1.33190348e-03 1.18184205e+00,1.96800015e-04 1.18152547e+00,-9.23305522e-04 1.17490615e+00,-5.74686507e-04 1.17880114e-02,1.24423872e-03 1.18925756e-02,-8.63963084e-04 1.14878312e-02,-3.25256254e-03 1.09111501e-02,-2.45296160e-03 9.84483113e-03,3.98068236e-03 1.14264619e-02,-1.21773381e-03 1.16569164e-02,8.77245102e-04 
-5 1 20 1.41968887e+00,-2.04643184e-03 1.40690437e+00,-3.58764767e-04 1.40223422e+00,-1.36688772e-03 1.28228890e+00,-6.22980351e-04 1.13751874e+00,-2.16163300e-04 1.13450640e+00,4.73949544e-05 1.13279406e+00,-7.68743289e-04 1.06532916e-02,6.75123766e-04 1.08439511e-02,-6.82140630e-05 1.10390962e-02,-2.54976881e-03 9.90892373e-03,-1.69081182e-03 9.50314866e-03,3.71936785e-03 1.02975928e-02,-3.40554554e-04 1.06223865e-02,1.05830289e-03 
-5 1 21 1.38477298e+00,-2.26703627e-03 1.37237142e+00,4.09572381e-04 1.36610490e+00,2.04368220e-04 1.24938767e+00,9.78211789e-05 1.09494623e+00,1.47727967e-03 1.08945178e+00,1.79560951e-03 1.09124873e+00,1.57137801e-03 1.06450969e-02,6.52746218e-04 1.08265256e-02,3.15025971e-04 1.16582838e-02,-1.87338488e-03 9.84743054e-03,-1.51274743e-03 1.03865831e-02,3.04179088e-03 1.00411609e-02,1.01881777e-06 1.09645492e-02,8.45099882e-04 
-5 1 22 1.34662905e+00,-2.33621984e-03 1.33534295e+00,3.04349024e-04 1.32776159e+00,2.15282251e-03 1.21489425e+00,-2.70007540e-04 1.05720525e+00,3.72673447e-03 1.04973563e+00,2.70580375e-03 1.05216052e+00,5.21731148e-03 1.01645900e-02,1.10945949e-03 1.00021804e-02,8.28636775e-05 1.14073076e-02,-1.55959380e-03 9.16312901e-03,-1.79799140e-03 1.03611887e-02,2.03586334e-03 9.25558695e-03,-4.98358031e-05 1.08301605e-02,5.96635597e-04 
-5 1 23 1.30716825e+00,-1.25816799e-03 1.29766173e+00,-9.64855980e-04 1.28917235e+00,5.01361680e-03 1.17612159e+00,-1.65019691e-03 1.01921412e+00,4.03183530e-03 1.01136543e+00,1.75655364e-03 1.01294503e+00,8.26105254e-03 8.30815435e-03,1.57849800e-03 7.79903348e-03,-6.05826721e-04 9.29316125e-03,-1.45254420e-03 7.27236024e-03,-2.10129496e-03 8.42736048e-03,1.02297109e-03 7.49941496e-03,-1.52847074e-04 9.08627191e-03,4.25617927e-04 
-5 1 24 1.26994073e+00,1.10576493e-03 1.26247509e+00,-2.97332784e-03 1.25382173e+00,8.22986350e-03 1.13339193e+00,-3.04049318e-03 9.73280888e-01,1.90461939e-03 9.67354094e-01,-8.65272265e-04 9.69054118e-01,9.47309288e-03 5.32938926e-03,1.72528988e-03 4.98690519e-03,-1.09509270e-03 5.92146248e-03,-1.18599801e-03 4.59847327e-03,-2.19337318e-03 5.19407292e-03,2.11499288e-04 5.20811917e-03,-2.45313367e-04 6.02003884e-03,1.92183066e-04 
-5 2 1 2.10349966e+00,-1.41305703e-02 2.11823682e+00,-4.08613649e-02 2.14124705e+00,-5.31579357e-02 1.78992037e+00,-3.33384520e-02 1.58327395e+00,-1.79361266e-02 1.60797031e+00,9.00089158e-03 1.55533975e+00,-2.78051458e-03 8.14742561e-02,-9.84864474e-03 8.34345193e-02,-2.22994085e-02 8.30824621e-02,-2.13701049e-02 7.52568348e-02,8.99828365e-03 7.57884225e-02,2.57526320e-02 8.14116757e-02,-2.59666024e-02 7.30775074e-02,1.66560862e-03 
-5 2 2 2.14194499e+00,-1.14662657e-02 2.15064029e+00,-3.21187996e-02 2.18191258e+00,-5.92794188e-02 1.81421863e+00,-3.05874224e-02 1.60549092e+00,-2.42908560e-02 1.62557139e+00,1.52068068e-02 1.56967751e+00,-9.23565765e-03 8.56114553e-02,-8.77551676e-03 8.68924685e-02,-2.36306330e-02 8.67019066e-02,-2.29048856e-02 7.82769766e-02,7.00605403e-03 7.89052547e-02,2.78304504e-02 8.48021695e-02,-2.73752977e-02 7.63055345e-02,1.39421953e-03 
-5 2 3 2.16330255e+00,-8.42366321e-03 2.16750832e+00,-2.41846876e-02 2.20461454e+00,-6.44451883e-02 1.82683514e+00,-2.54969816e-02 1.62109946e+00,-2.69834619e-02 1.63623930e+00,2.16987441e-02 1.57886463e+00,-1.63038254e-02 8.79405218e-02,-7.13618654e-03 8.84040835e-02,-2.43258568e-02 8.83486883e-02,-2.37226109e-02 7.95804323e-02,4.71673727e-03 8.02532267e-02,2.91313754e-02 8.62967348e-02,-2.79768333e-02 7.79159533e-02,1.02775683e-03 
-5 2 4 2.16578357e+00,-5.54696292e-03 2.16722433e+00,-1.76130037e-02 2.20740628e+00,-6.82427284e-02 1.82602796e+00,-1.88059381e-02 1.62808082e+00,-2.65093285e-02 1.63922775e+00,2.75691429e-02 1.58091239e+00,-2.29083188e-02 8.81871734e-02,-5.09686562e-03 8.78064907e-02,-2.42195274e-02 8.79628416e-02,-2.38722958e-02 7.90404034e-02,2.30656878e-03 7.97656247e-02,2.95488963e-02 8.57643417e-02,-2.77137562e-02 7.77422992e-02,5.90594436e-04 
-5 2 6 2.11591625e+00,-2.29337776e-03 2.11628490e+00,-9.32275762e-03 2.15444345e+00,-7.04225464e-02 1.78585408e+00,-4.30314503e-03 1.61509895e+00,-2.07456640e-02 1.62007413e+00,3.49378558e-02 1.56143549e+00,-3.09897395e-02 8.24373761e-02,-5.17625019e-04 8.05297793e-02,-2.16955562e-02 8.13021717e-02,-2.25980309e-02 7.28876786e-02,-1.97248586e-03 7.36817825e-02,2.75004326e-02 7.89761686e-02,-2.48440973e-02 7.22808216e-02,-3.15982927e-04 
-5 2 7 2.06875644e+00,-2.44813771e-03 2.06961485e+00,-7.30303797e-03 2.10363912e+00,-6.87430786e-02 1.75110421e+00,1.60021683e-03 1.59766233e+00,-1.71042620e-02 1.59915203e+00,3.52294534e-02 1.54244442e+00,-3.12626705e-02 7.68445220e-02,1.55143308e-03 7.45949794e-02,-1.96016510e-02 7.54585202e-02,-2.12296638e-02 6.79778187e-02,-3.58330079e-03 6.86370030e-02,2.52206069e-02 7.33366114e-02,-2.24875544e-02 6.74654485e-02,-7.40573821e-04 
-5 2 8 2.01195454e+00,-3.61640197e-03 2.01304469e+00,-6.25906027e-03 2.04200581e+00,-6.54967337e-02 1.71093040e+00,5.75095712e-03 1.57471474e+00,-1.32925477e-02 1.57253494e+00,3.32650622e-02 1.51976907e+00,-2.89862992e-02 7.00648383e-02,3.10296227e-03 6.78319991e-02,-1.72215565e-02 6.85589995e-02,-1.94004008e-02 6.22825453e-02,-4.80769882e-03 6.28355912e-02,2.24369499e-02 6.68230246e-02,-1.97674785e-02 6.17950490e-02,-1.13115201e-03 
-5 2 9 1.94967688e+00,-5.39967408e-03 1.95024700e+00,-5.84157317e-03 1.97409242e+00,-6.09608622e-02 1.66864812e+00,8.00582757e-03 1.54776626e+00,-9.48370227e-03 1.54223539e+00,2.94844316e-02 1.49529326e+00,-2.49220869e-02 6.28243782e-02,4.07120254e-03 6.08177915e-02,-1.47597081e-02 6.12946134e-02,-1.71988009e-02 5.61113394e-02,-5.57453860e-03 5.66851838e-02,1.95371589e-02 5.99776309e-02,-1.69328394e-02 5.57666351e-02,-1.42587476e-03 
-5 2 10 1.88566868e+00,-7.30162539e-03 1.88475543e+00,-5.75494666e-03 1.90406286e+00,-5.53627571e-02 1.62678326e+00,8.45262860e-03 1.51835741e+00,-5.89586950e-03 1.51022711e+00,2.46528986e-02 1.47051925e+00,-1.99498144e-02 5.55873726e-02,4.67777884e-03 5.39032378e-02,-1.23299849e-02 5.41380910e-02,-1.48214862e-02 4.97404856e-02,-5.92318977e-03 5.03231098e-02,1.68245318e-02 5.31549454e-02,-1.42600938e-02 4.96692131e-02,-1.52459169e-03 
-5 2 11 1.82282193e+00,-8.88264186e-03 1.81956479e+00,-5.75293991e-03 1.83521250e+00,-4.89310950e-02 1.58654588e+00,7.42775427e-03 1.48683534e+00,-2.97426755e-03 1.47724611e+00,1.94509925e-02 1.44536726e+00,-1.49087341e-02 4.83308088e-02,5.09821157e-03 4.70337424e-02,-1.00203315e-02 4.71238013e-02,-1.25622087e-02 4.32964035e-02,-6.00312791e-03 4.36927186e-02,1.43682075e-02 4.64025254e-02,-1.19235823e-02 4.35274198e-02,-1.45358602e-03 
-5 2 12 1.76308484e+00,-9.92816751e-03 1.75694292e+00,-5.67096937e-03 1.76975275e+00,-4.20053224e-02 1.54823419e+00,5.61261798e-03 1.45280563e+00,-1.17302946e-03 1.44311598e+00,1.40911836e-02 1.41837949e+00,-1.06164650e-02 4.10667716e-02,5.23496309e-03 4.02156560e-02,-7.95289788e-03 4.02664029e-02,-1.06049640e-02 3.69914717e-02,-5.92389679e-03 3.70591397e-02,1.20416551e-02 3.97992412e-02,-9.91634357e-03 3.74975035e-02,-1.38550511e-03 
-5 2 13 1.70751292e+00,-1.04302481e-02 1.69835733e+00,-5.47907829e-03 1.70882425e+00,-3.49793308e-02 1.51199299e+00,3.80263399e-03 1.41629212e+00,-2.13997843e-04 1.40763891e+00,8.95778584e-03 1.38838152e+00,-7.26212163e-03 3.43102667e-02,4.92941487e-03 3.39747162e-02,-6.20501652e-03 3.39600647e-02,-8.87007742e-03 3.13195579e-02,-5.72308492e-03 3.11578662e-02,9.73735864e-03 3.37220667e-02,-8.13833881e-03 3.21071154e-02,-1.43101509e-03 
-5 2 14 1.65621343e+00,-1.04336849e-02 1.64437831e+00,-5.21111169e-03 1.65262222e+00,-2.81363045e-02 1.47792053e+00,2.47971538e-03 1.37796445e+00,7.74686468e-04 1.37093740e+00,5.00321897e-03 1.35545671e+00,-4.25382763e-03 2.87390265e-02,4.24799119e-03 2.89497524e-02,-4.81924530e-03 2.86732908e-02,-7.23354083e-03 2.67260918e-02,-5.44841845e-03 2.65842221e-02,7.55257785e-03 2.86087424e-02,-6.54012322e-03 2.78470408e-02,-1.51207151e-03 
-5 2 15 1.60858955e+00,-9.92242639e-03 1.59481523e+00,-4.83348388e-03 1.60073433e+00,-2.16120099e-02 1.44560567e+00,1.58945138e-03 1.33894911e+00,2.20568928e-03 1.33368728e+00,2.89003898e-03 1.32075509e+00,-1.19396665e-03 2.45178005e-02,3.45379686e-03 2.51374333e-02,-3.87486450e-03 2.44118571e-02,-5.78884160e-03 2.31080326e-02,-5.12975803e-03 2.31296400e-02,5.73940739e-03 2.45051841e-02,-5.18074745e-03 2.45857452e-02,-1.49815907e-03 
-5 2 16 1.56409920e+00,-8.75553856e-03 1.54924776e+00,-4.27323089e-03 1.55273557e+00,-1.55032490e-02 1.41390549e+00,7.48646051e-04 1.30053949e+00,3.42822614e-03 1.29673385e+00,1.90108049e-03 1.28572612e+00,1.40676745e-03 2.12270250e-02,2.74669707e-03 2.18982055e-02,-3.33016954e-03 2.08244808e-02,-4.74741407e-03 1.99837081e-02,-4.64673530e-03 2.00355326e-02,4.53859083e-03 2.10381622e-02,-4.08761569e-03 2.16729059e-02,-1.34382366e-03 
-5 2 17 1.52280539e+00,-6.84712768e-03 1.50751981e+00,-3.49234390e-03 1.50863503e+00,-1.00064586e-02 1.38143648e+00,-2.65717508e-04 1.26319165e+00,3.17908026e-03 1.25994395e+00,6.26620382e-04 1.25088389e+00,2.51301748e-03 1.83695211e-02,2.16350548e-03 1.86780765e-02,-2.81900464e-03 1.77094114e-02,-4.17875540e-03 1.71014324e-02,-3.88325354e-03 1.68912260e-02,3.99738334e-03 1.78855993e-02,-3.12351092e-03 1.86324509e-02,-9.63127440e-04 
-5 2 18 1.48506917e+00,-4.60770580e-03 1.46964708e+00,-2.45274043e-03 1.46863535e+00,-5.50689476e-03 1.34748662e+00,-1.14765104e-03 1.22456365e+00,1.08432269e-03 1.22104034e+00,-9.32162160e-04 1.21463606e+00,1.70774023e-03 1.57917345e-02,1.64747314e-03 1.55783881e-02,-1.95443563e-03 1.51731542e-02,-3.85055163e-03 1.46054471e-02,-2.91538193e-03 1.40385740e-02,3.90873952e-03 1.51303512e-02,-2.09483997e-03 1.56178349e-02,-2.72326144e-04 
-5 2 19 1.45039679e+00,-2.88330093e-03 1.43492729e+00,-1.19802098e-03 1.43215723e+00,-2.40256775e-03 1.31270899e+00,-1.29741115e-03 1.18084027e+00,-1.32939819e-03 1.17717442e+00,-1.43295655e-03 1.17456147e+00,1.70594618e-04 1.38319813e-02,1.15506130e-03 1.33388320e-02,-8.35458163e-04 1.35659339e-02,-3.31430095e-03 1.28964125e-02,-1.92345084e-03 1.22858478e-02,3.93020101e-03 1.32053606e-02,-9.81430520e-04 1.33531117e-02,4.61136290e-04 
-5 2 20 1.41647302e+00,-2.21728368e-03 1.40115357e+00,2.04055123e-06 1.39708402e+00,-6.22176188e-04 1.27841340e+00,-7.12002998e-04 1.13281326e+00,-1.81455552e-03 1.12955442e+00,-3.44182616e-04 1.13096207e+00,1.60651730e-05 1.29461974e-02,8.51366481e-04 1.25174835e-02,8.28619946e-05 1.31844764e-02,-2.33907298e-03 1.22491253e-02,-1.19545197e-03 1.20965933e-02,3.68452832e-03 1.23802786e-02,-2.80183583e-05 1.25046377e-02,7.66519915e-04 
-5 2 21 1.38027373e+00,-2.30413989e-03 1.36567208e+00,7.16017658e-04 1.36071534e+00,6.49704640e-04 1.24441818e+00,-3.05989766e-04 1.08632958e+00,2.02059840e-04 1.08345170e+00,1.38171639e-03 1.08701419e+00,2.18251099e-03 1.28675729e-02,1.04765246e-03 1.24769981e-02,4.67155658e-04 1.35556479e-02,-1.22405610e-03 1.21638639e-02,-1.04364456e-03 1.27027556e-02,2.92591946e-03 1.21442641e-02,4.82368222e-04 1.27452930e-02,5.58652265e-04 
-5 2 22 1.34085273e+00,-2.11258804e-03 1.32779293e+00,4.96537489e-04 1.32219662e+00,2.54207599e-03 1.20839669e+00,-8.72095442e-04 1.04381141e+00,2.63863218e-03 1.04141664e+00,2.21547381e-03 1.04445688e+00,5.52832142e-03 1.24921909e-02,1.74758502e-03 1.17746623e-02,2.51734961e-04 1.33355355e-02,-4.65692329e-04 1.15229243e-02,-1.44784468e-03 1.24628125e-02,1.75652786e-03 1.14709018e-02,5.29718568e-04 1.26972252e-02,1.35848616e-04 
-5 2 23 1.30043164e+00,-6.43950593e-04 1.28955404e+00,-9.05384030e-04 1.28371978e+00,5.56864301e-03 1.16834307e+00,-2.15261784e-03 1.00081741e+00,2.90580182e-03 9.99913137e-01,1.04971898e-03 1.00145323e+00,8.23991643e-03 1.08492600e-02,2.47249605e-03 9.69250283e-03,-3.18040864e-04 1.14264060e-02,-2.16240729e-04 9.61150790e-03,-2.03481457e-03 1.03440865e-02,5.36408841e-04 9.74887515e-03,2.95020916e-04 1.10945933e-02,-2.93483358e-04 
-5 2 24 1.26231841e+00,2.04527969e-03 1.25374529e+00,-3.13085284e-03 1.24857364e+00,9.00293309e-03 1.12505895e+00,-3.29141995e-03 9.52768709e-01,1.12578994e-03 9.54047309e-01,-1.83627381e-03 9.55426216e-01,9.32412880e-03 7.91162577e-03,2.61990708e-03 6.76396787e-03,-6.96046900e-04 8.02558705e-03,-2.21295171e-04 6.61209800e-03,-2.36538763e-03 6.73451228e-03,-3.54044210e-04 7.13515275e-03,-2.63219801e-05 7.87450623e-03,-6.22306783e-04 
-5 3 1 2.04848856e+00,-1.08706379e-02 2.05880984e+00,-3.74247698e-02 2.07913566e+00,-4.02746008e-02 1.76041358e+00,-5.69471391e-02 1.56507286e+00,-3.21071920e-02 1.59048373e+00,-1.22817653e-02 1.53538176e+00,1.47041881e-02 7.58495531e-02,-7.66758066e-03 7.78467195e-02,-2.24898200e-02 7.74799190e-02,-1.83284190e-02 7.08621362e-02,9.45816614e-03 7.07507194e-02,2.21153217e-02 7.63908115e-02,-2.64635058e-02 6.79169860e-02,2.93077929e-04 
-5 3 2 2.08268455e+00,-8.07105692e-03 2.08763034e+00,-2.91144048e-02 2.11528313e+00,-4.52351502e-02 1.78285180e+00,-5.74285575e-02 1.58593391e+00,-3.77568705e-02 1.60578213e+00,-9.83678431e-03 1.54867053e+00,1.07487262e-02 7.96665974e-02,-6.50599228e-03 8.10148417e-02,-2.36899277e-02 8.05788220e-02,-1.96743970e-02 7.35925105e-02,7.48056514e-03 7.35164594e-02,2.39078822e-02 7.95325041e-02,-2.78117766e-02 7.08127202e-02,-3.32743103e-05 
-5 3 3 2.10139410e+00,-5.20204774e-03 2.10278575e+00,-2.17143412e-02 2.13526585e+00,-4.96441694e-02 1.79481006e+00,-5.47192068e-02 1.60030434e+00,-3.94010361e-02 1.61407811e+00,-6.21942757e-03 1.55704111e+00,5.46603894e-03 8.17848854e-02,-4.86668593e-03 8.24192596e-02,-2.42841795e-02 8.19312256e-02,-2.03878883e-02 7.47055459e-02,5.21324093e-03 7.46808355e-02,2.50412764e-02 8.09393642e-02,-2.83430320e-02 7.22558381e-02,-4.42361012e-04 
-5 3 4 2.10310794e+00,-2.81643992e-03 2.10278816e+00,-1.57225768e-02 2.13747492e+00,-5.31594568e-02 1.79463384e+00,-4.91994445e-02 1.60628267e+00,-3.78927574e-02 1.61492555e+00,-1.94032006e-03 1.55887483e+00,-1.23835046e-04 8.20022138e-02,-2.94700453e-03 8.19153847e-02,-2.41212997e-02 8.15035629e-02,-2.05273490e-02 7.41033199e-02,2.84200011e-03 7.42074863e-02,2.54284591e-02 8.04868982e-02,-2.80225399e-02 7.21250080e-02,-8.69683438e-04 
-5 3 6 2.05751977e+00,-1.31219359e-03 2.05772307e+00,-8.41791622e-03 2.08982753e+00,-5.62361688e-02 1.75912491e+00,-3.28867106e-02 1.59313981e+00,-3.00386605e-02 1.59366460e+00,6.55155144e-03 1.54129735e+00,-9.45836602e-03 7.68679067e-02,1.26047653e-03 7.53901078e-02,-2.16277193e-02 7.55457255e-02,-1.94413004e-02 6.81365064e-02,-1.33627185e-03 6.86509793e-02,2.37634616e-02 7.42294576e-02,-2.51179615e-02 6.73183118e-02,-1.53367546e-03 
-5 3 7 2.01495543e+00,-2.47263695e-03 2.01585410e+00,-6.71086759e-03 2.04432225e+00,-5.55866287e-02 1.72772565e+00,-2.42620085e-02 1.57655437e+00,-2.51120609e-02 1.57335872e+00,9.25591141e-03 1.52425806e+00,-1.22646298e-02 7.17919374e-02,3.16992447e-03 7.00514082e-02,-1.95520705e-02 7.03555228e-02,-1.82995443e-02 6.34688851e-02,-2.88061654e-03 6.39520188e-02,2.18704560e-02 6.90148199e-02,-2.27595025e-02 6.30066350e-02,-1.74718894e-03 
-5 3 8 1.96383134e+00,-4.52724121e-03 1.96472599e+00,-5.87074728e-03 1.98905086e+00,-5.35619718e-02 1.69097016e+00,-1.66129121e-02 1.55504853e+00,-1.98474557e-02 1.54853709e+00,1.06878617e-02 1.50401894e+00,-1.31947345e-02 6.54478136e-02,4.54310361e-03 6.38280962e-02,-1.71410288e-02 6.40724787e-02,-1.68288014e-02 5.81162639e-02,-4.08016245e-03 5.84525061e-02,1.94369000e-02 6.29701147e-02,-2.00783778e-02 5.78323066e-02,-1.91753509e-03 
-5 3 9 1.90778346e+00,-6.95435115e-03 1.90760965e+00,-5.60280492e-03 1.92792895e+00,-5.03011047e-02 1.65172935e+00,-1.05190659e-02 1.52968494e+00,-1.45334842e-02 1.52052094e+00,1.10367418e-02 1.48163761e+00,-1.23963254e-02 5.85031900e-02,5.19843487e-03 5.71627858e-02,-1.46949428e-02 5.72625731e-02,-1.50697237e-02 5.23785259e-02,-4.83789592e-03 5.26559698e-02,1.67235473e-02 5.65356219e-02,-1.73190014e-02 5.22358660e-02,-2.09093654e-03 
-5 3 10 1.85005124e+00,-9.23119255e-03 1.84770460e+00,-5.64249122e-03 1.86456186e+00,-4.59955038e-02 1.61228543e+00,-6.24432811e-03 1.50146046e+00,-9.67455337e-03 1.49055488e+00,1.03378685e-02 1.45794346e+00,-1.05781737e-02 5.16848560e-02,5.32822525e-03 5.06057684e-02,-1.24089657e-02 5.05764965e-02,-1.30636226e-02 4.66481595e-02,-5.09531290e-03 4.69559967e-02,1.41382349e-02 5.01168232e-02,-1.46810999e-02 4.66470269e-02,-2.16907286e-03 
-5 3 11 1.79316956e+00,-1.09684427e-02 1.78778628e+00,-5.75085907e-03 1.80189941e+00,-4.08815910e-02 1.57393132e+00,-3.64974817e-03 1.47097907e+00,-5.86576188e-03 1.45940239e+00,8.66116868e-03 1.43338303e+00,-8.41563632e-03 4.52363424e-02,5.28718958e-03 4.43983194e-02,-1.02451457e-02 4.42735824e-02,-1.09599037e-02 4.11100348e-02,-4.99580639e-03 4.13537659e-02,1.20397221e-02 4.38856816e-02,-1.22715584e-02 4.12135126e-02,-1.99302068e-03 
-5 3 12 1.73881136e+00,-1.20038332e-02 1.72997773e+00,-5.76561743e-03 1.74196094e+00,-3.52554523e-02 1.53713875e+00,-2.19762535e-03 1.43814372e+00,-3.33273835e-03 1.42701064e+00,6.28235334e-03 1.40721204e+00,-6.29817119e-03 3.90113007e-02,5.18777290e-03 3.84497097e-02,-8.13906407e-03 3.82696776e-02,-9.00767793e-03 3.56984484e-02,-4.76161460e-03 3.57377857e-02,1.04708580e-02 3.78705504e-02,-1.00968965e-02 3.59138309e-02,-1.60977102e-03 
-5 3 13 1.68775837e+00,-1.23662315e-02 1.67561179e+00,-5.64572311e-03 1.68573630e+00,-2.94498205e-02 1.50208000e+00,-1.27501258e-03 1.40253397e+00,-1.57630346e-03 1.39294414e+00,3.80826090e-03 1.37804077e+00,-4.32988891e-03 3.31097633e-02,4.88667870e-03 3.28657314e-02,-6.19925049e-03 3.26739315e-02,-7.39011679e-03 3.04932385e-02,-4.52543565e-03 3.03996525e-02,9.12635875e-03 3.22705274e-02,-8.12959861e-03 3.09784802e-02,-1.28351779e-03 
-5 3 14 1.63999171e+00,-1.21333067e-02 1.62517846e+00,-5.41746550e-03 1.63336204e+00,-2.37287161e-02 1.46885146e+00,-5.88583429e-04 1.36463195e+00,1.55674618e-04 1.35731685e+00,2.05004334e-03 1.34561410e+00,-2.33855191e-03 2.80231168e-02,4.31560486e-03 2.80573270e-02,-4.67249625e-03 2.78750101e-02,-6.15106797e-03 2.58629437e-02,-4.34417868e-03 2.59186652e-02,7.64924318e-03 2.74791989e-02,-6.39571182e-03 2.68601396e-02,-1.19818343e-03 
-5 3 15 1.59509375e+00,-1.12950073e-02 1.57854143e+00,-5.06298855e-03 1.58456397e+00,-1.82114895e-02 1.43715162e+00,-2.66000649e-04 1.32633557e+00,1.93949697e-03 1.32108760e+00,1.33261378e-03 1.31142424e+00,-2.21395699e-04 2.40539054e-02,3.62730952e-03 2.41822380e-02,-3.75082069e-03 2.40319044e-02,-5.24535857e-03 2.20266788e-02,-4.21941350e-03 2.24501618e-02,5.97931174e-03 2.36730603e-02,-4.99389683e-03 2.36403600e-02,-1.29152350e-03 
-5 3 16 1.55286311e+00,-9.72495087e-03 1.53542415e+00,-4.50715601e-03 1.53918054e+00,-1.29363444e-02 1.40594754e+00,-5.51771110e-04 1.28946102e+00,2.89398559e-03 1.28509562e+00,8.55783218e-04 1.27723925e+00,1.60966610e-03 2.10067116e-02,2.98199001e-03 2.09352894e-02,-3.34227318e-03 2.09270544e-02,-4.56060854e-03 1.88737520e-02,-3.97211746e-03 1.95755891e-02,4.43666142e-03 2.06195919e-02,-3.94582600e-03 2.08720283e-02,-1.42783862e-03 
-5 3 17 1.51355061e+00,-7.44811730e-03 1.49575962e+00,-3.66279111e-03 1.49738526e+00,-8.06722788e-03 1.37384203e+00,-1.33689117e-03 1.25340768e+00,2.03893046e-03 1.24877676e+00,-4.08515798e-04 1.24309329e+00,2.38950794e-03 1.85466446e-02,2.42238507e-03 1.80389899e-02,-2.98826913e-03 1.83626425e-02,-3.96067710e-03 1.63365877e-02,-3.39850625e-03 1.69932508e-02,3.38368833e-03 1.80513454e-02,-3.10747519e-03 1.81902362e-02,-1.46807891e-03 
-5 3 18 1.47736288e+00,-4.99200949e-03 1.45946449e+00,-2.50655620e-03 1.45928633e+00,-4.03699517e-03 1.34012143e+00,-1.97602473e-03 1.21418226e+00,-2.84991104e-04 1.20961373e+00,-1.98694175e-03 1.20663480e+00,1.88908123e-03 1.65011157e-02,1.94939158e-03 1.55921416e-02,-2.22591385e-03 1.63014814e-02,-3.29189473e-03 1.44718970e-02,-2.55325246e-03 1.48787203e-02,2.85173071e-03 1.59402490e-02,-2.29472594e-03 1.57152366e-02,-1.23188913e-03 
-5 3 19 1.44341281e+00,-3.14804500e-03 1.42556012e+00,-1.23479145e-03 1.42401902e+00,-1.28324501e-03 1.30551145e+00,-1.78924460e-03 1.16839028e+00,-2.12612224e-03 1.16547884e+00,-2.43954895e-03 1.16562804e+00,1.12622392e-03 1.49251530e-02,1.54830587e-03 1.39575626e-02,-1.13070797e-03 1.48304254e-02,-2.32864925e-03 1.33368725e-02,-1.64569956e-03 1.36288961e-02,2.57768318e-03 1.44427066e-02,-1.42565818e-03 1.39074509e-02,-7.71448844e-04 
-5 3 20 1.40925111e+00,-2.27368255e-03 1.39176299e+00,-2.26323086e-04 1.38934804e+00,3.07995427e-04 1.27118402e+00,-9.16745253e-04 1.11915033e+00,-1.63168767e-03 1.11861835e+00,-1.33730864e-03 1.12136758e+00,1.65059786e-03 1.40367922e-02,1.29804544e-03 1.33532057e-02,-2.37505466e-04 1.41638782e-02,-9.84322889e-04 1.29742613e-02,-9.45551355e-04 1.34334503e-02,2.19624903e-03 1.37088862e-02,-6.15214235e-04 1.32018239e-02,-5.11262222e-04 
-5 3 21 1.37240716e+00,-1.89570371e-03 1.35593882e+00,1.83190343e-04 1.35297655e+00,1.61782930e-03 1.23665694e+00,-2.71755542e-04 1.07285099e+00,9.99150218e-04 1.07392961e+00,3.84769581e-04 1.07715566e+00,3.87207146e-03 1.37101767e-02,1.46505422e-03 1.32609157e-02,5.99541120e-05 1.41193870e-02,3.70219686e-04 1.30227230e-02,-8.05969544e-04 1.37028115e-02,1.39811414e-03 1.34338977e-02,-1.42148647e-04 1.33667909e-02,-8.20144431e-04 
-5 3 22 1.33277009e+00,-9.14616246e-04 1.31815573e+00,-2.76342275e-04 1.31475205e+00,3.76540868e-03 1.19976393e+00,-4.32864035e-04 1.03013297e+00,3.47601553e-03 1.03248189e+00,1.16352639e-03 1.03383995e+00,6.61359991e-03 1.30700582e-02,2.16626798e-03 1.24811503e-02,-2.03497296e-04 1.36091642e-02,1.13065336e-03 1.24695168e-02,-1.35610338e-03 1.30593980e-02,1.66123789e-04 1.26935859e-02,-1.86314565e-04 1.31548157e-02,-1.62305976e-03 
-5 3 23 1.29282962e+00,1.53732183e-03 1.28065442e+00,-1.76599210e-03 1.27716739e+00,7.12767025e-03 1.15919072e+00,-1.09328840e-03 9.86386026e-01,3.61448006e-03 9.90549416e-01,-2.33247902e-04 9.89707497e-01,8.44029807e-03 1.11367828e-02,2.95170537e-03 1.02266439e-02,-6.69743117e-04 1.14120587e-02,1.07570917e-03 1.03848182e-02,-2.20487534e-03 1.04396161e-02,-1.11257065e-03 1.06386372e-02,-6.13697741e-04 1.11804751e-02,-2.47348210e-03 
-5 3 24 1.25549249e+00,5.04617658e-03 1.24579050e+00,-3.93005536e-03 1.24312995e+00,1.07665686e-02 1.11613776e+00,-1.62184337e-03 9.39031571e-01,1.86217327e-03 9.44622352e-01,-3.32303620e-03 9.43548308e-01,8.78110244e-03 7.96849336e-03,3.01198263e-03 7.00187627e-03,-8.66231241e-04 7.63869432e-03,5.74598002e-04 6.94054571e-03,-2.61807125e-03 6.27746683e-03,-1.81894253e-03 7.40546688e-03,-1.01075351e-03 7.44176614e-03,-2.79855171e-03 
-5 4 1 1.98090306e+00,-7.36340192e-03 1.98852124e+00,-3.43933031e-02 2.00418748e+00,-2.89502403e-02 1.72628157e+00,-7.27033673e-02 1.54534851e+00,-4.25311529e-02 1.56804040e+00,-2.99776980e-02 1.51427297e+00,2.87105418e-02 6.92905160e-02,-5.72171617e-03 7.07235063e-02,-2.20358827e-02 7.02860495e-02,-1.52098591e-02 6.46986218e-02,9.65048380e-03 6.42768915e-02,1.80929845e-02 6.96925786e-02,-2.60521213e-02 6.20168693e-02,-7.38257757e-04 
-5 4 2 2.01024856e+00,-4.78469702e-03 2.01320192e+00,-2.68114199e-02 2.03538801e+00,-3.30633959e-02 1.74650038e+00,-7.58497337e-02 1.56428363e+00,-4.70764971e-02 1.58151201e+00,-3.07072935e-02 1.52608949e+00,2.75669935e-02 7.27188199e-02,-4.49276010e-03 7.35721862e-02,-2.31197516e-02 7.29152555e-02,-1.63633062e-02 6.71860945e-02,7.85190386e-03 6.66896463e-02,1.95866728e-02 7.25247633e-02,-2.72967565e-02 6.45942552e-02,-1.06918577e-03 
-5 4 3 2.02605041e+00,-2.41664429e-03 2.02630281e+00,-2.00494525e-02 2.05256777e+00,-3.69421864e-02 1.75746837e+00,-7.53535574e-02 1.57676250e+00,-4.77643263e-02 1.58830908e+00,-2.94191550e-02 1.53351769e+00,2.45684660e-02 7.45479038e-02,-2.87899621e-03 7.48457905e-02,-2.36281381e-02 7.40428725e-02,-1.70730350e-02 6.82132776e-02,5.71803991e-03 6.76772922e-02,2.05519361e-02 7.38133690e-02,-2.77690351e-02 6.58266091e-02,-1.47030455e-03 
-5 4 4 2.02710826e+00,-7.97374096e-04 2.02648592e+00,-1.45673183e-02 2.05443117e+00,-4.02880809e-02 1.75768797e+00,-7.12447433e-02 1.58121279e+00,-4.57476475e-02 1.58786044e+00,-2.62915663e-02 1.53512833e+00,2.00687113e-02 7.46744172e-02,-1.12734445e-03 7.44222464e-02,-2.34172733e-02 7.36013665e-02,-1.73039245e-02 6.77254645e-02,3.44455455e-03 6.72640245e-02,2.09192030e-02 7.34665405e-02,-2.74436771e-02 6.57113867e-02,-1.86666534e-03 
-5 4 6 1.98714946e+00,-1.27414348e-03 1.98783081e+00,-7.79388815e-03 2.01340165e+00,-4.41746926e-02 1.72681631e+00,-5.46647110e-02 1.56774114e+00,-3.69441754e-02 1.56541360e+00,-1.67072892e-02 1.51900635e+00,9.44648893e-03 7.00818483e-02,2.49453259e-03 6.86645243e-02,-2.11041545e-02 6.82936934e-02,-1.63502906e-02 6.23442363e-02,-6.85890200e-04 6.24898657e-02,1.96008061e-02 6.79056709e-02,-2.46373697e-02 6.15898439e-02,-2.39306862e-03 
-5 4 7 1.95026525e+00,-3.35122793e-03 1.95137382e+00,-6.17291766e-03 1.97415325e+00,-4.43908839e-02 1.69898585e+00,-4.44403904e-02 1.55189228e+00,-3.11977014e-02 1.54567815e+00,-1.20388956e-02 1.50335821e+00,4.65107600e-03 6.56904448e-02,4.16894765e-03 6.40890307e-02,-1.92296680e-02 6.38612392e-02,-1.52994709e-02 5.80509230e-02,-2.15316120e-03 5.84002101e-02,1.81710806e-02 6.32838290e-02,-2.23220134e-02 5.78727866e-02,-2.51177261e-03 
-5 4 8 1.90600803e+00,-6.09784368e-03 1.90647330e+00,-5.37672506e-03 1.92632388e+00,-4.34010404e-02 1.66602744e+00,-3.44551316e-02 1.53143070e+00,-2.49058132e-02 1.52235756e+00,-8.07363555e-03 1.48499178e+00,1.01687841e-03 6.01511065e-02,5.47054013e-03 5.87636291e-02,-1.69118055e-02 5.85235593e-02,-1.40753959e-02 5.31529417e-02,-3.26236742e-03 5.34987765e-02,1.63823624e-02 5.79769658e-02,-1.97331553e-02 5.34029975e-02,-2.52015959e-03 
-5 4 9 1.85740021e+00,-8.91681263e-03 1.85598364e+00,-5.16404323e-03 1.87317618e+00,-4.12238783e-02 1.63035606e+00,-2.55670380e-02 1.50752715e+00,-1.84643399e-02 1.49652888e+00,-4.73200257e-03 1.46477323e+00,-1.08439805e-03 5.37584609e-02,6.12372186e-03 5.27604406e-02,-1.44256069e-02 5.25004586e-02,-1.27650863e-02 4.78433023e-02,-4.01872639e-03 4.81089075e-02,1.42567314e-02 5.21871133e-02,-1.71381538e-02 4.83911442e-02,-2.49492259e-03 
-5 4 10 1.80708998e+00,-1.13070887e-02 1.80272677e+00,-5.29525607e-03 1.81768604e+00,-3.79925010e-02 1.59388458e+00,-1.83198712e-02 1.48066000e+00,-1.26159372e-02 1.46868061e+00,-2.20903357e-03 1.44263153e+00,-1.96567371e-03 4.71722163e-02,6.06938598e-03 4.65256450e-02,-1.21315050e-02 4.63092461e-02,-1.12833559e-02 4.25207663e-02,-4.34253696e-03 4.27274010e-02,1.19847384e-02 4.62128444e-02,-1.46419464e-02 4.32022848e-02,-2.49090604e-03 
-5 4 11 1.75716797e+00,-1.29806769e-02 1.74915502e+00,-5.51928007e-03 1.76232594e+00,-3.39704438e-02 1.55784967e+00,-1.28065850e-02 1.45106238e+00,-8.11999456e-03 1.43915718e+00,-8.74046337e-04 1.41860291e+00,-2.25773323e-03 4.10847068e-02,5.57899178e-03 4.07158782e-02,-1.00932672e-02 4.05436212e-02,-9.53829460e-03 3.76355188e-02,-4.28574529e-03 3.77775688e-02,9.98614091e-03 4.04726062e-02,-1.22526888e-02 3.82642947e-02,-2.38937800e-03 
-5 4 12 1.70903695e+00,-1.38551106e-02 1.69716381e+00,-5.65407702e-03 1.70886024e+00,-2.94588927e-02 1.52295493e+00,-8.68813426e-03 1.41911401e+00,-5.09213930e-03 1.40814103e+00,-6.01704821e-04 1.39271848e+00,-2.18084879e-03 3.57452790e-02,4.99185260e-03 3.56300071e-02,-8.14937315e-03 3.54708405e-02,-7.66585344e-03 3.32702587e-02,-4.04570221e-03 3.33467421e-02,8.58515382e-03 3.52442118e-02,-1.00078367e-02 3.37622054e-02,-2.06039339e-03 
-5 4 13 1.66326879e+00,-1.39613265e-02 1.64791467e+00,-5.63693870e-03 1.65816051e+00,-2.47109782e-02 1.48954259e+00,-5.53342301e-03 1.38491964e+00,-2.76497589e-03 1.37549682e+00,-6.92778166e-04 1.36438758e+00,-1.50688427e-03 3.10863892e-02,4.45422837e-03 3.11913074e-02,-6.28897658e-03 3.10841213e-02,-5.99530798e-03 2.92248637e-02,-3.77752312e-03 2.93523677e-02,7.65552121e-03 3.06147321e-02,-7.98784756e-03 2.97146239e-02,-1.63282579e-03 
-5 4 14 1.61969370e+00,-1.33550525e-02 1.60175385e+00,-5.44848869e-03 1.61032532e+00,-1.99035306e-02 1.45759854e+00,-3.21078381e-03 1.34877587e+00,-3.08037525e-04 1.34135113e+00,-4.38661446e-04 1.33327212e+00,-1.14502241e-04 2.70794386e-02,3.98330491e-03 2.72831196e-02,-4.75870221e-03 2.73571860e-02,-4.79536619e-03 2.54294023e-02,-3.54936663e-03 2.57844612e-02,6.70024297e-03 2.66445063e-02,-6.28100544e-03 2.61971366e-02,-1.39377873e-03 
-5 4 15 1.57795049e+00,-1.20502707e-02 1.55849907e+00,-5.01921197e-03 1.56518577e+00,-1.51342320e-02 1.42657341e+00,-1.91651447e-03 1.31186895e+00,2.09674933e-03 1.30632648e+00,2.11664903e-04 1.30019492e+00,1.62527760e-03 2.36580441e-02,3.60566754e-03 2.37499335e-02,-3.79462446e-03 2.41489387e-02,-4.09376155e-03 2.19138565e-02,-3.41620794e-03 2.25428202e-02,5.35030149e-03 2.32962436e-02,-4.97962619e-03 2.31355010e-02,-1.45160812e-03 
-5 4 16 1.53810610e+00,-1.00214839e-02 1.51798323e+00,-4.27271103e-03 1.52282149e+00,-1.04716896e-02 1.39536677e+00,-1.74933999e-03 1.27515436e+00,3.24232640e-03 1.27069074e+00,4.34731982e-04 1.26612038e+00,2.95446360e-03 2.05944038e-02,3.29878989e-03 2.03650476e-02,-3.32793675e-03 2.11301804e-02,-3.64403742e-03 1.86205240e-02,-3.29573055e-03 1.93746817e-02,3.76378442e-03 2.03272515e-02,-4.08543758e-03 2.01574101e-02,-1.71066363e-03 
-5 4 17 1.50066530e+00,-7.44732270e-03 1.48031825e+00,-3.22366170e-03 1.48358995e+00,-6.12757050e-03 1.36289083e+00,-2.26068804e-03 1.23748236e+00,2.35665906e-03 1.23356940e+00,-4.52520199e-04 1.23065254e+00,3.28084088e-03 1.77661506e-02,2.96994304e-03 1.71676581e-02,-2.95317070e-03 1.81641900e-02,-3.06776901e-03 1.56398188e-02,-2.94997270e-03 1.63239487e-02,2.42161125e-03 1.75828849e-02,-3.43794531e-03 1.70874347e-02,-1.99741375e-03 
-5 4 18 1.46585178e+00,-4.92941933e-03 1.44548843e+00,-2.04561564e-03 1.44753632e+00,-2.55942103e-03 1.32898283e+00,-2.52885150e-03 1.19574049e+00,5.19041851e-04 1.19316348e+00,-1.71925993e-03 1.19216088e+00,2.80819326e-03 1.53073432e-02,2.57362647e-03 1.45783069e-02,-2.26349641e-03 1.55307330e-02,-2.11458082e-03 1.33147073e-02,-2.27475169e-03 1.38785700e-02,1.58966252e-03 1.52292758e-02,-2.82964751e-03 1.43210104e-02,-2.05210035e-03 
-5 4 19 1.43264911e+00,-3.13997836e-03 1.41248676e+00,-1.08666505e-03 1.41358474e+00,-1.46640208e-04 1.29468873e+00,-1.88349132e-03 1.14900353e+00,-1.24799796e-04 1.14901696e+00,-1.98694809e-03 1.15005761e+00,2.56202432e-03 1.34181228e-02,2.13284777e-03 1.29909567e-02,-1.31895373e-03 1.36378784e-02,-7.93337871e-04 1.19383276e-02,-1.44140656e-03 1.24844687e-02,1.12970660e-03 1.35635283e-02,-2.16908063e-03 1.24722253e-02,-1.78572312e-03 
-5 4 20 1.39876666e+00,-2.18416176e-03 1.37924484e+00,-6.77212028e-04 1.37953869e+00,1.35290045e-03 1.26096332e+00,-6.10010359e-04 1.10211959e+00,1.42002893e-03 1.10438736e+00,-9.59294940e-04 1.10668582e+00,3.50510192e-03 1.21652933e-02,1.75522597e-03 1.23407323e-02,-6.21400983e-04 1.26366517e-02,6.24775301e-04 1.14856341e-02,-8.24997964e-04 1.20781391e-02,6.73586632e-04 1.26832592e-02,-1.58307717e-03 1.17819629e-02,-1.62142883e-03 
-5 4 21 1.36240124e+00,-1.36870393e-03 1.34426205e+00,-9.27719309e-04 1.34366099e+00,2.87823751e-03 1.22695108e+00,3.94056193e-04 1.06060134e+00,4.13254847e-03 1.06337064e+00,4.04713949e-04 1.06497339e+00,5.51025980e-03 1.12069330e-02,1.70356404e-03 1.18974926e-02,-5.35995268e-04 1.20373224e-02,1.64996154e-03 1.13529431e-02,-8.54545649e-04 1.18334382e-02,-1.31320871e-04 1.21171041e-02,-1.35618858e-03 1.16437348e-02,-2.14257592e-03 
-5 4 22 1.32417839e+00,4.22586579e-04 1.30825002e+00,-1.84531215e-03 1.30656231e+00,5.41276610e-03 1.19054748e+00,6.82484004e-04 1.02299286e+00,5.87712352e-03 1.02541526e+00,6.76371335e-04 1.02468159e+00,7.43031377e-03 9.65228309e-03,2.14060708e-03 1.05236910e-02,-9.21693037e-04 1.06418773e-02,1.85038553e-03 1.03607921e-02,-1.62270092e-03 1.03755929e-02,-1.31898925e-03 1.08119838e-02,-1.62343155e-03 1.06330907e-02,-3.31907830e-03 
-5 4 23 1.28675530e+00,3.78959149e-03 1.27353592e+00,-3.39155968e-03 1.27098305e+00,9.05274639e-03 1.15085950e+00,5.61102790e-04 9.83533995e-01,5.07358885e-03 9.85964737e-01,-1.08658450e-03 9.83314492e-01,8.20980457e-03 6.79257816e-03,2.66952752e-03 7.63707336e-03,-1.31171532e-03 7.49796209e-03,1.27121710e-03 7.64086838e-03,-2.56172415e-03 6.88372701e-03,-2.41219786e-03 7.98595616e-03,-2.10908605e-03 7.62509915e-03,-4.33750763e-03 
-5 5 1 1.90651717e+00,-4.24771560e-03 1.91367234e+00,-3.15449372e-02 1.92325957e+00,-2.03975263e-02 1.68985165e+00,-8.02676870e-02 1.52409697e+00,-4.69464819e-02 1.54124570e+00,-4.10944270e-02 1.49178398e+00,3.83705429e-02 6.22534979e-02,-3.93037045e-03 6.26231571e-02,-2.09858843e-02 6.22307792e-02,-1.22937139e-02 5.74294776e-02,9.55900888e-03 5.69588736e-02,1.43185185e-02 6.19917855e-02,-2.47492974e-02 5.58330667e-02,-1.53885354e-03 
-5 5 2 1.93094171e+00,-2.20784152e-03 1.93408104e+00,-2.48683614e-02 1.94960563e+00,-2.39551537e-02 1.70756442e+00,-8.52598243e-02 1.54051020e+00,-5.04057675e-02 1.55314002e+00,-4.40919212e-02 1.50214116e+00,4.00004870e-02 6.52150013e-02,-2.64922331e-03 6.51025971e-02,-2.19965567e-02 6.45310289e-02,-1.32788745e-02 5.96701358e-02,8.05709689e-03 5.90361728e-02,1.54863716e-02 6.44829297e-02,-2.58792576e-02 5.80892082e-02,-1.89724219e-03 
-5 5 3 1.94389332e+00,-6.01378135e-04 1.94492975e+00,-1.87839289e-02 1.96417436e+00,-2.74750172e-02 1.71716687e+00,-8.64694149e-02 1.55058343e+00,-5.07393051e-02 1.55900507e+00,-4.44590587e-02 1.50875445e+00,3.91461035e-02 6.67110841e-02,-1.03795727e-03 6.62124459e-02,-2.24643700e-02 6.54667002e-02,-1.40238514e-02 6.06149885e-02,6.20557870e-03 5.98515691e-02,1.62733052e-02 6.56026772e-02,-2.63064745e-02 5.90758288e-02,-2.26049785e-03 
-5 5 4 1.94449932e+00,6.33099680e-05 1.94504946e+00,-1.37304854e-02 1.96594634e+00,-3.06792502e-02 1.71741546e+00,-8.36493643e-02 1.55330375e+00,-4.89023906e-02 1.55805478e+00,-4.21522855e-02 1.51016403e+00,3.54370846e-02 6.67409337e-02,6.22569432e-04 6.58907507e-02,-2.22107635e-02 6.50531086e-02,-1.43418906e-02 6.03264068e-02,4.16240482e-03 5.95395137e-02,1.66073304e-02 6.53542835e-02,-2.60138533e-02 5.89886965e-02,-2.60750750e-03 
-5 5 6 1.91095314e+00,-2.35307146e-03 1.91239456e+00,-7.15557845e-03 1.93210645e+00,-3.50378308e-02 1.69071036e+00,-6.78431361e-02 1.53947037e+00,-4.02992599e-02 1.53590421e+00,-3.20799569e-02 1.49543790e+00,2.33098916e-02 6.24010593e-02,3.57572065e-03 6.08623628e-02,-2.00127987e-02 6.03594076e-02,-1.35171833e-02 5.58443911e-02,1.06815069e-04 5.55652805e-02,1.55140881e-02 6.05557703e-02,-2.34216524e-02 5.55148011e-02,-2.99304114e-03 
-5 5 7 1.88025741e+00,-5.08230230e-03 1.88133742e+00,-5.48816051e-03 1.89942328e+00,-3.58098478e-02 1.66636305e+00,-5.70484480e-02 1.52445657e+00,-3.42147867e-02 1.51712816e+00,-2.61790351e-02 1.48107516e+00,1.72474884e-02 5.84607103e-02,4.74572838e-03 5.69150413e-02,-1.84396372e-02 5.65020254e-02,-1.25134776e-02 5.20313260e-02,-1.34586853e-03 5.21028551e-02,1.43786186e-02 5.65433783e-02,-2.12386515e-02 5.22398376e-02,-3.07541476e-03 
-5 5 8 1.84336723e+00,-8.18058553e-03 1.84282051e+00,-4.68508395e-03 1.85933926e+00,-3.55093608e-02 1.63720382e+00,-4.59425483e-02 1.50489878e+00,-2.75268058e-02 1.49520670e+00,-2.06164869e-02 1.46402271e+00,1.19339464e-02 5.38071835e-02,5.70183817e-03 5.25611423e-02,-1.64498783e-02 5.21233834e-02,-1.13640202e-02 4.77597912e-02,-2.34289617e-03 4.80423555e-02,1.31236859e-02 5.20790573e-02,-1.88301102e-02 4.84332670e-02,-3.09427176e-03 
-5 5 9 1.80264313e+00,-1.10764825e-02 1.79925681e+00,-4.53128225e-03 1.81447645e+00,-3.41017085e-02 1.60523278e+00,-3.55234095e-02 1.48202572e+00,-2.08078619e-02 1.47109975e+00,-1.55992708e-02 1.44530982e+00,7.74720758e-03 4.84777976e-02,6.33196024e-03 4.76621586e-02,-1.41009821e-02 4.72715392e-02,-1.02670368e-02 4.31516273e-02,-3.02309960e-03 4.34905500e-02,1.17225457e-02 4.72029159e-02,-1.64791696e-02 4.42071933e-02,-2.98171604e-03 
-5 5 10 1.76013489e+00,-1.33351645e-02 1.75307130e+00,-4.77694204e-03 1.76721326e+00,-3.16728909e-02 1.57203675e+00,-2.64858664e-02 1.45628624e+00,-1.47783320e-02 1.44497017e+00,-1.13160332e-02 1.42465283e+00,4.76667487e-03 4.26469082e-02,6.42907718e-03 4.22341389e-02,-1.17460121e-02 4.20074352e-02,-9.18473752e-03 3.83407416e-02,-3.39804122e-03 3.86481851e-02,1.01266884e-02 4.19407741e-02,-1.42202700e-02 3.96256042e-02,-2.79356393e-03 
-5 5 11 1.71744087e+00,-1.47567179e-02 1.70632005e+00,-5.15161460e-03 1.71949413e+00,-2.84834783e-02 1.53869168e+00,-1.90980805e-02 1.42742937e+00,-1.00504618e-02 1.41671150e+00,-8.10961344e-03 1.40132345e+00,2.66873135e-03 3.69415145e-02,5.96663102e-03 3.68834228e-02,-9.65016520e-03 3.68010669e-02,-7.89053416e-03 3.37966019e-02,-3.45393222e-03 3.40535748e-02,8.49224010e-03 3.67216690e-02,-1.19779683e-02 3.50941313e-02,-2.61350637e-03 
-5 5 12 1.67563572e+00,-1.53276453e-02 1.66054609e+00,-5.44702439e-03 1.67273764e+00,-2.48412029e-02 1.50597178e+00,-1.32373233e-02 1.39585546e+00,-6.64149562e-03 1.38654803e+00,-5.97583186e-03 1.37535013e+00,1.33166434e-03 3.20084048e-02,5.19659604e-03 3.22936444e-02,-7.80825965e-03 3.22471468e-02,-6.32323402e-03 2.99440067e-02,-3.31609586e-03 3.02071241e-02,7.10059340e-03 3.20842199e-02,-9.80444618e-03 3.10851155e-02,-2.39538782e-03 
-5 5 13 1.63515379e+00,-1.50885051e-02 1.61668123e+00,-5.55597155e-03 1.62771441e+00,-2.09287559e-02 1.47436400e+00,-8.67181152e-03 1.36270291e+00,-3.79983141e-03 1.35496991e+00,-4.39553310e-03 1.34728935e+00,1.10059711e-03 2.80399348e-02,4.44239389e-03 2.86192020e-02,-6.18201466e-03 2.85692692e-02,-4.76256471e-03 2.67480273e-02,-3.14652347e-03 2.71380691e-02,6.04232014e-03 2.82157290e-02,-7.86867688e-03 2.77213628e-02,-2.13328725e-03 
-5 5 14 1.59586759e+00,-1.40629556e-02 1.57500828e+00,-5.37884332e-03 1.58461660e+00,-1.68073275e-02 1.44378983e+00,-5.36070147e-03 1.32893877e+00,-8.54969293e-04 1.32249744e+00,-2.85609998e-03 1.31760971e+00,2.04747681e-03 2.47939825e-02,3.91169042e-03 2.55141297e-02,-4.86954928e-03 2.55453547e-02,-3.59689864e-03 2.38771548e-02,-3.02267660e-03 2.44248125e-02,5.06628284e-03 2.49460287e-02,-6.30827651e-03 2.47974324e-02,-1.99123484e-03 
-5 5 15 1.55759716e+00,-1.22631920e-02 1.53542846e+00,-4.78070833e-03 1.54347540e+00,-1.25362416e-02 1.41344840e+00,-3.42161583e-03 1.29466838e+00,1.82103205e-03 1.28920356e+00,-1.41234440e-03 1.28634906e+00,3.43749816e-03 2.18133543e-02,3.64394116e-03 2.24612009e-02,-3.95733363e-03 2.26740978e-02,-2.98158908e-03 2.09745758e-02,-2.98969703e-03 2.14843833e-02,3.88566695e-03 2.19397167e-02,-5.17381306e-03 2.19153243e-02,-2.05654320e-03 
-5 5 16 1.52060671e+00,-9.76681332e-03 1.49789886e+00,-3.73148332e-03 1.50455044e+00,-8.27207125e-03 1.38219774e+00,-2.74234802e-03 1.25890868e+00,3.08454111e-03 1.25434769e+00,-6.84200674e-04 1.25289802e+00,4.24989331e-03 1.86905893e-02,3.50529915e-03 1.91088429e-02,-3.33557290e-03 1.94562839e-02,-2.65193084e-03 1.77682741e-02,-2.99205032e-03 1.79858392e-02,2.58831693e-03 1.88594844e-02,-4.39619173e-03 1.86477150e-02,-2.19812917e-03 
-5 5 17 1.48545645e+00,-6.93393676e-03 1.46257540e+00,-2.43952362e-03 1.46820388e+00,-4.35797903e-03 1.34938204e+00,-2.68160750e-03 1.21996230e+00,2.52099517e-03 1.21675052e+00,-9.45032717e-04 1.21629391e+00,4.01718529e-03 1.54303634e-02,3.27487088e-03 1.56612588e-02,-2.73883503e-03 1.59347263e-02,-2.08465111e-03 1.43984777e-02,-2.75914289e-03 1.43109357e-02,1.57176353e-03 1.57008957e-02,-3.77210678e-03 1.50523657e-02,-2.23398157e-03 
-5 5 18 1.45225104e+00,-4.45920673e-03 1.42940066e+00,-1.31971269e-03 1.43428438e+00,-1.28511279e-03 1.31547461e+00,-2.31092937e-03 1.17665627e+00,1.49294090e-03 1.17564366e+00,-1.41317111e-03 1.17605372e+00,3.19248387e-03 1.25010105e-02,2.84832791e-03 1.28518222e-02,-1.97052109e-03 1.28607045e-02,-1.01467164e-03 1.15703939e-02,-2.10406036e-03 1.14221828e-02,1.05223437e-03 1.29525417e-02,-3.12118878e-03 1.19300699e-02,-2.02022745e-03 
-5 5 19 1.41993186e+00,-2.89000524e-03 1.39745531e+00,-8.12411405e-04 1.40157805e+00,7.01066224e-04 1.28178414e+00,-1.13630330e-03 1.13077512e+00,1.88166225e-03 1.13218179e+00,-1.09705336e-03 1.13334149e+00,2.82878950e-03 1.03015021e-02,2.32151401e-03 1.11928762e-02,-1.15264280e-03 1.09039825e-02,2.61401675e-04 9.90435423e-03,-1.28709994e-03 9.91827769e-03,8.18030175e-04 1.11078990e-02,-2.48013366e-03 1.00911467e-02,-1.60135610e-03 
-5 5 20 1.38660635e+00,-2.05043634e-03 1.36513940e+00,-1.11134630e-03 1.36817876e+00,2.05153467e-03 1.24901174e+00,4.21000957e-04 1.08784029e+00,3.92239443e-03 1.09016586e+00,-5.52520592e-06 1.09136325e+00,3.67400650e-03 8.65367247e-03,1.87539687e-03 1.03303670e-02,-6.88900675e-04 9.80653333e-03,1.18420574e-03 9.19724010e-03,-8.48641217e-04 9.33893375e-03,4.70272630e-04 1.00370506e-02,-2.07965513e-03 9.38791888e-03,-1.44439966e-03 
-5 5 21 1.35126901e+00,-1.04303178e-03 1.33167838e+00,-2.06220309e-03 1.33310043e+00,3.76528175e-03 1.21601994e+00,1.50214095e-03 1.05208710e+00,6.11996319e-03 1.05285968e+00,9.39319356e-04 1.05293928e+00,5.36482959e-03 6.83832463e-03,1.68512636e-03 9.21968209e-03,-8.27591020e-04 8.47195575e-03,1.39259936e-03 8.43566989e-03,-1.15048754e-03 8.40111696e-03,-2.37481319e-04 8.89328837e-03,-2.11353352e-03 8.60112951e-03,-2.06540410e-03 
-5 5 22 1.31524279e+00,1.13745626e-03 1.29831924e+00,-3.38002805e-03 1.29768870e+00,6.59001276e-03 1.18075802e+00,1.75826301e-03 1.02079062e+00,6.65212392e-03 1.01866056e+00,7.24785093e-04 1.01715684e+00,6.71005112e-03 4.07164830e-03,1.79559681e-03 6.89075469e-03,-1.32835855e-03 5.80638296e-03,9.08137408e-04 6.46558279e-03,-2.01911925e-03 5.85751355e-03,-1.17269285e-03 6.67121120e-03,-2.47995980e-03 6.30896569e-03,-3.21463613e-03 
-5 5 23 1.28129871e+00,4.70911960e-03 1.26737086e+00,-4.77928980e-03 1.26475976e+00,1.02296720e-02 1.14259572e+00,1.56516363e-03 9.86896190e-01,4.58014573e-03 9.82251774e-01,-9.73744405e-04 9.80106061e-01,6.85167353e-03 3.09684254e-04,1.88678281e-03 3.33095703e-03,-1.65998422e-03 1.74617586e-03,1.02382390e-04 3.00370515e-03,-2.70932424e-03 1.60352076e-03,-1.77940640e-03 3.16658372e-03,-2.73384530e-03 2.22148185e-03,-3.83381443e-03 
-5 6 1 1.83066764e+00,-1.87483019e-03 1.83928859e+00,-2.82792650e-02 1.84239391e+00,-1.49238936e-02 1.65210839e+00,-8.06679224e-02 1.50063293e+00,-4.53648683e-02 1.51126408e+00,-4.49319162e-02 1.46849477e+00,4.34717234e-02 5.49443601e-02,-2.18982098e-03 5.41572544e-02,-1.93974336e-02 5.42390062e-02,-9.66030516e-03 4.98568577e-02,9.07364286e-03 4.95684894e-02,1.11194424e-02 5.39784317e-02,-2.27431570e-02 4.96394801e-02,-2.24814049e-03 
-5 6 2 1.85052284e+00,-5.98768096e-04 1.85561087e+00,-2.25843870e-02 1.86436554e+00,-1.81232015e-02 1.66720439e+00,-8.65629408e-02 1.51422036e+00,-4.83896559e-02 1.52173884e+00,-4.90833283e-02 1.47764696e+00,4.66697927e-02 5.73352951e-02,-9.89807854e-04 5.61689258e-02,-2.03483076e-02 5.61450992e-02,-1.05413566e-02 5.17383775e-02,7.96273229e-03 5.12178483e-02,1.19754113e-02 5.60216723e-02,-2.37744874e-02 5.14489110e-02,-2.64124222e-03 
-5 6 3 1.86093696e+00,7.38220477e-05 1.86412357e+00,-1.72145037e-02 1.87668753e+00,-2.13766534e-02 1.67521224e+00,-8.87334612e-02 1.52169662e+00,-4.91100391e-02 1.52681382e+00,-5.04648691e-02 1.48313434e+00,4.69772141e-02 5.84930749e-02,5.32939423e-04 5.70729570e-02,-2.08137437e-02 5.68032393e-02,-1.12753651e-02 5.25740843e-02,6.54751325e-03 5.18418182e-02,1.25924888e-02 5.69324831e-02,-2.41647762e-02 5.21684397e-02,-2.91416709e-03 
-5 6 4 1.86140105e+00,-2.73496933e-04 1.86390003e+00,-1.25797742e-02 1.87860054e+00,-2.44142313e-02 1.67525727e+00,-8.68024680e-02 1.52303521e+00,-4.77689616e-02 1.52587679e+00,-4.88431406e-02 1.48407689e+00,4.38756462e-02 5.84798787e-02,2.16299750e-03 5.68727444e-02,-2.05771403e-02 5.64288959e-02,-1.15501424e-02 5.25038834e-02,4.87660423e-03 5.16421553e-02,1.28432108e-02 5.67879681e-02,-2.39180402e-02 5.21346864e-02,-3.24164909e-03 
-5 6 6 1.83458473e+00,-4.29916890e-03 1.83631905e+00,-6.21623599e-03 1.85187146e+00,-2.87958296e-02 1.65224690e+00,-7.23497164e-02 1.50889155e+00,-4.01422772e-02 1.50534291e+00,-3.92129500e-02 1.47080346e+00,3.10425497e-02 5.45178540e-02,4.69291630e-03 5.27590705e-02,-1.84277934e-02 5.25587853e-02,-1.08337104e-02 4.90912301e-02,1.11939550e-03 4.84384637e-02,1.19591683e-02 5.28784185e-02,-2.15879438e-02 4.94213381e-02,-3.54125013e-03 
-5 6 7 1.80999761e+00,-7.33704695e-03 1.81020497e+00,-4.54819434e-03 1.82546619e+00,-2.97856666e-02 1.63116570e+00,-6.18512132e-02 1.49438939e+00,-3.42540424e-02 1.48773145e+00,-3.30810717e-02 1.45767823e+00,2.43710599e-02 5.08064482e-02,5.34990856e-03 4.92770061e-02,-1.70273307e-02 4.91022670e-02,-1.00582496e-02 4.58025038e-02,-3.70697801e-04 4.54623346e-02,1.10465948e-02 4.94404708e-02,-1.96503080e-02 4.65072728e-02,-3.44700556e-03 
-5 6 8 1.78029311e+00,-1.04011037e-02 1.77776943e+00,-3.80708437e-03 1.79275853e+00,-2.98242799e-02 1.60564250e+00,-5.07282158e-02 1.47575062e+00,-2.76731181e-02 1.46710656e+00,-2.70294306e-02 1.44165367e+00,1.84278379e-02 4.66338811e-02,5.74580420e-03 4.55468005e-02,-1.54015336e-02 4.52873140e-02,-9.05455200e-03 4.21242941e-02,-1.36724171e-03 4.20737857e-02,1.00883944e-02 4.56319539e-02,-1.75346876e-02 4.30960322e-02,-3.44013431e-03 
-5 6 9 1.74719024e+00,-1.30581573e-02 1.74095595e+00,-3.78688001e-03 1.75576300e+00,-2.88651730e-02 1.57724466e+00,-3.99863718e-02 1.45366814e+00,-2.13262852e-02 1.44421395e+00,-2.14669461e-02 1.42364725e+00,1.32983782e-02 4.22764854e-02,6.02360644e-03 4.16857208e-02,-1.34381946e-02 4.14274118e-02,-7.97799024e-03 3.83232375e-02,-2.02406366e-03 3.84641759e-02,9.15870837e-03 4.15886532e-02,-1.54663243e-02 3.95161319e-02,-3.38703157e-03 
-5 6 10 1.71215187e+00,-1.49975239e-02 1.70171951e+00,-4.19254570e-03 1.71630991e+00,-2.69643022e-02 1.54730125e+00,-3.03434241e-02 1.42849608e+00,-1.58036761e-02 1.41913927e+00,-1.65821856e-02 1.40361727e+00,9.19273654e-03 3.76947010e-02,6.12347680e-03 3.75185217e-02,-1.12717574e-02 3.73982808e-02,-6.96303161e-03 3.43400546e-02,-2.42897441e-03 3.46072151e-02,8.20979952e-03 3.72481838e-02,-1.34547973e-02 3.57515718e-02,-3.12512790e-03 
-5 6 11 1.67627192e+00,-1.60581452e-02 1.66166740e+00,-4.72085381e-03 1.67585227e+00,-2.43382397e-02 1.51677025e+00,-2.21796346e-02 1.40007594e+00,-1.12010010e-02 1.39171038e+00,-1.25043191e-02 1.38074227e+00,6.22544669e-03 3.30408723e-02,5.89196451e-03 3.31949562e-02,-9.17782688e-03 3.32191038e-02,-5.96136674e-03 3.03645115e-02,-2.55516934e-03 3.07310063e-02,7.16326168e-03 3.28347725e-02,-1.14274351e-02 3.19222032e-02,-2.77436856e-03 
-5 6 12 1.64025979e+00,-1.62390659e-02 1.62192550e+00,-5.14561315e-03 1.63543710e+00,-2.12666030e-02 1.48633002e+00,-1.55788831e-02 1.36880714e+00,-7.34053644e-03 1.36213504e+00,-9.24750831e-03 1.35478521e+00,4.35887510e-03 2.87551626e-02,5.32649021e-03 2.92170519e-02,-7.36135641e-03 2.92685242e-02,-4.89567273e-03 2.68545881e-02,-2.49886898e-03 2.73026525e-02,6.01734833e-03 2.88168300e-02,-9.44371702e-03 2.84100380e-02,-2.51657032e-03 
-5 6 13 1.60448652e+00,-1.56083873e-02 1.58317367e+00,-5.32521571e-03 1.59573647e+00,-1.78932587e-02 1.45639877e+00,-1.04741708e-02 1.33638735e+00,-3.91244699e-03 1.33123635e+00,-6.64413610e-03 1.32672638e+00,3.66381797e-03 2.51461048e-02,4.62027461e-03 2.58788398e-02,-5.92562364e-03 2.58384956e-02,-3.86104544e-03 2.39830736e-02,-2.47035661e-03 2.45110080e-02,4.82866986e-03 2.54276370e-02,-7.69344635e-03 2.54107056e-02,-2.41073539e-03 
-5 6 14 1.56911247e+00,-1.41919132e-02 1.54575821e+00,-5.11217901e-03 1.55714958e+00,-1.42184625e-02 1.42688581e+00,-6.81795090e-03 1.30445498e+00,-8.70688158e-04 1.29987102e+00,-4.55191388e-03 1.29778449e+00,3.99749120e-03 2.20898475e-02,4.00600502e-03 2.29769330e-02,-4.88287728e-03 2.27901048e-02,-3.05767164e-03 2.14489309e-02,-2.55773483e-03 2.19540580e-02,3.62913004e-03 2.24638534e-02,-6.31425314e-03 2.26742012e-02,-2.46065645e-03 
-5 6 15 1.53435645e+00,-1.19942932e-02 1.50986917e+00,-4.36948381e-03 1.52002354e+00,-1.02909833e-02 1.39705568e+00,-4.55684542e-03 1.27258118e+00,1.27878684e-03 1.26786469e+00,-3.07461360e-03 1.26785611e+00,4.59135271e-03 1.91753317e-02,3.57786451e-03 2.00714971e-02,-4.10402891e-03 1.97117726e-02,-2.56508053e-03 1.88175169e-02,-2.69560067e-03 1.89960958e-02,2.50613070e-03 1.95445182e-02,-5.28494451e-03 1.97434580e-02,-2.54366275e-03 
-5 6 16 1.50064419e+00,-9.17920431e-03 1.47565543e+00,-3.15133030e-03 1.48474239e+00,-6.36660928e-03 1.36598871e+00,-3.38620675e-03 1.23833790e+00,1.94451209e-03 1.23388028e+00,-2.41581849e-03 1.23532662e+00,4.54106720e-03 1.60870915e-02,3.24693496e-03 1.69099004e-02,-3.35976190e-03 1.63354794e-02,-2.17411352e-03 1.58313380e-02,-2.74676116e-03 1.54324945e-02,1.68010038e-03 1.64369850e-02,-4.46137712e-03 1.63508653e-02,-2.37945925e-03 
-5 6 17 1.46831469e+00,-6.26313733e-03 1.44315230e+00,-1.81637284e-03 1.45144740e+00,-2.91826973e-03 1.33343301e+00,-2.62423875e-03 1.19952058e+00,1.34426979e-03 1.19658288e+00,-2.32153216e-03 1.19861110e+00,3.56775804e-03 1.29493948e-02,2.83143480e-03 1.37643064e-02,-2.50572485e-03 1.29649801e-02,-1.51454823e-03 1.27046979e-02,-2.46879726e-03 1.18688500e-02,1.36954469e-03 1.33172176e-02,-3.65147273e-03 1.28259097e-02,-1.82288207e-03 
-5 6 18 1.43704874e+00,-3.97417265e-03 1.41200583e+00,-9.08615186e-04 1.41959624e+00,-4.29582248e-04 1.30022182e+00,-1.53819733e-03 1.15642986e+00,8.68815835e-04 1.15592957e+00,-2.03503773e-03 1.15782084e+00,2.24496027e-03 1.02995134e-02,2.26598286e-03 1.13426816e-02,-1.59216030e-03 1.04056234e-02,-5.34352975e-04 1.02024189e-02,-1.77655684e-03 9.36560001e-03,1.50029072e-03 1.07773256e-02,-2.78782886e-03 1.01023817e-02,-1.02044059e-03 
-5 6 19 1.40563119e+00,-2.68151302e-03 1.38125722e+00,-8.42901055e-04 1.38787306e+00,1.05036265e-03 1.26760286e+00,6.16357917e-05 1.11272026e+00,1.91447495e-03 1.11401954e+00,-1.09521885e-03 1.11539579e+00,1.62800483e-03 8.43674494e-03,1.71453452e-03 9.99309232e-03,-8.40354287e-04 9.02377429e-03,2.80927260e-04 8.84066145e-03,-1.07950745e-03 8.31956535e-03,1.66161139e-03 9.19624188e-03,-2.06711360e-03 8.78856577e-03,-3.01632559e-04 
-5 6 20 1.37267236e+00,-1.96043874e-03 1.34981818e+00,-1.61801824e-03 1.35489901e+00,2.20016317e-03 1.23584466e+00,1.61251288e-03 1.07382796e+00,4.10768887e-03 1.07457748e+00,1.65760732e-04 1.07525274e+00,2.36238606e-03 6.85213587e-03,1.36339783e-03 9.06807526e-03,-5.37861672e-04 8.02023964e-03,4.05018329e-04 8.06338837e-03,-9.40944841e-04 7.80641876e-03,1.48983664e-03 8.09606292e-03,-1.76223608e-03 8.19999152e-03,-8.43390463e-05 
-5 6 21 1.33810457e+00,-8.59431220e-04 1.31769471e+00,-2.84503289e-03 1.32060442e+00,4.02480323e-03 1.20354511e+00,2.34022266e-03 1.04247836e+00,5.53611850e-03 1.03987291e+00,1.02015321e-03 1.03991960e+00,3.88610897e-03 4.60289806e-03,1.20167145e-03 7.41225444e-03,-7.89068018e-04 6.08261255e-03,-1.68149379e-04 6.66429027e-03,-1.47331908e-03 6.31243817e-03,9.91287191e-04 6.44283228e-03,-1.88798021e-03 6.76076925e-03,-5.40937558e-04 
-5 6 22 1.30394532e+00,1.31638073e-03 1.28660493e+00,-4.05252902e-03 1.28694941e+00,6.94995800e-03 1.16883137e+00,2.05004924e-03 1.01487406e+00,4.72270197e-03 1.00753729e+00,9.59928001e-04 1.00741244e+00,4.89580860e-03 1.25058569e-03,1.06451397e-03 4.45681496e-03,-1.30518789e-03 2.70453074e-03,-9.96101318e-04 3.92889845e-03,-2.21488854e-03 3.06454739e-03,5.12663493e-04 3.63460363e-03,-2.11335800e-03 3.49764612e-03,-1.14806402e-03 
-5 6 23 1.27291098e+00,4.33091628e-03 1.25868087e+00,-4.85415780e-03 1.25651848e+00,1.02521172e-02 1.13152996e+00,1.28527830e-03 9.83201816e-01,1.72748091e-03 9.72034697e-01,4.81101155e-05 9.72396878e-01,4.76440624e-03 -2.53437313e-03,7.37835896e-04 8.39130346e-04,-1.57488862e-03 -1.20831698e-03,-1.61084042e-03 3.72667873e-04,-2.46116389e-03 -1.15942947e-03,5.18673716e-04 2.14856303e-04,-1.99121527e-03 -8.57388296e-04,-9.64690499e-04 
-5 7 1 1.75759845e+00,-3.99428655e-04 1.76856826e+00,-2.41957258e-02 1.76600579e+00,-1.20476429e-02 1.61308512e+00,-7.54907768e-02 1.47340363e+00,-4.01275892e-02 1.47830235e+00,-4.30372198e-02 1.44353004e+00,4.32497309e-02 4.74364941e-02,-5.55748146e-04 4.57535823e-02,-1.74370389e-02 4.66160422e-02,-7.40968867e-03 4.23850942e-02,8.24243683e-03 4.24420567e-02,8.54320959e-03 4.59864179e-02,-2.03308764e-02 4.33418366e-02,-2.91069186e-03 
-5 7 2 1.77351419e+00,1.21302284e-05 1.78114345e+00,-1.94803095e-02 1.78426779e+00,-1.49941033e-02 1.62565640e+00,-8.14007230e-02 1.48423684e+00,-4.31508328e-02 1.48741874e+00,-4.73928489e-02 1.45123627e+00,4.64065251e-02 4.92793698e-02,3.27251576e-04 4.73137147e-02,-1.82577428e-02 4.80456816e-02,-8.21948575e-03 4.39033519e-02,7.57659367e-03 4.36591097e-02,9.23910476e-03 4.75241849e-02,-2.12186071e-02 4.46942295e-02,-3.20355495e-03 
-5 7 3 1.78188964e+00,-2.95648878e-04 1.78736532e+00,-1.48606206e-02 1.79474912e+00,-1.80075052e-02 1.63213633e+00,-8.38167920e-02 1.48951270e+00,-4.43878945e-02 1.49159497e+00,-4.92908755e-02 1.45510357e+00,4.69902539e-02 5.01903866e-02,1.56843919e-03 4.80687487e-02,-1.86585844e-02 4.85019578e-02,-8.87122794e-03 4.47515010e-02,6.59324763e-03 4.42201755e-02,9.73495097e-03 4.83146566e-02,-2.15642909e-02 4.52991459e-02,-3.26169337e-03 
-5 7 4 1.78255177e+00,-1.53789699e-03 1.78661263e+00,-1.07114057e-02 1.79693912e+00,-2.08426929e-02 1.63201119e+00,-8.23959710e-02 1.49009214e+00,-4.34401491e-02 1.49075761e+00,-4.83302857e-02 1.45544300e+00,4.47015568e-02 5.00582023e-02,3.09163284e-03 4.79012971e-02,-1.84987525e-02 4.81316917e-02,-8.99011105e-03 4.48455859e-02,5.27779467e-03 4.40831603e-02,9.82430701e-03 4.82647281e-02,-2.14021493e-02 4.52594956e-02,-3.59593549e-03 
-5 7 6 1.76235764e+00,-6.53726852e-03 1.76319631e+00,-4.87398321e-03 1.77676614e+00,-2.48847177e-02 1.61240546e+00,-6.96514591e-02 1.47594279e+00,-3.69384490e-02 1.47268822e+00,-3.99569807e-02 1.44407919e+00,3.32078127e-02 4.66915231e-02,5.41580710e-03 4.48243848e-02,-1.66294706e-02 4.51633921e-02,-8.20064511e-03 4.24042503e-02,2.20115447e-03 4.14731360e-02,9.12580466e-03 4.52623682e-02,-1.93794606e-02 4.31938484e-02,-4.13705178e-03 
-5 7 7 1.74334354e+00,-9.55889833e-03 1.74140404e+00,-3.40533061e-03 1.75595347e+00,-2.57887435e-02 1.59431175e+00,-6.00924263e-02 1.46150778e+00,-3.18153448e-02 1.45634904e+00,-3.43427256e-02 1.43211711e+00,2.66833972e-02 4.35667441e-02,5.86451279e-03 4.20238441e-02,-1.52375892e-02 4.23384073e-02,-7.79834617e-03 3.98384532e-02,8.04629996e-04 3.90692850e-02,8.49851229e-03 4.25151392e-02,-1.77515452e-02 4.09173208e-02,-3.80930331e-03 
-5 7 8 1.72004959e+00,-1.23080386e-02 1.71444798e+00,-2.86826148e-03 1.72975605e+00,-2.58631351e-02 1.57215568e+00,-4.98239928e-02 1.44341984e+00,-2.58525540e-02 1.43677489e+00,-2.86587816e-02 1.41687794e+00,2.08289841e-02 3.98333725e-02,5.93001018e-03 3.87498163e-02,-1.37357265e-02 3.89485003e-02,-7.19372068e-03 3.67718920e-02,-2.61964571e-04 3.62361320e-02,7.77593573e-03 3.92492578e-02,-1.59830029e-02 3.79614191e-02,-3.55999507e-03 
-5 7 9 1.69365331e+00,-1.45107666e-02 1.68381828e+00,-3.05554258e-03 1.69966119e+00,-2.50889819e-02 1.54708779e+00,-3.97383999e-02 1.42179182e+00,-2.00891035e-02 1.41462617e+00,-2.33193492e-02 1.39903700e+00,1.56991735e-02 3.60398700e-02,5.79106986e-03 3.54810444e-02,-1.21370313e-02 3.55957571e-02,-6.23816998e-03 3.36201562e-02,-1.02661171e-03 3.33199415e-02,7.08423191e-03 3.57702851e-02,-1.41606204e-02 3.48058179e-02,-3.46579886e-03 
-5 7 10 1.66512192e+00,-1.60083557e-02 1.65094813e+00,-3.63741558e-03 1.66703965e+00,-2.34923232e-02 1.52021493e+00,-3.04595914e-02 1.39687791e+00,-1.51531555e-02 1.39017311e+00,-1.85224269e-02 1.37894370e+00,1.15191021e-02 3.24786918e-02,5.60117410e-03 3.23851697e-02,-1.04187829e-02 3.25123010e-02,-5.13620816e-03 3.04673616e-02,-1.54406640e-03 3.04544122e-02,6.47180423e-03 3.22688253e-02,-1.23165066e-02 3.17415086e-02,-3.24554704e-03 
-5 7 11 1.63514098e+00,-1.66505170e-02 1.61700156e+00,-4.27584555e-03 1.63297285e+00,-2.11960400e-02 1.49243230e+00,-2.24259111e-02 1.36920556e+00,-1.07766928e-02 1.36360234e+00,-1.42426719e-02 1.35642405e+00,8.60204879e-03 2.91062651e-02,5.36609134e-03 2.93524261e-02,-8.64230858e-03 2.95342085e-02,-4.21582553e-03 2.73069453e-02,-1.79157720e-03 2.76129973e-02,5.81495121e-03 2.88462105e-02,-1.04959240e-02 2.87819226e-02,-2.85800493e-03 
-5 7 12 1.60413888e+00,-1.63855259e-02 1.58274198e+00,-4.72253876e-03 1.59821721e+00,-1.84014369e-02 1.46424760e+00,-1.58943251e-02 1.33940218e+00,-6.54912009e-03 1.33514984e+00,-1.04281815e-02 1.33119555e+00,6.87832291e-03 2.58644358e-02,4.99301972e-03 2.63336273e-02,-6.99065277e-03 2.64953477e-02,-3.62575151e-03 2.43164655e-02,-1.84697810e-03 2.48308255e-02,4.95569939e-03 2.56398582e-02,-8.78236590e-03 2.59402245e-02,-2.54846266e-03 
-5 7 13 1.57249031e+00,-1.53014889e-02 1.54863460e+00,-4.82020994e-03 1.56334937e+00,-1.52458528e-02 1.43582907e+00,-1.09025855e-02 1.30874333e+00,-2.65288137e-03 1.30532733e+00,-7.18740376e-03 1.30374374e+00,6.05740926e-03 2.27786169e-02,4.45828720e-03 2.33527367e-02,-5.67415388e-03 2.33580694e-02,-3.28187064e-03 2.15996665e-02,-1.92901196e-03 2.21328714e-02,3.85935762e-03 2.27024291e-02,-7.29965491e-03 2.32018574e-02,-2.47621082e-03 
-5 7 14 1.54069082e+00,-1.34962590e-02 1.51512006e+00,-4.45144839e-03 1.52894530e+00,-1.17708158e-02 1.40705806e+00,-7.35163538e-03 1.27841990e+00,2.32915547e-04 1.27471437e+00,-4.82966665e-03 1.27513429e+00,5.74392227e-03 1.98046461e-02,3.83739873e-03 2.03658534e-02,-4.74382315e-03 2.01034924e-02,-2.99748224e-03 1.89760470e-02,-2.11170951e-03 1.93052587e-02,2.69079573e-03 1.98669555e-02,-6.09864984e-03 2.03669586e-02,-2.55869469e-03 
-5 7 15 1.50934523e+00,-1.10540853e-02 1.48272574e+00,-3.58899955e-03 1.49562200e+00,-8.09579660e-03 1.37751767e+00,-5.03793532e-03 1.24770435e+00,1.53289308e-03 1.24313064e+00,-3.61129048e-03 1.24539524e+00,5.29953696e-03 1.68807059e-02,3.19070601e-03 1.73785777e-02,-4.00053927e-03 1.67939873e-02,-2.63228994e-03 1.62986375e-02,-2.23354916e-03 1.61677887e-02,1.80229125e-03 1.69973010e-02,-5.07709422e-03 1.72924652e-02,-2.50346134e-03 
-5 7 16 1.47893549e+00,-8.23808192e-03 1.45182001e+00,-2.42271841e-03 1.46379739e+00,-4.57015016e-03 1.34679650e+00,-3.52567599e-03 1.21391608e+00,1.33104999e-03 1.20938457e+00,-3.31572307e-03 1.21284563e+00,4.26228707e-03 1.40888009e-02,2.52787440e-03 1.45622109e-02,-3.16693061e-03 1.36832134e-02,-2.11032132e-03 1.36629743e-02,-2.13499717e-03 1.29748351e-02,1.48899308e-03 1.42008683e-02,-4.09456818e-03 1.41683320e-02,-1.96645446e-03 
-5 7 17 1.44940272e+00,-5.59480920e-03 1.42224207e+00,-1.38706646e-03 1.43327111e+00,-1.70077340e-03 1.31508127e+00,-2.17632927e-03 1.17508894e+00,5.42779254e-04 1.17241130e+00,-3.15992153e-03 1.17591740e+00,2.82495917e-03 1.16917754e-02,1.82472860e-03 1.22330982e-02,-2.18540113e-03 1.11942734e-02,-1.39207245e-03 1.13670930e-02,-1.73102348e-03 1.03760235e-02,1.76882008e-03 1.17701119e-02,-3.07123619e-03 1.15141716e-02,-9.25176331e-04 
-5 7 18 1.41985745e+00,-3.67778584e-03 1.39317071e+00,-9.70163238e-04 1.40306201e+00,1.62412647e-04 1.28326213e+00,-5.64954653e-04 1.13291223e+00,5.72686116e-04 1.13282760e+00,-2.43987549e-03 1.13549299e+00,1.64686911e-03 1.00417859e-02,1.11277712e-03 1.07543136e-02,-1.25588061e-03 9.72262914e-03,-6.47003252e-04 9.86922526e-03,-1.11646122e-03 9.02544689e-03,2.32573392e-03 1.00725676e-02,-2.06411907e-03 9.95619357e-03,2.17035894e-04 
-5 7 19 1.38895052e+00,-2.56495003e-03 1.36349616e+00,-1.35811033e-03 1.37187765e+00,1.22204403e-03 1.25205065e+00,1.11765021e-03 1.09227624e+00,2.17042751e-03 1.09321845e+00,-1.16934410e-03 1.09497629e+00,1.32530110e-03 9.13914649e-03,5.72636498e-04 1.00801142e-02,-6.24686330e-04 9.10170910e-03,-3.30658331e-04 9.24982931e-03,-7.26530261e-04 8.82606423e-03,2.65844243e-03 9.14036187e-03,-1.32506328e-03 9.55022393e-03,9.87463785e-04 
-5 7 20 1.35597380e+00,-1.68603831e-03 1.33267702e+00,-2.25991227e-03 1.33908745e+00,2.31062541e-03 1.22096403e+00,2.22249001e-03 1.05737562e+00,4.21157771e-03 1.05644540e+00,1.21187043e-04 1.05789722e+00,1.94573851e-03 8.25463562e-03,3.34333944e-04 9.39638970e-03,-4.49447173e-04 8.35485824e-03,-7.56498698e-04 8.69689092e-03,-9.49012820e-04 8.59805212e-03,2.52153456e-03 8.28687436e-03,-1.07076365e-03 9.23164040e-03,1.16789422e-03 
-5 7 21 1.32187807e+00,-2.80030677e-04 1.30151209e+00,-3.14261454e-03 1.30557940e+00,4.29508010e-03 1.18842005e+00,2.23166921e-03 1.02818431e+00,4.48774335e-03 1.02308111e+00,9.91173184e-04 1.02499174e+00,2.89707403e-03 6.46198922e-03,2.18831294e-04 7.71956166e-03,-7.23375800e-04 6.50563905e-03,-1.67645186e-03 7.15632085e-03,-1.60845324e-03 7.01835657e-03,2.17606515e-03 6.61347049e-03,-1.16560717e-03 7.55856150e-03,9.71680824e-04 
-5 7 22 1.28910634e+00,1.84950567e-03 1.27195229e+00,-3.59194553e-03 1.27361057e+00,7.19113911e-03 1.15312300e+00,1.25139307e-03 9.99615207e-01,2.24043517e-03 9.89988666e-01,1.38264688e-03 9.92679891e-01,3.35927772e-03 3.65188474e-03,-9.76191258e-05 4.93254050e-03,-1.17191676e-03 3.66117412e-03,-2.50992506e-03 4.47021368e-03,-2.11007855e-03 3.92218367e-03,2.10397311e-03 4.01116715e-03,-1.18747147e-03 4.23705549e-03,1.04668052e-03 
-5 8 1 1.69028996e+00,6.44133844e-05 1.70309484e+00,-1.94315961e-02 1.69671415e+00,-1.08310785e-02 1.57272701e+00,-6.63894181e-02 1.44075652e+00,-3.33421346e-02 1.44164043e+00,-3.76305620e-02 1.41430799e+00,3.84467791e-02 4.00016155e-02,7.83975752e-04 3.77521633e-02,-1.53142304e-02 3.92519148e-02,-5.60610722e-03 3.53170708e-02,7.38389376e-03 3.57759895e-02,6.63682850e-03 3.82476176e-02,-1.77554829e-02 3.70030761e-02,-3.31657857e-03 
-5 8 2 1.70311659e+00,-3.15408227e-04 1.71246110e+00,-1.56010577e-02 1.71197897e+00,-1.35582287e-02 1.58310888e+00,-7.16545697e-02 1.44998501e+00,-3.59370709e-02 1.44980840e+00,-4.14381591e-02 1.42083570e+00,4.09445680e-02 4.16370834e-02,1.28560806e-03 3.91343378e-02,-1.58885190e-02 4.05405320e-02,-6.24005335e-03 3.67589033e-02,7.08052471e-03 3.68902188e-02,7.31119823e-03 3.95154739e-02,-1.83886899e-02 3.82402414e-02,-3.41058364e-03 
-5 8 3 1.71007581e+00,-1.44342259e-03 1.71667620e+00,-1.17477998e-02 1.72100690e+00,-1.62992675e-02 1.58840932e+00,-7.38832416e-02 1.45432572e+00,-3.73632026e-02 1.45335206e+00,-4.33354734e-02 1.42373969e+00,4.15388964e-02 4.25975781e-02,2.19745022e-03 3.99622660e-02,-1.60694938e-02 4.12175571e-02,-6.76099642e-03 3.78596924e-02,6.28852741e-03 3.77028584e-02,7.66159428e-03 4.04372808e-02,-1.86774055e-02 3.91146798e-02,-3.22354292e-03 
-5 8 4 1.71115767e+00,-3.29914815e-03 1.71535578e+00,-8.21347043e-03 1.72346772e+00,-1.88710420e-02 1.58826993e+00,-7.28305067e-02 1.45429535e+00,-3.69185184e-02 1.45235123e+00,-4.29512590e-02 1.42376426e+00,4.00850527e-02 4.21765966e-02,3.50418669e-03 3.96643377e-02,-1.59494595e-02 4.07849548e-02,-6.78738002e-03 3.79434991e-02,5.12601497e-03 3.75119576e-02,7.54117534e-03 4.03871857e-02,-1.86549189e-02 3.89625954e-02,-3.50308723e-03 
-5 8 6 1.69680825e+00,-8.51732856e-03 1.69530828e+00,-3.32889570e-03 1.70883964e+00,-2.24055223e-02 1.57175010e+00,-6.21170785e-02 1.43947067e+00,-3.15308304e-02 1.43621429e+00,-3.65090071e-02 1.41397447e+00,3.14368673e-02 3.88937838e-02,5.43698419e-03 3.72097802e-02,-1.47585638e-02 3.80927595e-02,-5.84140819e-03 3.59178516e-02,3.03610896e-03 3.49333824e-02,7.08984373e-03 3.78358337e-02,-1.69810469e-02 3.68116721e-02,-4.44826851e-03 
-5 8 7 1.68250031e+00,-1.12411464e-02 1.67723455e+00,-2.26870941e-03 1.69272574e+00,-2.30530388e-02 1.55636385e+00,-5.38931822e-02 1.42525478e+00,-2.74230164e-02 1.42138110e+00,-3.18279055e-02 1.40312864e+00,2.58724359e-02 3.68198273e-02,5.87784903e-03 3.54618260e-02,-1.34431891e-02 3.62443599e-02,-5.71292221e-03 3.43317464e-02,1.96583232e-03 3.32962067e-02,6.73740291e-03 3.59276275e-02,-1.56642216e-02 3.54294770e-02,-4.11701215e-03 
-5 8 8 1.66447266e+00,-1.35209499e-02 1.65501761e+00,-2.06105403e-03 1.67193331e+00,-2.29434071e-02 1.53728046e+00,-4.50101466e-02 1.40759076e+00,-2.25137951e-02 1.40299091e+00,-2.68872615e-02 1.38858941e+00,2.06290944e-02 3.40863049e-02,5.97916756e-03 3.29679162e-02,-1.18867561e-02 3.36865887e-02,-5.58607622e-03 3.21531990e-02,8.71970970e-04 3.12193899e-02,6.18235430e-03 3.33845999e-02,-1.42461717e-02 3.33515792e-02,-3.66233280e-03 
-5 8 9 1.64341965e+00,-1.51898912e-02 1.62967690e+00,-2.47843600e-03 1.64748222e+00,-2.21360370e-02 1.51525831e+00,-3.62142494e-02 1.38618621e+00,-1.74155667e-02 1.38153226e+00,-2.20510230e-02 1.37080783e+00,1.60204104e-02 3.09538048e-02,5.70646007e-03 3.01179698e-02,-1.04316388e-02 3.07804161e-02,-4.97500096e-03 2.96031700e-02,-8.10717735e-05 2.88770403e-02,5.59361999e-03 3.04354396e-02,-1.26537714e-02 3.07333397e-02,-3.41115079e-03 
-5 8 10 1.61996326e+00,-1.61987696e-02 1.60216195e+00,-3.18839976e-03 1.62040072e+00,-2.06604139e-02 1.49116917e+00,-2.79856059e-02 1.36159078e+00,-1.28661939e-02 1.35765581e+00,-1.75978884e-02 1.35058255e+00,1.23490852e-02 2.80210888e-02,5.23870926e-03 2.75518510e-02,-9.14170449e-03 2.81624954e-02,-3.96619928e-03 2.70158018e-02,-8.08786900e-04 2.66611331e-02,5.06815740e-03 2.75758992e-02,-1.09474448e-02 2.81530235e-02,-3.20723198e-03 
-5 8 11 1.59463978e+00,-1.64000101e-02 1.57334049e+00,-3.85111216e-03 1.59159448e+00,-1.85264578e-02 1.46586330e+00,-2.07392211e-02 1.33540582e+00,-8.77648109e-03 1.33226256e+00,-1.35485977e-02 1.32862176e+00,9.90279409e-03 2.54694916e-02,4.78325286e-03 2.53765124e-02,-7.87108788e-03 2.59242656e-02,-3.11288747e-03 2.44803177e-02,-1.25730631e-03 2.45950343e-02,4.50407161e-03 2.49896135e-02,-9.30926579e-03 2.58372761e-02,-2.90805840e-03 
-5 8 12 1.56786095e+00,-1.56705012e-02 1.54382178e+00,-4.19330482e-03 1.56171797e+00,-1.58163695e-02 1.43973090e+00,-1.48281789e-02 1.30866078e+00,-4.74894490e-03 1.30580429e+00,-9.81586685e-03 1.30493182e+00,8.49872682e-03 2.30795709e-02,4.35959300e-03 2.32562717e-02,-6.57374319e-03 2.36605005e-02,-2.79294598e-03 2.19945238e-02,-1.45552032e-03 2.24214169e-02,3.78307642e-03 2.25797300e-02,-7.85712929e-03 2.35965345e-02,-2.64997662e-03 
-5 8 13 1.54008201e+00,-1.41036789e-02 1.51398012e+00,-4.04262145e-03 1.53128767e+00,-1.26773128e-02 1.41268505e+00,-1.03513157e-02 1.28138408e+00,-1.14464872e-03 1.27799230e+00,-6.57053618e-03 1.27912339e+00,7.55264515e-03 2.05874624e-02,3.89013661e-03 2.08390078e-02,-5.38767184e-03 2.10021819e-02,-2.87409544e-03 1.94970874e-02,-1.58068747e-03 1.99117404e-02,2.89727531e-03 2.01579048e-02,-6.64145687e-03 2.11247459e-02,-2.55686030e-03 
-5 8 14 1.51192459e+00,-1.19310642e-02 1.48426418e+00,-3.38649017e-03 1.50088316e+00,-9.27697792e-03 1.38455356e+00,-7.14853789e-03 1.25298039e+00,1.17943090e-03 1.24836217e+00,-4.35163612e-03 1.25102516e+00,6.49964027e-03 1.78831939e-02,3.30453949e-03 1.80359843e-02,-4.41853820e-03 1.79280559e-02,-2.92385663e-03 1.68569582e-02,-1.69039994e-03 1.69704749e-02,2.04819724e-03 1.75513515e-02,-5.60170439e-03 1.82534780e-02,-2.49699160e-03 
-5 8 15 1.48400820e+00,-9.42153248e-03 1.45529116e+00,-2.42567402e-03 1.47111138e+00,-5.87570756e-03 1.35530678e+00,-4.90443820e-03 1.22215230e+00,1.85934709e-03 1.21661864e+00,-3.49375018e-03 1.22034796e+00,5.06830357e-03 1.51910401e-02,2.56724955e-03 1.52128069e-02,-3.56152372e-03 1.48581241e-02,-2.65042415e-03 1.42467761e-02,-1.61028455e-03 1.39347516e-02,1.59875033e-03 1.49272950e-02,-4.56785175e-03 1.52742140e-02,-2.16992468e-03 
-5 8 16 1.45658031e+00,-6.93139605e-03 1.42743455e+00,-1.53477658e-03 1.44222611e+00,-2.87944103e-03 1.32517479e+00,-3.14832613e-03 1.18718887e+00,1.48438178e-03 1.18237080e+00,-3.48552324e-03 1.18628940e+00,3.55135003e-03 1.29533206e-02,1.75020153e-03 1.29438388e-02,-2.64334401e-03 1.23965736e-02,-2.09371496e-03 1.21267345e-02,-1.27189945e-03 1.15041513e-02,1.71260277e-03 1.27453265e-02,-3.47448341e-03 1.28347715e-02,-1.36864958e-03 
-5 8 17 1.42914891e+00,-4.86139402e-03 1.40029933e+00,-1.12631141e-03 1.41371226e+00,-6.80144773e-04 1.29477170e+00,-1.41065197e-03 1.14794207e+00,1.25406671e-03 1.14562894e+00,-3.25078142e-03 1.14886705e+00,2.59206928e-03 1.14723082e-02,9.56877253e-04 1.15398154e-02,-1.70827770e-03 1.08949947e-02,-1.43733751e-03 1.07777368e-02,-7.93816552e-04 1.01727704e-02,2.22538909e-03 1.12871236e-02,-2.39879248e-03 1.14144125e-02,-2.63221936e-04 
-5 8 18 1.40051940e+00,-3.39173877e-03 1.37276588e+00,-1.42579129e-03 1.38441351e+00,6.60667675e-04 1.26473110e+00,3.65621525e-04 1.10791728e+00,2.16747229e-03 1.10793269e+00,-2.22483053e-03 1.11040070e+00,2.45823245e-03 1.08500139e-02,2.49157009e-04 1.09840135e-02,-9.87149698e-04 1.03336101e-02,-8.98273858e-04 1.02430062e-02,-3.76339758e-04 1.00046841e-02,2.76838548e-03 1.05636723e-02,-1.46822862e-03 1.10985103e-02,6.65504065e-04 
-5 8 19 1.36964546e+00,-2.26116301e-03 1.34386390e+00,-2.22562526e-03 1.35340802e+00,1.61552836e-03 1.23480433e+00,1.69674862e-03 1.07196941e+00,4.08115210e-03 1.07170546e+00,-7.82984350e-04 1.07411539e+00,2.76117694e-03 1.08883538e-02,-2.41317968e-04 1.09147782e-02,-6.23357149e-04 1.02903098e-02,-7.89231133e-04 1.02424052e-02,-3.47387413e-04 1.04791523e-02,2.90654244e-03 1.03064819e-02,-8.84026377e-04 1.14377839e-02,1.05868213e-03 
-5 8 20 1.33678830e+00,-8.87378651e-04 1.31377814e+00,-2.94994737e-03 1.32097879e+00,3.00526042e-03 1.20365424e+00,2.03791927e-03 1.04090131e+00,5.33436367e-03 1.03773441e+00,4.32180617e-04 1.04090897e+00,2.95030465e-03 1.08598168e-02,-4.24977112e-04 1.05364146e-02,-6.15571038e-04 9.97043905e-03,-1.30431011e-03 9.96429722e-03,-8.73888841e-04 1.04676024e-02,2.51876612e-03 9.82907735e-03,-7.65534579e-04 1.13236996e-02,9.67182881e-04 
-5 8 21 1.30372199e+00,1.11164434e-03 1.28390524e+00,-3.09669532e-03 1.28873985e+00,5.34230854e-03 1.16993579e+00,1.28783006e-03 1.01074263e+00,4.10996483e-03 1.00419567e+00,1.13868192e-03 1.00847406e+00,2.87434517e-03 9.96943751e-03,-5.40080186e-04 9.15964861e-03,-8.95723866e-04 8.79915127e-03,-2.19591645e-03 8.65917682e-03,-1.58425074e-03 9.08210039e-03,2.03320624e-03 8.48784943e-03,-8.89479306e-04 9.74552261e-03,8.47996889e-04 
-5 8 22 1.27261350e+00,3.36715665e-03 1.25582997e+00,-2.54272427e-03 1.25866746e+00,8.16236551e-03 1.13352016e+00,-1.17988158e-04 9.76393913e-01,7.95870068e-04 9.67915887e-01,1.52671294e-03 9.72931379e-01,2.75872819e-03 8.26973918e-03,-9.75989944e-04 7.01298429e-03,-1.24982140e-03 7.11065470e-03,-2.92672535e-03 6.55053103e-03,-1.84694471e-03 6.66500281e-03,2.03636263e-03 6.50622899e-03,-8.12361874e-04 7.01228499e-03,1.32198648e-03 
-5 9 1 1.63023331e+00,-4.37828898e-04 1.64329071e+00,-1.46364400e-02 1.63546919e+00,-1.03128273e-02 1.53155677e+00,-5.50778724e-02 1.40226424e+00,-2.63634774e-02 1.40070168e+00,-3.06943147e-02 1.37967345e+00,3.14456031e-02 3.33458108e-02,1.67074252e-03 3.07046968e-02,-1.31715328e-02 3.25874087e-02,-4.13891385e-03 2.92862778e-02,6.74247604e-03 3.01117507e-02,5.26923672e-03 3.12954791e-02,-1.51482559e-02 3.12505200e-02,-3.32721793e-03 
-5 9 2 1.64091669e+00,-1.35192663e-03 1.65022299e+00,-1.15698876e-02 1.64839975e+00,-1.28254232e-02 1.54022172e+00,-5.93883507e-02 1.41137065e+00,-2.81737011e-02 1.40851089e+00,-3.35755423e-02 1.38617108e+00,3.34950400e-02 3.51230099e-02,2.04416669e-03 3.21960577e-02,-1.34683399e-02 3.41653767e-02,-4.38519993e-03 3.09232371e-02,6.60153191e-03 3.14589229e-02,5.85159540e-03 3.26412770e-02,-1.54969620e-02 3.27342295e-02,-3.38075118e-03 
-5 9 3 1.64704944e+00,-2.93181837e-03 1.65291945e+00,-8.49379327e-03 1.65630553e+00,-1.52532681e-02 1.54469744e+00,-6.13001731e-02 1.41573896e+00,-2.95289916e-02 1.41199675e+00,-3.50578537e-02 1.38948821e+00,3.40862369e-02 3.64251406e-02,2.83449654e-03 3.32783096e-02,-1.33440052e-02 3.53893334e-02,-4.71071472e-03 3.23242921e-02,5.71779419e-03 3.26486705e-02,5.92188340e-03 3.38534754e-02,-1.57716183e-02 3.41458431e-02,-3.19908437e-03 
-5 9 4 1.64857903e+00,-5.02608765e-03 1.65109646e+00,-5.70250973e-03 1.65893524e+00,-1.74737159e-02 1.54461682e+00,-6.06281207e-02 1.41473750e+00,-2.96839829e-02 1.41069655e+00,-3.50061734e-02 1.38956601e+00,3.31300737e-02 3.57683919e-02,3.90980148e-03 3.27938995e-02,-1.31617055e-02 3.48900404e-02,-4.82764114e-03 3.22011293e-02,4.51353477e-03 3.23036649e-02,5.63429418e-03 3.36818799e-02,-1.59009761e-02 3.38801054e-02,-3.35295398e-03 
-5 9 6 1.63860228e+00,-9.88902096e-03 1.63360216e+00,-2.04545196e-03 1.64847913e+00,-2.04090778e-02 1.53067769e+00,-5.21890050e-02 1.39832908e+00,-2.52236691e-02 1.39512151e+00,-3.05969109e-02 1.37982540e+00,2.73233959e-02 3.19185911e-02,5.00631057e-03 3.03408348e-02,-1.27490130e-02 3.16995853e-02,-4.09123280e-03 3.00200331e-02,3.41936099e-03 2.93604879e-02,5.71717254e-03 3.10104735e-02,-1.44678033e-02 3.09613489e-02,-4.18597301e-03 
-5 9 7 1.62783277e+00,-1.21249294e-02 1.61861220e+00,-1.45799993e-03 1.63602097e+00,-2.07814436e-02 1.51766199e+00,-4.54934990e-02 1.38488151e+00,-2.18280826e-02 1.38185384e+00,-2.69026854e-02 1.36980478e+00,2.33093183e-02 3.07594043e-02,5.31613288e-03 2.96250031e-02,-1.17148473e-02 3.07370420e-02,-4.03911582e-03 2.93915271e-02,2.78722223e-03 2.84453129e-02,5.56112163e-03 2.98733161e-02,-1.33927339e-02 3.03076337e-02,-4.06312195e-03 
-5 9 8 1.61375960e+00,-1.38373288e-02 1.60032152e+00,-1.57469240e-03 1.61947146e+00,-2.04035179e-02 1.50134557e+00,-3.82277006e-02 1.36840822e+00,-1.79000272e-02 1.36531302e+00,-2.27212747e-02 1.35627100e+00,1.92592449e-02 2.92775959e-02,5.53822182e-03 2.81891885e-02,-1.02048483e-02 2.93344308e-02,-4.16024504e-03 2.82560748e-02,1.74299258e-03 2.72026970e-02,4.99460454e-03 2.82093417e-02,-1.23104109e-02 2.92706284e-02,-3.75635494e-03 
-5 9 9 1.59664064e+00,-1.49360667e-02 1.57924859e+00,-2.12557270e-03 1.59943528e+00,-1.94072500e-02 1.48206455e+00,-3.10351740e-02 1.34820390e+00,-1.35051683e-02 1.34543885e+00,-1.84014033e-02 1.33929464e+00,1.54942507e-02 2.70644007e-02,5.37183956e-03 2.58961328e-02,-8.80760601e-03 2.71593237e-02,-3.94449760e-03 2.63458601e-02,6.09585238e-04 2.53836190e-02,4.32671473e-03 2.59012153e-02,-1.10352019e-02 2.73493076e-02,-3.54091580e-03 
-5 9 10 1.57685214e+00,-1.54403030e-02 1.55594386e+00,-2.80280775e-03 1.57667011e+00,-1.78811700e-02 1.46034918e+00,-2.42459617e-02 1.32486175e+00,-9.37934710e-03 1.32277807e+00,-1.43899600e-02 1.31957237e+00,1.23382131e-02 2.45849439e-02,4.82798679e-03 2.35057635e-02,-7.78320860e-03 2.47707068e-02,-3.33183256e-03 2.40524406e-02,-3.43753085e-04 2.34255397e-02,3.73594494e-03 2.35024976e-02,-9.59306914e-03 2.50695160e-02,-3.38210237e-03 
-5 9 11 1.55501732e+00,-1.52226187e-02 1.53117149e+00,-3.32961626e-03 1.55205241e+00,-1.57829769e-02 1.43699213e+00,-1.81573144e-02 1.30068506e+00,-5.89582616e-03 1.29877322e+00,-1.09455849e-02 1.29830137e+00,1.01552818e-02 2.22855032e-02,4.16246350e-03 2.15262104e-02,-6.93425483e-03 2.26094221e-02,-2.75053369e-03 2.17230387e-02,-9.73030768e-04 2.15655116e-02,3.16219432e-03 2.13840586e-02,-8.18345211e-03 2.29738681e-02,-3.19466965e-03 
-5 9 12 1.53181201e+00,-1.41199662e-02 1.50564730e+00,-3.45141324e-03 1.52631647e+00,-1.31055391e-02 1.41242445e+00,-1.31294829e-02 1.27701638e+00,-2.93901198e-03 1.27425307e+00,-8.00146561e-03 1.27599434e+00,8.78447166e-03 2.01884180e-02,3.55449952e-03 1.98244995e-02,-6.01803201e-03 2.05628582e-02,-2.55296854e-03 1.94826443e-02,-1.26098684e-03 1.96392360e-02,2.54274265e-03 1.95022899e-02,-6.94471744e-03 2.10138558e-02,-3.03047294e-03 
-5 9 13 1.50781668e+00,-1.22172387e-02 1.47981399e+00,-3.01622041e-03 1.49996032e+00,-1.00190240e-02 1.38652185e+00,-9.29124660e-03 1.25249215e+00,-6.41729181e-04 1.24821404e+00,-5.55860170e-03 1.25153624e+00,7.49117409e-03 1.80352576e-02,3.03452856e-03 1.79537260e-02,-5.01701282e-03 1.82868433e-02,-2.65764875e-03 1.72265908e-02,-1.36639773e-03 1.73554908e-02,1.91020802e-03 1.75507707e-02,-5.92172427e-03 1.87647375e-02,-2.88681306e-03 
-5 9 14 1.48344111e+00,-9.86208055e-03 1.45395578e+00,-2.15969581e-03 1.47334337e+00,-6.82611312e-03 1.35918412e+00,-6.44003639e-03 1.22475240e+00,8.02848673e-04 1.21920721e+00,-3.98400170e-03 1.22333835e+00,5.80902382e-03 1.56793760e-02,2.48962507e-03 1.57014882e-02,-4.02114363e-03 1.57024183e-02,-2.66974493e-03 1.48092448e-02,-1.33356811e-03 1.46600784e-02,1.48269634e-03 1.53139932e-02,-4.98480086e-03 1.60821555e-02,-2.58718786e-03 
-5 9 15 1.45881647e+00,-7.50607564e-03 1.42833344e+00,-1.30501029e-03 1.44670523e+00,-3.89423445e-03 1.33071167e+00,-4.22313850e-03 1.19263329e+00,1.50754421e-03 1.18707161e+00,-3.43066925e-03 1.19103522e+00,4.05753630e-03 1.34805082e-02,1.82340033e-03 1.34994853e-02,-3.03366568e-03 1.32957153e-02,-2.31582493e-03 1.25749832e-02,-1.02761582e-03 1.21803850e-02,1.50950184e-03 1.31708938e-02,-3.94187088e-03 1.35784833e-02,-1.96335543e-03 
-5 9 16 1.43366825e+00,-5.53713874e-03 1.40298091e+00,-9.15965367e-04 1.41995291e+00,-1.57041613e-03 1.30173800e+00,-2.27608610e-03 1.15644877e+00,1.97461938e-03 1.15254897e+00,-3.31007972e-03 1.15556880e+00,3.04278099e-03 1.19687278e-02,1.16382832e-03 1.19930581e-02,-2.05069037e-03 1.16930826e-02,-1.71695918e-03 1.11151655e-02,-5.34998066e-04 1.07538659e-02,1.88932813e-03 1.17529221e-02,-2.85934238e-03 1.20710824e-02,-1.08791555e-03 
-5 9 17 1.40725360e+00,-4.09218948e-03 1.37736273e+00,-1.22994958e-03 1.39245995e+00,8.21072939e-06 1.27295400e+00,-4.28246540e-04 1.11834780e+00,2.89879954e-03 1.11687696e+00,-2.79495916e-03 1.11904932e+00,3.18856818e-03 1.12534749e-02,6.61940643e-04 1.13312929e-02,-1.25666713e-03 1.10219850e-02,-1.15044290e-03 1.05161177e-02,-1.18641849e-04 1.05215317e-02,2.30481023e-03 1.11623323e-02,-1.95402678e-03 1.17101854e-02,-3.16104162e-04 
-5 9 18 1.37869189e+00,-2.93529867e-03 1.35059769e+00,-2.11537313e-03 1.36340477e+00,1.11094031e-03 1.24446299e+00,1.06510432e-03 1.08268038e+00,4.43535335e-03 1.08218817e+00,-1.70219591e-03 1.08447568e+00,3.92923399e-03 1.11823065e-02,2.99878982e-04 1.12440655e-02,-8.67773786e-04 1.09978959e-02,-7.77973581e-04 1.04695447e-02,5.26509440e-05 1.10305018e-02,2.49699410e-03 1.10792981e-02,-1.33314701e-03 1.20706910e-02,-2.24279613e-05 
-5 9 19 1.34787688e+00,-1.56989020e-03 1.32242241e+00,-3.06165013e-03 1.33267109e+00,2.36724456e-03 1.21515106e+00,1.70368163e-03 1.05239963e+00,5.81874374e-03 1.04999601e+00,-5.01523075e-04 1.05335225e+00,4.26071668e-03 1.15223303e-02,1.00652175e-04 1.12957903e-02,-8.37256219e-04 1.11952413e-02,-7.43518914e-04 1.05617098e-02,-1.80155251e-04 1.15747618e-02,2.21958549e-03 1.11066713e-02,-1.07247188e-03 1.25159207e-02,-2.70717428e-04 
-5 9 20 1.31614106e+00,4.32779427e-04 1.29383244e+00,-3.43623802e-03 1.30141276e+00,4.37301218e-03 1.18331939e+00,1.29847577e-03 1.02406056e+00,5.74631529e-03 1.01848822e+00,3.71003135e-04 1.02311029e+00,3.84242724e-03 1.16946538e-02,1.09706295e-04 1.08459721e-02,-9.74707030e-04 1.10329978e-02,-1.16868931e-03 1.01570216e-02,-8.32997076e-04 1.12700070e-02,1.44355842e-03 1.06785654e-02,-1.18362216e-03 1.21738607e-02,-7.51101981e-04 
-5 9 21 1.28549466e+00,3.01038392e-03 1.26631549e+00,-2.94840210e-03 1.27141306e+00,7.13012011e-03 1.14838607e+00,1.66272535e-04 9.90688244e-01,3.41979478e-03 9.83708811e-01,7.46579674e-04 9.89187537e-01,3.29032369e-03 1.11116347e-02,5.96064570e-05 9.50094643e-03,-1.19714610e-03 1.01365747e-02,-1.86151557e-03 8.82511853e-03,-1.45898564e-03 9.71371265e-03,6.34653822e-04 9.38855999e-03,-1.37184258e-03 1.05071864e-02,-9.28077675e-04 
-5 10 1 1.57703582e+00,-1.46446820e-03 1.58852680e+00,-1.05232954e-02 1.58176946e+00,-9.76666463e-03 1.49037770e+00,-4.33896620e-02 1.35910979e+00,-2.01180997e-02 1.35622215e+00,-2.33939092e-02 1.34124659e+00,2.44473510e-02 2.79812829e-02,1.94286601e-03 2.51004253e-02,-1.11937488e-02 2.72886707e-02,-2.99902266e-03 2.47360879e-02,6.08418898e-03 2.57336087e-02,3.96870771e-03 2.56174153e-02,-1.26765788e-02 2.65860794e-02,-3.21040937e-03 
-5 10 2 1.58627042e+00,-2.62273414e-03 1.59372194e+00,-8.14596861e-03 1.59283132e+00,-1.20522190e-02 1.49768968e+00,-4.67357434e-02 1.36763235e+00,-2.13830607e-02 1.36329101e+00,-2.53202367e-02 1.34790815e+00,2.63768157e-02 2.97746705e-02,2.54068999e-03 2.66361744e-02,-1.13088437e-02 2.90014733e-02,-2.65863273e-03 2.64582472e-02,5.99238659e-03 2.72104899e-02,4.29704234e-03 2.70762445e-02,-1.28220967e-02 2.82575356e-02,-3.49053491e-03 
-5 10 3 1.59188363e+00,-4.25838372e-03 1.59533121e+00,-5.81972372e-03 1.59979844e+00,-1.41541308e-02 1.50145565e+00,-4.83191494e-02 1.37132399e+00,-2.22979712e-02 1.36662214e+00,-2.62102901e-02 1.35174906e+00,2.71219796e-02 3.13208154e-02,3.48306202e-03 2.78716327e-02,-1.09387667e-02 3.05562826e-02,-2.67988793e-03 2.78767812e-02,4.98437144e-03 2.84798792e-02,4.05126842e-03 2.83965932e-02,-1.31450852e-02 3.00120299e-02,-3.66274750e-03 
-5 10 4 1.59376729e+00,-6.23243168e-03 1.59317782e+00,-3.77756186e-03 1.60247736e+00,-1.59536960e-02 1.50138373e+00,-4.80027196e-02 1.36957013e+00,-2.24943503e-02 1.36548145e+00,-2.62262746e-02 1.35213102e+00,2.64482250e-02 3.07278876e-02,4.37479429e-03 2.73295353e-02,-1.06369744e-02 3.01247767e-02,-3.04252432e-03 2.74943461e-02,3.74016352e-03 2.79869357e-02,3.72243554e-03 2.80609944e-02,-1.33995456e-02 2.97333968e-02,-3.71931886e-03 
-5 10 6 1.58670616e+00,-1.03965166e-02 1.57774065e+00,-1.30343763e-03 1.59489355e+00,-1.81666902e-02 1.48949966e+00,-4.18727401e-02 1.35382425e+00,-1.85901680e-02 1.35087381e+00,-2.33602914e-02 1.34218507e+00,2.24034275e-02 2.67337234e-02,4.30979619e-03 2.48141625e-02,-1.06873792e-02 2.65760508e-02,-3.17748286e-03 2.52074203e-02,3.29030260e-03 2.50883016e-02,4.51287136e-03 2.53289267e-02,-1.20541286e-02 2.63382605e-02,-3.67803218e-03 
-5 10 7 1.57824674e+00,-1.20895740e-02 1.56515500e+00,-1.09040207e-03 1.58503393e+00,-1.82992215e-02 1.47837209e+00,-3.67471023e-02 1.34180786e+00,-1.56285735e-02 1.33898462e+00,-2.04857604e-02 1.33267200e+00,1.99564487e-02 2.60168470e-02,4.25689819e-03 2.46880990e-02,-9.98618981e-03 2.60907582e-02,-3.09372342e-03 2.52380922e-02,2.97235880e-03 2.46904028e-02,4.51743371e-03 2.47789443e-02,-1.11007895e-02 2.60705605e-02,-3.71560946e-03 
-5 10 8 1.56687247e+00,-1.32039414e-02 1.54993891e+00,-1.37319723e-03 1.57163584e+00,-1.76866936e-02 1.46430692e+00,-3.11440996e-02 1.32742350e+00,-1.24905754e-02 1.32472400e+00,-1.70534370e-02 1.32053231e+00,1.73921446e-02 2.52684490e-02,4.48306652e-03 2.40400940e-02,-8.70666744e-03 2.55981732e-02,-3.12125869e-03 2.48629818e-02,2.01482398e-03 2.39787375e-02,3.85845962e-03 2.38501952e-02,-1.02879359e-02 2.56906997e-02,-3.84073363e-03 
-5 10 9 1.55263283e+00,-1.36998783e-02 1.53227793e+00,-1.84534547e-03 1.55504020e+00,-1.64642713e-02 1.44726976e+00,-2.56240604e-02 1.30983946e+00,-8.94688780e-03 1.30748372e+00,-1.34397141e-02 1.30533105e+00,1.45343735e-02 2.36288638e-02,4.51274771e-03 2.22601256e-02,-7.46935536e-03 2.41246544e-02,-3.10205759e-03 2.33841119e-02,8.26149881e-04 2.23737195e-02,3.01857221e-03 2.20541566e-02,-9.39271780e-03 2.41734825e-02,-3.93648121e-03 
-5 10 10 1.53571786e+00,-1.36695631e-02 1.51241362e+00,-2.26660420e-03 1.53575520e+00,-1.47942230e-02 1.42741328e+00,-2.03516158e-02 1.28892447e+00,-5.57748422e-03 1.28688840e+00,-1.01973976e-02 1.28680985e+00,1.16295235e-02 2.13134829e-02,4.09608188e-03 1.99326348e-02,-6.60586052e-03 2.18049431e-02,-2.93633761e-03 2.11345958e-02,-1.74773001e-04 2.02687968e-02,2.36027125e-03 1.98507584e-02,-8.32152107e-03 2.18749810e-02,-3.85914244e-03 
-5 10 11 1.51680669e+00,-1.30776210e-02 1.49101404e+00,-2.48690514e-03 1.51458978e+00,-1.26823121e-02 1.40545420e+00,-1.54502135e-02 1.26659562e+00,-3.12076141e-03 1.26414410e+00,-7.72398842e-03 1.26598875e+00,9.35039548e-03 1.89466040e-02,3.39107562e-03 1.78278047e-02,-5.94111085e-03 1.93199675e-02,-2.70074818e-03 1.87451853e-02,-7.74980274e-04 1.81911053e-02,1.91163566e-03 1.78525680e-02,-7.16578156e-03 1.96488820e-02,-3.64580068e-03 
-5 10 12 1.49680791e+00,-1.17916430e-02 1.46894829e+00,-2.35298898e-03 1.49235430e+00,-1.01239990e-02 1.38200994e+00,-1.12319031e-02 1.24406887e+00,-1.69419907e-03 1.24035737e+00,-5.94023925e-03 1.24379936e+00,7.77020961e-03 1.68667925e-02,2.69103836e-03 1.61927181e-02,-5.20584826e-03 1.71047420e-02,-2.50093233e-03 1.66095405e-02,-9.85241476e-04 1.62887016e-02,1.56481660e-03 1.62538859e-02,-6.07498469e-03 1.77648977e-02,-3.40902807e-03 
-5 10 13 1.47629781e+00,-9.87109481e-03 1.44674805e+00,-1.81592993e-03 1.46949645e+00,-7.31414242e-03 1.35720417e+00,-7.87417228e-03 1.21943141e+00,-8.78504043e-04 1.21459599e+00,-4.64313901e-03 1.21903665e+00,6.25274749e-03 1.49529627e-02,2.15645417e-03 1.47472166e-02,-4.33955167e-03 1.50923821e-02,-2.31137246e-03 1.46629202e-02,-9.87177352e-04 1.43385977e-02,1.28591510e-03 1.47366674e-02,-5.13839789e-03 1.58257352e-02,-3.07245725e-03 
-5 10 14 1.45520764e+00,-7.69026563e-03 1.42437158e+00,-1.12553543e-03 1.44601633e+00,-4.60720226e-03 1.33113849e+00,-5.24415635e-03 1.19028189e+00,5.98227955e-05 1.18553027e+00,-3.82257768e-03 1.18986148e+00,4.63599419e-03 1.31036693e-02,1.68363724e-03 1.32554154e-02,-3.40930952e-03 1.31898086e-02,-1.94909288e-03 1.27467997e-02,-8.10607884e-04 1.22923245e-02,1.26833153e-03 1.30528561e-02,-4.22158232e-03 1.36945379e-02,-2.46713878e-03 
-5 10 15 1.43298449e+00,-5.75724844e-03 1.40147934e+00,-7.21545143e-04 1.42165405e+00,-2.34837140e-03 1.30419947e+00,-3.06980466e-03 1.15686348e+00,1.43967889e-03 1.15356237e+00,-3.35075338e-03 1.15665793e+00,3.53998709e-03 1.17015884e-02,1.19957409e-03 1.20245307e-02,-2.44453808e-03 1.17830699e-02,-1.32960457e-03 1.12272302e-02,-4.02185815e-04 1.08022673e-02,1.61779522e-03 1.16520184e-02,-3.21016778e-03 1.20677314e-02,-1.64759094e-03 
-5 10 16 1.40893758e+00,-4.36798131e-03 1.37772262e+00,-9.16448548e-04 1.39605501e+00,-6.91753955e-04 1.27692030e+00,-1.14329970e-03 1.12146633e+00,3.01633354e-03 1.12015832e+00,-2.82213771e-03 1.12190608e+00,3.52368910e-03 1.10451928e-02,9.18162636e-04 1.13990993e-02,-1.53095981e-03 1.12236776e-02,-6.96813401e-04 1.05174544e-02,-2.31245776e-06 1.04416212e-02,1.98187691e-03 1.10337862e-02,-2.33784335e-03 1.15352024e-02,-9.57926455e-04 
-5 10 17 1.38251351e+00,-3.36955406e-03 1.35273566e+00,-1.68243521e-03 1.36883437e+00,5.29178369e-04 1.24961061e+00,4.57449386e-04 1.08703913e+00,4.57108249e-03 1.08684222e+00,-1.95177033e-03 1.08841850e+00,4.37932447e-03 1.08098549e-02,9.60181790e-04 1.11569434e-02,-9.55084156e-04 1.11995409e-02,-3.58657382e-04 1.03311525e-02,1.21407618e-04 1.08263946e-02,1.98372502e-03 1.09266078e-02,-1.85112948e-03 1.17002083e-02,-7.93050164e-04 
-5 10 18 1.35370443e+00,-2.24155277e-03 1.32636840e+00,-2.66940428e-03 1.33991442e+00,1.78395441e-03 1.22181911e+00,1.34132314e-03 1.05650904e+00,5.66415648e-03 1.05526181e+00,-9.51736572e-04 1.05806190e+00,5.13791264e-03 1.06391220e-02,1.15351625e-03 1.09104565e-02,-9.07685252e-04 1.11856352e-02,-3.47773983e-04 1.01478857e-02,-1.51279091e-05 1.12137943e-02,1.60306741e-03 1.08031096e-02,-1.69048428e-03 1.18473873e-02,-1.27010680e-03 
-5 10 19 1.32359473e+00,-4.82969906e-04 1.29930550e+00,-3.36948669e-03 1.31009642e+00,3.60010182e-03 1.19219988e+00,1.21336385e-03 1.02997870e+00,5.66971463e-03 1.02577392e+00,-2.22685343e-04 1.03017050e+00,5.00198608e-03 1.04603772e-02,1.41983650e-03 1.04393330e-02,-1.14348435e-03 1.09073880e-02,-5.58544308e-04 9.67899047e-03,-3.68978230e-04 1.10714900e-02,8.95135873e-04 1.04041576e-02,-1.74734731e-03 1.15858795e-02,-2.10811771e-03 
-5 10 20 1.29423141e+00,1.99629690e-03 1.27306370e+00,-3.37367824e-03 1.28102480e+00,6.15540308e-03 1.15956411e+00,3.26338417e-04 1.00182721e+00,4.34663658e-03 9.95197752e-01,1.18366203e-04 1.00056820e+00,4.30403706e-03 9.96840800e-03,1.77672528e-03 9.42881290e-03,-1.28283933e-03 1.00913600e-02,-9.26755817e-04 8.60429094e-03,-8.81833683e-04 9.91857335e-03,-5.08853744e-05 9.43732048e-03,-1.94400673e-03 1.05177904e-02,-2.78446336e-03 
-5 10 21 1.26714260e+00,4.71375048e-03 1.24865433e+00,-2.65930855e-03 1.25400749e+00,8.97722274e-03 1.12440878e+00,-6.90911490e-04 9.65209945e-01,1.83486151e-03 9.59082695e-01,6.26941762e-05 9.64822625e-01,4.07129260e-03 8.84561637e-03,1.89985839e-03 7.77919727e-03,-1.26413460e-03 8.60980870e-03,-1.24701279e-03 6.82431181e-03,-1.16393598e-03 7.76832113e-03,-8.57917654e-04 7.76392369e-03,-1.95724369e-03 8.50546983e-03,-2.80194854e-03 
-5 11 1 1.52908472e+00,-2.15117717e-03 1.53775260e+00,-7.25155987e-03 1.53428502e+00,-8.71223344e-03 1.44934761e+00,-3.29744664e-02 1.31461056e+00,-1.45675404e-02 1.31092129e+00,-1.65730666e-02 1.30182514e+00,1.83459447e-02 2.35207014e-02,1.55464670e-03 2.06783556e-02,-9.51997795e-03 2.31921409e-02,-2.30732825e-03 2.11236893e-02,4.94413641e-03 2.19645538e-02,2.48610902e-03 2.10297265e-02,-1.05328700e-02 2.26169269e-02,-3.20801815e-03 
-5 11 2 1.53703678e+00,-3.41405753e-03 1.54149631e+00,-5.50779735e-03 1.54369260e+00,-1.06904458e-02 1.45545652e+00,-3.55159375e-02 1.32041871e+00,-1.55256775e-02 1.31614916e+00,-1.77536057e-02 1.30747861e+00,2.02792508e-02 2.48473929e-02,2.43144280e-03 2.18961005e-02,-9.57576701e-03 2.44243874e-02,-1.40354955e-03 2.26154003e-02,4.94882642e-03 2.31633586e-02,2.46616949e-03 2.23346439e-02,-1.05757604e-02 2.40882570e-02,-3.87070494e-03 
-5 11 3 1.54205479e+00,-4.89432135e-03 1.54222531e+00,-3.84428155e-03 1.54972663e+00,-1.24494250e-02 1.45843014e+00,-3.67564991e-02 1.32200112e+00,-1.56302843e-02 1.31851833e+00,-1.81114228e-02 1.31061804e+00,2.13818107e-02 2.61947963e-02,3.59322237e-03 2.29838648e-02,-9.08414232e-03 2.57632224e-02,-1.11795969e-03 2.37330493e-02,4.05970056e-03 2.41206828e-02,2.04524510e-03 2.34111260e-02,-1.09373817e-02 2.56956887e-02,-4.54423165e-03 
-5 11 4 1.54419947e+00,-6.51009988e-03 1.54006390e+00,-2.44394646e-03 1.55235540e+00,-1.38253156e-02 1.45828437e+00,-3.66406528e-02 1.32060411e+00,-1.51878440e-02 1.31814676e+00,-1.80505036e-02 1.31130276e+00,2.10070193e-02 2.58661333e-02,4.36831801e-03 2.25752003e-02,-8.69231823e-03 2.55441154e-02,-1.76496554e-03 2.32273257e-02,2.99193595e-03 2.35986241e-02,1.83552556e-03 2.29513862e-02,-1.12551684e-02 2.54804661e-02,-4.56871722e-03 
-5 11 6 1.53941261e+00,-9.73487613e-03 1.52691728e+00,-9.11375022e-04 1.54683251e+00,-1.52683493e-02 1.44808434e+00,-3.25218253e-02 1.31013024e+00,-1.17500713e-02 1.30660992e+00,-1.60946908e-02 1.30273296e+00,1.75797505e-02 2.28355841e-02,3.28716539e-03 2.05220632e-02,-8.82281312e-03 2.26011760e-02,-3.02915736e-03 2.13826404e-02,2.78035206e-03 2.15430051e-02,3.16434192e-03 2.07335162e-02,-9.98580087e-03 2.26226211e-02,-3.42195114e-03 
-5 11 7 1.53243879e+00,-1.09436723e-02 1.51619146e+00,-8.86890823e-04 1.53875085e+00,-1.51920107e-02 1.43823466e+00,-2.88605608e-02 1.29975127e+00,-9.53845823e-03 1.29565269e+00,-1.38851819e-02 1.29361798e+00,1.61188135e-02 2.23026626e-02,2.83834501e-03 2.05198874e-02,-8.31062093e-03 2.23148255e-02,-2.90257151e-03 2.17097564e-02,2.48650747e-03 2.15168385e-02,3.27023877e-03 2.06355746e-02,-9.11273771e-03 2.25704554e-02,-3.51613428e-03 
-5 11 8 1.52289207e+00,-1.15608044e-02 1.50330817e+00,-1.11948503e-03 1.52762871e+00,-1.44345318e-02 1.42562831e+00,-2.47731931e-02 1.28678138e+00,-7.47853511e-03 1.28286423e+00,-1.13326600e-02 1.28239943e+00,1.47094683e-02 2.15636257e-02,3.01553331e-03 2.00406363e-02,-7.29769699e-03 2.21167761e-02,-2.64980818e-03 2.15131600e-02,1.55899468e-03 2.09210553e-02,2.57843711e-03 2.00956532e-02,-8.49062137e-03 2.22644900e-02,-4.07032199e-03 
-5 11 9 1.51098725e+00,-1.15211588e-02 1.48849957e+00,-1.33559234e-03 1.51377414e+00,-1.30798659e-02 1.41014115e+00,-2.07129918e-02 1.27121837e+00,-5.09536664e-03 1.26785171e+00,-8.81526325e-03 1.26859271e+00,1.26378867e-02 1.98221641e-02,3.26523211e-03 1.84589425e-02,-6.31685624e-03 2.08585292e-02,-2.52750172e-03 2.00368756e-02,5.03655961e-04 1.91413536e-02,1.71056233e-03 1.84810691e-02,-7.87772499e-03 2.06086843e-02,-4.44237764e-03 
-5 11 10 1.49680758e+00,-1.09966884e-02 1.47179650e+00,-1.40491731e-03 1.49747193e+00,-1.13322694e-02 1.39170969e+00,-1.67156107e-02 1.25230807e+00,-2.71196876e-03 1.24926773e+00,-6.75329206e-03 1.25109287e+00,9.99788078e-03 1.74128979e-02,3.08918592e-03 1.63012636e-02,-5.58695944e-03 1.85071518e-02,-2.48900982e-03 1.77491757e-02,-2.09714058e-04 1.67320741e-02,1.21189642e-03 1.63095405e-02,-7.05473419e-03 1.80778108e-02,-4.25448221e-03 
-5 11 11 1.48082058e+00,-1.01348373e-02 1.45357498e+00,-1.31652001e-03 1.47929179e+00,-9.29785730e-03 1.37095944e+00,-1.27514387e-02 1.23082642e+00,-1.29978210e-03 1.22739811e+00,-5.38838153e-03 1.23029369e+00,7.66567575e-03 1.51720185e-02,2.51772202e-03 1.44031453e-02,-4.90327185e-03 1.59456118e-02,-2.35802762e-03 1.55344013e-02,-4.62115190e-04 1.45704503e-02,1.14889893e-03 1.44605284e-02,-6.04226999e-03 1.58300169e-02,-3.71803350e-03 
-5 11 12 1.46376685e+00,-8.90015806e-03 1.43458781e+00,-1.07612321e-03 1.45991815e+00,-7.03529131e-03 1.34871819e+00,-9.07906153e-03 1.20744093e+00,-1.01926321e-03 1.20328893e+00,-4.61058716e-03 1.20710150e+00,6.01694828e-03 1.35273927e-02,1.90550392e-03 1.31282476e-02,-4.09927449e-03 1.39379468e-02,-2.03938237e-03 1.38747696e-02,-4.13399024e-04 1.30212258e-02,1.26019757e-03 1.32762151e-02,-5.03774086e-03 1.43133500e-02,-3.16701829e-03 
-5 11 13 1.44592631e+00,-7.30272391e-03 1.41526946e+00,-7.74158554e-04 1.43964103e+00,-4.73332543e-03 1.32542949e+00,-5.99407656e-03 1.18091843e+00,-8.44977443e-04 1.17688599e+00,-4.22527976e-03 1.18100016e+00,4.76280197e-03 1.22901277e-02,1.47152986e-03 1.22723981e-02,-3.25812074e-03 1.25326437e-02,-1.52795388e-03 1.26170511e-02,-2.80424479e-04 1.18138729e-02,1.35845663e-03 1.23761622e-02,-4.16442732e-03 1.30854212e-02,-2.57327543e-03 
-5 11 14 1.42675802e+00,-5.64294423e-03 1.39526445e+00,-6.41847344e-04 1.41815244e+00,-2.67770228e-03 1.30125864e+00,-3.56182734e-03 1.15050184e+00,2.96581836e-04 1.14801460e+00,-3.89306321e-03 1.15134289e+00,3.98522920e-03 1.13112298e-02,1.12322814e-03 1.16166455e-02,-2.50518198e-03 1.15671619e-02,-8.36866710e-04 1.15362812e-02,-8.35646529e-05 1.07937898e-02,1.55271495e-03 1.14577252e-02,-3.31963907e-03 1.19224326e-02,-1.82848206e-03 
-5 11 15 1.40536571e+00,-4.32089474e-03 1.37387373e+00,-8.84104294e-04 1.39491813e+00,-1.06188117e-03 1.27630552e+00,-1.65529812e-03 1.11781147e+00,2.27266356e-03 1.11749858e+00,-3.21755790e-03 1.11937186e+00,4.06184703e-03 1.08525233e-02,8.66558538e-04 1.12900545e-02,-1.82586515e-03 1.12137368e-02,-1.20352737e-04 1.08512227e-02,1.47402538e-04 1.03943346e-02,1.84368705e-03 1.08543731e-02,-2.52320616e-03 1.13297171e-02,-1.17934714e-03 
-5 11 16 1.38116866e+00,-3.40739335e-03 1.35073028e+00,-1.49235792e-03 1.36967145e+00,1.88843461e-04 1.25065434e+00,-1.57651997e-04 1.08563570e+00,4.17116876e-03 1.08657020e+00,-2.17454707e-03 1.08770322e+00,4.83316360e-03 1.08091438e-02,9.88419319e-04 1.12096017e-02,-1.23500218e-03 1.13901457e-02,2.63882231e-04 1.05930234e-02,1.38194880e-04 1.06822411e-02,1.83293838e-03 1.06900914e-02,-2.09297919e-03 1.14060418e-02,-1.03701495e-03 
-5 11 17 1.35428594e+00,-2.51898422e-03 1.32597812e+00,-2.22714212e-03 1.34260059e+00,1.43480018e-03 1.22415221e+00,8.07197286e-04 1.05609981e+00,5.35350979e-03 1.05617409e+00,-1.00157596e-03 1.05833346e+00,5.68971813e-03 1.04273281e-02,1.50592957e-03 1.07910330e-02,-9.69262123e-04 1.13196248e-02,9.76137831e-05 1.01527604e-02,-2.08629848e-04 1.08080675e-02,1.27909193e-03 1.03350025e-02,-2.12625300e-03 1.12666278e-02,-1.55420801e-03 
-5 11 18 1.32572889e+00,-1.10484200e-03 1.30029209e+00,-2.76936397e-03 1.31442911e+00,3.12151511e-03 1.19611274e+00,9.57020000e-04 1.02955215e+00,5.27317584e-03 1.02685127e+00,2.54998462e-05 1.03123117e+00,6.03138891e-03 9.36502178e-03,2.05836661e-03 9.71419674e-03,-1.15924434e-03 1.03926702e-02,-4.11175762e-04 9.10024251e-03,-6.26981888e-04 1.01081984e-02,4.10849867e-04 9.34416559e-03,-2.31020677e-03 1.02744674e-02,-2.52063715e-03 
-5 11 19 1.29735217e+00,1.07244818e-03 1.27495298e+00,-2.88167362e-03 1.28647797e+00,5.44738545e-03 1.16561137e+00,2.85577556e-04 1.00355511e+00,3.76709637e-03 9.97938932e-01,6.52125518e-04 1.00401099e+00,5.60613646e-03 8.01089283e-03,2.50906880e-03 8.22744187e-03,-1.46179097e-03 8.77339052e-03,-8.69688201e-04 7.58317213e-03,-9.20030584e-04 8.65950420e-03,-4.89918242e-04 7.92000299e-03,-2.39776022e-03 8.69126210e-03,-3.49976655e-03 
-5 11 20 1.27110841e+00,3.65619148e-03 1.25135875e+00,-2.50032395e-03 1.26019931e+00,8.10924746e-03 1.13253748e+00,-6.70505695e-04 9.72828123e-01,1.59473950e-03 9.66404049e-01,7.42026457e-04 9.72764574e-01,4.90755329e-03 6.57212295e-03,2.94763992e-03 6.55326199e-03,-1.42542545e-03 6.84317268e-03,-1.03471757e-03 5.76103419e-03,-1.03804283e-03 6.63300910e-03,-1.23008576e-03 6.24479178e-03,-2.31832527e-03 6.81005102e-03,-3.95885930e-03 
-5 12 1 1.48545324e+00,-1.71666784e-03 1.49095545e+00,-4.43560919e-03 1.49181668e+00,-6.93417516e-03 1.40769835e+00,-2.45891232e-02 1.27213938e+00,-9.47194721e-03 1.26707950e+00,-1.11872550e-02 1.26219212e+00,1.32808139e-02 1.93817593e-02,8.74995404e-04 1.68505477e-02,-7.95482960e-03 1.96821924e-02,-2.11555815e-03 1.75442747e-02,3.37350977e-03 1.80970253e-02,1.33540192e-03 1.70434618e-02,-8.64193131e-03 1.88311332e-02,-3.03241854e-03 
-5 12 2 1.49196148e+00,-3.03823015e-03 1.49326295e+00,-3.25709727e-03 1.49971715e+00,-8.47062119e-03 1.41267312e+00,-2.64863474e-02 1.27413880e+00,-1.01222317e-02 1.26981393e+00,-1.20336306e-02 1.26577818e+00,1.48229883e-02 1.96586607e-02,1.66069711e-03 1.73085444e-02,-8.04992292e-03 1.97910935e-02,-1.03458093e-03 1.84377246e-02,3.44822075e-03 1.84820045e-02,9.48889860e-04 1.78035840e-02,-8.72721573e-03 1.95834563e-02,-4.12288780e-03 
-5 12 3 1.49617083e+00,-4.33253744e-03 1.49319845e+00,-2.19893285e-03 1.50477729e+00,-9.84416103e-03 1.41479879e+00,-2.73276841e-02 1.27315462e+00,-9.51151333e-03 1.27042045e+00,-1.22450134e-02 1.26711411e+00,1.60378732e-02 2.02532874e-02,2.74911529e-03 1.78886329e-02,-7.58180716e-03 2.03721288e-02,-5.75601951e-04 1.90470593e-02,2.92965906e-03 1.88364948e-02,4.50340940e-04 1.83418578e-02,-9.08329068e-03 2.05229022e-02,-5.22949289e-03 
-5 12 4 1.49851816e+00,-5.52037055e-03 1.49135678e+00,-1.36957285e-03 1.50724647e+00,-1.08557550e-02 1.41458555e+00,-2.71937086e-02 1.27314916e+00,-8.43408754e-03 1.27090768e+00,-1.21086020e-02 1.26793968e+00,1.60272936e-02 2.01540224e-02,3.41470360e-03 1.77310100e-02,-7.19189837e-03 2.04440594e-02,-1.28866870e-03 1.86928734e-02,2.34624955e-03 1.84980622e-02,4.27693217e-04 1.78852029e-02,-9.33779221e-03 2.03894610e-02,-5.23085565e-03 
-5 12 6 1.49600852e+00,-7.75886030e-03 1.48104003e+00,-4.93771850e-04 1.50334931e+00,-1.16759630e-02 1.40583771e+00,-2.46000911e-02 1.26993613e+00,-5.88407640e-03 1.26392797e+00,-1.03780391e-02 1.26228664e+00,1.29072975e-02 1.90139548e-02,2.13167215e-03 1.69261629e-02,-7.14645563e-03 1.93259686e-02,-3.09295909e-03 1.81708806e-02,2.29265350e-03 1.80865894e-02,2.02748959e-03 1.68766668e-02,-8.12099805e-03 1.90891934e-02,-3.27880853e-03 
-5 12 7 1.49023682e+00,-8.63061975e-03 1.47188908e+00,-4.50886127e-04 1.49656660e+00,-1.14392932e-02 1.39669858e+00,-2.21414556e-02 1.25977757e+00,-4.92880677e-03 1.25312153e+00,-8.79393670e-03 1.25316139e+00,1.17413670e-02 1.87007142e-02,1.64547529e-03 1.68610917e-02,-6.61291600e-03 1.91670049e-02,-2.92710532e-03 1.85631448e-02,1.78034038e-03 1.83578986e-02,2.13240253e-03 1.71079846e-02,-7.39388659e-03 1.92371169e-02,-3.42243923e-03 
-5 12 8 1.48210842e+00,-8.96502315e-03 1.46080972e+00,-5.02264552e-04 1.48710640e+00,-1.06392499e-02 1.38486051e+00,-1.92046745e-02 1.24552858e+00,-4.23221009e-03 1.23988131e+00,-7.37887186e-03 1.24135123e+00,1.10051402e-02 1.75934643e-02,1.89415367e-03 1.60353702e-02,-5.77060337e-03 1.86093538e-02,-2.39884771e-03 1.79711079e-02,8.04822106e-04 1.75681558e-02,1.48264192e-03 1.65665414e-02,-6.94464014e-03 1.85967779e-02,-4.22180077e-03 
-5 12 9 1.47222357e+00,-8.61316605e-03 1.44836615e+00,-4.90902150e-04 1.47539057e+00,-9.32534142e-03 1.37045217e+00,-1.61634938e-02 1.22935086e+00,-2.98671962e-03 1.22519097e+00,-6.26519928e-03 1.22740982e+00,9.78212562e-03 1.54166686e-02,2.29200993e-03 1.43351172e-02,-5.08460131e-03 1.70111581e-02,-1.96324090e-03 1.61048746e-02,3.98846741e-05 1.54623522e-02,8.08214330e-04 1.48820892e-02,-6.47072287e-03 1.65297335e-02,-4.60275809e-03
[truncated: 3,836,904 more chars]
