# Supplementary material for: Solid-state calculations for iterative refinement in quantum crystallography using the multipole model
Source: IUCrJ. 2025 Apr 4;12(Pt 3):322–33. doi: 10.1107/S2052252525002040 (PMC12044847; doi:10.1107/S2052252525002040)
Supplement: Supplementary file 1 [file m-12-00322-sup1.zip › Serin/NoSpherA2_def2TZVP_PBE/Serin_NoSpherA2_def2TZVP_PBE.cif]

data_Serin_NoSpherA2_def2TZVP_PBE
_audit_creation_date               2025-02-13
_audit_creation_method
;
Olex2 1.5
(compiled 2021.10.07 svn.r9718050b for OlexSys, GUI svn.r6410)
;
_audit_contact_author_address  Kaiser-Wilhelm-Platz 1
_audit_contact_author_email    patzer@kofo.mpg.de
_audit_contact_author_name     'Michael Patzer'
_publ_section_references
;
Bourhis, L.J., Dolomanov, O.V., Gildea, R.J., Howard, J.A.K., Puschmann, H.
 (2015). Acta Cryst. A71, 59-75.

Dolomanov, O.V., Bourhis, L.J., Gildea, R.J, Howard, J.A.K. & Puschmann, H.
 (2009), J. Appl. Cryst. 42, 339-341.

Kleemiss, F., Dolomanov, O.V., Bodensteiner, M., Peyerimhoff, N., Midgley, M.,
Bourhis, L.J., Genoni, A., Malaspina, L.A., Jayatilaka, D., Spencer, J.L.,
White, F., Grundkoetter-Stock, B, Steinhauer, S., Lentz, D., Puschmann, H.,
Grabowsky, S. (2021), Chem. Sci., 12, 1675-1692.
;
_chemical_name_systematic        '(+-) 2-Amino-3-hydroxypropionic acid'
_chemical_name_common            D,L-Serine
_chemical_formula_moiety         'C3 H7 N O3'
_chemical_formula_sum            'C3 H7 N O3'
_chemical_formula_analytical     'C3 H7 N O3'
_chemical_formula_weight         105.10
loop_
  _atom_type_symbol
  _atom_type_scat_dispersion_real
  _atom_type_scat_dispersion_imag
  _atom_type_scat_source
  _atom_type_scat_dispersion_source
 C 0.00347 0.00161 'NoSpherA2: Chem.Sci. 2021, DOI:10.1039/D0SC05526C'
 'Henke, Gullikson and Davis, At. Data and Nucl. Data Tables, 1993, 54, 2'
 H 0.00000 0.00000 'NoSpherA2: Chem.Sci. 2021, DOI:10.1039/D0SC05526C'
 'Henke, Gullikson and Davis, At. Data and Nucl. Data Tables, 1993, 54, 2'
 N 0.00653 0.00323 'NoSpherA2: Chem.Sci. 2021, DOI:10.1039/D0SC05526C'
 'Henke, Gullikson and Davis, At. Data and Nucl. Data Tables, 1993, 54, 2'
 O 0.01158 0.00611 'NoSpherA2: Chem.Sci. 2021, DOI:10.1039/D0SC05526C'
 'Henke, Gullikson and Davis, At. Data and Nucl. Data Tables, 1993, 54, 2'

_space_group_crystal_system        'monoclinic'
_space_group_IT_number             14
_space_group_name_H-M_alt          'P 1 21/c 1'
_space_group_name_Hall             '-P 2ybc'
loop_
  _space_group_symop_id
  _space_group_symop_operation_xyz
 1 x,y,z
 2 -x,y+1/2,-z+1/2
 3 -x,-y,-z
 4 x,-y-1/2,z-1/2

_symmetry_Int_Tables_number        14
_cell_length_a                     4.7788
_cell_length_b                     9.1947
_cell_length_c                     10.7764
_cell_angle_alpha                  90
_cell_angle_beta                   106.87
_cell_angle_gamma                  90
_cell_volume                       453.13382
_cell_measurement_temperature      100
_cell_formula_units_Z              4
_cell_measurement_reflns_used      9829
_cell_measurement_theta_min        16.162
_cell_measurement_theta_max        40.226
_exptl_absorpt_coefficient_mu      0.138
_exptl_crystal_F_000               224.166
_exptl_crystal_description         rectangular
_exptl_crystal_colour              colorless
_exptl_crystal_size_max            0.5
_exptl_crystal_size_mid            0.45
_exptl_crystal_size_min            0.35
_exptl_crystal_density_diffrn      1.5416
_exptl_absorpt_correction_type     none
_diffrn_ambient_temperature        100
_diffrn_radiation_type             'Mo K\a'
_diffrn_radiation_wavelength       0.71073
_diffrn_radiation_monochromator    graphite
_diffrn_measurement_device_type  
'Bruker APEX on a Huber Type 512 diffractometer'
_diffrn_measurement_device         'four-circle diffractometer'
_diffrn_measurement_method         \w-scans
_exptl_crystal_density_meas        'not measured'
_diffrn_reflns_av_R_equivalents    0.0000
_diffrn_reflns_av_unetI/netI       0.0287
_diffrn_reflns_Laue_measured_fraction_full  0.9539
_diffrn_reflns_Laue_measured_fraction_max  0.7838
_diffrn_reflns_limit_h_max         8
_diffrn_reflns_limit_h_min         -8
_diffrn_reflns_limit_k_max         21
_diffrn_reflns_limit_k_min         0
_diffrn_reflns_limit_l_max         25
_diffrn_reflns_limit_l_min         0
_diffrn_reflns_number              4930
_diffrn_reflns_point_group_measured_fraction_full  0.9539
_diffrn_reflns_point_group_measured_fraction_max  0.7838
_diffrn_reflns_theta_full          25.2417
_diffrn_reflns_theta_max           57.21
_diffrn_reflns_theta_min           2.97
_diffrn_measured_fraction_theta_full  0.9539
_diffrn_measured_fraction_theta_max  0.7838
_reflns_Friedel_coverage           0.0
_reflns_limit_h_max                8
_reflns_limit_h_min                -8
_reflns_limit_k_max                21
_reflns_limit_k_min                0
_reflns_limit_l_max                25
_reflns_limit_l_min                0
_reflns_number_gt                  4289
_reflns_number_total               4930
_reflns_threshold_expression       I>=2u(I)
_computing_molecular_graphics      'Olex2 1.5 (Dolomanov et al., 2009)'
_computing_publication_material    'Olex2 1.5 (Dolomanov et al., 2009)'
_computing_structure_refinement    'olex2.refine 1.5 (Bourhis et al., 2015)'
_refine_diff_density_max           0.2573
_refine_diff_density_min           -0.3236
_refine_diff_density_rms           0.0616
_refine_ls_d_res_high              0.4227
_refine_ls_d_res_low               6.8630
_refine_ls_goodness_of_fit_ref     0.9820
_refine_ls_hydrogen_treatment      refall
_refine_ls_matrix_type             full
_refine_ls_number_constraints      0
_refine_ls_number_parameters       127
_refine_ls_number_reflns           4930
_refine_ls_number_restraints       0
_refine_ls_R_factor_all            0.0228
_refine_ls_R_factor_gt             0.0189
_refine_ls_restrained_S_all        0.9820
_refine_ls_shift/su_max            0.0009
_refine_ls_shift/su_mean           0.0001
_refine_ls_structure_factor_coef   Fsqd
_refine_ls_weighting_details      
 'w=1/[\s^2^(Fo^2^)+(0.0201P)^2^] where P=(Fo^2^+2Fc^2^)/3'
_refine_ls_weighting_scheme        calc
_refine_ls_wR_factor_gt            0.0462
_refine_ls_wR_factor_ref           0.0479
_refine_special_details
;
Refinement using NoSpherA2, an implementation of
NOn-SPHERical Atom-form-factors in Olex2.
Please cite:
F. Kleemiss et al. Chem. Sci. DOI 10.1039/D0SC05526C - 2021
NoSpherA2 implementation of HAR makes use of
tailor-made aspherical atomic form factors calculated
on-the-fly from a Hirshfeld-partitioned electron density (ED) - not from
spherical-atom form factors.

The ED is calculated from a gaussian basis set single determinant SCF
wavefunction - either Hartree-Fock or DFT using selected funtionals
 - for a fragment of the crystal.
This fragment can be embedded in an electrostatic crystal field by employing cluster charges 
or modelled using implicit solvation models, depending on the software used.
The following options were used:
   SOFTWARE:       ORCA 5.0
   PARTITIONING:   NoSpherA2
   INT ACCURACY:   Normal
   METHOD:         PBE
   BASIS SET:      def2-TZVP
   CHARGE:         0
   MULTIPLICITY:   1
   DATE:           2025-02-12_14-54-42
;
_olex2_refinement_description
;
;
loop_
  _atom_site_label
  _atom_site_type_symbol
  _atom_site_fract_x
  _atom_site_fract_y
  _atom_site_fract_z
  _atom_site_U_iso_or_equiv
  _atom_site_adp_type
  _atom_site_occupancy
  _atom_site_refinement_flags_posn
 O1 O 0.24831(4) 0.489057(16) 0.671239(14) 0.00784(2) Uani 1.000000 .
 O2 O 0.57249(4) 0.593003(16) 0.841336(14) 0.00770(2) Uani 1.000000 .
 O3 O 0.27840(4) 0.824633(17) 0.571245(14) 0.00816(2) Uani 1.000000 .
 N1 N 0.25626(4) 0.826576(17) 0.846769(14) 0.00635(2) Uani 1.000000 .
 C1 C 0.33384(4) 0.589551(18) 0.753546(16) 0.00566(2) Uani 1.000000 .
 C3 C 0.03014(4) 0.78366(2) 0.610512(16) 0.00689(2) Uani 1.000000 .
 C2 C 0.12104(4) 0.716424(19) 0.745517(16) 0.00565(2) Uani 1.000000 .
 H3B H -0.0921(14) 0.7028(8) 0.5420(7) 0.0180(14) Uani 1.000000 .
 H3A H -0.1143(16) 0.8757(8) 0.6079(7) 0.0232(15) Uani 1.000000 .
 H2 H -0.0707(15) 0.6733(8) 0.7663(7) 0.0194(14) Uani 1.000000 .
 H1A H 0.3155(18) 0.7736(9) 0.9347(7) 0.0221(17) Uani 1.000000 .
 H1B H 0.4401(16) 0.8741(9) 0.8324(8) 0.0205(16) Uani 1.000000 .
 H1C H 0.1039(18) 0.9025(9) 0.8472(8) 0.0251(17) Uani 1.000000 .
 H3 H 0.328(2) 0.9223(12) 0.5971(8) 0.033(2) Uani 1.000000 .

loop_
  _atom_site_aniso_label
  _atom_site_aniso_U_11
  _atom_site_aniso_U_22
  _atom_site_aniso_U_33
  _atom_site_aniso_U_12
  _atom_site_aniso_U_13
  _atom_site_aniso_U_23
 O1 0.00712(6) 0.00681(4) 0.00944(4) -0.00034(3) 0.00216(3) -0.00205(3)
 O2 0.00611(5) 0.00725(4) 0.00879(4) 0.00092(3) 0.00066(3) -0.00036(3)
 O3 0.00988(6) 0.00836(4) 0.00745(4) -0.00193(4) 0.00440(4) -0.00099(3)
 N1 0.00674(6) 0.00633(4) 0.00619(4) 0.00057(3) 0.00218(3) -0.00013(3)
 C1 0.00515(6) 0.00537(4) 0.00672(4) -0.00006(4) 0.00212(4) -0.00007(3)
 C3 0.00643(6) 0.00794(5) 0.00607(4) 0.00026(4) 0.00143(4) 0.00047(4)
 C2 0.00499(6) 0.00599(5) 0.00630(4) 0.00035(4) 0.00215(4) 0.00042(3)
 H3B 0.013(3) 0.023(4) 0.017(3) -0.007(3) 0.003(2) -0.006(3)
 H3A 0.022(4) 0.024(4) 0.023(4) 0.008(3) 0.007(3) 0.006(3)
 H2 0.016(3) 0.022(4) 0.024(4) -0.002(3) 0.011(3) 0.003(3)
 H1A 0.031(4) 0.016(4) 0.016(3) 0.001(3) 0.001(3) 0.001(3)
 H1B 0.015(4) 0.023(4) 0.024(4) -0.001(3) 0.008(3) -0.003(3)
 H1C 0.025(4) 0.023(4) 0.028(4) -0.001(3) 0.009(3) -0.007(3)
 H3 0.021(4) 0.060(7) 0.023(4) 0.003(4) 0.014(4) 0.009(4)

loop_
  _geom_bond_atom_site_label_1
  _geom_bond_atom_site_label_2
  _geom_bond_distance
  _geom_bond_site_symmetry_2
  _geom_bond_publ_flag
 O1 C1 1.2638(2) . ?
 O2 C1 1.2532(2) . ?
 O3 C3 1.4212(2) . ?
 O3 H3 0.949(11) . ?
 N1 C2 1.4915(2) . ?
 N1 H1A 1.030(7) . ?
 N1 H1B 1.032(7) . ?
 N1 H1C 1.010(8) . ?
 C1 C2 1.5334(3) . ?
 C3 C2 1.5234(2) . ?
 C3 H3B 1.091(6) . ?
 C3 H3A 1.088(7) . ?
 C2 H2 1.080(6) . ?

loop_
  _geom_angle_atom_site_label_1
  _geom_angle_atom_site_label_2
  _geom_angle_atom_site_label_3
  _geom_angle
  _geom_angle_site_symmetry_1
  _geom_angle_site_symmetry_3
  _geom_angle_publ_flag
 H3 O3 C3 108.9(5) . . ?
 H1A N1 C2 107.3(4) . . ?
 H1B N1 C2 112.6(4) . . ?
 H1B N1 H1A 108.6(6) . . ?
 H1C N1 C2 108.2(5) . . ?
 H1C N1 H1A 109.2(7) . . ?
 H1C N1 H1B 110.8(6) . . ?
 O2 C1 O1 125.907(17) . . ?
 C2 C1 O1 116.263(16) . . ?
 C2 C1 O2 117.818(15) . . ?
 C2 C3 O3 111.138(15) . . ?
 H3B C3 O3 108.0(3) . . ?
 H3B C3 C2 108.6(4) . . ?
 H3A C3 O3 111.4(4) . . ?
 H3A C3 C2 110.1(4) . . ?
 H3A C3 H3B 107.6(5) . . ?
 C1 C2 N1 109.625(14) . . ?
 C3 C2 N1 111.471(14) . . ?
 C3 C2 C1 111.299(14) . . ?
 H2 C2 N1 108.1(4) . . ?
 H2 C2 C1 107.3(4) . . ?
 H2 C2 C3 108.8(4) . . ?

loop_
  _geom_torsion_atom_site_label_1
  _geom_torsion_atom_site_label_2
  _geom_torsion_atom_site_label_3
  _geom_torsion_atom_site_label_4
  _geom_torsion
  _geom_torsion_site_symmetry_1
  _geom_torsion_site_symmetry_2
  _geom_torsion_site_symmetry_3
  _geom_torsion_site_symmetry_4
  _geom_torsion_publ_flag
 O1 C1 C2 N1 -178.822(16) . . . . ?
 O1 C1 C2 C3 -55.035(18) . . . . ?
 O2 C1 C2 N1 2.355(18) . . . . ?
 O2 C1 C2 C3 126.142(17) . . . . ?
 O3 C3 C2 N1 68.645(16) . . . . ?
 O3 C3 C2 C1 -54.086(16) . . . . ?

loop_
  _diffrn_refln_index_h
  _diffrn_refln_index_k
  _diffrn_refln_index_l
  _diffrn_refln_intensity_net
  _diffrn_refln_intensity_u
 -8 0 8 15.2 0.58
 -8 0 10 25.54 0.81
 -8 0 12 14.17 0.73
 -8 0 20 10.62 0.56
 -8 1 8 0 0.26
 -8 1 9 90.92 2.51
 -8 1 10 9.3 0.62
 -8 1 11 53.43 1.25
 -8 1 12 3.76 0.52
 -8 1 19 4.43 0.48
 -8 1 20 2.43 0.45
 -8 1 21 17.64 0.59
 -8 2 7 73.72 1.25
 -8 2 8 9.89 0.51
 -8 2 9 3.61 0.45
 -8 2 10 48.11 1.11
 -8 2 11 69 1.47
 -8 2 12 23.11 0.89
 -8 2 19 1.69 0.29
 -8 2 20 72.91 1.18
 -8 2 21 35.49 1.33
 -8 3 1 18.9 0.68
 -8 3 5 7.9 0.45
 -8 3 6 21.48 0.66
 -8 3 7 25.16 0.73
 -8 3 8 60.15 1.18
 -8 3 9 6.34 0.54
 -8 3 10 13.73 0.68
 -8 3 11 1.33 0.39
 -8 3 19 0.15 0.25
 -8 3 20 15.13 1.11
 -8 4 1 83.09 1.47
 -8 4 2 38.96 0.96
 -8 4 3 34.69 0.89
 -8 4 4 6.34 0.48
 -8 4 5 0 0.29
 -8 4 6 2.81 0.39
 -8 4 7 43.46 2.07
 -8 4 9 9.3 0.63
 -8 4 10 4.43 0.69
 -8 4 18 0.29 0.26
 -8 4 19 4.14 0.4
 -8 4 20 0.59 0.28
 -8 5 1 3.32 0.51
 -8 5 2 1.62 0.48
 -8 5 3 96.09 1.69
 -8 5 4 0.37 0.31
 -8 5 5 6.57 0.54
 -8 5 6 11.29 0.59
 -8 5 7 2.21 0.42
 -8 5 8 0.44 0.37
 -8 5 9 8.93 0.73
 -8 5 18 22.66 0.62
 -8 5 19 23.62 0.63
 -8 5 20 0.29 0.33
 -8 6 3 27.3 0.81
 -8 6 4 0.52 0.45
 -8 6 5 2.88 0.73
 -8 6 6 118.59 13.29
 -8 6 7 26.71 1.33
 -8 6 17 21.99 0.66
 -8 6 18 38.38 0.81
 -8 6 19 2.96 0.41
 -8 7 16 0.22 0.3
 -8 7 17 0.29 0.27
 -8 7 18 18.9 0.61
 -8 7 19 0.37 0.28
 -8 8 16 0.73 0.31
 -8 8 17 4.65 0.52
 -8 8 18 0.89 0.34
 -8 9 15 3.25 0.4
 -8 9 16 6.94 0.49
 -8 9 17 44.72 0.96
 -8 10 13 2.58 0.38
 -8 10 14 0.44 0.36
 -8 10 15 8.93 0.47
 -8 10 16 0.44 0.29
 -8 11 12 0.22 0.29
 -8 11 13 11.88 0.49
 -8 11 14 11.66 0.58
 -8 11 15 29.37 0.69
 -8 12 10 0.59 0.28
 -8 12 11 37.42 0.73
 -8 12 12 20.73 0.61
 -8 12 13 9.74 0.47
 -8 13 8 11.22 0.51
 -8 13 9 11.07 0.51
 -8 13 10 0.89 0.29
 -8 13 11 0.52 0.29
 -8 14 6 22.51 0.61
 -8 14 7 21.03 0.61
 -8 14 8 1.25 0.3
 -7 0 8 10.85 0.47
 -7 0 10 0.29 0.27
 -7 0 12 58.45 1.33
 -7 0 14 4.43 0.62
 -7 0 16 1.99 0.26
 -7 0 18 42.06 0.81
 -7 0 20 8.93 0.54
 -7 0 22 4.43 0.51
 -7 1 8 73.94 3.39
 -7 1 9 91.37 2.65
 -7 1 10 84.72 1.47
 -7 1 11 16.31 0.69
 -7 1 12 14.61 0.81
 -7 1 13 31.88 1.03
 -7 1 14 12.4 0.73
 -7 1 15 3.61 0.62
 -7 1 16 0.52 0.23
 -7 1 17 12.4 0.51
 -7 1 18 4.95 0.45
 -7 1 19 38.45 0.81
 -7 1 20 1.33 0.31
 -7 1 21 39.48 0.89
 -7 1 22 2.14 0.39
 -7 2 6 127.15 1.47
 -7 2 8 35.2 1.47
 -7 2 9 16.38 0.65
 -7 2 10 21.11 0.73
 -7 2 11 2.96 0.44
 -7 2 12 46.86 1.25
 -7 2 13 17.12 0.89
 -7 2 14 1.85 0.51
 -7 2 15 7.16 0.71
 -7 2 16 0.37 0.26
 -7 2 17 33.87 1.18
 -7 2 18 16.38 0.56
 -7 2 19 1.25 0.32
 -7 2 20 17.41 0.89
 -7 2 21 6.05 0.48
 -7 2 22 11.8 0.72
 -7 3 1 1.4 0.29
 -7 3 3 0.22 0.22
 -7 3 6 25.02 0.62
 -7 3 8 46.2 1.62
 -7 3 9 2.29 0.37
 -7 3 10 135.86 2.21
 -7 3 11 104.42 1.92
 -7 3 12 36.75 1.33
 -7 3 13 1.62 0.54
 -7 3 15 2.21 0.46
 -7 3 16 8.04 0.49
 -7 3 17 10.93 0.52
 -7 3 18 46.05 0.89
 -7 3 19 9.89 1.33
 -7 3 20 26.49 0.72
 -7 3 21 9.89 0.68
 -7 3 22 2.36 0.62
 -7 4 1 1.62 0.29
 -7 4 5 14.69 0.52
 -7 4 6 71.14 1.11
 -7 4 8 0.89 0.31
 -7 4 9 18.82 0.73
 -7 4 10 33.51 0.96
 -7 4 11 12.33 0.96
 -7 4 12 0.22 0.39
 -7 4 13 13.51 0.81
 -7 4 14 65.53 2.73
 -7 4 15 102.5 1.33
 -7 4 16 24.87 1.03
 -7 4 17 2.65 0.45
 -7 4 18 7.53 0.51
 -7 4 19 0.22 0.29
 -7 4 20 3.83 0.45
 -7 4 21 0.07 0.29
 -7 4 22 4.43 0.45
 -7 5 1 98.74 2.88
 -7 5 2 1.78 0.37
 -7 5 4 6.94 0.48
 -7 5 5 0.29 0.28
 -7 5 6 16.61 0.62
 -7 5 8 1.33 0.38
 -7 5 9 38.01 1.47
 -7 5 10 25.46 0.89
 -7 5 11 0.44 0.68
 -7 5 12 0.37 0.4
 -7 5 13 65.83 1.69
 -7 5 14 0.07 0.37
 -7 5 15 33.66 0.69
 -7 5 16 0.29 0.29
 -7 5 17 13.43 0.55
 -7 5 18 15.13 1.03
 -7 5 19 7.9 0.52
 -7 5 20 2.88 0.45
 -7 5 21 0.15 0.29
 -7 6 1 5.32 0.51
 -7 6 2 0.96 0.31
 -7 6 3 34.24 1.99
 -7 6 4 2.96 1.03
 -7 6 5 0.22 0.31
 -7 6 6 84.5 1.69
 -7 6 8 0.15 0.35
 -7 6 9 63.98 1.99
 -7 6 10 17.12 0.89
 -7 6 11 4.79 0.62
 -7 6 12 15.13 1.03
 -7 6 13 0.89 0.38
 -7 6 14 25.46 0.63
 -7 6 15 18.3 1.33
 -7 6 16 50.55 3.47
 -7 6 17 8.57 0.54
 -7 6 18 43.1 2.07
 -7 6 19 0.59 0.31
 -7 6 20 14.83 0.71
 -7 6 21 0.96 0.31
 -7 7 1 4.58 0.55
 -7 7 2 10.33 0.59
 -7 7 3 0.37 0.32
 -7 7 4 0.81 0.34
 -7 7 5 2.81 0.45
 -7 7 6 0.52 0.36
 -7 7 8 16.38 1.03
 -7 7 9 0.07 0.4
 -7 7 10 117.33 2.43
 -7 7 11 16.16 0.96
 -7 7 12 0.22 0.36
 -7 7 13 2.29 0.31
 -7 7 14 16.01 0.58
 -7 7 15 2.73 0.46
 -7 7 16 0.89 0.29
 -7 7 17 1.85 0.73
 -7 7 18 0.07 0.29
 -7 7 19 2.88 0.73
 -7 7 20 40.74 3.03
 -7 7 21 4.58 0.45
 -7 8 1 57.86 2.21
 -7 8 2 46.79 1.78
 -7 8 3 0.37 0.35
 -7 8 4 55.57 1.4
 -7 8 5 18.68 1.62
 -7 8 6 9.66 1.25
 -7 8 8 7.9 0.69
 -7 8 9 19.12 0.96
 -7 8 10 17.19 0.89
 -7 8 11 26.94 1.11
 -7 8 12 4.06 0.39
 -7 8 13 2.81 0.41
 -7 8 14 41.55 2.88
 -7 8 15 0.37 0.28
 -7 8 16 1.78 0.31
 -7 8 17 33.58 5.9
 -7 8 18 5.32 1.25
 -7 8 19 1.85 0.4
 -7 8 20 0.22 0.34
 -7 9 1 77.12 2.14
 -7 9 2 2.65 0.49
 -7 9 3 2.36 0.45
 -7 9 4 1.55 0.65
 -7 9 5 4.36 0.68
 -7 9 6 61.47 2.36
 -7 9 8 84.72 2.07
 -7 9 9 2.36 0.55
 -7 9 10 0.37 0.25
 -7 9 11 21.03 0.58
 -7 9 12 1.62 0.29
 -7 9 13 6.5 0.45
 -7 9 14 0.07 0.3
 -7 9 15 18.97 2.65
 -7 9 16 1.92 0.34
 -7 9 17 14.98 2.07
 -7 9 18 25.83 2.88
 -7 9 19 29.96 5.17
 -7 10 8 12.69 0.56
 -7 10 9 41.03 0.73
 -7 10 10 0.81 0.27
 -7 10 11 34.31 0.73
 -7 10 12 9.82 0.51
 -7 10 13 11 1.03
 -7 10 14 6.79 0.51
 -7 10 15 1.4 0.34
 -7 10 16 0.07 0.29
 -7 10 17 52.39 15.49
 -7 10 19 1.78 0.34
 -7 11 4 25.98 0.65
 -7 11 5 16.45 0.55
 -7 11 6 28.63 0.69
 -7 11 8 7.3 0.49
 -7 11 9 123.83 1.55
 -7 11 10 0.96 0.29
 -7 11 11 23.91 0.65
 -7 11 12 0.22 0.29
 -7 11 13 6.79 0.45
 -7 11 14 0.29 0.28
 -7 11 15 5.01 0.73
 -7 11 16 0.81 0.31
 -7 11 17 5.39 1.69
 -7 11 18 21.26 0.72
 -7 12 1 3.39 0.42
 -7 12 2 0.52 0.27
 -7 12 3 2.73 0.45
 -7 12 4 43.32 0.81
 -7 12 5 27.52 0.69
 -7 12 6 13.87 0.62
 -7 12 8 5.9 0.46
 -7 12 11 0.44 0.27
 -7 12 12 6.34 0.45
 -7 12 13 5.76 0.52
 -7 12 14 44.72 5.01
 -7 12 15 5.46 0.49
 -7 12 16 0.37 0.31
 -7 13 1 3.54 0.41
 -7 13 2 12.84 0.56
 -7 13 3 0.15 0.3
 -7 13 4 6.94 0.48
 -7 13 5 6.64 0.54
 -7 13 6 25.61 0.81
 -7 13 8 27.74 0.71
 -7 13 9 0.59 0.29
 -7 13 10 1.99 0.31
 -7 13 11 0.07 0.27
 -7 13 12 22.73 1.18
 -7 13 13 1.11 0.37
 -7 13 14 8.12 0.47
 -7 13 15 0.73 1.69
 -7 14 2 9.15 0.54
 -7 14 3 2.65 0.42
 -7 14 4 54.9 1.03
 -7 14 5 22.51 0.73
 -7 14 6 3.83 0.48
 -7 14 8 0.15 0.28
 -7 14 9 6.94 1.03
 -7 14 10 6.64 0.68
 -7 14 11 10.33 0.89
 -7 14 12 2.96 0.42
 -7 14 13 1.11 0.63
 -7 15 1 6.94 0.48
 -7 15 2 1.03 0.31
 -7 15 3 0.89 0.32
 -7 15 4 10.55 0.61
 -7 15 5 1.03 0.31
 -7 15 6 7.08 1.62
 -7 15 8 0.29 0.31
 -7 15 9 16.23 0.73
 -7 15 10 10.93 1.03
 -7 15 11 27.09 2.14
 -7 16 2 0.52 0.32
 -7 16 3 46.93 1.03
 -7 16 4 2.07 0.37
 -7 16 5 4.72 0.48
 -7 16 6 1.33 0.34
 -6 0 8 145.01 1.62
 -6 0 10 220.88 7.37
 -6 0 12 0.07 0.34
 -6 0 14 102.5 1.55
 -6 0 16 22.06 0.81
 -6 0 18 107.38 1.4
 -6 0 20 18.68 0.66
 -6 0 22 9.37 0.52
 -6 1 6 202.95 1.85
 -6 1 7 6.5 0.35
 -6 1 8 28.19 1.18
 -6 1 9 0.15 0.25
 -6 1 10 76.01 1.92
 -6 1 11 37.05 3.32
 -6 1 12 56.6 1.25
 -6 1 13 0.37 0.33
 -6 1 14 57.49 1.4
 -6 1 15 56.01 1.25
 -6 1 16 11.8 0.66
 -6 1 17 11.22 0.68
 -6 1 18 161.1 1.99
 -6 1 19 6.57 0.51
 -6 1 20 9 0.52
 -6 1 21 0.59 0.31
 -6 1 22 0.22 0.34
 -6 1 23 4.06 0.45
 -6 2 5 62.95 0.73
 -6 2 6 3.61 0.29
 -6 2 7 8.57 0.38
 -6 2 8 12.18 0.49
 -6 2 9 28.63 0.73
 -6 2 10 64.94 1.33
 -6 2 11 62.07 1.25
 -6 2 12 32.4 1.4
 -6 2 13 0.07 0.28
 -6 2 14 38.45 1.03
 -6 2 15 43.91 1.11
 -6 2 16 21.33 0.81
 -6 2 17 25.31 1.18
 -6 2 18 2.65 0.42
 -6 2 19 0.37 0.28
 -6 2 20 1.25 1.03
 -6 2 21 16.68 1.33
 -6 2 22 4.95 0.48
 -6 2 23 5.01 0.58
 -6 3 1 0.07 0.2
 -6 3 2 72.25 0.89
 -6 3 3 28.63 0.54
 -6 3 4 105.53 1.11
 -6 3 5 9 0.43
 -6 3 6 1.78 0.56
 -6 3 7 1.62 0.3
 -6 3 8 39.41 0.81
 -6 3 9 110.99 3.54
 -6 3 10 7.08 0.55
 -6 3 11 0.15 0.31
 -6 3 12 72.32 1.55
 -6 3 13 29.23 0.73
 -6 3 14 4.36 0.48
 -6 3 15 39.12 1.33
 -6 3 16 0.52 0.35
 -6 3 17 51.29 1.55
 -6 3 18 3.47 0.49
 -6 3 19 0.96 0.33
 -6 3 20 0.37 0.31
 -6 3 21 31.07 1.55
 -6 3 22 0.29 0.31
 -6 3 23 9 0.71
 -6 4 2 96.82 2.81
 -6 4 3 24.72 0.81
 -6 4 4 23.91 1.25
 -6 4 5 89.88 2.21
 -6 4 6 1.03 0.24
 -6 4 7 170.69 2.07
 -6 4 8 0.44 0.28
 -6 4 9 38.89 1.33
 -6 4 10 0.15 0.45
 -6 4 11 52.7 1.25
 -6 4 12 4.28 0.52
 -6 4 13 107.96 2.58
 -6 4 14 34.09 1.55
 -6 4 15 27.45 1.18
 -6 4 16 29.15 1.55
 -6 4 17 5.54 0.49
 -6 4 18 0.73 0.31
 -6 4 19 7.46 0.89
 -6 4 20 25.09 0.73
 -6 4 21 26.27 0.73
 -6 4 22 5.9 0.48
 -6 4 23 1.78 0.34
 -6 5 1 154.6 1.92
 -6 5 2 5.97 0.81
 -6 5 3 335.27 4.14
 -6 5 4 65.68 1.33
 -6 5 5 8.35 0.47
 -6 5 6 3.32 0.45
 -6 5 7 13.07 0.59
 -6 5 8 1.4 0.34
 -6 5 9 3.61 0.51
 -6 5 10 20.3 1.11
 -6 5 11 17.79 0.72
 -6 5 12 8.26 0.68
 -6 5 13 86.12 1.69
 -6 5 14 26.34 0.81
 -6 5 15 169.07 3.18
 -6 5 16 0.07 0.37
 -6 5 17 7.68 0.55
 -6 5 18 1.18 0.33
 -6 5 19 13.8 0.59
 -6 5 20 9.3 0.55
 -6 5 21 1.03 0.33
 -6 5 22 0.37 0.31
 -6 5 23 1.33 0.33
 -6 6 1 8.26 0.55
 -6 6 2 13.58 1.03
 -6 6 3 1.92 0.34
 -6 6 4 66.79 2.07
 -6 6 5 52.84 1.03
 -6 6 6 0.96 0.39
 -6 6 7 62.65 1.33
 -6 6 8 19.93 1.33
 -6 6 9 22.36 1.11
 -6 6 10 67.97 2.21
 -6 6 11 22.06 1.33
 -6 6 12 56.82 1.85
 -6 6 13 8.71 0.66
 -6 6 14 31.29 1.33
 -6 6 15 0.37 0.38
 -6 6 16 28.86 2.14
 -6 6 17 1.4 0.32
 -6 6 18 5.46 0.49
 -6 6 19 5.24 0.69
 -6 6 20 2.51 0.45
 -6 6 21 0.07 0.31
 -6 6 22 19.41 0.96
 -6 7 1 18.45 0.73
 -6 7 2 7.3 0.65
 -6 7 3 33.06 1.47
 -6 7 4 62.51 4.28
 -6 7 5 1.55 0.36
 -6 7 6 4.95 0.59
 -6 7 7 170.32 6.72
 -6 7 8 1.47 0.41
 -6 7 9 144.13 2.58
 -6 7 10 0.89 0.33
 -6 7 11 9.22 0.62
 -6 7 12 10.48 0.63
 -6 7 13 1.03 0.37
 -6 7 14 38.74 1.47
 -6 7 15 7.01 1.55
 -6 7 16 2.65 0.42
 -6 7 17 5.97 0.51
 -6 7 18 1.03 0.37
 -6 7 19 7.6 0.54
 -6 7 20 10.33 0.56
 -6 7 21 31.44 2.29
 -6 7 22 1.33 0.32
 -6 8 1 1.11 0.39
 -6 8 2 20.59 0.81
 -6 8 3 104.06 3.1
 -6 8 4 1.33 0.38
 -6 8 5 60.73 1.4
 -6 8 6 0.81 0.38
 -6 8 7 101.03 1.78
 -6 8 8 1.18 0.34
 -6 8 9 14.83 0.81
 -6 8 10 29.15 1.25
 -6 8 11 14.91 0.96
 -6 8 12 12.47 1.03
 -6 8 13 0.67 0.36
 -6 8 14 39.85 1.55
 -6 8 15 43.1 2.43
 -6 8 16 0.07 0.33
 -6 8 17 89.96 12.55
 -6 8 18 1.18 0.35
 -6 8 19 14.17 1.62
 -6 8 20 6.86 0.52
 -6 8 21 7.53 0.51
 -6 9 1 61.33 2.14
 -6 9 2 7.53 0.62
 -6 9 3 15.2 0.73
 -6 9 4 1.62 0.44
 -6 9 5 16.23 0.89
 -6 9 6 53.14 1.55
 -6 9 7 173.57 3.25
 -6 9 8 6.27 0.56
 -6 9 9 9.15 0.81
 -6 9 10 0.52 0.37
 -6 9 11 0.07 0.33
 -6 9 12 0.22 0.35
 -6 9 13 0.81 0.27
 -6 9 14 7.9 0.73
 -6 9 15 9.52 0.52
 -6 9 16 16.38 2.43
 -6 9 17 84.8 11.8
 -6 9 18 52.99 8.12
 -6 9 19 10.26 1.55
 -6 9 20 2.65 0.43
 -6 9 21 1.11 0.34
 -6 10 1 0.22 0.34
 -6 10 2 0.52 0.34
 -6 10 3 0.07 0.31
 -6 10 4 47.09 1.18
 -6 10 5 67.82 2.14
 -6 10 6 122.14 2.14
 -6 10 7 0.15 0.42
 -6 10 8 12.62 0.89
 -6 10 9 2.58 0.48
 -6 10 10 4.87 0.55
 -6 10 11 21.4 1.18
 -6 10 12 0.07 0.26
 -6 10 13 1.85 0.73
 -6 10 14 8.64 0.56
 -6 10 15 0.07 0.32
 -6 10 16 13.21 1.25
 -6 10 17 1.69 0.37
 -6 10 18 17.12 2.14
 -6 10 19 0.96 0.39
 -6 10 20 10.48 2.07
 -6 11 1 67.6 1.69
 -6 11 2 0.37 0.37
 -6 11 3 22.88 0.96
 -6 11 4 21.77 1.11
 -6 11 5 1.33 0.4
 -6 11 6 0.07 0.31
 -6 11 7 28.05 1.03
 -6 11 8 1.55 0.45
 -6 11 9 5.68 0.59
 -6 11 10 31.37 2.58
 -6 11 11 21.99 2.51
 -6 11 12 15.57 1.4
 -6 11 13 1.18 0.31
 -6 11 14 3.61 0.73
 -6 11 15 2.21 0.62
 -6 11 16 1.47 0.35
 -6 11 17 1.62 0.34
 -6 11 18 0.07 0.37
 -6 11 19 2.07 0.89
 -6 12 1 4.14 0.4
 -6 12 2 25.98 0.81
 -6 12 3 2.14 0.42
 -6 12 4 41.4 1.18
 -6 12 5 11.29 0.69
 -6 12 6 53.21 11.07
 -6 12 7 6.57 1.69
 -6 12 8 45.02 0.81
 -6 12 9 0.96 0.28
 -6 12 10 12.25 0.52
 -6 12 11 8.26 1.33
 -6 12 12 10.93 0.58
 -6 12 13 6.57 0.47
 -6 12 14 5.9 0.48
 -6 12 15 9.15 1.03
 -6 12 16 26.27 2.43
 -6 12 17 0.29 0.42
 -6 12 18 32.55 7.01
 -6 13 1 4.58 0.42
 -6 13 2 117.26 4.43
 -6 13 3 1.78 0.31
 -6 13 4 207.52 2.51
 -6 13 5 9.3 0.48
 -6 13 6 9.66 0.48
 -6 13 7 6.72 0.47
 -6 13 8 36.16 2.73
 -6 13 10 0.15 0.29
 -6 13 11 0.89 0.31
 -6 13 12 15.87 0.59
 -6 13 13 0.44 0.47
 -6 13 14 67.23 3.83
 -6 13 15 11.29 1.85
 -6 13 16 1.85 0.89
 -6 13 17 10.18 3.76
 -6 14 1 24.58 1.11
 -6 14 2 22.95 1.4
 -6 14 3 22.51 2.81
 -6 14 5 10.55 1.62
 -6 14 6 0.67 0.31
 -6 14 7 0.29 0.41
 -6 14 8 2.73 0.38
 -6 14 9 0.22 0.29
 -6 14 10 14.61 1.62
 -6 14 11 14.47 0.58
 -6 14 12 1.92 0.34
 -6 14 13 14.83 0.65
 -6 14 14 2.51 0.39
 -6 14 15 23.11 2.21
 -6 14 16 1.78 0.96
 -6 15 1 11.95 1.25
 -6 15 2 0.07 0.33
 -6 15 3 0.44 0.31
 -6 15 4 20 2.65
 -6 15 5 0.22 0.48
 -6 15 6 0.37 0.31
 -6 15 7 0.15 0.31
 -6 15 8 13.43 0.71
 -6 15 9 8.71 0.81
 -6 15 10 37.64 2.73
 -6 15 11 0.22 0.3
 -6 15 12 12.11 0.81
 -6 15 14 5.9 1.11
 -6 16 1 5.54 0.46
 -6 16 2 0.15 0.31
 -6 16 3 8.12 0.96
 -6 16 4 22.36 1.85
 -6 16 5 0.73 0.37
 -6 16 6 20.15 1.92
 -6 16 7 3.76 0.51
 -6 16 9 1.47 0.33
 -6 16 10 0 0.29
 -6 16 11 2.73 0.45
 -6 16 12 9 0.89
 -6 17 1 0.73 0.32
 -6 17 2 4.95 0.69
 -6 17 3 47.16 6.94
 -6 17 4 16.75 5.17
 -6 17 5 0.44 0.48
 -6 17 6 12.18 0.62
 -6 17 7 53.57 6.19
 -6 17 8 1.03 0.34
 -6 17 9 11.8 0.62
 -5 0 4 186.64 3.03
 -5 0 6 273.64 5.32
 -5 0 8 0.67 0.23
 -5 0 10 0.22 0.65
 -5 0 12 12.33 0.62
 -5 0 14 0.07 0.28
 -5 0 16 234.01 9.6
 -5 0 18 202.58 4.58
 -5 0 20 21.84 0.73
 -5 0 22 2.43 0.42
 -5 0 24 7.16 0.52
 -5 1 3 31.73 1.03
 -5 1 4 130.77 2.36
 -5 1 6 64.14 1.47
 -5 1 7 4.28 0.32
 -5 1 8 15.79 0.63
 -5 1 9 52.32 0.96
 -5 1 10 1.55 0.31
 -5 1 11 63.1 1.18
 -5 1 12 126.86 1.85
 -5 1 13 0.22 0.27
 -5 1 14 82.22 1.92
 -5 1 15 0.96 0.33
 -5 1 16 0.59 0.33
 -5 1 17 1.25 0.39
 -5 1 18 67.82 1.78
 -5 1 19 2.73 0.48
 -5 1 20 5.01 0.51
 -5 1 21 48.56 1.25
 -5 1 22 7.6 0.96
 -5 1 23 10.48 0.65
 -5 1 24 39.41 1.47
 -5 2 1 1.11 0.54
 -5 2 2 11.29 0.81
 -5 2 3 363.45 11.07
 -5 2 4 148.56 2.96
 -5 2 6 0.15 0.26
 -5 2 7 5.68 0.39
 -5 2 8 91.28 4.36
 -5 2 9 0 0.23
 -5 2 10 185.08 2.73
 -5 2 11 1.78 0.34
 -5 2 12 5.09 0.56
 -5 2 13 115.86 1.78
 -5 2 14 126.48 2.65
 -5 2 15 154.16 2.51
 -5 2 16 3.25 0.51
 -5 2 17 7.97 0.62
 -5 2 18 16.54 0.81
 -5 2 19 0.81 0.29
 -5 2 20 1.55 0.32
 -5 2 21 8.78 0.56
 -5 2 22 4.43 0.49
 -5 2 23 1.62 0.35
 -5 2 24 3.18 0.71
 -5 3 1 249.95 2.07
 -5 3 2 113.43 2.29
 -5 3 3 0.22 0.38
 -5 3 4 10.11 1.78
 -5 3 6 65.83 1.03
 -5 3 7 135.86 2.29
 -5 3 8 0.67 0.26
 -5 3 9 31.14 0.81
 -5 3 10 7.6 0.52
 -5 3 11 199.99 2.88
 -5 3 12 6.86 0.48
 -5 3 13 7.68 0.52
 -5 3 14 16.54 0.73
 -5 3 15 24.06 0.89
 -5 3 16 0 0.36
 -5 3 17 2.29 0.47
 -5 3 18 44.35 1.33
 -5 3 19 30.41 0.73
 -5 3 20 5.17 0.47
 -5 3 21 43.55 0.96
 -5 3 22 11.58 0.59
 -5 3 23 18.37 0.68
 -5 3 24 0.89 0.32
 -5 4 1 2.65 0.31
 -5 4 2 80.06 1.78
 -5 4 3 40.96 0.81
 -5 4 4 45.82 0.73
 -5 4 6 40.14 1.25
 -5 4 7 26.12 0.69
 -5 4 8 4.43 0.42
 -5 4 9 1.25 0.3
 -5 4 10 1.99 0.35
 -5 4 11 11.36 0.55
 -5 4 12 13.73 0.73
 -5 4 13 17.86 0.73
 -5 4 14 0.15 0.31
 -5 4 15 10.4 0.65
 -5 4 16 6.86 0.69
 -5 4 17 89.66 1.85
 -5 4 18 0.15 0.29
 -5 4 19 0.52 0.3
 -5 4 20 1.78 0.34
 -5 4 21 12.98 0.59
 -5 4 22 4.5 0.51
 -5 4 23 8.64 0.56
 -5 5 1 47.75 1.25
 -5 5 2 5.46 0.42
 -5 5 3 88.34 1.62
 -5 5 4 29.52 0.96
 -5 5 6 5.01 0.51
 -5 5 7 67.75 1.55
 -5 5 8 32.4 0.81
 -5 5 9 56.97 1.55
 -5 5 10 142.2 2.21
 -5 5 11 15.94 0.81
 -5 5 12 78.59 2.14
 -5 5 13 137.12 2.81
 -5 5 14 0.22 0.37
 -5 5 15 1.69 0.39
 -5 5 16 1.03 0.38
 -5 5 17 16.68 0.81
 -5 5 18 0.15 0.3
 -5 5 19 1.85 0.34
 -5 5 20 6.64 0.49
 -5 5 21 37.64 1.11
 -5 5 22 17.41 0.67
 -5 5 23 0 0.32
 -5 6 1 0.22 0.26
 -5 6 2 58 1.25
 -5 6 3 4.72 0.49
 -5 6 4 179.33 2.21
 -5 6 6 13.94 0.58
 -5 6 7 18.52 0.72
 -5 6 8 2.43 0.39
 -5 6 9 9.82 0.65
 -5 6 10 32.62 1.03
 -5 6 11 2.96 0.41
 -5 6 12 7.9 0.55
 -5 6 13 27.45 1.11
 -5 6 14 112.92 5.68
 -5 6 15 0.15 0.35
 -5 6 16 7.3 0.62
 -5 6 17 34.69 2.43
 -5 6 18 22.06 0.67
 -5 6 19 1.47 0.36
 -5 6 20 3.69 0.48
 -5 6 21 18.01 0.65
 -5 6 22 8.86 0.56
 -5 6 23 0.15 0.32
 -5 7 1 311.5 3.92
 -5 7 2 8.64 0.81
 -5 7 3 56.68 1.85
 -5 7 4 25.38 0.73
 -5 7 6 4.21 0.62
 -5 7 7 9.44 0.58
 -5 7 8 12.47 0.61
 -5 7 9 42.95 1.69
 -5 7 10 160.66 2.29
 -5 7 11 27.09 1.33
 -5 7 12 35.35 1.25
 -5 7 13 117.26 2.29
 -5 7 14 6.64 0.61
 -5 7 15 103.17 2.14
 -5 7 16 0.22 0.37
 -5 7 17 1.4 0.31
 -5 7 18 5.61 0.66
 -5 7 19 2.96 0.46
 -5 7 20 13.36 0.81
 -5 7 21 6.72 0.52
 -5 7 22 49 1.4
 -5 8 1 44.95 1.03
 -5 8 2 32.84 0.81
 -5 8 3 13.51 0.68
 -5 8 4 83.32 1.55
 -5 8 6 24.94 1.25
 -5 8 7 133.94 2.51
 -5 8 8 26.12 1.03
 -5 8 9 23.91 1.03
 -5 8 10 22.66 0.96
 -5 8 11 0.15 0.3
 -5 8 12 10.7 0.69
 -5 8 13 59.93 3.32
 -5 8 14 44.72 1.85
 -5 8 15 34.76 1.62
 -5 8 16 1.99 0.33
 -5 8 17 46.13 0.96
 -5 8 18 15.43 0.65
 -5 8 19 14.83 1.11
 -5 8 20 0 0.33
 -5 8 21 0.44 0.33
 -5 8 22 3.92 0.45
 -5 9 1 17.34 0.81
 -5 9 2 52.1 1.99
 -5 9 3 28.41 1.03
 -5 9 4 34.84 1.11
 -5 9 6 26.87 1.03
 -5 9 7 202.13 3.18
 -5 9 8 16.61 1.03
 -5 9 9 19.26 1.62
 -5 9 10 2.07 0.42
 -5 9 11 45.53 2.51
 -5 9 12 28.79 1.4
 -5 9 13 22.66 0.96
 -5 9 14 14.24 0.96
 -5 9 15 48.63 0.96
 -5 9 16 0.15 0.31
 -5 9 17 12.84 0.61
 -5 9 18 11.73 0.73
 -5 9 19 12.47 0.96
 -5 9 20 7.53 0.65
 -5 9 21 0 0.31
 -5 10 1 2.21 0.39
 -5 10 2 91.21 1.85
 -5 10 3 236.37 3.32
 -5 10 4 150.92 3.25
 -5 10 6 16.31 0.89
 -5 10 7 105.31 2.58
 -5 10 8 4.65 0.54
 -5 10 9 1.78 0.39
 -5 10 10 2.07 0.44
 -5 10 11 15.28 1.11
 -5 10 12 1.4 0.39
 -5 10 13 0.96 0.37
 -5 10 14 35.79 1.03
 -5 10 15 66.05 1.11
 -5 10 16 68.93 1.18
 -5 10 17 0.37 0.33
 -5 10 18 10.4 0.59
 -5 10 19 5.61 0.55
 -5 10 20 4.95 0.52
 -5 10 21 0.81 0.34
 -5 11 1 3.54 0.48
 -5 11 2 5.32 0.51
 -5 11 3 7.16 0.54
 -5 11 4 6.42 0.55
 -5 11 6 8.26 0.58
 -5 11 7 50.92 1.47
 -5 11 8 27.3 1.25
 -5 11 9 1.55 0.39
 -5 11 10 35.2 1.92
 -5 11 11 90.33 2.36
 -5 11 12 56.97 2.96
 -5 11 13 3.69 0.62
 -5 11 14 1.18 0.38
 -5 11 15 14.61 0.81
 -5 11 16 0.22 0.34
 -5 11 17 2.73 0.48
 -5 11 18 0.29 0.34
 -5 11 19 0 0.52
 -5 11 20 0.81 0.35
 -5 12 1 10.4 0.89
 -5 12 2 3.83 0.58
 -5 12 3 19.93 0.96
 -5 12 4 0.44 0.33
 -5 12 6 66.64 3.32
 -5 12 7 16.45 1.03
 -5 12 8 3.54 0.62
 -5 12 9 5.54 0.69
 -5 12 10 46.49 1.78
 -5 12 11 0.07 0.28
 -5 12 12 2.14 0.34
 -5 12 13 0.37 0.32
 -5 12 14 1.25 0.45
 -5 12 15 6.19 0.55
 -5 12 16 9.15 0.58
 -5 12 17 4.95 0.58
 -5 12 18 18.59 0.81
 -5 12 19 3.92 0.96
 -5 13 1 9.37 0.89
 -5 13 2 70.48 1.99
 -5 13 3 4.36 0.58
 -5 13 4 10.62 0.69
 -5 13 6 12.55 0.96
 -5 13 7 28.27 1.03
 -5 13 8 1.92 0.33
 -5 13 9 8.04 0.72
 -5 13 10 36.98 0.81
 -5 13 11 0 0.3
 -5 13 12 0.81 0.43
 -5 13 13 1.25 0.34
 -5 13 14 56.38 1.11
 -5 13 15 3.03 0.46
 -5 13 16 0.15 0.31
 -5 13 17 3.32 0.45
 -5 13 18 11 1.03
 -5 14 1 0.22 0.37
 -5 14 2 79.41 8.12
 -5 14 3 14.76 0.73
 -5 14 4 73.72 8.86
 -5 14 6 22.95 0.66
 -5 14 7 0.67 0.29
 -5 14 8 0.07 0.29
 -5 14 9 1.33 0.32
 -5 14 10 10.93 0.69
 -5 14 11 5.01 0.55
 -5 14 12 0.22 0.31
 -5 14 13 22.95 0.73
 -5 14 14 18.9 0.96
 -5 14 15 16.9 0.66
 -5 14 16 8.71 0.55
 -5 14 17 0.89 0.31
 -5 15 1 53.88 3.18
 -5 15 2 25.76 1.03
 -5 15 3 3.32 0.45
 -5 15 4 33.95 2.88
 -5 15 6 2.73 0.48
 -5 15 7 33.21 1.03
 -5 15 8 12.62 0.62
 -5 15 9 1.47 0.34
 -5 15 10 93.28 1.47
 -5 15 11 63.54 1.18
 -5 15 12 102.43 1.62
 -5 15 13 7.08 0.51
 -5 15 14 7.08 0.73
 -5 15 15 0.07 0.26
 -5 15 16 2.14 0.37
 -5 16 1 1.33 0.36
 -5 16 2 41.48 3.03
 -5 16 3 48.34 3.47
 -5 16 4 38.6 0.89
 -5 16 6 0.52 0.34
 -5 16 7 36.82 0.89
 -5 16 8 7.37 0.56
 -5 16 9 6.64 0.62
 -5 16 10 15.35 0.63
 -5 16 11 14.47 0.73
 -5 16 12 1.85 0.34
 -5 16 14 10.4 1.33
 -5 17 1 36.24 2.88
 -5 17 2 0.52 0.34
 -5 17 3 25.09 1.03
 -5 17 4 29.81 0.89
 -5 17 6 15.87 0.81
 -5 17 7 14.24 0.63
 -5 17 8 2.29 0.42
 -5 17 9 1.18 0.34
 -5 17 10 1.92 0.35
 -5 17 12 2.51 0.39
 -5 18 1 11.15 0.96
 -5 18 2 0 0.46
 -5 18 3 3.69 0.81
 -5 18 4 6.57 0.56
 -5 18 6 0.15 0.34
 -5 18 7 20 0.69
 -5 18 8 2.81 0.46
 -5 18 9 15.28 2.07
 -4 0 4 76.08 4.21
 -4 0 6 267.59 4.14
 -4 0 8 927.64 22.88
 -4 0 10 19.12 0.81
 -4 0 12 31.51 1.33
 -4 0 14 0.37 0.25
 -4 0 16 21.84 0.68
 -4 0 18 206.78 3.76
 -4 0 20 18.52 0.81
 -4 0 22 10.55 0.73
 -4 0 24 16.01 1.11
 -4 1 1 187.44 3.03
 -4 1 2 24.2 0.73
 -4 1 3 642.48 16.23
 -4 1 4 400.06 5.97
 -4 1 5 29.23 1.11
 -4 1 6 35.49 1.25
 -4 1 7 96.53 2.51
 -4 1 8 107.53 2.88
 -4 1 9 0.29 0.31
 -4 1 10 5.76 0.69
 -4 1 11 17.79 0.69
 -4 1 12 4.95 0.51
 -4 1 13 75.27 1.92
 -4 1 14 18.37 0.62
 -4 1 15 65.9 1.11
 -4 1 16 2.29 0.39
 -4 1 17 0 0.29
 -4 1 18 9.66 0.59
 -4 1 19 0.81 0.39
 -4 1 20 5.39 0.55
 -4 1 21 6.05 0.58
 -4 1 22 8.78 0.62
 -4 1 23 0.89 0.47
 -4 1 24 0.29 0.43
 -4 1 25 7.37 0.81
 -4 2 1 38.3 1.47
 -4 2 2 483.9 6.94
 -4 2 3 133.72 3.61
 -4 2 4 85.6 1.92
 -4 2 5 9.22 0.52
 -4 2 6 63.47 1.69
 -4 2 7 3.76 0.42
 -4 2 8 0.15 0.31
 -4 2 9 124.34 2.73
 -4 2 10 3.54 0.44
 -4 2 11 189.44 2.73
 -4 2 12 49.81 1.11
 -4 2 13 5.76 0.46
 -4 2 14 91.06 1.85
 -4 2 15 6.19 0.49
 -4 2 16 30.85 0.81
 -4 2 18 7.97 0.65
 -4 2 19 3.61 0.52
 -4 2 20 17.05 0.89
 -4 2 21 65.46 1.55
 -4 2 22 6.19 0.73
 -4 2 23 0.89 0.37
 -4 2 24 57.35 1.55
 -4 2 25 20.08 0.73
 -4 3 1 119.48 3.39
 -4 3 2 64.57 1.33
 -4 3 3 55.35 1.55
 -4 3 4 61.33 1.33
 -4 3 5 13.29 0.58
 -4 3 6 4.87 0.45
 -4 3 7 157.05 3.32
 -4 3 8 0.67 0.31
 -4 3 9 48.85 1.99
 -4 3 10 162.57 2.43
 -4 3 11 34.84 0.96
 -4 3 12 232.32 3.32
 -4 3 13 15.05 0.59
 -4 3 14 24.06 0.73
 -4 3 15 0.07 0.28
 -4 3 16 3.47 0.47
 -4 3 17 117.42 2.14
 -4 3 18 5.32 0.55
 -4 3 19 4.21 0.51
 -4 3 20 40.37 0.96
 -4 3 21 16.97 0.73
 -4 3 22 19.63 0.81
 -4 3 23 0.15 0.38
 -4 3 24 16.68 0.89
 -4 4 1 32.55 0.96
 -4 4 2 14.39 0.89
 -4 4 3 2.96 0.39
 -4 4 4 191.87 3.32
 -4 4 5 96.38 2.29
 -4 4 6 27.01 0.89
 -4 4 7 15.57 0.73
 -4 4 8 0.15 0.31
 -4 4 9 2.88 0.65
 -4 4 10 29.45 1.18
 -4 4 11 79.41 1.78
 -4 4 12 1.4 0.33
 -4 4 13 6.12 0.48
 -4 4 14 7.75 0.51
 -4 4 15 6.5 0.58
 -4 4 16 24.06 0.73
 -4 4 17 0.59 0.33
 -4 4 18 14.54 0.73
 -4 4 19 1.55 0.35
 -4 4 20 1.33 0.36
 -4 4 21 64.35 1.47
 -4 4 22 6.05 0.58
 -4 4 23 5.68 0.59
 -4 4 24 1.55 0.38
 -4 5 1 305.52 3.54
 -4 5 2 35.27 0.96
 -4 5 3 173.72 4.65
 -4 5 4 17.64 0.73
 -4 5 5 121.25 3.39
 -4 5 6 62.36 1.92
 -4 5 7 148.12 3.61
 -4 5 8 5.54 0.46
 -4 5 9 222.5 2.81
 -4 5 10 26.42 0.81
 -4 5 11 168.11 6.27
 -4 5 12 0.37 0.32
 -4 5 13 13.87 0.58
 -4 5 14 41.03 2.07
 -4 5 15 2.73 0.4
 -4 5 17 7.53 0.69
 -4 5 18 51.36 1.25
 -4 5 19 5.17 0.62
 -4 5 20 0.81 0.36
 -4 5 21 35.72 1.03
 -4 5 22 9.6 0.62
 -4 5 23 75.56 1.33
 -4 5 24 4.79 1.4
 -4 6 1 77.34 2.58
 -4 6 2 1.62 0.37
 -4 6 3 2.21 0.51
 -4 6 4 15.05 0.96
 -4 6 5 42.88 1.4
 -4 6 6 44.21 1.55
 -4 6 7 5.76 0.48
 -4 6 8 1.47 0.32
 -4 6 9 0.73 0.32
 -4 6 10 374.08 11.07
 -4 6 11 27.09 1.18
 -4 6 12 56.24 1.99
 -4 6 13 86.2 2.07
 -4 6 14 26.05 0.81
 -4 6 15 34.91 1.25
 -4 6 16 0.52 0.34
 -4 6 17 0.22 0.34
 -4 6 18 2.14 0.36
 -4 6 19 0.07 0.34
 -4 6 20 3.39 0.54
 -4 6 21 18.59 0.81
 -4 6 22 31.29 1.25
 -4 6 23 2.07 0.39
 -4 6 24 1.78 0.39
 -4 7 1 0 0.26
 -4 7 2 196.82 2.29
 -4 7 3 3.32 0.42
 -4 7 4 191.73 2.58
 -4 7 5 0.29 0.32
 -4 7 6 77.63 1.25
 -4 7 7 0.37 0.31
 -4 7 8 11.07 0.62
 -4 7 9 25.46 1.18
 -4 7 10 24.06 0.81
 -4 7 11 145.45 4.28
 -4 7 12 11.95 0.62
 -4 7 13 12.25 0.73
 -4 7 14 124.43 2.36
 -4 7 15 56.38 1.78
 -4 7 16 3.61 0.52
 -4 7 17 5.9 0.81
 -4 7 18 29.15 1.03
 -4 7 19 12.84 0.73
 -4 7 20 11 0.62
 -4 7 21 5.09 0.56
 -4 7 22 9.66 0.61
 -4 7 23 1.03 0.36
 -4 8 1 0.15 0.29
 -4 8 2 52.47 1.69
 -4 8 3 1.47 0.34
 -4 8 4 0.29 0.31
 -4 8 5 77.34 2.96
 -4 8 6 3.54 0.49
 -4 8 7 455.7 25.83
 -4 8 8 5.46 0.54
 -4 8 9 66.27 1.11
 -4 8 10 21.84 1.18
 -4 8 11 7.97 0.68
 -4 8 12 5.24 0.48
 -4 8 13 22.73 0.81
 -4 8 14 49.45 1.69
 -4 8 15 5.24 0.66
 -4 8 16 0.07 0.34
 -4 8 17 3.1 0.46
 -4 8 18 0.29 0.34
 -4 8 19 70.7 1.25
 -4 8 20 7.08 0.58
 -4 8 21 14.69 0.81
 -4 8 22 14.69 0.67
 -4 8 23 0.15 0.37
 -4 9 1 23.54 0.81
 -4 9 2 82.8 1.92
 -4 9 3 0.67 0.31
 -4 9 4 0 0.3
 -4 9 5 19.63 0.89
 -4 9 6 9.82 0.51
 -4 9 7 6.19 0.51
 -4 9 8 7.53 0.51
 -4 9 9 36.6 1.33
 -4 9 10 8.12 0.59
 -4 9 11 16.83 1.03
 -4 9 12 26.2 1.11
 -4 9 13 1.62 0.54
 -4 9 14 4.14 0.62
 -4 9 15 35.79 0.96
 -4 9 16 8.71 0.73
 -4 9 17 25.46 1.03
 -4 9 18 12.69 0.73
 -4 9 19 15.49 0.96
 -4 9 20 0.59 0.36
 -4 9 21 14.17 0.65
 -4 9 22 5.09 0.55
 -4 10 1 8.78 0.48
 -4 10 2 0.07 0.25
 -4 10 3 25.61 1.18
 -4 10 4 2.43 0.4
 -4 10 5 4.65 0.45
 -4 10 6 30.7 1.11
 -4 10 7 52.47 1.62
 -4 10 8 100.14 2.07
 -4 10 9 19.19 1.11
 -4 10 10 52.47 1.47
 -4 10 11 34.76 1.69
 -4 10 12 1.99 0.42
 -4 10 13 147.38 3.32
 -4 10 14 20.15 1.55
 -4 10 15 54.9 1.25
 -4 10 16 1.62 0.37
 -4 10 17 0.44 0.36
 -4 10 18 33.95 1.03
 -4 10 19 2.36 0.61
 -4 10 20 17.64 0.81
 -4 10 21 7.23 0.61
 -4 10 22 1.25 0.39
 -4 11 1 99.85 1.92
 -4 11 2 0.29 0.28
 -4 11 3 223.83 3.32
 -4 11 4 4.87 0.49
 -4 11 5 0.15 0.29
 -4 11 6 25.69 1.4
 -4 11 7 24.43 0.73
 -4 11 8 2.07 0.4
 -4 11 9 24.5 1.18
 -4 11 10 5.9 0.61
 -4 11 11 7.23 0.56
 -4 11 12 2.07 0.41
 -4 11 13 58.15 1.99
 -4 11 14 3.61 0.49
 -4 11 15 112.69 1.69
 -4 11 16 3.32 0.51
 -4 11 17 2.29 0.66
 -4 11 18 40.14 1.25
 -4 11 19 1.69 0.4
 -4 11 20 1.18 0.37
 -4 11 21 27.9 0.89
 -4 12 1 3.03 0.46
 -4 12 2 50.18 1.69
 -4 12 3 12.33 0.81
 -4 12 4 14.69 0.72
 -4 12 5 34.69 1.4
 -4 12 6 38.67 1.25
 -4 12 7 62.43 1.85
 -4 12 8 42.66 1.85
 -4 12 9 5.09 0.62
 -4 12 10 87.83 1.69
 -4 12 11 30.99 1.62
 -4 12 12 44.21 2.36
 -4 12 13 15.87 1.18
 -4 12 14 0.15 0.33
 -4 12 15 8.04 0.61
 -4 12 16 9.6 1.03
 -4 12 17 0.29 0.35
 -4 12 18 2.96 0.48
 -4 12 19 8.19 0.65
 -4 12 20 2.58 0.47
 -4 13 1 8.57 0.65
 -4 13 2 3.83 0.51
 -4 13 3 13.8 0.69
 -4 13 4 32.03 0.96
 -4 13 5 15.72 0.69
 -4 13 6 18.37 0.73
 -4 13 7 0.07 0.34
 -4 13 8 14.83 0.81
 -4 13 9 3.69 0.52
 -4 13 10 65.01 2.43
 -4 13 11 3.76 0.51
 -4 13 12 117.26 1.99
 -4 13 13 5.76 0.52
 -4 13 14 12.76 0.81
 -4 13 15 0.96 0.35
 -4 13 16 8.49 1.55
 -4 13 17 4.36 0.96
 -4 13 18 35.27 1.69
 -4 13 19 1.62 0.39
 -4 14 1 32.1 1.18
 -4 14 2 11.95 0.96
 -4 14 3 5.39 0.65
 -4 14 4 40.44 1.11
 -4 14 5 4.21 0.55
 -4 14 6 0.81 0.36
 -4 14 8 0 0.33
 -4 14 9 13.87 0.61
 -4 14 10 95.49 3.92
 -4 14 11 34.02 1.11
 -4 14 12 3.92 0.49
 -4 14 13 1.99 0.38
 -4 14 14 11.15 1.11
 -4 14 15 0.44 0.37
 -4 14 16 21.7 1.78
 -4 14 17 0.37 0.34
 -4 14 18 7.68 1.11
 -4 15 1 6.64 0.54
 -4 15 2 22.58 0.71
 -4 15 3 21.4 0.73
 -4 15 4 0.15 0.35
 -4 15 5 0.81 0.37
 -4 15 6 18.68 0.81
 -4 15 7 15.13 0.66
 -4 15 8 24.06 0.96
 -4 15 9 14.17 0.71
 -4 15 10 42.66 1.03
 -4 15 11 18.9 0.71
 -4 15 12 1.4 0.37
 -4 15 13 12.84 0.65
 -4 15 14 14.83 0.81
 -4 15 15 4.14 0.59
 -4 15 16 0.67 0.33
 -4 15 17 12.62 0.81
 -4 16 1 2.07 0.38
 -4 16 2 13.07 1.03
 -4 16 3 8.78 0.58
 -4 16 4 4.06 0.52
 -4 16 5 0.52 0.34
 -4 16 6 0.07 0.34
 -4 16 7 7.08 0.55
 -4 16 8 20.66 0.89
 -4 16 9 1.62 0.37
 -4 16 10 93.28 2.07
 -4 16 11 10.7 0.65
 -4 16 12 7.9 0.58
 -4 16 13 26.94 0.81
 -4 16 14 2.51 0.42
 -4 16 15 12.33 1.4
 -4 16 16 5.17 2.29
 -4 17 1 25.16 2.21
 -4 17 2 23.69 0.73
 -4 17 3 10.93 1.03
 -4 17 4 0.59 0.35
 -4 17 5 0.07 0.34
 -4 17 6 0.44 0.35
 -4 17 7 23.69 0.73
 -4 17 8 0.15 0.34
 -4 17 9 7.46 0.58
 -4 17 10 3.61 0.49
 -4 17 11 36.45 1.03
 -4 17 12 3.61 0.49
 -4 17 13 2.21 0.4
 -4 17 14 3.47 0.59
 -4 18 1 4.65 0.55
 -4 18 2 10.77 1.85
 -4 18 3 0.29 0.71
 -4 18 4 17.79 0.71
 -4 18 5 9.52 0.65
 -4 18 6 1.92 0.38
 -4 18 7 87.97 9.6
 -4 18 8 3.76 0.54
 -4 18 9 10.18 0.69
 -4 18 10 0.96 0.37
 -4 18 11 9.37 0.89
 -4 18 12 1.18 0.39
 -4 19 1 0.67 0.49
 -4 19 2 43.1 1.03
 -4 19 3 1.85 0.45
 -4 19 4 68.04 9.6
 -4 19 5 1.03 0.35
 -4 19 6 4.36 0.52
 -4 19 7 0.96 0.36
 -4 19 8 10.4 0.62
 -4 19 9 7.75 0.56
 -4 19 10 1.69 0.42
 -3 0 4 432.59 6.67
 -3 0 6 1174.12 18.45
 -3 0 8 157.41 3.03
 -3 0 10 208.48 4.87
 -3 0 12 10.77 0.62
 -3 0 14 20.81 0.59
 -3 0 16 2.65 0.38
 -3 0 18 103.91 2.36
 -3 0 20 2.36 0.39
 -3 0 22 12.98 0.73
 -3 0 24 38.16 1.03
 -3 1 1 404.3 5.7
 -3 1 2 422.1 12.51
 -3 1 4 39.96 1.11
 -3 1 5 663.59 8.86
 -3 1 6 22.29 1.18
 -3 1 7 106.2 2.65
 -3 1 8 295.04 5.54
 -3 1 9 10.55 0.69
 -3 1 10 150.32 2.96
 -3 1 11 18.45 0.89
 -3 1 12 83.69 1.47
 -3 1 13 83.25 1.62
 -3 1 14 116.6 1.78
 -3 1 15 5.61 0.47
 -3 1 16 43.62 0.96
 -3 1 17 14.83 0.67
 -3 1 18 1.11 0.37
 -3 1 19 2.81 0.51
 -3 1 20 15.2 0.81
 -3 1 21 0.81 0.39
 -3 1 22 17.27 0.81
 -3 1 23 5.76 0.81
 -3 1 24 9.82 0.66
 -3 1 25 14.32 0.73
 -3 2 1 159 2.36
 -3 2 2 621.54 7.65
 -3 2 4 1344.67 25.71
 -3 2 5 30.99 1.25
 -3 2 6 2.07 0.58
 -3 2 7 5.54 0.81
 -3 2 8 0.07 0.28
 -3 2 9 222.5 4.65
 -3 2 10 60.66 2.07
 -3 2 11 13.14 0.73
 -3 2 12 0.29 0.29
 -3 2 13 6.19 0.52
 -3 2 14 56.75 1.03
 -3 2 15 16.9 0.81
 -3 2 16 134.46 2.14
 -3 2 17 0.44 0.32
 -3 2 18 30.92 0.96
 -3 2 19 1.33 0.42
 -3 2 20 5.01 0.56
 -3 2 21 12.4 0.73
 -3 2 22 0.15 0.37
 -3 2 23 0.15 0.38
 -3 2 24 6.64 0.89
 -3 2 25 3.92 0.81
 -3 3 1 244.34 3.54
 -3 3 2 144.49 3.1
 -3 3 4 75.5 1.99
 -3 3 5 2.81 0.58
 -3 3 6 18.15 1.03
 -3 3 7 303.31 5.01
 -3 3 8 171.65 3.54
 -3 3 9 12.47 0.96
 -3 3 10 77.48 1.85
 -3 3 11 364.12 5.24
 -3 3 12 2.73 0.4
 -3 3 13 10.77 0.65
 -3 3 14 5.61 0.59
 -3 3 15 5.97 0.61
 -3 3 16 1.62 0.34
 -3 3 17 0.96 0.34
 -3 3 18 0.15 0.34
 -3 3 19 10.11 0.72
 -3 3 20 6.86 0.58
 -3 3 21 9.89 0.69
 -3 3 22 24.65 0.81
 -3 3 23 0.96 0.4
 -3 3 24 5.61 0.59
 -3 3 25 4.14 0.59
 -3 4 1 80.22 3.03
 -3 4 2 20.88 1.18
 -3 4 4 58.38 1.85
 -3 4 5 33.28 1.33
 -3 4 6 67.53 1.62
 -3 4 7 1164.54 29.52
 -3 4 8 423.45 7.37
 -3 4 9 115.72 2.58
 -3 4 10 309.51 6.5
 -3 4 11 36.09 1.03
 -3 4 12 25.61 1.03
 -3 4 13 16.16 0.61
 -3 4 14 30.11 0.89
 -3 4 15 3.69 0.46
 -3 4 16 2.73 0.43
 -3 4 17 78.01 1.85
 -3 4 18 80.37 1.78
 -3 4 19 97.63 1.55
 -3 4 20 21.7 0.73
 -3 4 21 14.98 0.73
 -3 4 22 12.76 0.69
 -3 4 23 5.46 0.62
 -3 4 24 11.07 0.68
 -3 5 1 3.32 0.51
 -3 5 2 12.33 1.11
 -3 5 4 1.69 0.51
 -3 5 5 54.17 1.92
 -3 5 6 2.43 0.42
 -3 5 7 0.07 0.29
 -3 5 8 6.57 0.62
 -3 5 9 45.9 1.33
 -3 5 10 63.61 1.4
 -3 5 11 275.85 6.05
 -3 5 12 5.24 0.54
 -3 5 13 2.07 0.34
 -3 5 14 2.73 0.38
 -3 5 15 62.29 1.33
 -3 5 16 8.26 0.59
 -3 5 17 0.67 0.36
 -3 5 18 8.12 0.69
 -3 5 19 39.03 0.96
 -3 5 20 1.78 0.39
 -3 5 21 71.95 1.33
 -3 5 22 15.57 0.73
 -3 5 23 1.55 0.41
 -3 5 24 1.92 0.42
 -3 6 1 40.37 1.25
 -3 6 2 79.92 2.21
 -3 6 4 17.64 0.81
 -3 6 5 80.66 2.21
 -3 6 6 0.07 0.28
 -3 6 7 264.27 5.54
 -3 6 8 112.17 2.51
 -3 6 9 1.62 0.31
 -3 6 10 149.15 2.43
 -3 6 11 0.15 0.29
 -3 6 12 0.15 0.26
 -3 6 13 39.56 1.03
 -3 6 14 16.97 0.73
 -3 6 15 19.63 0.73
 -3 6 16 1.25 0.36
 -3 6 17 18.75 0.81
 -3 6 18 19.86 0.81
 -3 6 19 30.11 0.89
 -3 6 20 43.84 1.03
 -3 6 21 16.01 0.72
 -3 6 22 20.66 0.81
 -3 6 23 0.52 0.39
 -3 6 24 0.44 0.39
 -3 7 1 0.59 0.32
 -3 7 2 37.12 1.25
 -3 7 4 19.86 0.96
 -3 7 5 71.95 2.36
 -3 7 6 37.27 1.4
 -3 7 7 4.21 0.56
 -3 7 8 19.86 0.96
 -3 7 9 35.05 1.33
 -3 7 10 18.3 0.89
 -3 7 11 12.18 0.68
 -3 7 12 5.17 0.48
 -3 7 13 59.55 1.4
 -3 7 14 54.83 1.62
 -3 7 15 1.99 0.37
 -3 7 16 5.17 0.66
 -3 7 18 0.22 0.34
 -3 7 19 0.07 0.35
 -3 7 21 14.61 0.72
 -3 7 22 9.08 0.65
 -3 7 23 5.17 0.58
 -3 8 1 0.15 0.31
 -3 8 2 55.64 1.62
 -3 8 4 217.92 6.5
 -3 8 5 0.07 0.27
 -3 8 6 53.36 1.25
 -3 8 7 58.22 1.99
 -3 8 8 73.29 1.69
 -3 8 9 22.8 1.11
 -3 8 10 5.54 0.45
 -3 8 11 0.15 0.26
 -3 8 12 7.23 0.54
 -3 8 13 75.34 2.07
 -3 8 14 40.22 1.33
 -3 8 15 28.63 1.47
 -3 8 16 11.44 0.89
 -3 8 17 91.73 2.29
 -3 8 18 16.61 0.73
 -3 8 19 25.9 0.96
 -3 8 20 0.15 0.37
 -3 8 21 17.05 0.73
 -3 8 22 0.67 0.39
 -3 8 23 4.79 0.73
 -3 9 1 162.06 2.29
 -3 9 2 1.11 0.31
 -3 9 4 31.95 1.11
 -3 9 5 209.88 3.32
 -3 9 6 69.22 1.92
 -3 9 7 167.89 2.96
 -3 9 8 40.22 1.4
 -3 9 9 8.86 0.62
 -3 9 10 63.17 1.99
 -3 9 11 79.63 1.99
 -3 9 12 56.9 1.69
 -3 9 13 6.57 0.62
 -3 9 14 2.14 0.41
 -3 9 15 1.85 0.4
 -3 9 16 6.05 0.69
 -3 9 17 9.52 0.73
 -3 9 18 2.81 0.45
 -3 9 19 44.35 1.55
 -3 9 20 1.78 0.42
 -3 9 21 15.87 0.89
 -3 9 22 11 0.63
 -3 9 23 16.09 0.69
 -3 10 1 9.44 0.59
 -3 10 2 0.59 0.31
 -3 10 4 4.43 0.55
 -3 10 5 135.79 1.92
 -3 10 6 56.08 1.33
 -3 10 7 2.88 0.39
 -3 10 8 10.4 0.59
 -3 10 9 10.62 0.69
 -3 10 10 8.57 0.55
 -3 10 11 0.15 0.29
 -3 10 12 3.03 0.45
 -3 10 13 58 1.78
 -3 10 14 4.06 0.56
 -3 10 15 148.41 2.96
 -3 10 16 6.34 0.58
 -3 10 17 0.22 0.37
 -3 10 18 5.32 0.61
 -3 10 19 3.83 0.61
 -3 10 20 2.88 0.49
 -3 10 21 41.4 5.09
 -3 10 22 1.18 0.4
 -3 11 1 13.73 0.65
 -3 11 2 34.17 1.18
 -3 11 4 4.28 0.54
 -3 11 5 8.78 0.65
 -3 11 6 10.04 0.58
 -3 11 7 0.22 0.29
 -3 11 8 0.07 0.28
 -3 11 9 1.85 0.37
 -3 11 10 27.38 1.11
 -3 11 11 10.4 0.72
 -3 11 12 7.53 0.62
 -3 11 13 98 3.18
 -3 11 14 2.21 0.58
 -3 11 15 0.37 0.36
 -3 11 16 8.26 0.62
 -3 11 17 6.57 0.81
 -3 11 18 4.43 0.73
 -3 11 19 10.33 0.81
 -3 11 20 1.92 0.4
 -3 11 21 0.81 0.4
 -3 12 1 2.73 0.38
 -3 12 2 31.66 1.18
 -3 12 4 7.46 0.51
 -3 12 5 5.01 0.62
 -3 12 6 103.54 2.29
 -3 12 7 24.13 1.03
 -3 12 8 101.32 2.36
 -3 12 9 74.54 2.81
 -3 12 10 33.28 1.62
 -3 12 11 14.61 0.96
 -3 12 12 10.18 0.67
 -3 12 13 8.42 0.89
 -3 12 14 3.92 0.55
 -3 12 15 8.49 0.67
 -3 12 16 50.48 1.99
 -3 12 17 4.58 1.18
 -3 12 18 146.41 2.14
 -3 12 19 4.36 0.89
 -3 12 20 3.47 0.72
 -3 12 21 35.27 0.96
 -3 13 1 10.04 0.59
 -3 13 2 4.5 0.51
 -3 13 4 12.62 0.65
 -3 13 5 23.62 1.03
 -3 13 6 0.22 0.32
 -3 13 7 11.66 0.72
 -3 13 8 19.33 0.89
 -3 13 9 0.96 0.36
 -3 13 10 147.67 4.06
 -3 13 11 4.43 0.59
 -3 13 12 3.69 0.51
 -3 13 13 0.59 0.37
 -3 13 14 23.98 0.81
 -3 13 15 0.29 0.37
 -3 13 16 0.81 0.37
 -3 13 17 0.81 0.45
 -3 13 18 0.15 0.42
 -3 13 19 5.68 0.65
 -3 13 20 12.76 1.47
 -3 14 1 2.14 0.41
 -3 14 2 0.15 0.32
 -3 14 4 21.33 1.03
 -3 14 5 1.85 0.37
 -3 14 6 21.55 0.96
 -3 14 7 16.9 0.81
 -3 14 8 66.34 1.78
 -3 14 9 71 1.92
 -3 14 10 45.09 1.33
 -3 14 11 20.3 0.73
 -3 14 12 9.52 0.62
 -3 14 13 0.22 0.36
 -3 14 14 33.95 1.25
 -3 14 15 0.15 0.36
 -3 14 16 1.11 0.37
 -3 14 17 0.22 0.35
 -3 14 18 71.58 1.62
 -3 14 19 4.72 0.62
 -3 15 1 5.76 0.63
 -3 15 2 21.4 1.03
 -3 15 4 0.15 0.35
 -3 15 5 0.22 0.38
 -3 15 6 1.99 0.42
 -3 15 7 11.44 0.68
 -3 15 8 0.59 0.34
 -3 15 9 1.4 0.37
 -3 15 10 12.62 0.81
 -3 15 11 10.33 0.63
 -3 15 12 0.67 0.37
 -3 15 13 1.11 0.38
 -3 15 14 1.47 0.45
 -3 15 15 0.22 0.35
 -3 15 16 14.61 0.66
 -3 15 17 0 0.35
 -3 15 18 6.34 0.62
 -3 16 1 0.59 0.35
 -3 16 2 28.93 0.96
 -3 16 4 8.78 0.67
 -3 16 5 6.12 0.62
 -3 16 6 8.26 0.61
 -3 16 7 42.59 1.03
 -3 16 8 27.6 0.96
 -3 16 9 12.18 0.81
 -3 16 10 0.81 0.37
 -3 16 11 8.93 0.62
 -3 16 12 3.61 0.52
 -3 16 13 2.43 0.45
 -3 16 14 0.59 0.37
 -3 16 15 24.2 0.73
 -3 16 16 2.96 0.62
 -3 16 17 0.15 0.38
 -3 17 1 10.48 0.81
 -3 17 2 0.96 0.38
 -3 17 4 8.71 0.89
 -3 17 5 9.08 0.68
 -3 17 6 30.92 0.96
 -3 17 7 9.15 0.62
 -3 17 8 35.87 1.25
 -3 17 9 9.15 0.63
 -3 17 10 1.62 0.39
 -3 17 11 30.99 1.25
 -3 17 12 19.7 0.81
 -3 17 13 8.04 0.89
 -3 17 14 0.22 0.37
 -3 17 15 4.36 0.65
 -3 18 1 1.78 0.48
 -3 18 2 12.84 1.03
 -3 18 4 39.34 1.03
 -3 18 5 1.55 0.39
 -3 18 6 0.81 0.38
 -3 18 7 17.12 1.03
 -3 18 8 10.33 0.71
 -3 18 9 0.15 0.37
 -3 18 10 37.94 0.96
 -3 18 11 1.03 0.39
 -3 18 12 3.47 0.52
 -3 18 13 7.37 0.73
 -3 18 14 2.81 0.42
 -3 19 1 2.14 0.46
 -3 19 2 26.2 2.58
 -3 19 4 2.96 0.58
 -3 19 5 10.11 0.65
 -3 19 6 8.86 0.62
 -3 19 7 6.12 0.58
 -3 19 8 7.37 0.56
 -3 19 9 0.07 0.35
 -3 19 10 0.07 0.36
 -3 19 11 0.37 0.42
 -3 20 1 9.89 1.4
 -3 20 2 4.65 0.68
 -3 20 4 24.72 1.11
 -3 20 5 28.63 0.89
 -3 20 6 2.21 0.45
 -3 20 7 41.25 1.03
 -3 20 8 0 0.37
 -3 20 9 3.69 0.52
 -2 0 2 142.6 1.66
 -2 0 4 0.62 0.34
 -2 0 6 1.25 0.48
 -2 0 8 43.17 1.85
 -2 0 10 605.73 13.29
 -2 0 12 145.53 2.36
 -2 0 14 52.7 1.25
 -2 0 16 55.5 1.25
 -2 0 18 51.14 1.4
 -2 0 20 2.14 0.42
 -2 0 22 26.56 0.96
 -2 0 24 3.69 0.81
 -2 1 1 37.25 1.11
 -2 1 2 586.31 6.74
 -2 1 3 2911.03 56.29
 -2 1 4 200.06 3.2
 -2 1 5 977.06 12.51
 -2 1 6 471.51 6.81
 -2 1 7 95.86 2.58
 -2 1 8 19.86 1.33
 -2 1 9 110.25 2.51
 -2 1 10 189.73 3.99
 -2 1 11 62.8 1.85
 -2 1 12 9.82 0.56
 -2 1 13 14.47 0.62
 -2 1 14 46.64 0.89
 -2 1 15 203.75 3.03
 -2 1 16 32.99 0.89
 -2 1 17 17.86 0.73
 -2 1 18 43.91 1.47
 -2 1 19 9.74 0.68
 -2 1 20 3.1 0.59
 -2 1 21 4.72 0.63
 -2 1 22 37.05 1.03
 -2 1 23 2.14 0.58
 -2 1 24 4.5 0.58
 -2 1 25 2.96 1.18
 -2 2 1 627.58 6.12
 -2 2 2 43.65 1.04
 -2 2 3 41 1.11
 -2 2 4 92.56 1.88
 -2 2 5 52.81 1.54
 -2 2 6 0.48 0.43
 -2 2 7 885.58 14.76
 -2 2 8 33.44 1.11
 -2 2 9 85.67 2.14
 -2 2 10 99.92 2.43
 -2 2 11 198.88 4.58
 -2 2 12 0.22 0.28
 -2 2 13 9.82 0.58
 -2 2 14 143.09 2.29
 -2 2 15 62.87 1.18
 -2 2 16 0.52 0.31
 -2 2 17 20.81 0.81
 -2 2 18 18.23 0.73
 -2 2 19 52.77 1.25
 -2 2 20 1.25 0.46
 -2 2 21 0.15 0.38
 -2 2 22 7.16 0.65
 -2 2 23 1.85 0.43
 -2 2 24 0.15 0.39
 -2 2 25 11.36 0.69
 -2 3 1 378.24 5.35
 -2 3 2 954.13 10.42
 -2 3 3 36.07 1.18
 -2 3 4 644.68 8.35
 -2 3 5 84.71 2.16
 -2 3 6 210.35 4.1
 -2 3 7 354.15 8.12
 -2 3 8 139.11 2.81
 -2 3 9 113.5 2.65
 -2 3 10 16.61 0.89
 -2 3 11 0.15 0.35
 -2 3 12 3.99 0.49
 -2 3 13 14.54 0.81
 -2 3 14 130.62 2.43
 -2 3 15 12.33 0.72
 -2 3 16 146.19 2.58
 -2 3 17 87.45 1.78
 -2 3 18 3.1 0.49
 -2 3 19 66.27 1.92
 -2 3 20 0 0.36
 -2 3 21 13.36 0.69
 -2 3 22 12.4 0.71
 -2 3 23 5.32 0.59
 -2 3 24 15.65 1.03
 -2 4 1 2.57 0.49
 -2 4 2 559.97 9.03
 -2 4 3 130.71 3.06
 -2 4 4 0.84 0.45
 -2 4 5 151.21 3.39
 -2 4 6 690.75 12.55
 -2 4 7 0 0.32
 -2 4 8 160.88 3.25
 -2 4 9 54.68 1.62
 -2 4 10 0.59 0.49
 -2 4 11 179.4 2.43
 -2 4 12 40.96 1.11
 -2 4 13 109.22 2.07
 -2 4 14 19.33 0.89
 -2 4 15 36.89 1.11
 -2 4 16 1.92 0.36
 -2 4 17 49.23 1.33
 -2 4 18 12.84 0.73
 -2 4 19 5.09 0.59
 -2 4 20 29.37 0.89
 -2 4 21 8.42 0.66
 -2 4 22 5.01 0.61
 -2 4 23 0.67 0.46
 -2 4 24 19.7 0.73
 -2 5 1 5.7 0.77
 -2 5 2 59 1.95
 -2 5 3 8.78 0.96
 -2 5 4 201.98 4.5
 -2 5 5 337.78 7.16
 -2 5 6 48.93 1.85
 -2 5 7 553.34 11.07
 -2 5 8 82.58 2.07
 -2 5 9 11.88 0.73
 -2 5 10 4.65 0.62
 -2 5 11 105.38 2.14
 -2 5 12 0.59 0.3
 -2 5 13 90.92 1.92
 -2 5 14 8.93 0.54
 -2 5 15 1.25 0.32
 -2 5 16 6.12 0.55
 -2 5 17 42.73 1.03
 -2 5 18 42.43 1.11
 -2 5 19 64.87 1.18
 -2 5 20 0.44 0.39
 -2 5 21 0.44 0.39
 -2 5 22 0.07 0.39
 -2 5 23 4.06 0.58
 -2 5 24 0 0.39
 -2 6 1 16.23 1.18
 -2 6 2 42.06 1.78
 -2 6 3 1.85 0.43
 -2 6 4 142.43 3.61
 -2 6 5 0.96 0.34
 -2 6 6 391.57 8.12
 -2 6 7 58.3 1.78
 -2 6 8 499.76 11.07
 -2 6 9 4.14 0.58
 -2 6 10 37.2 1.11
 -2 6 11 51.96 1.25
 -2 6 12 110.18 1.99
 -2 6 13 19.12 0.65
 -2 6 14 8.49 0.65
 -2 6 15 10.26 0.58
 -2 6 16 32.1 1.18
 -2 6 17 10.04 0.65
 -2 6 18 113.79 2.07
 -2 6 19 1.03 0.39
 -2 6 20 21.48 0.81
 -2 6 21 9 0.67
 -2 6 22 17.86 0.73
 -2 6 23 0.07 0.38
 -2 6 24 1.25 1.18
 -2 7 1 1.18 0.34
 -2 7 2 102.21 2.51
 -2 7 3 65.9 1.78
 -2 7 4 868.6 20.66
 -2 7 5 93.72 2.14
 -2 7 6 1.11 0.37
 -2 7 7 10.18 0.71
 -2 7 8 103.61 2.81
 -2 7 9 25.24 1.03
 -2 7 10 4.79 0.51
 -2 7 11 15.94 0.68
 -2 7 12 1.69 0.31
 -2 7 13 33.13 1.03
 -2 7 14 113.87 2.21
 -2 7 15 0.73 0.32
 -2 7 16 46.13 1.11
 -2 7 17 0.59 0.37
 -2 7 18 22.51 0.81
 -2 7 19 18.9 0.73
 -2 7 20 0 0.39
 -2 7 21 1.78 0.42
 -2 7 22 0 0.38
 -2 7 23 4.43 0.58
 -2 8 1 21.48 0.89
 -2 8 2 53.95 1.47
 -2 8 3 129.88 2.88
 -2 8 4 0.37 0.39
 -2 8 5 14.17 1.03
 -2 8 6 34.62 1.25
 -2 8 7 75.42 1.55
 -2 8 8 0.37 0.29
 -2 8 9 21.11 0.81
 -2 8 10 43.69 1.4
 -2 8 11 27.97 1.03
 -2 8 12 0.15 0.28
 -2 8 13 11.36 0.68
 -2 8 14 60.51 1.85
 -2 8 15 16.97 0.89
 -2 8 16 1.55 0.41
 -2 8 17 9 0.69
 -2 8 18 6.86 0.59
 -2 8 19 7.46 0.65
 -2 8 20 6.79 0.65
 -2 8 21 45.17 1.25
 -2 8 22 14.91 0.71
 -2 8 23 2.58 0.51
 -2 9 1 34.62 1.25
 -2 9 2 36.82 1.25
 -2 9 3 15.05 1.11
 -2 9 4 79.26 2.43
 -2 9 5 27.3 1.11
 -2 9 6 119.33 2.07
 -2 9 7 30.11 1.25
 -2 9 8 3.61 0.47
 -2 9 9 44.13 1.25
 -2 9 10 60.58 1.55
 -2 9 11 116.97 2.21
 -2 9 12 1.33 0.33
 -2 9 13 28.27 1.03
 -2 9 14 8.26 0.61
 -2 9 15 0.07 0.34
 -2 9 16 15.79 0.73
 -2 9 17 40.74 0.96
 -2 9 18 25.16 0.81
 -2 9 19 2.21 0.48
 -2 9 20 1.99 0.44
 -2 9 21 45.61 1.18
 -2 9 22 10.18 0.67
 -2 10 1 15.65 0.67
 -2 10 2 0.07 0.27
 -2 10 3 116.38 2.36
 -2 10 4 2.58 0.37
 -2 10 5 1.11 0.32
 -2 10 6 1.55 0.37
 -2 10 7 0.89 0.29
 -2 10 8 10.33 0.73
 -2 10 9 2.51 0.36
 -2 10 10 26.2 1.11
 -2 10 11 24.36 0.96
 -2 10 12 6.42 0.56
 -2 10 13 6.64 0.68
 -2 10 14 1.11 0.48
 -2 10 15 15.2 1.03
 -2 10 16 15.94 1.03
 -2 10 17 6.12 0.73
 -2 10 18 18.75 1.18
 -2 10 19 2.81 0.65
 -2 10 20 0.15 0.43
 -2 10 21 43.17 1.03
 -2 11 1 3.54 0.48
 -2 11 2 75.87 2.07
 -2 11 3 569.57 10.33
 -2 11 4 0.44 0.27
 -2 11 5 413.71 7.16
 -2 11 6 22.36 0.81
 -2 11 7 9.3 0.51
 -2 11 8 44.8 1.11
 -2 11 9 8.49 0.73
 -2 11 10 0.22 0.29
 -2 11 11 6.72 0.54
 -2 11 12 0.59 0.33
 -2 11 13 83.54 2.29
 -2 11 14 0.96 0.38
 -2 11 15 152.17 3.25
 -2 11 16 29.3 1.33
 -2 11 17 5.9 0.59
 -2 11 18 25.16 1.62
 -2 11 19 0.22 0.4
 -2 11 21 1.92 0.43
 -2 12 1 73.65 2.21
 -2 12 2 9.15 0.51
 -2 12 3 13.14 0.58
 -2 12 4 26.12 0.96
 -2 12 5 17.05 0.73
 -2 12 6 9.6 0.81
 -2 12 7 55.72 1.33
 -2 12 8 0.67 0.31
 -2 12 9 16.38 0.96
 -2 12 10 23.18 0.96
 -2 12 11 28.7 1.18
 -2 12 12 15.79 0.89
 -2 12 13 14.91 1.03
 -2 12 14 0.44 0.37
 -2 12 17 8.93 1.03
 -2 12 18 1.92 0.62
 -2 12 19 19.77 0.73
 -2 12 20 2.07 0.45
 -2 12 21 3.32 0.52
 -2 13 1 12.25 0.62
 -2 13 2 40.22 1.25
 -2 13 3 12.47 0.62
 -2 13 4 5.09 0.49
 -2 13 5 1.69 0.34
 -2 13 6 124.87 2.29
 -2 13 7 0.37 0.32
 -2 13 8 190.77 3.18
 -2 13 9 9.08 0.59
 -2 13 10 13.87 0.73
 -2 13 11 8.93 0.63
 -2 13 12 8.64 0.69
 -2 13 13 0.67 0.37
 -2 13 14 1.85 0.42
 -2 13 15 7.08 0.62
 -2 13 16 29.3 0.96
 -2 13 17 3.32 0.52
 -2 13 18 36.38 0.96
 -2 13 19 1.69 0.52
 -2 13 20 0.59 0.42
 -2 14 1 48.71 1.55
 -2 14 2 45.09 1.33
 -2 14 3 0.22 0.31
 -2 14 4 16.23 1.03
 -2 14 5 55.05 1.18
 -2 14 6 25.16 1.11
 -2 14 7 131.36 2.96
 -2 14 8 0.22 0.34
 -2 14 9 17.79 0.81
 -2 14 10 0.67 0.37
 -2 14 11 17.72 0.89
 -2 14 12 1.25 0.38
 -2 14 13 4.06 0.54
 -2 14 14 21.48 1.11
 -2 14 15 3.03 0.54
 -2 14 16 0.59 0.44
 -2 14 17 19.7 1.18
 -2 14 18 1.47 0.62
 -2 14 19 30.41 0.96
 -2 15 1 1.62 0.39
 -2 15 2 27.45 1.25
 -2 15 3 40.3 1.55
 -2 15 4 20.51 0.96
 -2 15 5 23.91 1.18
 -2 15 6 2.96 0.49
 -2 15 7 4.87 0.58
 -2 15 8 26.05 1.18
 -2 15 9 0.44 0.34
 -2 15 10 0.52 0.36
 -2 15 11 0.59 0.36
 -2 15 12 2.07 0.42
 -2 15 13 4.43 0.55
 -2 15 14 1.03 0.54
 -2 15 15 16.61 0.81
 -2 15 16 8.86 0.73
 -2 15 17 2.88 0.51
 -2 15 18 18.97 0.81
 -2 16 1 1.03 0.39
 -2 16 2 0.15 0.37
 -2 16 3 14.91 0.96
 -2 16 4 17.64 1.03
 -2 16 5 10.18 0.73
 -2 16 6 17.49 0.73
 -2 16 7 4.06 0.54
 -2 16 8 34.09 1.25
 -2 16 9 4.79 0.56
 -2 16 10 7.16 0.59
 -2 16 11 17.64 0.73
 -2 16 12 3.61 0.54
 -2 16 13 9.96 0.81
 -2 16 14 0.73 0.41
 -2 16 15 5.17 0.81
 -2 16 16 14.24 1.78
 -2 16 17 0.89 1.47
 -2 17 1 6.27 0.56
 -2 17 2 3.61 0.54
 -2 17 3 6.79 0.65
 -2 17 4 7.01 0.61
 -2 17 5 0.29 0.37
 -2 17 6 1.62 0.4
 -2 17 7 55.28 1.33
 -2 17 8 32.1 1.11
 -2 17 9 0.44 0.37
 -2 17 10 42.14 1.25
 -2 17 11 1.62 0.4
 -2 17 12 3.54 0.56
 -2 17 13 0.59 0.41
 -2 17 14 0.89 0.38
 -2 17 15 0.96 0.4
 -2 18 1 10.4 0.89
 -2 18 2 1.62 0.4
 -2 18 3 18.37 0.81
 -2 18 4 2.58 0.68
 -2 18 5 0 0.37
 -2 18 6 30.18 0.96
 -2 18 7 0.44 0.39
 -2 18 8 20.88 0.81
 -2 18 9 1.47 0.4
 -2 18 10 17.12 1.11
 -2 18 11 18.45 1.18
 -2 18 12 7.68 0.62
 -2 18 13 1.33 0.42
 -2 18 14 3.47 0.65
 -2 19 2 82.13 1.99
 -2 19 3 8.93 1.03
 -2 19 4 151.28 3.18
 -2 19 5 14.03 0.81
 -2 19 6 4.5 0.59
 -2 19 7 0.37 0.37
 -2 19 8 2.07 0.49
 -2 19 9 4.87 0.65
 -2 19 10 0.07 0.37
 -2 19 11 7.6 0.73
 -2 19 12 0.07 0.38
 -2 20 1 3.47 0.54
 -2 20 2 0.44 0.37
 -2 20 3 2.58 0.54
 -2 20 4 0 0.37
 -2 20 5 0.29 0.46
 -2 20 6 4.14 0.59
 -2 20 7 1.25 0.39
 -2 20 8 15.05 0.96
 -2 20 9 2.58 0.55
 -2 21 1 2.14 0.43
 -2 21 2 3.69 0.56
 -2 21 3 8.86 1.78
 -2 21 4 0.81 0.43
 -1 0 2 1541.34 22.23
 -1 0 4 152.19 2.43
 -1 0 6 67.06 1.88
 -1 0 8 75.12 2.51
 -1 0 10 34.91 1.18
 -1 0 12 34.24 0.89
 -1 0 14 45.17 1.4
 -1 0 16 1.85 0.35
 -1 0 18 86.85 1.78
 -1 0 20 12.47 1.4
 -1 0 22 28.48 0.96
 -1 0 24 2.07 0.42
 -1 1 2 1507.29 24.32
 -1 1 3 2330.77 43.09
 -1 1 4 35.16 1.18
 -1 1 5 84.08 1.95
 -1 1 6 100.14 2.36
 -1 1 7 29.4 1.39
 -1 1 8 0.81 0.55
 -1 1 9 29.3 1.03
 -1 1 10 272.46 5.83
 -1 1 11 4.87 0.62
 -1 1 12 77.56 1.4
 -1 1 13 297.77 4.43
 -1 1 14 0.96 0.29
 -1 1 15 163.1 2.51
 -1 1 16 119.26 2.21
 -1 1 17 1.62 0.41
 -1 1 18 11.36 0.81
 -1 1 19 0.96 0.44
 -1 1 20 0.59 0.39
 -1 1 21 4.79 0.65
 -1 1 22 83.47 1.55
 -1 1 23 4.95 0.65
 -1 1 24 11.44 0.68
 -1 2 2 1687.97 31.28
 -1 2 3 548.43 5.56
 -1 2 4 1239.05 18.07
 -1 2 5 55.46 1.59
 -1 2 6 4.65 0.69
 -1 2 7 632.38 10.42
 -1 2 8 69.67 2.51
 -1 2 9 2.96 0.48
 -1 2 10 16.68 0.81
 -1 2 11 44.28 1.62
 -1 2 12 1.33 0.31
 -1 2 13 36.38 0.89
 -1 2 14 182.72 2.88
 -1 2 15 24.06 1.18
 -1 2 16 29.74 0.89
 -1 2 17 91.44 1.99
 -1 2 18 38.16 1.11
 -1 2 19 40.07 1.55
 -1 2 20 0.96 0.39
 -1 2 21 30.92 0.96
 -1 2 22 5.83 0.81
 -1 2 23 7.23 0.89
 -1 2 24 3.83 0.56
 -1 3 2 39.4 1.18
 -1 3 3 728.28 9.73
 -1 3 4 897.15 10.42
 -1 3 5 625.58 8.35
 -1 3 6 121.13 2.99
 -1 3 7 578.94 10.33
 -1 3 8 55.05 1.99
 -1 3 9 2.36 0.63
 -1 3 10 63.32 2.29
 -1 3 11 184.86 4.28
 -1 3 12 17.19 0.73
 -1 3 13 20 0.89
 -1 3 14 42.21 1.33
 -1 3 15 34.09 0.89
 -1 3 16 0.22 0.32
 -1 3 17 5.01 0.71
 -1 3 18 0.07 0.37
 -1 3 19 63.76 1.18
 -1 3 20 0.15 0.37
 -1 3 21 0.15 0.38
 -1 3 22 4.58 0.62
 -1 3 23 6.94 0.62
 -1 3 24 0.22 0.55
 -1 4 2 2.29 0.52
 -1 4 3 14.32 0.97
 -1 4 4 664.27 9.03
 -1 4 5 58.16 1.88
 -1 4 6 2.65 0.68
 -1 4 7 111.36 2.96
 -1 4 8 171.28 3.54
 -1 4 9 41.48 1.62
 -1 4 10 63.1 2.07
 -1 4 11 132.54 2.81
 -1 4 12 58.67 1.47
 -1 4 13 6.5 0.56
 -1 4 14 0.67 0.29
 -1 4 15 70.33 1.4
 -1 4 16 29.96 1.25
 -1 4 17 18.37 0.96
 -1 4 18 5.46 0.73
 -1 4 19 24.2 0.81
 -1 4 20 6.64 0.62
 -1 4 21 9.6 0.66
 -1 4 22 20.73 0.81
 -1 4 23 2.81 0.48
 -1 4 24 0.89 0.73
 -1 5 2 169.56 4.17
 -1 5 3 30.71 1.39
 -1 5 4 191.25 5.15
 -1 5 5 240.36 5.9
 -1 5 6 71.22 2.73
 -1 5 7 7.6 0.65
 -1 5 8 172.17 3.39
 -1 5 9 0.22 0.3
 -1 5 10 13.8 0.89
 -1 5 11 0.59 0.34
 -1 5 12 18.37 0.81
 -1 5 13 41.63 1.03
 -1 5 14 66.05 1.55
 -1 5 15 2.58 0.4
 -1 5 16 32.91 0.96
 -1 5 17 29.52 0.96
 -1 5 18 8.64 0.71
 -1 5 19 7.08 0.62
 -1 5 20 0.89 0.4
 -1 5 21 1.33 0.42
 -1 5 22 0.37 0.39
 -1 5 23 8.86 0.73
 -1 5 24 12.55 1.47
 -1 6 2 17.03 1.18
 -1 6 3 216.52 4.65
 -1 6 4 72.76 3.83
 -1 6 5 22.13 0.96
 -1 6 6 380.13 8.12
 -1 6 7 2.96 0.51
 -1 6 8 43.91 1.33
 -1 6 9 0.73 0.34
 -1 6 10 242.94 3.25
 -1 6 11 38.01 1.11
 -1 6 12 43.55 1.33
 -1 6 13 1.33 0.29
 -1 6 14 5.09 0.51
 -1 6 15 2.29 0.39
 -1 6 16 19.26 0.73
 -1 6 17 26.05 1.11
 -1 6 18 105.6 2.14
 -1 6 19 9.37 0.68
 -1 6 20 2.07 0.43
 -1 6 21 8.86 0.66
 -1 6 22 33.66 0.96
 -1 6 23 0 0.39
 -1 7 2 398.65 7.37
 -1 7 3 161.77 3.76
 -1 7 4 299.4 6.42
 -1 7 5 618.35 14.03
 -1 7 6 1.11 0.37
 -1 7 7 139.92 3.25
 -1 7 8 14.03 0.81
 -1 7 9 1.18 0.31
 -1 7 10 55.05 1.69
 -1 7 11 44.8 1.62
 -1 7 12 1.03 0.31
 -1 7 13 55.72 1.55
 -1 7 14 246.48 3.32
 -1 7 15 12.62 0.67
 -1 7 16 35.2 1.11
 -1 7 17 28.19 0.96
 -1 7 18 0 0.37
 -1 7 19 65.75 1.4
 -1 7 20 2.88 0.51
 -1 7 21 29.37 0.89
 -1 7 22 12.69 0.69
 -1 7 23 0.81 0.42
 -1 8 2 35.79 1.25
 -1 8 3 31.66 1.4
 -1 8 4 305.15 7.37
 -1 8 5 72.25 2.43
 -1 8 6 18.15 1.11
 -1 8 7 16.54 1.03
 -1 8 8 93.28 2.81
 -1 8 9 28.63 1.11
 -1 8 10 2.43 0.39
 -1 8 11 13.94 0.73
 -1 8 12 4.5 0.48
 -1 8 13 13.87 0.65
 -1 8 14 36.6 0.96
 -1 8 15 1.03 0.36
 -1 8 16 20.81 0.89
 -1 8 17 3.18 0.48
 -1 8 18 20.37 0.89
 -1 8 20 0.52 0.39
 -1 8 21 0.22 0.39
 -1 8 22 0.07 0.37
 -1 8 23 0.29 0.41
 -1 9 2 152.24 3.69
 -1 9 3 2.73 0.58
 -1 9 4 53.95 2.73
 -1 9 5 73.5 2.07
 -1 9 6 8.57 0.56
 -1 9 7 16.38 0.72
 -1 9 8 5.32 0.54
 -1 9 9 4.87 0.51
 -1 9 10 30.85 0.96
 -1 9 11 303.45 4.87
 -1 9 12 81.77 2.29
 -1 9 13 102.06 2.36
 -1 9 14 45.9 1.47
 -1 9 15 0.67 0.37
 -1 9 16 49.23 1.55
 -1 9 17 1.85 0.4
 -1 9 18 1.03 0.42
 -1 9 19 1.11 0.41
 -1 9 20 1.69 0.45
 -1 9 21 19.12 0.96
 -1 9 22 11.36 0.89
 -1 10 2 120.89 2.65
 -1 10 3 502.56 6.42
 -1 10 4 27.01 1.18
 -1 10 5 81.17 1.55
 -1 10 6 43.39 1.25
 -1 10 7 209.81 3.39
 -1 10 8 62.65 1.33
 -1 10 9 0.81 0.27
 -1 10 10 0.15 0.27
 -1 10 11 44.5 1.4
 -1 10 12 13.8 0.73
 -1 10 13 4.58 0.58
 -1 10 14 2.43 0.51
 -1 10 15 33.58 1.4
 -1 10 16 0.15 0.38
 -1 10 17 0.37 0.41
 -1 10 18 0.44 0.42
 -1 10 19 5.68 0.61
 -1 10 20 2.21 0.49
 -1 10 21 1.55 0.59
 -1 10 22 0.29 0.38
 -1 11 2 15.05 0.81
 -1 11 3 231.5 4.21
 -1 11 4 23.4 0.96
 -1 11 5 2.29 0.36
 -1 11 6 22.95 0.89
 -1 11 7 1.4 0.32
 -1 11 8 70.26 1.55
 -1 11 9 0.52 0.3
 -1 11 10 0.81 0.31
 -1 11 11 41.99 1.18
 -1 11 12 23.32 0.81
 -1 11 13 41.7 1.33
 -1 11 14 6.12 0.73
 -1 11 15 97.71 1.62
 -1 11 16 18.01 1.03
 -1 11 17 0.15 0.4
 -1 11 18 7.3 0.73
 -1 11 19 13.58 0.96
 -1 11 20 0.52 0.45
 -1 11 21 19.77 1.03
 -1 12 2 68.78 1.62
 -1 12 3 33.35 1.11
 -1 12 4 13.8 0.73
 -1 12 5 0.37 0.28
 -1 12 6 49.89 1.18
 -1 12 7 52.84 1.47
 -1 12 8 31.07 1.25
 -1 12 9 34.53 1.47
 -1 12 10 10.26 0.65
 -1 12 11 81.17 1.92
 -1 12 12 11.44 0.96
 -1 12 13 3.1 0.52
 -1 12 14 9.22 0.63
 -1 12 17 11.36 1.33
 -1 12 18 5.46 0.89
 -1 12 19 5.01 0.62
 -1 12 20 0.29 0.68
 -1 13 2 17.12 0.89
 -1 13 3 11.15 0.55
 -1 13 4 20.08 1.03
 -1 13 5 13.21 0.73
 -1 13 6 45.24 1.47
 -1 13 7 0 0.29
 -1 13 8 46.42 1.55
 -1 13 9 0 0.32
 -1 13 10 0.29 0.36
 -1 13 11 32.55 1.55
 -1 13 12 16.9 1.11
 -1 13 13 31.59 0.89
 -1 13 14 16.61 0.96
 -1 13 15 5.24 0.62
 -1 13 16 1.55 0.48
 -1 13 17 0.73 0.51
 -1 13 18 0 0.39
 -1 13 19 0.29 0.41
 -1 13 20 0.81 0.39
 -1 14 2 0.22 0.3
 -1 14 3 0.29 0.3
 -1 14 4 97.85 2.43
 -1 14 5 11.8 0.96
 -1 14 6 52.03 1.62
 -1 14 7 13.65 0.69
 -1 14 8 92.32 2.21
 -1 14 9 9.82 0.68
 -1 14 10 0.81 0.38
 -1 14 11 33.66 1.25
 -1 14 12 4.36 0.73
 -1 14 13 12.69 0.73
 -1 14 14 0.07 0.39
 -1 14 15 0.81 0.4
 -1 14 16 5.24 0.89
 -1 14 17 31.37 1.99
 -1 14 18 5.46 0.67
 -1 14 19 4.72 0.55
 -1 15 2 92.32 2.51
 -1 15 3 63.98 1.85
 -1 15 4 86.71 1.69
 -1 15 5 40.22 1.25
 -1 15 6 47 1.62
 -1 15 7 18.52 0.96
 -1 15 8 116.82 2.36
 -1 15 9 1.4 0.37
 -1 15 10 1.85 0.39
 -1 15 11 31.14 1.03
 -1 15 12 2.96 0.48
 -1 15 13 6.34 0.61
 -1 15 14 43.91 1.03
 -1 15 15 28.93 1.62
 -1 15 16 46.35 1.25
 -1 15 17 4.95 0.56
 -1 15 18 7.75 7.01
 -1 16 2 1.92 0.42
 -1 16 3 78.97 2.58
 -1 16 4 0.81 0.39
 -1 16 5 20.59 1.03
 -1 16 6 47.75 1.33
 -1 16 7 57.19 1.92
 -1 16 8 12.18 0.81
 -1 16 9 9.37 0.66
 -1 16 10 30.63 1.55
 -1 16 11 0.67 0.39
 -1 16 12 5.9 0.65
 -1 16 13 0.22 0.4
 -1 16 14 6.19 0.62
 -1 16 15 22.22 1.03
 -1 16 16 5.01 1.03
 -1 17 2 60.58 1.99
 -1 17 3 6.12 0.73
 -1 17 4 1.03 0.4
 -1 17 5 59.93 1.62
 -1 17 6 6.42 0.63
 -1 17 7 2.88 0.51
 -1 17 8 0.44 0.39
 -1 17 9 0.07 0.38
 -1 17 10 13.29 0.89
 -1 17 11 51.07 1.18
 -1 17 12 10.85 0.68
 -1 17 13 7.53 0.65
 -1 17 14 18.01 0.89
 -1 17 15 1.92 0.42
 -1 18 2 8.86 0.81
 -1 18 3 0.73 0.42
 -1 18 4 6.79 0.65
 -1 18 5 3.39 0.52
 -1 18 6 0.22 0.39
 -1 18 7 4.43 0.61
 -1 18 8 0.59 0.4
 -1 18 9 10.93 0.69
 -1 18 10 5.76 0.61
 -1 18 11 4.14 0.59
 -1 18 12 4.28 0.68
 -1 18 13 4.14 0.89
 -1 19 2 14.17 0.96
 -1 19 3 1.03 0.42
 -1 19 4 30.92 1.25
 -1 19 5 5.24 0.69
 -1 19 7 0.22 0.39
 -1 19 8 5.09 0.65
 -1 19 9 0.89 0.39
 -1 19 10 19.12 1.03
 -1 19 11 10.11 0.71
 -1 19 12 3.03 0.65
 -1 20 2 11.73 0.96
 -1 20 3 45.24 0.96
 -1 20 4 19.33 1.03
 -1 20 5 6.12 0.89
 -1 20 6 7.37 0.69
 -1 20 7 3.18 0.51
 -1 20 8 7.75 0.68
 -1 20 10 1.78 0.38
 -1 21 2 10.55 0.81
 -1 21 3 1.25 0.49
 -1 21 4 0.15 0.51
 -1 21 5 0.81 0.42
 -1 21 6 0.52 0.35
 0 0 2 2503.11 22.93
 0 0 4 1023.62 13.9
 0 0 6 1.73 0.51
 0 0 8 3.54 0.73
 0 0 10 680.78 16.23
 0 0 12 729.64 16.97
 0 0 14 63.32 1.69
 0 0 16 3.03 0.42
 0 0 18 3.69 0.54
 0 0 20 22.88 2.43
 0 0 22 168.92 2.51
 0 0 24 6.79 0.69
 0 1 1 85.2 1.46
 0 1 2 5.63 0.45
 0 1 3 254.2 4.65
 0 1 4 2281.43 47.95
 0 1 5 301.8 5.28
 0 1 6 39.47 1.54
 0 1 7 55.18 1.95
 0 1 8 649.5 12.55
 0 1 9 32.55 1.18
 0 1 10 2.51 0.49
 0 1 11 16.09 0.96
 0 1 12 35.27 1.18
 0 1 13 8.57 0.58
 0 1 14 51.51 1.33
 0 1 15 7.08 0.55
 0 1 16 4.87 0.62
 0 1 17 0.81 0.35
 0 1 18 74.47 1.69
 0 1 19 0.07 0.34
 0 1 20 0.44 0.4
 0 1 21 0.15 0.4
 0 1 22 1.25 0.43
 0 1 23 13.51 0.72
 0 1 24 1.99 0.45
 0 2 0 588.74 6.33
 0 2 1 58.23 1.32
 0 2 2 413.27 5.9
 0 2 3 2366.22 52.81
 0 2 4 2.22 0.51
 0 2 5 50.45 1.59
 0 2 6 1099.37 15.98
 0 2 7 31.88 1.62
 0 2 8 104.64 2.73
 0 2 9 224.57 5.83
 0 2 10 1.18 0.37
 0 2 11 24.36 1.03
 0 2 12 11.07 0.63
 0 2 13 72.32 1.99
 0 2 14 4.79 0.52
 0 2 15 32.62 0.96
 0 2 16 11.15 0.62
 0 2 17 1.33 0.39
 0 2 18 5.9 0.62
 0 2 19 26.79 0.96
 0 2 20 13.8 1.03
 0 2 21 2.88 0.46
 0 2 22 21.33 1.18
 0 2 23 3.99 0.81
 0 2 24 7.75 1.85
 0 3 1 902.71 13.21
 0 3 2 1478.1 27.1
 0 3 3 51.01 1.54
 0 3 4 236.13 3.75
 0 3 5 50.87 1.73
 0 3 6 16.26 1.18
 0 3 7 200.28 7.08
 0 3 8 30.04 1.78
 0 3 9 25.61 1.33
 0 3 10 2.21 0.45
 0 3 11 98.96 2.07
 0 3 12 5.17 0.65
 0 3 13 4.06 0.51
 0 3 14 45.39 1.33
 0 3 15 0.29 0.32
 0 3 16 49.52 1.47
 0 3 17 58.6 1.55
 0 3 18 1.03 0.41
 0 3 19 4.14 0.58
 0 3 20 5.83 0.61
 0 3 21 51.29 1.11
 0 3 22 4.14 0.68
 0 3 23 3.54 0.68
 0 3 24 20.51 0.81
 0 4 0 0.77 0.41
 0 4 1 1054.2 15.28
 0 4 2 9.87 0.84
 0 4 3 968.72 11.81
 0 4 4 3.75 0.67
 0 4 5 110.5 2.79
 0 4 6 0.29 0.52
 0 4 7 0.52 0.31
 0 4 8 1.4 0.34
 0 4 9 0.81 0.35
 0 4 10 74.69 2.14
 0 4 11 115.28 1.92
 0 4 12 2.51 0.37
 0 4 13 1.4 0.32
 0 4 14 88.04 1.62
 0 4 15 36.53 1.33
 0 4 16 10.62 0.65
 0 4 17 5.97 0.58
 0 4 18 11.07 0.72
 0 4 19 2.14 0.4
 0 4 20 8.19 0.63
 0 4 21 45.17 1.11
 0 4 22 3.39 0.69
 0 4 23 14.24 0.72
 0 5 1 49.13 2.16
 0 5 2 4.1 0.67
 0 5 3 1224.45 18.07
 0 5 4 71.3 2.22
 0 5 5 582.41 10.33
 0 5 6 74.17 1.99
 0 5 7 322.49 6.94
 0 5 8 3.76 0.48
 0 5 9 251.2 4.95
 0 5 10 74.02 1.55
 0 5 11 3.92 0.47
 0 5 12 1.11 0.32
 0 5 13 133.28 2.36
 0 5 14 1.4 0.31
 0 5 15 122.87 1.85
 0 5 16 3.18 0.46
 0 5 17 0.29 0.37
 0 5 18 25.9 0.81
 0 5 19 3.54 0.52
 0 5 21 5.46 0.62
 0 5 22 11.95 0.68
 0 5 23 0.07 0.39
 0 6 0 100.28 3.34
 0 6 1 105.35 3.06
 0 6 2 141 4.31
 0 6 3 299.84 5.97
 0 6 4 172.99 4.28
 0 6 5 174.68 4.06
 0 6 6 57.93 1.47
 0 6 7 17.79 0.81
 0 6 8 300.36 5.24
 0 6 9 28.05 1.03
 0 6 10 1.78 0.37
 0 6 11 2.81 0.44
 0 6 12 1.25 0.29
 0 6 13 0.44 0.27
 0 6 14 81.4 1.33
 0 6 15 1.18 0.34
 0 6 16 5.32 0.56
 0 6 17 27.67 0.96
 0 6 18 8.57 0.66
 0 6 19 24.65 0.81
 0 6 20 38.52 0.96
 0 6 21 1.47 0.42
 0 6 22 1.33 0.42
 0 6 23 0.81 0.42
 0 7 1 171.88 4.28
 0 7 2 15.35 1.33
 0 7 3 478.36 8.86
 0 7 4 149.15 3.99
 0 7 5 1.33 0.39
 0 7 6 27.09 0.96
 0 7 7 106.42 2.36
 0 7 8 30.04 1.11
 0 7 9 23.84 0.81
 0 7 10 13.87 0.69
 0 7 11 21.4 0.69
 0 7 12 20.81 0.73
 0 7 13 0.22 0.28
 0 7 15 51.21 1.18
 0 7 16 4.95 0.62
 0 7 17 5.24 0.63
 0 7 18 18.75 0.73
 0 7 19 28.79 0.89
 0 7 20 0.96 0.4
 0 7 21 12.11 0.69
 0 7 22 1.78 0.41
 0 8 0 80.88 1.99
 0 8 1 764.55 16.97
 0 8 2 23.69 1.03
 0 8 3 126.48 3.03
 0 8 4 0.37 0.33
 0 8 5 2.43 0.51
 0 8 6 107.53 3.61
 0 8 7 25.54 1.18
 0 8 8 3.18 0.46
 0 8 9 136.68 2.21
 0 8 10 22.36 1.11
 0 8 11 650.01 14.76
 0 8 12 2.51 0.42
 0 8 13 75.05 1.47
 0 8 14 40.74 1.03
 0 8 15 0.89 0.38
 0 8 16 0 0.37
 0 8 17 17.86 0.81
 0 8 18 9.74 0.66
 0 8 19 15.72 0.73
 0 8 20 5.9 0.61
 0 8 21 22.58 0.81
 0 8 22 11.51 1.33
 0 9 1 0.07 0.29
 0 9 2 0 0.31
 0 9 3 54.61 2.07
 0 9 4 46.42 1.78
 0 9 5 11.95 0.96
 0 9 6 8.93 0.59
 0 9 7 150.17 2.29
 0 9 8 37.78 1.33
 0 9 9 26.64 0.81
 0 9 10 7.16 0.65
 0 9 11 11.29 0.58
 0 9 12 23.91 0.89
 0 9 13 5.54 0.58
 0 9 14 17.27 0.81
 0 9 15 12.25 0.73
 0 9 16 0.67 0.55
 0 9 17 21.55 0.81
 0 9 18 24.58 1.03
 0 9 19 57.35 1.25
 0 9 21 4.43 0.73
 0 9 22 5.39 1.11
 0 10 0 518.65 12.55
 0 10 1 0.81 0.37
 0 10 2 139.55 3.32
 0 10 3 9.15 0.58
 0 10 4 1.92 0.34
 0 10 5 58.38 1.18
 0 10 6 0.96 0.34
 0 10 7 0 0.29
 0 10 8 20.73 0.73
 0 10 9 0.81 0.28
 0 10 10 64.94 1.4
 0 10 11 81.84 1.78
 0 10 12 105.24 2.21
 0 10 13 30.85 1.25
 0 10 14 55.94 1.92
 0 10 15 43.1 1.4
 0 10 16 0.81 0.43
 0 10 17 26.27 0.96
 0 10 18 2.21 0.42
 0 10 19 6.19 0.61
 0 10 20 3.61 0.58
 0 10 21 1.62 0.43
 0 11 1 1.55 0.32
 0 11 2 0.07 0.27
 0 11 3 24.65 0.81
 0 11 4 1.25 0.33
 0 11 6 25.54 0.96
 0 11 7 65.46 1.4
 0 11 8 5.61 0.62
 0 11 9 3.1 0.48
 0 11 10 53.73 1.18
 0 11 11 5.32 0.55
 0 11 12 0.15 0.35
 0 11 13 43.91 1.78
 0 11 14 0.15 0.37
 0 11 15 7.37 0.81
 0 11 16 0.59 0.41
 0 11 17 0.29 0.38
 0 11 18 7.97 0.67
 0 11 19 18.75 1.25
 0 11 20 0.29 0.59
 0 12 0 183.09 3.25
 0 12 1 9.82 0.55
 0 12 2 13.29 0.73
 0 12 3 0.07 0.25
 0 12 4 19.7 0.73
 0 12 5 1.85 0.33
 0 12 6 70.84 1.25
 0 12 7 16.68 0.96
 0 12 8 48.41 1.4
 0 12 9 6.12 0.68
 0 12 10 117.78 2.36
 0 12 11 27.16 0.96
 0 12 12 93.72 2.43
 0 12 13 0.07 0.41
 0 12 14 28.05 0.81
 0 12 15 0.44 0.4
 0 12 16 11.66 0.96
 0 12 17 8.26 1.4
 0 12 18 0.73 0.38
 0 12 19 1.25 0.43
 0 12 20 0.07 0.37
 0 13 1 0.29 0.27
 0 13 2 156.96 2.14
 0 13 3 1.03 0.29
 0 13 4 200.44 3.39
 0 13 5 3.61 0.48
 0 13 6 41.92 1.62
 0 13 7 0.73 0.32
 0 13 8 73.14 1.85
 0 13 9 10.33 0.66
 0 13 10 1.99 0.46
 0 13 11 2.88 0.69
 0 13 12 0.07 0.45
 0 13 13 1.47 0.42
 0 13 14 60.22 1.4
 0 13 16 61.69 2.29
 0 13 17 0.15 0.46
 0 13 18 14.83 0.73
 0 13 19 1.47 0.89
 0 14 0 0.15 0.31
 0 14 1 7.16 0.65
 0 14 2 27.16 1.11
 0 14 3 36.16 1.18
 0 14 4 15.49 0.81
 0 14 5 20.59 0.89
 0 14 6 14.32 0.81
 0 14 7 32.33 1.25
 0 14 8 55.5 1.47
 0 14 9 39.03 1.33
 0 14 10 10.85 0.73
 0 14 11 9.52 0.81
 0 14 12 0.89 0.55
 0 14 13 4.65 0.61
 0 14 14 107.08 4.14
 0 14 15 0.96 0.41
 0 14 16 10.18 0.81
 0 14 17 2.07 0.42
 0 14 18 1.92 0.45
 0 15 1 11.8 0.68
 0 15 2 4.21 0.55
 0 15 3 2.51 0.48
 0 15 4 3.25 0.55
 0 15 5 0.29 0.36
 0 15 6 22.58 0.89
 0 15 7 5.68 0.63
 0 15 8 10.33 0.73
 0 15 9 13.8 0.71
 0 15 10 59.93 1.69
 0 15 11 2.81 0.48
 0 15 12 3.92 0.73
 0 15 13 6.34 0.65
 0 15 14 3.61 0.69
 0 15 15 1.03 0.45
 0 15 16 0.81 0.39
 0 15 17 6.5 0.71
 0 16 0 97.27 3.25
 0 16 1 11.36 0.89
 0 16 2 52.1 2.29
 0 16 3 3.39 0.58
 0 16 4 8.35 0.69
 0 16 5 14.03 0.81
 0 16 6 27.52 1.18
 0 16 7 6.5 0.62
 0 16 8 81.4 1.92
 0 16 9 8.19 0.65
 0 16 10 21.7 0.81
 0 16 11 38.82 1.62
 0 16 12 12.55 0.71
 0 16 13 6.05 0.62
 0 16 14 34.31 1.11
 0 16 15 12.84 0.68
 0 16 16 3.92 0.89
 0 17 1 4.65 0.58
 0 17 2 9.3 0.81
 0 17 3 77.93 3.83
 0 17 4 0.15 0.39
 0 17 5 7.16 0.63
 0 17 6 0.07 0.37
 0 17 7 75.34 1.78
 0 17 8 5.54 0.62
 0 17 9 6.64 0.62
 0 17 10 0.07 0.38
 0 17 11 1.55 0.42
 0 17 12 8.93 0.65
 0 17 13 5.01 0.61
 0 17 14 0.37 0.38
 0 17 15 19.63 0.69
 0 18 0 31.66 2.21
 0 18 1 114.46 2.14
 0 18 2 0.44 0.39
 0 18 3 3.39 0.56
 0 18 4 11 0.81
 0 18 5 1.4 0.41
 0 18 6 0.44 0.41
 0 18 7 11.07 0.69
 0 18 8 0.15 0.38
 0 18 9 7.23 0.62
 0 18 10 0.67 0.4
 0 18 11 126.12 1.99
 0 18 12 1.11 0.4
 0 18 13 18.82 0.81
 0 19 1 0 0.38
 0 19 2 0.81 0.54
 0 19 3 1.18 0.41
 0 19 4 22.13 1.25
 0 19 5 1.03 0.42
 0 19 6 0.22 0.38
 0 19 7 5.32 0.58
 0 19 8 16.23 0.81
 0 19 9 1.69 0.42
 0 19 10 1.03 0.45
 0 20 0 18.68 1.85
 0 20 1 41.63 1.18
 0 20 2 1.25 0.59
 0 20 3 1.47 0.42
 0 20 4 1.69 0.52
 0 20 5 21.48 0.96
 0 20 6 8.57 0.73
 0 20 7 3.92 0.69
 0 20 8 0.07 0.38
 0 20 9 0.37 0.36
 0 21 1 0.22 0.37
 0 21 2 2.81 0.62
 0 21 3 8.42 1.25
 0 21 4 1.85 0.55
 0 21 5 7.9 1.99
 0 21 6 2.21 0.39
 1 0 2 682.63 12.51
 1 0 4 4.86 0.66
 1 0 6 763.03 11.81
 1 0 8 137.04 3.61
 1 0 10 539.38 13.29
 1 0 12 60.73 1.62
 1 0 14 63.98 1.18
 1 0 16 60 1.55
 1 0 18 36.16 0.81
 1 0 20 6.42 1.4
 1 0 22 25.46 0.89
 1 1 0 3063.22 63.24
 1 1 1 12.44 0.54
 1 1 2 467.13 6.95
 1 1 3 187.69 3.82
 1 1 4 33.78 1.46
 1 1 5 3.75 0.62
 1 1 6 598.82 9.73
 1 1 7 30.11 1.62
 1 1 8 7.01 0.73
 1 1 9 85.6 2.43
 1 1 10 52.39 1.78
 1 1 12 128.26 2.88
 1 1 13 12.03 0.81
 1 1 14 17.64 0.73
 1 1 15 40.59 1.11
 1 1 16 5.76 0.59
 1 1 17 5.61 0.73
 1 1 18 22.29 0.96
 1 1 19 0.67 0.4
 1 1 20 26.34 1.33
 1 1 21 2.29 0.59
 1 1 22 10.4 0.73
 1 1 23 0.73 0.42
 1 2 0 1480.88 30.58
 1 2 1 564.41 6.4
 1 2 2 39.68 1.59
 1 2 3 783.87 11.12
 1 2 4 1060.45 12.51
 1 2 5 585.82 8.35
 1 2 6 104.79 4.58
 1 2 7 319.55 5.54
 1 2 8 745.36 16.97
 1 2 9 60.07 1.69
 1 2 10 81.91 2.43
 1 2 11 0.52 0.29
 1 2 12 26.64 1.03
 1 2 13 0.59 0.29
 1 2 14 8.86 0.96
 1 2 15 21.26 0.81
 1 2 16 1.55 0.39
 1 2 17 1.33 0.41
 1 2 18 8.57 0.62
 1 2 19 27.16 1.11
 1 2 20 33.35 1.25
 1 2 21 0.52 0.56
 1 2 22 34.62 1.11
 1 2 23 0.67 0.42
 1 3 0 307.78 4.31
 1 3 1 1415.56 24.32
 1 3 2 44.47 1.32
 1 3 3 898.54 10.42
 1 3 4 4.45 0.69
 1 3 5 153.65 4.24
 1 3 6 41.18 2.58
 1 3 7 239.47 4.72
 1 3 8 242.05 5.24
 1 3 9 116.08 3.03
 1 3 10 23.4 1.47
 1 3 11 193.94 2.81
 1 3 12 67.82 1.25
 1 3 13 24.58 1.03
 1 3 14 12.11 0.73
 1 3 15 45.61 1.55
 1 3 16 25.54 1.18
 1 3 17 12.4 0.73
 1 3 18 23.47 0.81
 1 3 19 8.71 0.65
 1 3 20 1.18 0.42
 1 3 21 2.29 0.52
 1 3 23 4.14 0.73
 1 4 0 927.72 10.42
 1 4 1 128.91 2.79
 1 4 2 595.48 7.65
 1 4 3 690.4 10.42
 1 4 4 211.32 4.31
 1 4 5 229 6.12
 1 4 6 0.37 0.37
 1 4 7 219.32 3.76
 1 4 8 0.29 0.32
 1 4 9 64.35 2.36
 1 4 10 10.7 0.59
 1 4 11 285.75 4.21
 1 4 12 14.83 0.73
 1 4 13 20.73 0.89
 1 4 14 80.59 1.78
 1 4 15 20.59 0.73
 1 4 16 35.94 1.03
 1 4 17 3.03 0.49
 1 4 18 0.07 0.35
 1 4 19 2.96 0.48
 1 4 20 11.66 0.71
 1 4 21 37.27 1.11
 1 4 22 16.45 0.96
 1 4 23 10.4 0.69
 1 5 0 387.98 5.84
 1 5 1 228.28 4.31
 1 5 2 7.37 0.91
 1 5 3 750.51 12.51
 1 5 4 190.02 4.28
 1 5 5 318.88 6.86
 1 5 6 97.49 2.14
 1 5 7 344.26 5.32
 1 5 8 68.12 1.69
 1 5 9 0 0.35
 1 5 10 21.48 0.81
 1 5 11 2.88 0.41
 1 5 12 12.18 0.55
 1 5 13 28.79 0.81
 1 5 14 27.9 0.89
 1 5 15 50.62 1.11
 1 5 16 0.96 0.36
 1 5 17 15.94 0.81
 1 5 18 2.29 0.42
 1 5 19 59.55 1.25
 1 5 20 8.35 0.69
 1 5 21 21.48 0.81
 1 5 22 5.61 0.73
 1 6 0 89.08 2.64
 1 6 1 0.44 0.52
 1 6 2 173.43 4.06
 1 6 3 33.06 2.29
 1 6 4 91.95 2.43
 1 6 5 49.52 1.69
 1 6 6 16.01 0.81
 1 6 7 4.79 0.55
 1 6 8 65.68 1.69
 1 6 9 87.16 1.55
 1 6 10 1.18 0.36
 1 6 11 206.78 2.96
 1 6 12 7.68 0.49
 1 6 13 9.44 0.58
 1 6 14 3.32 0.47
 1 6 15 0.52 0.34
 1 6 16 0.22 0.36
 1 6 17 5.61 0.59
 1 6 18 77.56 1.4
 1 6 19 12.18 0.69
 1 6 20 4.58 0.65
 1 6 21 10.04 0.68
 1 6 22 5.54 0.67
 1 7 0 154.82 3.99
 1 7 1 0.07 0.3
 1 7 2 0.37 0.32
 1 7 3 35.72 1.18
 1 7 4 67.08 1.78
 1 7 5 52.32 1.69
 1 7 6 4.87 0.59
 1 7 7 166.34 3.61
 1 7 8 82.58 1.47
 1 7 9 190.47 2.58
 1 7 10 4.65 0.47
 1 7 11 1.55 0.3
 1 7 12 19.48 0.69
 1 7 13 52.25 1.18
 1 7 14 54.98 1.33
 1 7 15 1.03 0.37
 1 7 16 13.73 0.73
 1 7 17 54.24 1.25
 1 7 18 2.43 0.44
 1 7 19 13.07 0.73
 1 7 20 1.69 0.43
 1 7 21 2.58 0.48
 1 7 22 11.66 2.21
 1 8 0 2.51 0.47
 1 8 1 24.36 0.96
 1 8 2 20.59 1.03
 1 8 3 91.73 2.96
 1 8 4 232.54 4.79
 1 8 5 132.84 3.39
 1 8 6 13.14 0.96
 1 8 7 16.16 0.69
 1 8 8 133.13 2.29
 1 8 9 42.5 0.96
 1 8 10 0.07 0.26
 1 8 11 11.44 0.67
 1 8 12 0 0.29
 1 8 13 0.07 0.3
 1 8 14 11.73 0.65
 1 8 15 0 0.37
 1 8 16 16.16 0.69
 1 8 17 62.21 1.18
 1 8 18 9 0.65
 1 8 19 17.12 0.73
 1 8 20 1.03 0.47
 1 8 21 33.66 2.88
 1 9 0 234.75 5.24
 1 9 1 377.41 8.12
 1 9 2 0.52 0.34
 1 9 3 6.05 0.63
 1 9 4 3.1 0.69
 1 9 5 29.81 0.89
 1 9 6 58.96 1.69
 1 9 7 0.22 0.28
 1 9 8 15.43 0.73
 1 9 9 62.8 1.18
 1 9 10 20.51 0.96
 1 9 11 132.62 2.07
 1 9 12 29.45 0.96
 1 9 13 2.21 0.39
 1 9 14 0.15 0.34
 1 9 15 2.51 0.58
 1 9 16 1.25 0.4
 1 9 17 15.2 0.89
 1 9 18 9.89 0.73
 1 9 19 1.62 0.51
 1 9 20 1.92 0.42
 1 9 21 0.81 0.37
 1 10 0 9.22 0.69
 1 10 1 11 0.62
 1 10 2 30.33 1.33
 1 10 3 8.57 0.58
 1 10 4 46.05 1.69
 1 10 5 5.9 0.73
 1 10 6 14.32 1.03
 1 10 7 137.93 2.43
 1 10 8 9.74 0.73
 1 10 9 99.03 1.78
 1 10 10 86.56 1.78
 1 10 11 70.48 1.78
 1 10 12 14.61 0.96
 1 10 13 10.77 0.89
 1 10 14 31.21 1.18
 1 10 15 24.65 1.25
 1 10 16 22.73 0.96
 1 10 17 22.29 0.81
 1 10 18 0.37 0.39
 1 10 19 71.73 1.4
 1 10 20 7.75 1.11
 1 11 0 57.35 1.85
 1 11 1 78.37 1.85
 1 11 2 17.41 0.66
 1 11 3 1.69 0.31
 1 11 4 38.67 1.18
 1 11 5 11 0.62
 1 11 6 77.19 1.92
 1 11 7 22.44 1.11
 1 11 8 17.12 0.81
 1 11 9 4.14 0.51
 1 11 10 16.61 0.73
 1 11 11 17.49 0.73
 1 11 12 5.39 0.67
 1 11 13 11.8 0.73
 1 11 14 3.39 0.54
 1 11 15 16.31 1.03
 1 11 16 0.37 0.45
 1 11 17 0.52 0.44
 1 11 18 2.07 0.56
 1 11 19 7.23 0.89
 1 11 20 4.5 2.65
 1 12 0 167.22 2.73
 1 12 1 39.12 0.96
 1 12 2 5.54 0.47
 1 12 3 22.13 0.81
 1 12 4 2.81 0.45
 1 12 5 1.11 0.32
 1 12 6 0.15 0.28
 1 12 7 17.19 0.81
 1 12 8 35.2 1.47
 1 12 9 5.61 0.56
 1 12 10 121.32 1.99
 1 12 11 6.79 0.89
 1 12 12 27.9 1.11
 1 12 13 6.19 0.71
 1 12 14 25.61 1.18
 1 12 15 0.29 0.39
 1 12 16 1.47 0.46
 1 12 17 19.41 0.89
 1 12 18 11.15 0.73
 1 12 19 32.03 0.96
 1 13 0 9.52 0.69
 1 13 1 42.73 1.25
 1 13 2 11.22 0.58
 1 13 3 3.18 0.41
 1 13 4 29.89 1.03
 1 13 5 0.52 0.3
 1 13 6 17.79 0.73
 1 13 7 0.89 0.32
 1 13 8 36.02 0.96
 1 13 9 8.35 0.62
 1 13 10 45.61 1.4
 1 13 11 12.33 0.81
 1 13 12 5.9 0.66
 1 13 13 3.32 0.55
 1 13 14 90.7 1.55
 1 13 15 1.03 0.52
 1 13 16 1.85 0.56
 1 13 17 2.07 0.68
 1 13 18 27.9 0.96
 1 14 0 77.63 2.29
 1 14 1 36.53 1.4
 1 14 2 26.94 1.03
 1 14 3 0.29 0.31
 1 14 4 43.91 1.78
 1 14 5 0.73 0.35
 1 14 6 0.15 0.32
 1 14 7 9.6 0.62
 1 14 8 1.55 0.39
 1 14 9 3.76 0.55
 1 14 10 7.68 0.58
 1 14 11 0.89 0.38
 1 14 12 3.18 0.52
 1 14 13 0.96 0.41
 1 14 14 45.02 1.18
 1 14 15 0.07 0.39
 1 14 16 19.33 1.85
 1 14 17 6.19 0.73
 1 15 0 16.09 0.96
 1 15 1 48.2 1.62
 1 15 2 5.01 0.56
 1 15 3 6.5 0.71
 1 15 4 75.27 2.58
 1 15 5 27.23 0.96
 1 15 6 131.65 2.81
 1 15 7 50.55 1.62
 1 15 8 64.72 1.4
 1 15 9 7.08 0.59
 1 15 10 0.67 0.37
 1 15 11 31.44 0.89
 1 15 12 3.32 0.54
 1 15 13 2.29 0.44
 1 15 14 7.16 0.62
 1 15 15 7.23 0.81
 1 15 16 0.81 0.36
 1 16 0 0.44 0.38
 1 16 1 4.14 0.62
 1 16 2 1.78 0.51
 1 16 3 45.61 1.47
 1 16 4 1.62 0.42
 1 16 5 17.34 0.69
 1 16 6 14.32 0.89
 1 16 7 36.31 0.89
 1 16 8 3.25 0.51
 1 16 9 7.9 0.62
 1 16 10 2.88 0.48
 1 16 11 0.07 0.39
 1 16 12 3.92 0.68
 1 16 13 0.52 0.38
 1 16 14 5.24 0.69
 1 16 15 21.77 1.03
 1 17 0 46.86 1.11
 1 17 1 25.16 1.18
 1 17 3 5.54 0.71
 1 17 4 0.07 0.37
 1 17 5 7.97 0.62
 1 17 6 1.78 0.4
 1 17 7 29.45 0.96
 1 17 8 0.22 0.38
 1 17 9 19.77 0.89
 1 17 10 3.03 0.52
 1 17 11 20.81 0.96
 1 17 12 15.57 0.81
 1 17 13 7.68 0.72
 1 17 14 1.99 0.39
 1 18 0 32.17 1.4
 1 18 1 0.15 0.36
 1 18 2 9.37 0.73
 1 18 3 15.2 0.72
 1 18 4 4.5 0.58
 1 18 5 12.33 0.69
 1 18 6 17.93 0.73
 1 18 7 7.23 0.65
 1 18 8 39.48 1.25
 1 18 9 15.28 0.73
 1 18 10 1.4 0.41
 1 18 11 16.09 0.71
 1 18 12 3.18 0.61
 1 19 0 5.24 1.03
 1 19 1 11.36 0.96
 1 19 2 2.14 0.48
 1 19 3 0.22 0.46
 1 19 4 2.21 0.44
 1 19 5 2.65 0.51
 1 19 6 0.89 0.42
 1 19 7 0.37 0.38
 1 19 8 9.74 0.71
 1 19 9 1.4 0.43
 1 19 10 0.22 0.37
 1 19 11 1.69 0.43
 1 20 0 7.9 1.03
 1 20 1 2.36 0.52
 1 20 3 0.96 0.43
 1 20 4 28.05 1.11
 1 20 5 0.07 0.36
 1 20 6 6.27 0.73
 1 20 7 1.33 0.44
 1 20 8 35.35 14.76
 1 21 0 65.53 6.5
 1 21 1 1.03 0.37
 1 21 2 2.29 0.4
 1 21 3 19.48 1.18
 1 21 4 2.14 0.62
 1 21 5 0.22 0.35
 2 0 0 1370.39 43.09
 2 0 2 402.15 12.51
 2 0 4 1.18 0.45
 2 0 6 16.38 1.33
 2 0 8 433.27 16.97
 2 0 10 10.48 0.89
 2 0 12 206.12 2.36
 2 0 14 12.98 1.11
 2 0 16 5.97 0.81
 2 0 18 0.15 0.55
 2 0 20 32.1 1.4
 2 0 22 3.83 0.62
 2 1 0 54.06 0.91
 2 1 1 401.1 4.93
 2 1 2 40.02 1.59
 2 1 3 496.39 7.65
 2 1 4 125.99 3.61
 2 1 5 0.22 0.42
 2 1 6 66.12 2.43
 2 1 7 467.22 10.33
 2 1 8 79.77 2.21
 2 1 9 119.55 4.72
 2 1 10 21.91 0.96
 2 1 12 41.03 1.78
 2 1 13 1.33 0.38
 2 1 14 11.22 0.69
 2 1 15 7.37 0.89
 2 1 16 25.9 1.11
 2 1 17 7.75 0.67
 2 1 18 10.33 1.47
 2 1 19 35.79 1.47
 2 1 20 11.73 0.69
 2 1 21 2.36 0.55
 2 1 22 3.92 0.62
 2 2 0 87.08 1.54
 2 2 1 278.24 5.15
 2 2 2 366.5 5.35
 2 2 3 718.55 9.03
 2 2 4 26.76 1.73
 2 2 5 174.24 3.99
 2 2 6 45.82 1.55
 2 2 7 8.42 0.69
 2 2 8 6.57 0.65
 2 2 9 13.07 0.89
 2 2 10 12.76 0.62
 2 2 11 158.81 2.73
 2 2 12 0 0.29
 2 2 13 7.53 0.89
 2 2 14 189.8 3.32
 2 2 15 107.89 2.21
 2 2 16 29.3 1.25
 2 2 17 0.52 0.38
 2 2 18 24.36 0.96
 2 2 19 9 1.11
 2 2 20 4.43 0.81
 2 2 21 10.04 0.81
 2 2 22 0.59 0.39
 2 3 0 31.96 1.32
 2 3 1 0.21 0.35
 2 3 2 5.42 0.69
 2 3 3 17.16 1.04
 2 3 4 202.06 4.06
 2 3 5 0.89 0.31
 2 3 6 657.84 13.29
 2 3 7 127.6 3.54
 2 3 8 193.57 3.99
 2 3 9 93.5 1.69
 2 3 10 0.15 0.3
 2 3 11 154.24 2.07
 2 3 12 16.09 0.66
 2 3 13 0.15 0.3
 2 3 14 48.78 1.33
 2 3 15 3.92 0.61
 2 3 16 34.24 1.11
 2 3 17 7.23 0.62
 2 3 18 68.19 1.69
 2 3 19 23.02 0.89
 2 3 20 40.88 1.25
 2 3 21 21.18 0.81
 2 3 22 0.29 0.38
 2 4 0 19.18 1.18
 2 4 1 120.43 2.71
 2 4 2 5.77 0.77
 2 4 3 0.44 0.68
 2 4 4 38.38 1.47
 2 4 5 161.32 3.69
 2 4 6 168.49 4.28
 2 4 7 0.07 0.28
 2 4 8 30.55 1.18
 2 4 9 16.54 0.96
 2 4 10 9.3 0.81
 2 4 11 121.03 1.69
 2 4 12 8.86 0.81
 2 4 13 2.07 0.37
 2 4 14 1.25 0.35
 2 4 15 22.36 0.89
 2 4 16 16.01 0.89
 2 4 17 21.26 0.96
 2 4 18 2.51 0.42
 2 4 19 5.46 0.96
 2 4 20 1.33 0.4
 2 4 22 5.46 0.56
 2 5 0 97.64 3.34
 2 5 1 77.34 2.96
 2 5 2 11.44 1.62
 2 5 3 785.95 15.49
 2 5 4 46.64 1.4
 2 5 5 504.41 8.12
 2 5 6 7.82 0.58
 2 5 7 11 0.68
 2 5 8 45.31 1.11
 2 5 9 55.72 1.55
 2 5 10 19.77 0.73
 2 5 11 20 0.63
 2 5 12 26.12 0.96
 2 5 13 0 0.3
 2 5 14 8.26 0.61
 2 5 15 155.78 3.39
 2 5 16 2.36 0.47
 2 5 17 132.18 1.92
 2 5 18 29.96 0.89
 2 5 19 2.36 0.44
 2 5 20 1.33 0.4
 2 5 21 1.4 0.51
 2 6 0 1168.95 23.62
 2 6 1 10.77 0.73
 2 6 2 10.18 0.89
 2 6 3 23.76 0.96
 2 6 4 702.55 15.49
 2 6 5 31.73 1.03
 2 6 6 84.2 1.92
 2 6 7 31.88 0.89
 2 6 8 3.76 0.47
 2 6 9 13.07 0.63
 2 6 10 81.84 1.4
 2 6 11 66.27 1.11
 2 6 12 66.64 1.18
 2 6 13 17.57 0.73
 2 6 14 37.64 1.03
 2 6 15 1.11 0.4
 2 6 16 22.58 0.89
 2 6 17 8.64 0.65
 2 6 18 0.67 0.39
 2 6 19 2.88 0.45
 2 6 20 0.59 0.43
 2 6 21 2.21 0.73
 2 7 0 52.03 1.33
 2 7 1 32.25 1.03
 2 7 2 25.69 1.03
 2 7 3 0.15 0.3
 2 7 4 100.29 2.29
 2 7 5 76.38 1.92
 2 7 6 141.17 2.43
 2 7 7 0.29 0.28
 2 7 8 316.23 4.36
 2 7 9 100.81 1.55
 2 7 10 0.37 0.28
 2 7 11 40.88 1.03
 2 7 12 4.14 0.51
 2 7 13 3.39 0.49
 2 7 14 3.03 0.46
 2 7 15 5.76 0.62
 2 7 16 0.22 0.36
 2 7 18 64.87 1.25
 2 7 19 1.33 0.39
 2 7 20 5.39 0.58
 2 8 0 19.26 0.89
 2 8 1 275.11 5.97
 2 8 2 13.58 0.73
 2 8 3 0.44 0.42
 2 8 4 10.04 0.96
 2 8 5 3.92 0.48
 2 8 6 51.81 1.33
 2 8 7 0.07 0.31
 2 8 8 0.07 0.25
 2 8 9 21.33 0.69
 2 8 10 2.07 0.37
 2 8 11 0.59 0.33
 2 8 12 1.69 0.36
 2 8 13 7.16 0.61
 2 8 14 48.49 1.33
 2 8 15 10.26 0.62
 2 8 16 1.62 0.39
 2 8 17 0.89 0.39
 2 8 18 10.93 0.81
 2 8 19 35.05 1.62
 2 8 20 1.85 0.55
 2 9 0 0.81 0.37
 2 9 1 185.01 4.58
 2 9 2 29.45 0.96
 2 9 3 89.96 2.21
 2 9 4 11.58 0.81
 2 9 5 14.61 0.71
 2 9 6 16.23 0.73
 2 9 7 24.43 0.89
 2 9 8 19.19 0.67
 2 9 9 9.37 0.59
 2 9 10 42.95 1.18
 2 9 11 1.85 0.37
 2 9 12 0.29 0.34
 2 9 13 0.59 0.37
 2 9 14 0.81 0.37
 2 9 15 2.43 0.44
 2 9 16 11.29 0.68
 2 9 17 35.05 0.96
 2 9 18 1.33 0.44
 2 9 19 5.83 1.11
 2 9 20 2.43 2.73
 2 10 0 0.52 0.29
 2 10 1 57.64 1.62
 2 10 2 37.42 1.03
 2 10 3 211.95 2.96
 2 10 4 42.14 1.18
 2 10 5 34.69 1.11
 2 10 6 1.47 0.29
 2 10 7 23.18 0.72
 2 10 8 48.85 1.03
 2 10 9 1.99 0.37
 2 10 10 5.32 0.62
 2 10 11 2.43 0.49
 2 10 12 17.05 0.89
 2 10 13 27.74 0.96
 2 10 14 11.29 0.66
 2 10 15 43.02 1.03
 2 10 16 0.29 0.39
 2 10 17 0.96 0.39
 2 10 18 2.14 0.56
 2 10 19 0.52 0.44
 2 11 0 41.77 1.25
 2 11 1 6.57 0.51
 2 11 2 1.4 0.29
 2 11 3 0.15 0.26
 2 11 4 10.85 0.66
 2 11 5 4.06 0.51
 2 11 6 6.42 0.52
 2 11 7 357.77 6.57
 2 11 8 0.52 0.31
 2 11 9 198.52 3.1
 2 11 10 23.76 1.03
 2 11 11 1.78 0.48
 2 11 12 36.75 1.55
 2 11 13 0.59 0.36
 2 11 14 12.84 0.69
 2 11 15 0.67 0.39
 2 11 16 2.43 0.46
 2 11 17 62.58 1.33
 2 11 18 8.57 0.81
 2 11 19 42.81 0.96
 2 12 0 212.69 2.73
 2 12 1 83.69 1.78
 2 12 2 35.72 1.11
 2 12 3 75.56 1.55
 2 12 4 17.86 0.89
 2 12 5 76.75 1.47
 2 12 6 0.52 0.31
 2 12 7 2.07 0.37
 2 12 8 0.37 0.35
 2 12 9 0 0.37
 2 12 10 3.61 0.68
 2 12 11 11.29 0.73
 2 12 12 25.98 0.81
 2 12 13 0.29 0.37
 2 12 14 5.9 0.81
 2 12 15 9.3 0.96
 2 12 16 3.32 1.03
 2 12 17 3.47 0.56
 2 12 18 1.69 0.62
 2 13 0 43.99 1.25
 2 13 1 13.21 0.61
 2 13 2 8.57 0.55
 2 13 3 20.73 1.03
 2 13 4 274.08 4.72
 2 13 5 2.65 0.44
 2 13 6 134.76 2.36
 2 13 7 6.5 0.58
 2 13 8 0.44 0.37
 2 13 9 2.43 0.56
 2 13 10 2.73 0.42
 2 13 11 2.07 0.47
 2 13 12 11.58 0.66
 2 13 13 0.37 0.38
 2 13 14 45.97 1.18
 2 13 15 1.78 0.52
 2 13 16 43.17 5.83
 2 13 17 0.67 0.38
 2 14 0 58.75 1.69
 2 14 1 10.93 0.65
 2 14 2 0.22 0.31
 2 14 3 36.31 1.25
 2 14 4 26.71 1.11
 2 14 5 57.49 1.78
 2 14 6 21.48 0.89
 2 14 7 20.44 0.89
 2 14 8 5.68 0.58
 2 14 9 2.81 0.42
 2 14 10 0 0.35
 2 14 11 27.67 0.81
 2 14 12 0.89 0.39
 2 14 13 0.07 0.37
 2 14 14 1.78 0.41
 2 14 15 10.33 0.67
 2 14 16 3.76 0.81
 2 15 0 27.16 0.96
 2 15 1 0.15 0.35
 2 15 2 12.47 0.73
 2 15 3 0.07 0.35
 2 15 4 0.67 0.37
 2 15 5 6.34 0.62
 2 15 6 0.29 0.34
 2 15 7 64.72 1.47
 2 15 8 12.84 0.65
 2 15 9 1.47 0.39
 2 15 10 10.85 0.65
 2 15 11 8.19 0.81
 2 15 12 25.98 1.03
 2 15 13 0.29 0.37
 2 15 14 1.55 0.41
 2 15 15 0.81 0.39
 2 16 0 48.78 1.69
 2 16 1 9.6 0.81
 2 16 2 1.92 0.42
 2 16 3 18.52 1.03
 2 16 4 83.98 1.4
 2 16 5 0.73 0.36
 2 16 6 4.5 0.56
 2 16 7 10.18 0.63
 2 16 8 10.55 0.65
 2 16 9 0.59 0.38
 2 16 10 5.54 0.58
 2 16 11 5.17 0.69
 2 16 12 1.47 0.41
 2 16 13 8.49 0.62
 2 16 14 0.07 0.36
 2 17 0 20.59 1.03
 2 17 1 1.78 0.4
 2 17 2 10.55 0.81
 2 17 3 8.78 0.62
 2 17 4 14.47 0.71
 2 17 5 50.4 1.55
 2 17 6 18.45 0.89
 2 17 7 1.69 0.4
 2 17 8 0.73 0.39
 2 17 9 1.03 0.39
 2 17 10 4.43 0.56
 2 17 11 1.4 0.39
 2 17 12 6.34 0.58
 2 17 13 0.73 0.35
 2 18 0 8.19 1.18
 2 18 1 59.26 1.11
 2 18 2 3.32 0.54
 2 18 3 0.37 0.38
 2 18 4 14.17 0.69
 2 18 5 2.81 0.48
 2 18 6 10.26 0.71
 2 18 7 2.51 0.46
 2 18 8 6.86 0.62
 2 18 9 9.15 0.81
 2 18 10 9.89 0.68
 2 18 11 2.81 0.49
 2 19 0 0.89 0.59
 2 19 1 17.41 0.81
 2 19 2 7.3 0.73
 2 19 3 18.23 0.96
 2 19 4 4.06 0.58
 2 19 5 0.15 0.4
 2 19 6 72.62 1.4
 2 19 7 5.17 0.65
 2 19 8 97.85 2.43
 2 19 9 6.34 1.03
 2 20 0 15.2 0.96
 2 20 1 4.36 0.55
 2 20 2 2.29 0.66
 2 20 3 15.13 0.81
 2 20 4 16.68 0.72
 2 20 5 2.51 0.73
 2 20 6 0.15 0.36
 2 21 0 1.47 0.4
 2 21 1 3.03 0.81
 2 21 2 2.07 0.35
 2 21 3 10.48 0.69
 3 0 0 289.09 4.72
 3 0 2 1.47 0.69
 3 0 4 60.58 2.51
 3 0 6 5.39 0.89
 3 0 10 40.81 2.58
 3 0 12 21.7 1.33
 3 0 14 53.73 2.36
 3 0 18 75.79 1.33
 3 0 20 1.78 0.37
 3 1 0 320.56 9.03
 3 1 1 141.2 2.29
 3 1 2 17.93 0.89
 3 1 3 19.19 1.33
 3 1 4 320.06 5.09
 3 1 5 158.37 3.99
 3 1 6 159.18 4.43
 3 1 7 168.41 4.06
 3 1 8 41.99 0.96
 3 1 9 2.73 0.39
 3 1 10 25.98 0.89
 3 1 11 5.83 0.59
 3 1 12 0.73 0.39
 3 1 13 28.86 1.18
 3 1 14 148.12 2.96
 3 1 15 0.59 0.43
 3 1 16 27.16 0.81
 3 1 17 46.35 0.96
 3 1 18 1.4 0.48
 3 1 19 20.66 0.96
 3 1 20 15.13 1.25
 3 2 0 21.61 1.04
 3 2 1 74.17 2.36
 3 2 3 223.53 6.72
 3 2 4 0 0.26
 3 2 5 16.16 0.81
 3 2 6 29.01 1.03
 3 2 7 39.34 1.33
 3 2 8 60.44 1.18
 3 2 9 2.65 0.58
 3 2 10 35.87 1.03
 3 2 11 0.81 0.37
 3 2 12 48.11 1.18
 3 2 13 39.41 1.11
 3 2 14 1.03 0.41
 3 2 15 5.32 0.81
 3 2 16 11.22 0.59
 3 2 17 14.1 1.78
 3 2 18 18.23 0.68
 3 2 19 14.47 1.25
 3 2 20 5.46 0.56
 3 3 0 199.92 3.39
 3 3 1 798.49 11.8
 3 3 2 22.88 0.96
 3 3 3 24.13 0.69
 3 3 4 0.22 0.25
 3 3 5 65.53 1.33
 3 3 6 2.07 0.36
 3 3 7 8.57 0.67
 3 3 8 2.81 0.41
 3 3 9 6.12 0.54
 3 3 10 6.19 0.56
 3 3 11 162.95 3.99
 3 3 12 37.56 1.11
 3 3 13 8.57 0.66
 3 3 14 15.2 0.73
 3 3 15 6.57 0.69
 3 3 16 11.22 0.59
 3 3 17 10.77 0.96
 3 3 18 4.14 1.18
 3 3 19 0.29 0.54
 3 3 20 12.76 0.62
 3 4 0 12.25 0.89
 3 4 1 351.06 6.05
 3 4 2 324.49 5.09
 3 4 3 350.25 5.24
 3 4 4 665.95 14.03
 3 4 5 182.87 3.92
 3 4 6 17.64 0.73
 3 4 7 24.2 0.73
 3 4 8 103.1 1.69
 3 4 9 0.89 0.26
 3 4 10 0.73 0.26
 3 4 11 21.99 0.73
 3 4 12 41.48 1.11
 3 4 13 33.73 0.96
 3 4 14 48.04 1.18
 3 4 15 120.36 2.43
 3 4 16 28.41 0.89
 3 4 17 0.89 0.36
 3 4 18 2.07 0.39
 3 4 19 30.18 1.03
 3 4 20 1.03 0.38
 3 5 0 336.89 5.68
 3 5 1 261.1 6.42
 3 5 2 0.67 0.29
 3 5 3 1.99 0.44
 3 5 4 31.66 1.03
 3 5 5 9.6 0.65
 3 5 6 26.71 1.03
 3 5 7 2.73 0.39
 3 5 9 59.62 1.03
 3 5 10 5.61 0.52
 3 5 11 102.5 1.69
 3 5 12 52.39 1.03
 3 5 13 5.83 0.55
 3 5 15 30.33 0.81
 3 5 16 0.15 0.34
 3 5 17 8.49 0.59
 3 5 18 4.21 0.54
 3 5 19 5.46 0.52
 3 5 20 2.43 0.45
 3 6 0 0.22 0.33
 3 6 1 127.97 2.58
 3 6 2 358.95 6.57
 3 6 3 4.06 0.55
 3 6 4 39.63 1.18
 3 6 5 1.11 0.31
 3 6 6 51.81 1.33
 3 6 7 11.58 0.62
 3 6 8 22.44 0.69
 3 6 9 18.3 0.62
 3 6 10 62.87 1.03
 3 6 11 3.03 0.41
 3 6 12 0.37 0.3
 3 6 13 5.09 0.55
 3 6 14 61.4 1.33
 3 6 15 24.13 1.11
 3 6 16 28.79 0.81
 3 6 17 0.52 0.36
 3 6 18 23.98 0.73
 3 6 19 12.33 0.62
 3 7 0 22.06 0.96
 3 7 1 44.87 1.4
 3 7 2 22.06 1.11
 3 7 3 133.94 2.58
 3 7 4 17.64 0.81
 3 7 5 1.47 0.34
 3 7 6 103.61 1.92
 3 7 7 0.07 0.26
 3 7 8 6.57 0.51
 3 7 9 40.3 0.89
 3 7 10 0.59 0.29
 3 7 11 18.08 0.65
 3 7 12 2.14 0.37
 3 7 13 7.53 0.58
 3 7 14 28.86 0.96
 3 7 15 40.44 0.96
 3 7 16 0.22 0.35
 3 7 17 32.77 0.89
 3 7 18 26.64 0.81
 3 7 19 0.52 0.47
 3 8 0 31.73 1.11
 3 8 1 5.24 0.51
 3 8 2 32.4 0.81
 3 8 3 113.06 1.78
 3 8 4 117.49 2.29
 3 8 5 79.33 1.55
 3 8 6 0.59 0.31
 3 8 7 92.62 1.69
 3 8 8 77.79 1.25
 3 8 9 11 0.56
 3 8 10 0.15 0.29
 3 8 11 81.03 1.92
 3 8 12 1.18 0.36
 3 8 13 35.87 1.33
 3 8 14 8.86 0.81
 3 8 15 3.61 0.51
 3 8 16 18.68 0.89
 3 8 17 0.89 0.38
 3 8 18 4.28 1.47
 3 9 0 136.6 2.65
 3 9 1 104.2 1.99
 3 9 2 29.23 0.96
 3 9 3 221.03 3.25
 3 9 4 77.63 1.4
 3 9 5 115.93 1.92
 3 9 6 104.2 1.92
 3 9 7 42.88 1.11
 3 9 8 31.95 0.81
 3 9 9 47.97 1.25
 3 9 10 8.12 0.67
 3 9 11 30.33 0.81
 3 9 12 23.02 0.73
 3 9 13 8.35 0.73
 3 9 14 6.94 0.69
 3 9 15 57.56 1.11
 3 9 16 18.23 0.69
 3 9 17 43.17 1.92
 3 9 18 9.44 0.73
 3 10 0 10.77 0.62
 3 10 1 63.98 1.55
 3 10 2 7.16 0.55
 3 10 3 1.03 0.28
 3 10 4 0.15 0.26
 3 10 5 10.33 0.68
 3 10 6 4.28 0.54
 3 10 7 202.8 2.81
 3 10 8 9.52 0.65
 3 10 9 61.47 1.33
 3 10 10 3.1 0.59
 3 10 11 3.39 0.59
 3 10 12 5.46 0.62
 3 10 13 9.6 0.59
 3 10 14 10.48 0.62
 3 10 15 3.47 0.52
 3 10 16 3.47 0.54
 3 10 17 2.07 0.39
 3 11 0 138.88 2.43
 3 11 1 19.33 0.89
 3 11 2 2.14 0.36
 3 11 3 107.96 1.78
 3 11 4 4.87 0.49
 3 11 5 17.86 0.89
 3 11 6 5.32 0.59
 3 11 7 47.89 1.25
 3 11 8 0.44 0.34
 3 11 9 25.16 0.89
 3 11 10 3.03 0.51
 3 11 11 9.15 0.73
 3 11 12 37.12 1.03
 3 11 13 10.33 0.81
 3 11 14 5.76 0.55
 3 11 15 16.09 1.11
 3 11 16 0 0.36
 3 11 17 5.68 1.11
 3 12 0 21.91 0.81
 3 12 1 73.72 1.85
 3 12 2 25.61 0.81
 3 12 3 63.54 1.78
 3 12 4 182.65 3.83
 3 12 5 5.83 0.55
 3 12 6 6.72 0.62
 3 12 7 26.79 0.81
 3 12 8 16.97 0.73
 3 12 9 0.59 0.37
 3 12 10 49.67 1.11
 3 12 11 15.79 0.81
 3 12 12 61.03 1.25
 3 12 13 12.25 0.81
 3 12 14 10.04 0.73
 3 12 15 23.76 1.11
 3 12 16 1.33 0.4
 3 13 0 170.85 2.43
 3 13 1 7.75 0.59
 3 13 2 0.37 0.31
 3 13 3 9.82 0.68
 3 13 4 23.69 1.03
 3 13 5 15.94 0.71
 3 13 6 25.16 0.89
 3 13 7 8.57 0.62
 3 13 8 2.65 0.45
 3 13 9 9 0.59
 3 13 10 14.98 0.65
 3 13 11 0.81 0.4
 3 13 12 49.23 1.03
 3 13 13 4.79 0.56
 3 13 14 6.5 0.81
 3 13 15 3.83 0.54
 3 14 0 4.5 0.55
 3 14 1 29.15 1.25
 3 14 2 15.65 0.81
 3 14 3 85.02 1.78
 3 14 4 157.78 3.03
 3 14 5 43.77 1.4
 3 14 6 0.07 0.31
 3 14 7 3.69 0.49
 3 14 8 84.94 1.47
 3 14 9 7.75 0.55
 3 14 10 3.76 0.51
 3 14 11 0.44 0.45
 3 14 12 20.59 0.73
 3 14 13 13.87 0.73
 3 14 14 3.76 0.51
 3 15 0 95.64 2.73
 3 15 1 8.26 0.73
 3 15 2 0.67 0.39
 3 15 3 12.98 0.81
 3 15 4 1.92 0.36
 3 15 5 0.22 0.33
 3 15 6 30.41 0.96
 3 15 7 0.52 0.34
 3 15 8 0.52 0.34
 3 15 9 0 0.34
 3 15 10 0.29 0.34
 3 15 11 6.12 0.55
 3 15 12 43.91 0.96
 3 15 13 0.07 0.34
 3 16 0 3.03 0.47
 3 16 1 4.21 0.52
 3 16 2 46.86 1.03
 3 16 3 48.49 1.11
 3 16 4 3.92 0.51
 3 16 5 35.35 1.25
 3 16 6 0.15 0.34
 3 16 7 30.48 0.81
 3 16 8 0.52 0.36
 3 16 9 10.77 0.67
 3 16 10 8.64 0.71
 3 16 11 3.25 0.51
 3 16 12 0.07 0.33
 3 17 0 7.97 0.81
 3 17 1 25.24 1.18
 3 17 2 4.95 0.62
 3 17 3 30.18 0.96
 3 17 4 19.12 0.96
 3 17 5 13.65 0.68
 3 17 6 71.95 1.33
 3 17 7 1.78 0.39
 3 17 8 15.65 0.68
 3 17 9 4.36 0.61
 3 17 10 4.36 0.56
 3 17 11 6.12 0.55
 3 18 0 0.81 0.37
 3 18 1 0.81 0.36
 3 18 2 16.09 0.68
 3 18 3 4.95 0.65
 3 18 4 19.26 0.96
 3 18 5 10.4 0.63
 3 18 6 14.83 0.67
 3 18 7 14.91 0.66
 3 18 8 2.43 0.52
 3 19 0 7.3 1.03
 3 19 1 0.81 0.36
 3 19 2 8.04 0.81
 3 19 3 18.01 1.4
 3 19 4 2.88 0.69
 3 19 5 3.99 0.55
 3 19 6 7.16 0.62
 3 19 7 0.37 0.96
 3 20 0 1.55 0.38
 3 20 1 21.91 0.81
 3 20 2 2.36 0.81
 3 20 3 5.9 3.69
 4 0 0 261.39 13.29
 4 0 2 69.15 1.85
 4 0 4 986.68 23.62
 4 0 8 0.67 0.3
 4 0 10 4.28 0.56
 4 0 12 16.23 0.89
 4 0 14 87.97 3.1
 4 0 16 27.45 0.81
 4 0 18 8.12 0.63
 4 1 0 380.73 7.37
 4 1 1 21.03 1.69
 4 1 2 1.62 0.34
 4 1 3 37.71 1.33
 4 1 4 17.79 0.89
 4 1 5 86.71 1.25
 4 1 6 14.98 0.58
 4 1 7 45.39 1.18
 4 1 8 18.3 0.71
 4 1 9 173.79 2.88
 4 1 10 20.3 0.96
 4 1 11 56.53 1.55
 4 1 12 66.41 1.78
 4 1 13 1.4 0.51
 4 1 14 22.44 0.67
 4 1 16 0 0.34
 4 1 17 4.5 0.81
 4 1 18 11.44 0.59
 4 1 19 9.08 0.73
 4 2 0 0.37 0.43
 4 2 1 650.38 11.07
 4 2 2 1.33 0.24
 4 2 3 16.75 0.61
 4 2 4 91.21 1.78
 4 2 5 2.14 0.31
 4 2 6 0.96 0.28
 4 2 7 1.11 0.32
 4 2 8 5.68 0.43
 4 2 9 1.18 0.37
 4 2 10 10.7 0.69
 4 2 11 79.92 1.85
 4 2 12 19.12 0.89
 4 2 13 52.39 1.47
 4 2 14 15.43 0.59
 4 2 15 4.28 0.61
 4 2 17 1.55 0.37
 4 2 19 0 0.34
 4 3 0 75.94 1.55
 4 3 1 22.66 0.62
 4 3 2 116.6 1.92
 4 3 3 70.7 1.92
 4 3 4 0.22 0.29
 4 3 5 11.66 0.52
 4 3 6 35.42 0.96
 4 3 7 27.16 0.81
 4 3 8 14.61 0.58
 4 3 9 3.76 0.52
 4 3 10 67.68 1.62
 4 3 11 21.77 0.81
 4 3 12 3.92 0.61
 4 3 13 0.29 0.62
 4 3 14 6.05 0.51
 4 3 15 1.33 0.34
 4 3 16 0.81 0.34
 4 3 17 27.97 0.73
 4 3 18 1.47 0.54
 4 3 19 19.86 1.62
 4 4 0 43.84 1.03
 4 4 1 126.79 3.18
 4 4 2 77.05 1.69
 4 4 3 163.32 3.54
 4 4 4 4.95 0.43
 4 4 5 22.13 0.69
 4 4 6 100.81 2.29
 4 4 7 104.94 2.14
 4 4 8 20.37 0.89
 4 4 9 28.41 0.81
 4 4 10 3.54 0.68
 4 4 11 3.39 0.51
 4 4 12 2.36 0.81
 4 4 13 17.57 0.89
 4 4 14 39.56 0.81
 4 4 15 22.06 0.69
 4 4 16 2.36 0.38
 4 4 17 4.65 0.52
 4 4 18 28.7 0.81
 4 4 19 3.76 1.25
 4 5 0 5.54 0.73
 4 5 1 186.93 3.25
 4 5 2 5.97 0.58
 4 5 3 13.8 0.56
 4 5 4 7.9 0.69
 4 5 5 30.41 0.96
 4 5 6 27.3 0.96
 4 5 7 19.63 0.63
 4 5 8 43.91 0.89
 4 5 9 15.65 0.63
 4 5 10 9.22 0.56
 4 5 11 20.81 0.73
 4 5 12 0.15 0.44
 4 5 13 21.99 0.89
 4 5 14 4.65 0.51
 4 5 15 3.1 0.49
 4 5 17 8.86 0.56
 4 5 18 11.51 0.56
 4 6 0 538.28 9.6
 4 6 1 189.95 2.14
 4 6 2 201.17 2.36
 4 6 3 2.07 0.48
 4 6 4 5.09 0.52
 4 6 5 9.96 0.58
 4 6 6 6.64 0.45
 4 6 7 42.66 1.55
 4 6 8 26.2 0.54
 4 6 9 32.03 0.81
 4 6 10 38.52 1.03
 4 6 11 1.99 0.42
 4 6 12 223.17 4.95
 4 6 13 1.69 0.34
 4 6 14 9.66 0.58
 4 6 15 7.68 0.56
 4 6 16 0.59 0.34
 4 6 17 3.03 0.48
 4 6 18 0.15 0.33
 4 7 0 15.35 0.59
 4 7 1 99.7 1.47
 4 7 2 1.85 0.31
 4 7 3 190.33 2.58
 4 7 4 88.41 2.58
 4 7 5 1.78 0.31
 4 7 6 0.37 0.27
 4 7 7 18.01 0.96
 4 7 8 145.82 2.29
 4 7 9 15.13 0.69
 4 7 10 16.54 0.73
 4 7 11 30.18 0.89
 4 7 12 4.28 0.56
 4 7 13 0.73 0.32
 4 7 14 0.59 0.34
 4 7 15 10.04 0.58
 4 7 16 13.94 0.62
 4 7 17 17.57 0.66
 4 7 18 7.9 0.52
 4 8 0 3.39 0.46
 4 8 1 78.15 1.92
 4 8 2 4.28 0.52
 4 8 3 230.92 3.1
 4 8 4 40 1.33
 4 8 5 57.93 1.25
 4 8 6 12.33 0.59
 4 8 7 40.14 1.33
 4 8 8 3.32 0.48
 4 8 9 33.21 1.03
 4 8 10 0.22 0.35
 4 8 11 0.52 0.37
 4 8 12 0.44 0.31
 4 8 14 31.14 0.81
 4 8 15 106.04 1.62
 4 8 16 3.83 0.48
 4 8 17 5.24 0.48
 4 9 0 145.31 1.99
 4 9 1 10.55 0.59
 4 9 2 0.07 0.27
 4 9 3 9.15 0.54
 4 9 4 2.14 0.35
 4 9 5 0.73 0.31
 4 9 6 0.29 0.34
 4 9 7 42.43 1.11
 4 9 8 4.58 0.56
 4 9 9 49.74 1.18
 4 9 10 66.05 1.4
 4 9 11 118.22 1.62
 4 9 12 43.91 1.11
 4 9 13 0.67 0.33
 4 9 14 0 0.31
 4 9 15 0.59 0.36
 4 9 16 2.29 0.44
 4 9 17 0.59 0.33
 4 10 0 0.29 0.27
 4 10 1 0.37 0.37
 4 10 2 25.98 0.89
 4 10 3 27.01 0.81
 4 10 4 101.92 1.92
 4 10 5 0.15 0.3
 4 10 6 25.16 1.18
 4 10 7 1.55 0.39
 4 10 8 0 0.34
 4 10 9 16.31 0.81
 4 10 10 5.68 0.52
 4 10 11 22.44 0.73
 4 10 12 17.12 1.03
 4 10 13 0.73 0.35
 4 10 14 7.08 0.56
 4 10 15 56.38 1.11
 4 10 16 4.58 0.51
 4 11 0 1.25 0.31
 4 11 1 7.97 0.52
 4 11 2 0.07 0.29
 4 11 3 39.63 1.25
 4 11 4 0.89 0.34
 4 11 5 31.59 1.11
 4 11 6 17.93 1.11
 4 11 7 76.01 1.92
 4 11 8 4.28 0.58
 4 11 9 43.99 1.4
 4 11 10 19.55 0.65
 4 11 11 2.43 0.58
 4 11 12 0.44 0.34
 4 11 13 4.72 0.96
 4 11 14 5.17 0.56
 4 11 15 18.3 0.69
 4 12 0 61.4 1.47
 4 12 1 33.8 1.4
 4 12 2 3.47 0.49
 4 12 3 0.15 0.33
 4 12 4 23.69 0.89
 4 12 5 12.25 0.71
 4 12 6 0.29 0.36
 4 12 7 34.91 1.03
 4 12 8 0.67 0.31
 4 12 9 20.44 0.73
 4 12 10 18.75 0.72
 4 12 11 21.7 0.89
 4 12 12 26.94 0.89
 4 12 13 18.75 1.03
 4 12 14 22.22 0.73
 4 13 0 53.28 1.55
 4 13 1 2.14 0.41
 4 13 2 66.27 1.78
 4 13 3 0.29 0.34
 4 13 4 43.99 1.18
 4 13 5 0.15 0.36
 4 13 6 26.94 0.96
 4 13 7 1.03 0.33
 4 13 8 36.67 1.25
 4 13 9 16.68 0.68
 4 13 10 33.95 0.89
 4 13 11 17.05 0.71
 4 13 12 7.53 0.96
 4 13 13 0.29 0.37
 4 14 0 18.97 1.03
 4 14 1 106.35 2.65
 4 14 2 0.07 0.36
 4 14 3 18.15 0.62
 4 14 4 0.96 0.31
 4 14 5 0.52 0.31
 4 14 6 40.81 2.07
 4 14 7 7.82 0.54
 4 14 8 3.18 0.48
 4 14 10 10.18 0.96
 4 14 11 29.89 0.81
 4 14 12 22.13 0.89
 4 15 0 24.06 0.89
 4 15 1 11.88 0.89
 4 15 2 15.05 0.65
 4 15 3 0.22 0.32
 4 15 4 0.37 0.31
 4 15 5 5.09 0.51
 4 15 6 16.31 0.65
 4 15 7 9.82 0.56
 4 15 8 18.75 0.67
 4 15 9 3.47 0.71
 4 15 10 2.43 0.39
 4 16 0 33.87 1.78
 4 16 1 0 0.35
 4 16 2 54.39 2.07
 4 16 3 29.23 0.89
 4 16 4 34.76 1.11
 4 16 5 0.96 0.35
 4 16 6 2.88 0.48
 4 16 7 3.03 0.48
 4 16 8 2.43 0.42
 4 16 9 0.44 0.34
 4 17 0 12.33 0.73
 4 17 1 37.49 1.92
 4 17 2 7.08 0.71
 4 17 3 22.58 1.33
 4 17 4 7.9 0.55
 4 17 5 3.99 0.49
 4 17 7 19.93 0.69
 4 17 8 3.76 0.71
 4 18 0 21.77 1.92
 4 18 1 0.15 0.35
 4 18 2 3.1 0.47
 4 18 3 42.43 0.96
 4 18 4 18.08 0.68
 4 18 5 21.99 1.11
 4 18 6 4.28 1.62
 4 19 0 3.76 0.89
 4 19 1 0.44 0.44
 4 19 2 0.81 0.46
 4 19 3 0.15 0.29
 5 0 2 79.11 0.81
 5 0 8 0.52 0.36
 5 0 10 101.03 3.76
 5 0 12 55.2 1.69
 5 0 14 1.99 0.37
 5 0 16 0.44 0.43
 5 1 0 13.73 0.72
 5 1 2 33.87 0.51
 5 1 3 15.43 0.43
 5 1 4 155.27 1.92
 5 1 5 4.79 0.46
 5 1 6 3.54 0.45
 5 1 7 102.36 4.95
 5 1 8 14.39 0.73
 5 1 9 56.46 1.92
 5 1 10 59.78 2.73
 5 1 11 21.4 1.03
 5 1 12 0.52 0.42
 5 1 13 1.18 0.34
 5 1 14 3.25 0.48
 5 1 15 11.73 0.89
 5 1 16 14.83 0.59
 5 1 17 2.73 0.45
 5 2 2 50.78 0.71
 5 2 3 0.15 0.22
 5 2 4 212.39 2.51
 5 2 5 1.03 0.29
 5 2 6 7.9 1.55
 5 2 7 182.36 15.49
 5 2 8 111.21 3.61
 5 2 9 55.12 1.18
 5 2 10 0.22 0.38
 5 2 11 34.84 1.11
 5 2 12 60.07 0.96
 5 2 13 7.9 0.62
 5 2 14 15.94 0.62
 5 2 15 1.99 0.36
 5 2 16 5.9 1.55
 5 2 17 21.26 1.99
 5 3 0 165.46 1.47
 5 3 1 321.09 2.96
 5 3 2 2.88 0.62
 5 3 3 60.44 1.92
 5 3 4 54.98 1.03
 5 3 5 49.96 1.25
 5 3 6 3.83 0.47
 5 3 7 2.65 0.42
 5 3 8 26.71 0.81
 5 3 9 0.07 0.31
 5 3 10 12.84 0.89
 5 3 11 50.33 1.33
 5 3 12 22.66 0.62
 5 3 13 28.86 0.73
 5 3 14 2.07 0.35
 5 3 15 10.77 0.55
 5 3 16 4.43 0.49
 5 3 17 3.76 1.33
 5 4 0 0.15 0.2
 5 4 1 37.56 0.81
 5 4 2 3.61 0.4
 5 4 3 0.81 0.28
 5 4 4 2.96 0.4
 5 4 5 69.96 1.33
 5 4 6 0.07 0.32
 5 4 7 35.2 0.73
 5 4 8 3.1 0.44
 5 4 9 42.81 1.03
 5 4 10 21.26 0.81
 5 4 11 3.1 0.56
 5 4 12 34.47 0.73
 5 4 13 4.72 0.48
 5 4 14 0.22 0.32
 5 4 15 4.06 0.49
 5 4 16 12.55 0.58
 5 4 17 0.22 0.31
 5 5 0 122.43 1.47
 5 5 1 1.4 0.28
 5 5 2 42.06 1.18
 5 5 3 29.45 0.81
 5 5 4 16.97 0.68
 5 5 5 18.82 1.62
 5 5 6 2.73 0.51
 5 5 7 38.16 0.96
 5 5 8 1.99 0.39
 5 5 9 55.94 1.11
 5 5 10 34.84 1.03
 5 5 11 39.19 0.81
 5 5 12 26.05 0.69
 5 5 13 0.89 0.32
 5 5 14 5.9 0.51
 5 5 15 4.58 0.49
 5 5 16 0.81 0.32
 5 5 17 0.44 0.31
 5 6 0 30.11 0.73
 5 6 1 100.36 2.07
 5 6 2 1.92 0.34
 5 6 3 37.05 1.33
 5 6 4 9.74 0.69
 5 6 5 2.14 0.39
 5 6 6 69.44 1.4
 5 6 7 16.54 0.73
 5 6 8 73.65 1.33
 5 6 9 20.3 0.81
 5 6 10 17.86 0.73
 5 6 11 1.55 0.31
 5 6 12 18.08 0.62
 5 6 13 3.39 0.48
 5 6 14 0.37 0.32
 5 6 15 24.8 0.72
 5 6 16 8.64 0.54
 5 7 0 135.94 1.99
 5 7 1 90.7 1.85
 5 7 2 5.68 0.55
 5 7 4 58.22 1.33
 5 7 5 0.29 0.31
 5 7 6 8.35 0.55
 5 7 7 16.31 0.66
 5 7 8 41.63 1.03
 5 7 9 9.52 0.69
 5 7 10 49.45 0.89
 5 7 12 24.87 0.69
 5 7 13 47.16 0.96
 5 7 14 22.73 0.71
 5 7 15 6.86 0.52
 5 7 16 8.04 0.51
 5 8 0 23.98 1.18
 5 8 1 20.73 1.18
 5 8 2 14.98 0.96
 5 8 3 0.37 0.38
 5 8 4 52.03 1.78
 5 8 5 13.58 0.62
 5 8 6 0.81 0.33
 5 8 7 48.2 1.78
 5 8 8 56.6 1.4
 5 8 9 74.31 2.21
 5 8 10 0.15 0.29
 5 8 11 7.9 0.52
 5 8 12 5.54 0.48
 5 8 13 0.44 0.31
 5 8 14 1.99 0.35
 5 8 15 14.61 0.59
 5 9 0 1.33 0.33
 5 9 1 26.94 1.25
 5 9 2 1.69 0.51
 5 9 3 6.57 0.54
 5 9 4 24.94 1.03
 5 9 5 68.78 1.99
 5 9 6 7.82 0.67
 5 9 7 49.15 1.33
 5 9 8 37.71 1.03
 5 9 9 6.94 0.49
 5 9 10 41.99 0.89
 5 9 11 15.72 0.62
 5 9 12 0.07 0.37
 5 9 13 0.37 0.38
 5 9 14 0.37 0.33
 5 9 15 15.72 0.61
 5 10 0 0.44 0.3
 5 10 1 109.36 2.36
 5 10 2 30.7 0.89
 5 10 3 46.71 1.18
 5 10 4 0.44 0.34
 5 10 5 9.66 0.69
 5 10 6 49.23 1.47
 5 10 7 21.11 0.81
 5 10 8 33.35 1.92
 5 10 9 2.14 0.35
 5 10 10 11.44 0.81
 5 10 11 10.77 0.81
 5 10 12 1.03 0.33
 5 10 13 6.34 0.52
 5 10 14 5.32 0.51
 5 11 0 38.01 1.03
 5 11 1 38.01 1.11
 5 11 2 17.12 0.72
 5 11 3 6.19 0.59
 5 11 4 5.76 0.62
 5 11 5 9.74 0.73
 5 11 6 15.35 0.58
 5 11 7 12.91 0.73
 5 11 8 1.33 0.33
 5 11 9 37.85 0.89
 5 11 10 17.41 0.69
 5 11 11 38.89 1.69
 5 11 12 9.3 1.25
 5 11 13 3.54 0.56
 5 12 0 1.78 0.42
 5 12 1 26.2 0.89
 5 12 2 15.13 0.73
 5 12 3 0.07 0.37
 5 12 4 8.57 0.62
 5 12 5 2.14 0.34
 5 12 6 1.33 0.32
 5 12 7 4.79 0.54
 5 12 9 3.61 1.03
 5 12 10 4.14 1.85
 5 12 11 24.29 0.73
 5 12 12 8.78 0.58
 5 13 0 9.08 0.69
 5 13 2 2.36 0.34
 5 13 3 0.67 0.29
 5 13 4 0.22 0.28
 5 13 5 14.91 0.73
 5 13 6 0.96 0.32
 5 13 7 13.14 0.58
 5 13 8 1.47 0.34
 5 13 9 5.01 0.81
 5 13 10 0.96 0.51
 5 13 12 0.96 0.36
 5 14 0 2.14 0.55
 5 14 1 0.22 0.31
 5 14 2 0 0.28
 5 14 3 1.18 0.31
 5 14 4 0.22 0.29
 5 14 5 12.03 0.56
 5 14 6 8.04 0.54
 5 14 7 32.55 0.81
 5 14 8 26.56 1.11
 5 14 9 0.37 0.34
 5 14 10 3.61 0.51
 5 15 0 88.48 7.37
 5 15 1 46.05 1.25
 5 15 2 60 3.18
 5 15 3 11.15 0.89
 5 15 4 1.99 0.35
 5 15 5 15.05 0.61
 5 15 6 4.43 0.73
 5 15 7 0.37 0.31
 5 15 8 3.1 0.67
 5 15 9 10.7 0.55
 5 16 0 0.89 0.33
 5 16 1 16.23 0.81
 5 16 2 0.07 0.37
 5 16 3 18.68 0.63
 5 16 4 24.87 0.81
 5 16 5 14.61 0.61
 5 16 6 26.2 1.4
 5 16 7 10.4 0.54
 5 17 0 7.97 0.52
 5 17 1 0.15 0.31
 5 17 2 1.92 0.4
 5 17 3 7.08 0.51
 5 17 4 6.79 1.18
 5 17 5 3.47 0.45
 5 18 0 2.21 1.25
 5 18 1 0.67 0.41
 5 18 2 0.15 0.54
 6 0 6 92.17 1.69
 6 0 8 78.59 3.83
 6 0 12 125.45 1.69
 6 0 14 1.69 0.39
 6 1 2 91.95 1.11
 6 1 4 161.03 2.21
 6 1 5 0.44 0.31
 6 1 6 0.07 0.31
 6 1 7 11.22 0.69
 6 1 8 43.46 1.85
 6 1 9 1.33 0.49
 6 1 11 2.81 0.41
 6 1 12 26.94 0.81
 6 1 13 1.55 0.35
 6 1 14 0.73 0.31
 6 2 0 5.68 0.3
 6 2 1 16.31 0.49
 6 2 2 8.26 0.69
 6 2 3 3.25 0.36
 6 2 5 14.61 0.62
 6 2 6 111.81 2.21
 6 2 7 49.67 2.51
 6 2 8 13.58 1.62
 6 2 9 1.03 0.51
 6 2 11 6.79 0.45
 6 2 12 6.57 0.48
 6 2 13 0.81 0.31
 6 2 14 4.5 0.48
 6 2 15 4.06 0.73
 6 3 0 11.66 0.42
 6 3 1 8.19 0.39
 6 3 2 1.11 0.26
 6 3 3 20.44 0.61
 6 3 4 0.44 0.3
 6 3 5 4.65 0.52
 6 3 6 0.44 0.37
 6 3 7 56.46 2.36
 6 3 8 29.52 1.11
 6 3 10 87.3 1.18
 6 3 11 43.84 0.81
 6 3 12 7.97 0.49
 6 3 13 6.05 0.48
 6 3 14 7.37 0.51
 6 3 15 15.13 0.59
 6 4 0 0.81 0.23
 6 4 1 6.34 0.44
 6 4 3 61.62 1.11
 6 4 4 44.95 1.25
 6 4 5 54.24 1.33
 6 4 6 12.91 1.18
 6 4 7 16.54 0.89
 6 4 9 25.31 0.62
 6 4 10 1.11 0.29
 6 4 11 8.35 0.49
 6 4 12 11.8 0.54
 6 4 13 0.22 0.3
 6 4 14 19.19 0.62
 6 4 15 77.05 1.18
 6 5 0 14.03 0.52
 6 5 1 0.73 0.29
 6 5 2 21.84 0.66
 6 5 3 77.63 4.36
 6 5 4 9.37 0.69
 6 5 5 9.74 0.81
 6 5 6 1.55 0.47
 6 5 7 170.18 3.39
 6 5 8 12.69 1.11
 6 5 9 128.04 1.55
 6 5 10 0.59 0.28
 6 5 11 1.85 0.31
 6 5 12 1.69 0.32
 6 5 13 0.73 0.31
 6 5 14 0.29 0.31
 6 5 15 1.85 0.34
 6 6 1 0.29 0.31
 6 6 2 27.67 1.47
 6 6 3 6.5 0.81
 6 6 4 20 0.96
 6 6 5 6.05 0.73
 6 6 6 9.22 0.73
 6 6 7 22.13 1.85
 6 6 8 20.66 0.58
 6 6 9 23.18 0.62
 6 6 10 7.3 0.48
 6 6 11 5.61 0.47
 6 6 12 13.87 0.56
 6 6 13 3.03 0.45
 6 7 0 39.03 1.03
 6 7 1 58.67 1.4
 6 7 2 0.73 0.37
 6 7 3 47.45 1.25
 6 7 4 0.67 0.41
 6 7 5 53.36 1.47
 6 7 6 0.15 0.34
 6 7 7 4.65 0.54
 6 7 8 14.83 0.54
 6 7 9 17.19 0.56
 6 7 10 7.3 0.48
 6 7 11 4.58 0.45
 6 7 12 4.28 0.43
 6 7 13 23.4 0.65
 6 7 14 3.1 0.42
 6 8 0 0.15 0.34
 6 8 1 116.38 2.29
 6 8 2 0.73 0.39
 6 8 3 16.01 0.81
 6 8 4 15.79 0.73
 6 8 5 161.39 3.1
 6 8 6 6.57 0.56
 6 8 7 27.38 0.69
 6 8 8 1.4 0.34
 6 8 9 0.22 0.36
 6 8 10 0.07 0.34
 6 8 11 7.9 0.56
 6 8 13 1.4 0.31
 6 9 0 0.37 0.39
 6 9 1 27.83 0.96
 6 9 2 3.69 0.51
 6 9 3 0.22 0.36
 6 9 4 11.36 1.18
 6 9 5 25.46 1.03
 6 9 6 0 0.25
 6 9 7 1.03 0.29
 6 9 8 13.58 0.69
 6 9 9 0.29 0.29
 6 9 10 1.03 0.31
 6 9 11 19.26 0.62
 6 9 12 7.16 0.48
 6 9 13 17.64 0.62
 6 10 0 6.79 0.59
 6 10 1 57.56 1.69
 6 10 2 0.59 0.37
 6 10 3 3.03 0.54
 6 10 4 11.44 0.55
 6 10 5 0.52 0.27
 6 10 6 47 0.89
 6 10 7 64.65 1.11
 6 10 8 28.19 2.65
 6 10 9 25.61 0.69
 6 10 10 0.07 0.31
 6 10 11 2.65 0.49
 6 10 12 18.75 0.69
 6 11 0 1.47 0.42
 6 11 1 41.92 1.25
 6 11 2 31.88 0.69
 6 11 3 0 0.25
 6 11 4 20.81 0.56
 6 11 5 14.32 0.81
 6 11 6 2.36 0.34
 6 11 7 1.33 0.35
 6 11 8 2.29 0.35
 6 11 10 0.07 0.31
 6 11 11 14.03 0.61
 6 12 0 47.09 2.21
 6 12 1 36.75 1.18
 6 12 2 5.97 0.42
 6 12 3 0.15 0.25
 6 12 4 123.25 8.86
 6 12 5 3.47 0.43
 6 12 6 72.32 11.8
 6 12 7 7.46 0.52
 6 12 8 8.42 0.73
 6 12 9 3.03 0.45
 6 12 10 0.52 0.31
 6 13 0 2.21 0.73
 6 13 1 0.22 0.28
 6 13 2 0.59 0.28
 6 13 3 2.88 0.4
 6 13 4 9 0.81
 6 13 5 1.47 0.32
 6 13 6 0.52 0.31
 6 13 7 4.72 0.51
 6 13 8 88.86 1.4
 6 13 9 0.29 0.31
 6 14 0 12.55 0.54
 6 14 1 8.71 0.55
 6 14 2 7.08 0.47
 6 14 3 0.37 0.37
 6 14 4 39.85 1.62
 6 14 5 5.61 0.48
 6 14 6 1.78 0.33
 6 14 7 5.54 0.89
 6 14 8 3.39 0.48
 6 15 0 5.83 0.48
 6 15 2 43.77 2.88
 6 15 3 7.37 0.48
 6 15 4 42.06 0.89
 6 15 5 0.29 0.3
 6 15 6 0.22 0.3
 6 16 0 3.03 0.48
 6 16 1 2.81 0.41
 6 16 2 6.94 0.48
 6 16 3 9.89 0.55
 6 16 4 0.44 0.31
 6 17 0 0.67 0.29
 6 17 1 12.62 0.58
 7 0 4 51.74 1.11
 7 0 6 56.16 1.4
 7 1 1 12.4 0.46
 7 1 2 6.94 0.42
 7 1 3 20.66 0.67
 7 1 4 10.04 0.56
 7 1 5 12.25 0.66
 7 2 0 26.49 0.59
 7 2 1 2.81 0.33
 7 2 2 88.41 1.4
 7 2 3 4.58 0.45
 7 2 4 38.89 1.03
 7 2 5 26.42 0.89
 7 2 6 4.06 0.56
 7 3 1 57.56 2.88
 7 3 2 152.02 2.65
 7 3 3 5.76 0.55
 7 3 4 90.41 1.78
 7 3 5 77.79 1.69
 7 3 6 1.03 0.41
 7 4 0 2.51 0.48
 7 4 1 34.31 0.81
 7 4 3 2.21 0.43
 7 4 5 26.56 1.03
 7 5 0 41.63 1.99
 7 5 1 76.52 4.14
 7 5 2 2.65 0.45
 7 5 3 79.7 1.62
 7 5 4 37.56 1.18
 7 5 5 34.69 1.18
 7 6 0 1.11 0.62
 7 6 1 3.76 0.54
 7 6 2 10.93 0.67
 7 6 3 11.8 0.69
 7 6 4 10.77 0.72
 7 7 0 27.74 1.85
 7 7 1 0.81 0.67
 7 7 2 35.57 1.62
 7 7 3 28.27 1.03
 7 7 11 5.68 0.41
 7 8 0 13.14 0.81
 7 8 1 1.69 0.56
 7 8 10 2.88 0.4
 7 8 11 37.34 0.81
 7 9 0 1.03 0.63
 7 9 9 3.83 0.47
 7 9 10 0.15 0.4
 7 10 6 15.79 0.56
 7 10 7 0.96 0.33
 7 10 8 2.14 0.39
 7 10 9 18.15 0.69
 7 11 2 0.44 0.26
 7 11 3 11.58 0.51
 7 11 4 41.32 0.81
 7 11 5 9.74 0.49
 7 11 6 9.15 0.49
 7 11 7 33.28 0.73
 7 11 8 3.54 0.43
 7 12 0 3.32 0.4
 7 12 1 0.96 0.29
 7 12 2 21.91 0.62
 7 12 3 0.29 0.28
 7 12 4 9.6 0.49
 7 12 5 19.77 0.62
 7 12 6 13.58 0.55
 7 12 7 2.58 0.42
 7 13 0 0.44 0.32
 7 13 1 3.25 0.42
 7 13 2 55.5 0.96
 7 13 3 3.18 0.45
 7 13 4 123.98 1.69
 7 13 5 6.86 0.47
 7 13 6 0.52 0.29
 7 14 0 4.58 0.43
 7 14 1 0.73 0.35
 7 14 2 0.89 0.33
 7 14 4 2.29 0.42
 7 15 0 30.11 0.81
 7 15 1 41.1 0.81
 7 15 2 9.15 0.48
 8 0 2 85.9 1.47
 8 1 2 15.28 1.03
 8 2 1 57.56 1.11
 8 3 0 61.99 1.18
 8 3 1 17.79 0.73
 8 4 0 64.94 1.33

_iucr_refine_fcf_details
;
data_Serin
_computing_structure_refinement   'olex2.refine 1.5 (Bourhis et al., 2015)'
_shelx_refln_list_code            4
loop_
  _space_group_symop_id
  _space_group_symop_operation_xyz
  1  x,y,z
  2  -x,y+1/2,-z+1/2
  3  -x,-y,-z
  4  x,-y-1/2,z-1/2

_space_group_crystal_system       monoclinic
_space_group_IT_number            14
_space_group_name_H-M_alt         'P 1 21/c 1'
_space_group_name_Hall            '-P 2ybc'
_symmetry_space_group_name_H-M    'P 1 21/c 1'
_symmetry_space_group_name_Hall   '-P 2ybc'
_symmetry_Int_Tables_number       14
_cell_length_a                    4.7788
_cell_length_b                    9.1947
_cell_length_c                    10.7764
_cell_angle_alpha                 90
_cell_angle_beta                  106.87
_cell_angle_gamma                 90
_cell_volume                      453.13382
loop_
  _refln_index_h
  _refln_index_k
  _refln_index_l
  _refln_F_squared_calc
  _refln_F_squared_meas
  _refln_F_squared_sigma
  _refln_F_squared_weight
  _refln_observed_status
-8 0 8 15.898 15.179 0.579 73.320 o
-8 0 10 25.412 25.505 0.809 34.789 o
-8 0 12 13.432 14.151 0.729 52.490 o
-8 0 20 11.311 10.606 0.559 87.936 o
-8 1 8 0.003 0.000 0.260 472.566 o
-8 1 9 85.761 90.796 2.507 3.400 o
-8 1 10 9.549 9.287 0.619 75.942 o
-8 1 11 52.693 53.357 1.248 11.847 o
-8 1 12 3.271 3.755 0.519 116.093 o
-8 1 19 5.357 4.424 0.479 132.712 o
-8 1 20 2.464 2.427 0.449 155.881 o
-8 1 21 17.102 17.616 0.589 68.122 o
-8 2 7 71.433 73.620 1.248 8.701 o
-8 2 8 9.744 9.877 0.509 106.875 o
-8 2 9 3.409 3.605 0.449 154.036 o
-8 2 10 46.172 48.045 1.108 15.076 o
-8 2 11 67.021 68.906 1.468 7.958 o
-8 2 12 22.947 23.079 0.889 31.750 o
-8 2 19 1.524 1.688 0.290 375.348 o
-8 2 20 73.281 72.811 1.178 8.979 o
-8 2 21 37.138 35.442 1.328 13.825 o
-8 3 1 19.300 18.874 0.679 52.279 o
-8 3 5 7.698 7.889 0.449 140.792 o
-8 3 6 19.107 21.451 0.659 53.618 o
-8 3 7 23.433 25.126 0.729 41.697 o
-8 3 8 58.399 60.068 1.178 11.409 o
-8 3 9 6.291 6.331 0.539 103.821 o
-8 3 10 13.815 13.711 0.679 59.234 o
-8 3 11 1.122 1.328 0.389 209.240 o
-8 3 19 0.015 0.150 0.250 511.116 o
-8 3 20 16.100 15.109 1.108 23.968 o
-8 4 1 80.791 82.977 1.468 6.584 o
-8 4 2 38.256 38.907 0.959 21.002 o
-8 4 3 38.061 34.643 0.889 23.765 o
-8 4 4 5.853 6.331 0.479 130.368 o
-8 4 5 0.000 0.000 0.290 379.851 o
-8 4 6 0.976 2.806 0.389 208.632 o
-8 4 7 41.417 43.401 2.067 6.387 o
-8 4 9 9.267 9.287 0.629 73.994 o
-8 4 10 3.987 4.424 0.689 66.138 o
-8 4 18 0.586 0.290 0.260 471.895 o
-8 4 19 4.103 4.134 0.399 191.459 o
-8 4 20 1.253 0.589 0.280 405.240 o
-8 5 1 1.496 3.315 0.509 121.981 o
-8 5 2 1.514 1.618 0.479 138.070 o
-8 5 3 93.350 95.960 1.688 4.952 o
-8 5 4 0.088 0.369 0.310 332.373 o
-8 5 5 6.572 6.561 0.539 103.358 o
-8 5 6 11.979 11.275 0.589 79.081 o
-8 5 7 2.548 2.207 0.419 178.666 o
-8 5 8 0.020 0.439 0.369 233.331 o
-8 5 9 8.644 8.918 0.729 56.660 o
-8 5 18 22.571 22.629 0.619 54.046 o
-8 5 19 23.700 23.588 0.629 51.222 o
-8 5 20 0.270 0.290 0.330 293.263 o
-8 6 3 28.789 27.263 0.809 32.597 o
-8 6 4 0.022 0.519 0.449 157.744 o
-8 6 5 2.478 2.876 0.729 59.638 o
-8 6 6 119.404 118.429 13.272 0.175 o
-8 6 7 26.974 26.674 1.328 15.497 o
-8 6 17 23.313 21.960 0.659 49.353 o
-8 6 18 37.492 38.328 0.809 25.890 o
-8 6 19 3.269 2.956 0.409 185.562 o
-8 7 16 0.023 0.220 0.300 354.937 o
-8 7 17 0.013 0.290 0.270 438.183 o
-8 7 18 18.788 18.874 0.609 61.970 o
-8 7 19 0.081 0.369 0.280 407.402 o
-8 8 16 0.048 0.729 0.310 332.313 o
-8 8 17 5.726 4.644 0.519 113.258 o
-8 8 18 1.549 0.889 0.340 274.645 o
-8 9 15 2.943 3.246 0.399 195.084 o
-8 9 16 5.665 6.931 0.489 125.224 o
-8 9 17 46.978 44.659 0.959 17.884 o
-8 10 13 1.902 2.576 0.379 218.458 o
-8 10 14 1.609 0.439 0.360 245.353 o
-8 10 15 8.311 8.918 0.469 127.652 o
-8 10 16 0.037 0.439 0.290 379.798 o
-8 11 12 0.022 0.220 0.290 379.837 o
-8 11 13 10.623 11.864 0.489 110.373 o
-8 11 14 13.602 11.644 0.579 79.012 o
-8 11 15 26.575 29.330 0.689 40.839 o
-8 12 10 0.881 0.589 0.280 406.179 o
-8 12 11 35.126 37.369 0.729 30.306 o
-8 12 12 20.087 20.702 0.609 59.283 o
-8 12 13 8.392 9.727 0.469 126.504 o
-8 13 8 10.395 11.205 0.509 104.342 o
-8 13 9 10.686 11.055 0.509 103.915 o
-8 13 10 0.881 0.889 0.290 378.427 o
-8 13 11 0.768 0.519 0.290 378.995 o
-8 14 6 21.823 22.479 0.609 56.157 o
-8 14 7 19.526 21.001 0.609 59.779 o
-8 14 8 0.861 1.248 0.300 353.391 o
-7 0 8 10.685 10.835 0.469 119.391 o
-7 0 10 0.102 0.290 0.270 438.144 o
-7 0 12 57.543 58.371 1.328 10.230 o
-7 0 14 4.432 4.424 0.619 81.422 o
-7 0 16 1.927 1.987 0.260 462.072 o
-7 0 18 44.148 42.003 0.809 22.495 o
-7 0 20 10.043 8.918 0.539 96.965 o
-7 0 22 5.768 4.424 0.509 117.636 o
-7 1 8 72.615 73.840 3.385 2.340 o
-7 1 9 87.563 91.246 2.646 3.127 o
-7 1 10 81.274 84.605 1.468 6.507 o
-7 1 11 16.833 16.288 0.689 54.293 o
-7 1 12 14.877 14.590 0.809 42.904 o
-7 1 13 31.774 31.837 1.029 21.727 o
-7 1 14 12.609 12.383 0.729 53.553 o
-7 1 15 3.762 3.605 0.619 81.917 o
-7 1 16 0.338 0.519 0.230 603.151 o
-7 1 17 13.025 12.383 0.509 97.820 o
-7 1 18 5.703 4.943 0.449 148.910 o
-7 1 19 39.874 38.398 0.809 24.875 o
-7 1 20 1.189 1.328 0.310 330.295 o
-7 1 21 41.922 39.426 0.889 21.645 o
-7 1 22 2.005 2.137 0.389 207.707 o
-7 2 6 128.653 126.977 1.468 3.628 o
-7 2 8 34.082 35.152 1.468 12.095 o
-7 2 9 17.132 16.358 0.649 59.399 o
-7 2 10 20.928 21.081 0.729 44.920 o
-7 2 11 2.901 2.956 0.439 162.118 o
-7 2 12 45.507 46.796 1.248 13.216 o
-7 2 13 17.218 17.097 0.889 35.043 o
-7 2 14 1.855 1.847 0.509 122.167 o
-7 2 15 6.873 7.150 0.709 60.994 o
-7 2 16 0.504 0.369 0.260 471.970 o
-7 2 17 34.760 33.824 1.178 17.056 o
-7 2 18 16.765 16.358 0.559 75.061 o
-7 2 19 1.425 1.248 0.320 309.681 o
-7 2 20 17.221 17.386 0.889 34.990 o
-7 2 21 6.812 6.042 0.479 128.915 o
-7 2 22 12.196 11.784 0.719 55.337 o
-7 3 1 1.595 1.398 0.290 375.620 o
-7 3 3 0.018 0.220 0.220 659.991 o
-7 3 6 24.639 24.986 0.619 50.501 o
-7 3 8 45.328 46.137 1.618 9.216 o
-7 3 9 2.138 2.287 0.369 230.092 o
-7 3 10 130.668 135.675 2.207 2.667 o
-7 3 11 101.156 104.278 1.917 4.035 o
-7 3 12 36.920 36.700 1.328 13.777 o
-7 3 13 1.553 1.618 0.539 109.176 o
-7 3 15 1.967 2.207 0.459 149.770 o
-7 3 16 9.109 8.029 0.489 117.837 o
-7 3 17 11.405 10.915 0.519 99.339 o
-7 3 18 47.011 45.987 0.889 19.081 o
-7 3 19 10.925 9.877 1.328 17.609 o
-7 3 20 27.287 26.454 0.719 39.253 o
-7 3 21 10.133 9.877 0.679 63.474 o
-7 3 22 2.440 2.357 0.619 82.598 o
-7 4 1 1.873 1.618 0.290 374.093 o
-7 4 5 17.340 14.670 0.519 84.069 o
-7 4 6 67.133 71.043 1.108 10.210 o
-7 4 8 0.819 0.889 0.310 331.429 o
-7 4 9 18.240 18.794 0.729 47.652 o
-7 4 10 32.934 33.465 0.959 23.393 o
-7 4 11 12.104 12.313 0.959 32.544 o
-7 4 12 0.211 0.220 0.389 210.004 o
-7 4 13 13.537 13.492 0.809 43.752 o
-7 4 14 65.061 65.441 2.726 3.482 o
-7 4 15 100.600 102.361 1.328 5.400 o
-7 4 16 26.805 24.836 1.029 23.879 o
-7 4 17 2.550 2.646 0.449 155.679 o
-7 4 18 7.771 7.520 0.509 112.472 o
-7 4 19 0.254 0.220 0.290 379.744 o
-7 4 20 3.959 3.825 0.449 153.066 o
-7 4 21 0.029 0.070 0.290 379.848 o
-7 4 22 4.795 4.424 0.449 151.158 o
-7 5 1 98.552 98.606 2.876 2.612 o
-7 5 2 1.594 1.778 0.369 231.472 o
-7 5 4 6.986 6.931 0.479 127.751 o
-7 5 5 0.026 0.290 0.280 407.441 o
-7 5 6 16.593 16.587 0.619 64.421 o
-7 5 8 1.845 1.328 0.379 219.506 o
-7 5 9 39.177 37.958 1.468 11.534 o
-7 5 10 25.166 25.425 0.889 30.414 o
-7 5 11 0.736 0.439 0.679 69.062 o
-7 5 12 0.038 0.369 0.399 199.648 o
-7 5 13 66.060 65.741 1.688 6.918 o
-7 5 14 0.003 0.070 0.369 233.349 o
-7 5 15 36.135 33.614 0.689 32.577 o
-7 5 16 0.503 0.290 0.290 379.510 o
-7 5 17 14.492 13.412 0.549 83.325 o
-7 5 18 15.483 15.109 1.029 27.624 o
-7 5 19 8.751 7.889 0.519 106.694 o
-7 5 20 2.959 2.876 0.449 155.090 o
-7 5 21 0.110 0.150 0.290 379.823 o
-7 6 1 5.321 5.313 0.509 117.639 o
-7 6 2 0.963 0.959 0.310 331.129 o
-7 6 3 36.592 34.194 1.987 7.132 o
-7 6 4 2.822 2.956 1.029 30.017 o
-7 6 5 0.173 0.220 0.310 332.369 o
-7 6 6 85.998 84.385 1.688 5.495 o
-7 6 8 0.002 0.150 0.350 260.777 o
-7 6 9 60.286 63.893 1.987 5.817 o
-7 6 10 17.022 17.097 0.889 35.113 o
-7 6 11 4.656 4.783 0.619 81.216 o
-7 6 12 16.300 15.109 1.029 27.460 o
-7 6 13 0.684 0.889 0.379 220.878 o
-7 6 14 24.813 25.425 0.629 49.119 o
-7 6 15 18.816 18.275 1.328 16.729 o
-7 6 16 49.647 50.481 3.465 2.448 o
-7 6 17 8.281 8.558 0.539 99.831 o
-7 6 18 45.934 43.041 2.067 6.259 o
-7 6 19 0.750 0.589 0.310 331.741 o
-7 6 20 15.765 14.810 0.709 53.178 o
-7 6 21 1.240 0.959 0.310 330.589 o
-7 7 1 5.088 4.574 0.549 102.295 o
-7 7 2 10.448 10.316 0.589 81.507 o
-7 7 3 0.214 0.369 0.320 311.881 o
-7 7 4 0.817 0.809 0.340 275.705 o
-7 7 5 3.143 2.806 0.449 154.910 o
-7 7 6 0.333 0.519 0.360 246.373 o
-7 7 8 16.220 16.358 1.029 27.349 o
-7 7 9 0.014 0.070 0.399 199.659 o
-7 7 10 119.007 117.171 2.427 2.758 o
-7 7 11 16.431 16.138 0.959 31.026 o
-7 7 12 0.135 0.220 0.360 246.472 o
-7 7 13 2.204 2.287 0.310 325.586 o
-7 7 14 14.990 15.988 0.579 74.035 o
-7 7 15 2.877 2.726 0.459 148.697 o
-7 7 16 1.205 0.889 0.290 377.651 o
-7 7 17 2.206 1.847 0.729 59.749 o
-7 7 18 0.028 0.070 0.290 379.848 o
-7 7 19 3.309 2.876 0.729 59.494 o
-7 7 20 42.617 40.685 3.026 3.229 o
-7 7 21 4.937 4.574 0.449 150.761 o
-7 8 1 59.566 57.781 2.207 5.077 o
-7 8 2 48.320 46.726 1.778 7.804 o
-7 8 3 0.043 0.369 0.350 260.760 o
-7 8 4 53.712 55.495 1.398 10.127 o
-7 8 5 18.444 18.655 1.618 11.561 o
-7 8 6 10.382 9.647 1.248 19.915 o
-7 8 8 7.444 7.889 0.689 63.962 o
-7 8 9 18.683 19.094 0.959 29.994 o
-7 8 10 17.505 17.167 0.889 34.928 o
-7 8 11 26.969 26.903 1.108 20.932 o
-7 8 12 3.935 4.054 0.389 201.552 o
-7 8 13 3.353 2.806 0.409 185.545 o
-7 8 14 42.180 41.494 2.876 3.547 o
-7 8 15 0.154 0.369 0.280 407.361 o
-7 8 16 2.001 1.778 0.310 327.298 o
-7 8 17 33.553 33.534 5.892 0.906 o
-7 8 18 5.356 5.313 1.248 20.295 o
-7 8 19 2.030 1.847 0.399 197.719 o
-7 8 20 0.116 0.220 0.340 276.323 o
-7 9 1 77.907 77.015 2.137 4.551 o
-7 9 2 2.630 2.646 0.489 131.510 o
-7 9 3 2.185 2.357 0.449 156.185 o
-7 9 4 1.771 1.548 0.649 75.403 o
-7 9 5 4.795 4.354 0.679 67.803 o
-7 9 6 57.785 61.386 2.357 4.578 o
-7 9 8 79.446 84.605 2.067 4.594 o
-7 9 9 2.195 2.357 0.549 104.895 o
-7 9 10 0.012 0.369 0.250 511.071 o
-7 9 11 20.936 21.001 0.579 62.115 o
-7 9 12 1.461 1.618 0.290 375.708 o
-7 9 13 6.761 6.491 0.449 144.861 o
-7 9 14 0.050 0.070 0.300 354.945 o
-7 9 15 19.840 18.944 2.646 4.451 o
-7 9 16 1.841 1.917 0.340 273.013 o
-7 9 17 15.010 14.960 2.067 7.300 o
-7 9 18 26.712 25.795 2.876 3.725 o
-7 9 19 30.666 29.919 5.163 1.179 o
-7 10 8 12.201 12.673 0.559 85.085 o
-7 10 9 40.295 40.974 0.729 26.668 o
-7 10 10 0.616 0.809 0.270 437.086 o
-7 10 11 31.937 34.263 0.729 33.060 o
-7 10 12 9.333 9.807 0.509 107.713 o
-7 10 13 11.357 10.985 1.029 28.728 o
-7 10 14 6.954 6.781 0.509 114.351 o
-7 10 15 1.581 1.398 0.340 274.127 o
-7 10 16 0.000 0.070 0.290 379.850 o
-7 10 17 56.085 52.319 15.469 0.132 o
-7 10 19 1.603 1.778 0.340 273.699 o
-7 11 4 25.109 25.945 0.649 46.736 o
-7 11 5 15.882 16.428 0.549 78.489 o
-7 11 6 27.165 28.591 0.689 40.669 o
-7 11 8 8.862 7.290 0.489 119.085 o
-7 11 9 117.291 123.662 1.548 3.906 o
-7 11 10 0.699 0.959 0.290 378.725 o
-7 11 11 22.346 23.878 0.649 50.381 o
-7 11 12 0.001 0.220 0.290 379.841 o
-7 11 13 6.911 6.781 0.449 144.157 o
-7 11 14 0.101 0.290 0.280 407.411 o
-7 11 15 5.792 5.003 0.729 58.585 o
-7 11 16 0.652 0.809 0.310 331.726 o
-7 11 17 5.719 5.383 1.688 11.135 o
-7 11 18 20.421 21.231 0.719 46.178 o
-7 12 1 3.467 3.385 0.419 176.307 o
-7 12 2 0.355 0.519 0.270 437.801 o
-7 12 3 3.490 2.726 0.449 154.521 o
-7 12 4 41.208 43.261 0.809 23.372 o
-7 12 5 25.552 27.483 0.689 42.367 o
-7 12 6 13.064 13.851 0.619 70.006 o
-7 12 8 5.971 5.892 0.459 141.407 o
-7 12 11 0.356 0.439 0.270 437.851 o
-7 12 12 6.096 6.331 0.449 146.579 o
-7 12 13 5.837 5.752 0.519 112.459 o
-7 12 14 44.690 44.659 5.003 1.233 o
-7 12 15 6.569 5.453 0.489 124.956 o
-7 12 16 0.007 0.369 0.310 332.396 o
-7 13 1 4.258 3.535 0.409 182.927 o
-7 13 2 12.484 12.823 0.559 84.542 o
-7 13 3 0.056 0.150 0.300 354.938 o
-7 13 4 6.566 6.931 0.479 128.546 o
-7 13 5 5.746 6.631 0.539 104.268 o
-7 13 6 24.865 25.575 0.809 35.055 o
-7 13 8 28.328 27.702 0.709 38.753 o
-7 13 9 0.582 0.589 0.290 379.228 o
-7 13 10 2.071 1.987 0.310 326.673 o
-7 13 11 0.002 0.070 0.270 438.208 o
-7 13 12 23.367 22.699 1.178 19.850 o
-7 13 13 1.165 1.108 0.369 232.446 o
-7 13 14 8.415 8.109 0.469 128.352 o
-7 13 15 1.200 0.729 1.688 11.183 o
-7 14 2 9.117 9.138 0.539 98.199 o
-7 14 3 2.059 2.646 0.419 179.008 o
-7 14 4 51.154 54.825 1.029 14.708 o
-7 14 5 22.682 22.479 0.729 43.168 o
-7 14 6 4.022 3.825 0.479 134.940 o
-7 14 8 0.182 0.150 0.280 407.406 o
-7 14 9 7.296 6.931 1.029 29.531 o
-7 14 10 6.716 6.631 0.679 66.482 o
-7 14 11 10.341 10.316 0.889 38.242 o
-7 14 12 3.272 2.956 0.419 177.021 o
-7 14 13 1.266 1.108 0.629 80.367 o
-7 15 1 6.933 6.931 0.479 127.852 o
-7 15 2 0.659 1.029 0.310 331.564 o
-7 15 3 0.998 0.889 0.320 310.831 o
-7 15 4 9.984 10.536 0.609 77.168 o
-7 15 5 0.814 1.029 0.310 331.325 o
-7 15 6 7.943 7.070 1.618 12.063 o
-7 15 8 0.567 0.290 0.310 332.104 o
-7 15 9 16.221 16.208 0.729 49.961 o
-7 15 10 10.438 10.915 1.029 28.874 o
-7 15 11 27.354 27.053 2.137 6.546 o
-7 16 2 0.019 0.519 0.320 311.925 o
-7 16 3 43.453 46.866 1.029 17.118 o
-7 16 4 2.468 2.067 0.369 229.647 o
-7 16 5 4.349 4.714 0.479 133.946 o
-7 16 6 1.176 1.328 0.340 274.896 o
-6 0 8 135.488 144.813 1.618 3.070 o
-6 0 10 215.675 220.580 7.360 0.435 o
-6 0 12 0.002 0.070 0.340 276.344 o
-6 0 14 100.237 102.361 1.548 4.893 o
-6 0 16 21.258 22.030 0.809 37.869 o
-6 0 18 110.997 107.234 1.398 4.672 o
-6 0 20 18.527 18.655 0.659 55.533 o
-6 0 22 9.534 9.357 0.519 104.139 o
-6 1 6 186.012 202.674 1.847 1.747 o
-6 1 7 5.943 6.491 0.350 231.998 o
-6 1 8 26.978 28.152 1.178 18.838 o
-6 1 9 0.158 0.150 0.250 511.048 o
-6 1 10 73.084 75.907 1.917 5.409 o
-6 1 11 38.062 37.000 3.315 2.754 o
-6 1 12 56.181 56.523 1.248 11.225 o
-6 1 13 0.364 0.369 0.330 293.201 o
-6 1 14 57.476 57.412 1.398 9.689 o
-6 1 15 55.395 55.934 1.248 11.355 o
-6 1 16 11.789 11.784 0.659 64.947 o
-6 1 17 11.409 11.205 0.679 62.091 o
-6 1 18 171.291 160.881 1.987 2.079 o
-6 1 19 7.103 6.561 0.509 114.292 o
-6 1 20 9.099 8.988 0.519 105.202 o
-6 1 21 0.429 0.589 0.310 332.093 o
-6 1 22 0.272 0.220 0.340 276.282 o
-6 1 23 3.767 4.054 0.449 153.185 o
-6 2 5 62.295 62.864 0.729 15.110 o
-6 2 6 3.603 3.605 0.290 357.497 o
-6 2 7 7.852 8.558 0.379 186.938 o
-6 2 8 12.292 12.164 0.489 106.177 o
-6 2 9 28.006 28.591 0.729 37.363 o
-6 2 10 63.926 64.852 1.328 9.287 o
-6 2 11 60.249 61.986 1.248 10.436 o
-6 2 12 33.400 32.356 1.398 13.297 o
-6 2 13 0.073 0.070 0.280 407.457 o
-6 2 14 38.629 38.398 1.029 19.212 o
-6 2 15 43.717 43.850 1.108 15.912 o
-6 2 16 21.984 21.301 0.809 37.680 o
-6 2 17 25.628 25.276 1.178 19.291 o
-6 2 18 2.947 2.646 0.419 177.789 o
-6 2 19 0.498 0.369 0.280 407.032 o
-6 2 20 0.639 1.248 1.029 30.104 o
-6 2 21 17.666 16.657 1.328 16.898 o
-6 2 22 5.334 4.943 0.479 132.353 o
-6 2 23 5.598 5.003 0.579 91.742 o
-6 3 1 0.004 0.070 0.200 798.632 o
-6 3 2 74.798 72.152 0.889 10.631 o
-6 3 3 28.958 28.591 0.539 50.840 o
-6 3 4 103.292 105.387 1.108 5.693 o
-6 3 5 10.132 8.988 0.429 142.992 o
-6 3 6 1.393 1.778 0.559 101.564 o
-6 3 7 1.224 1.618 0.300 352.041 o
-6 3 8 37.152 39.356 0.809 25.816 o
-6 3 9 106.880 110.839 3.535 1.849 o
-6 3 10 7.709 7.070 0.549 98.216 o
-6 3 11 0.223 0.150 0.310 332.364 o
-6 3 12 68.804 72.222 1.548 7.287 o
-6 3 13 29.027 29.190 0.729 36.492 o
-6 3 14 4.476 4.354 0.479 134.017 o
-6 3 15 39.831 39.067 1.328 13.293 o
-6 3 16 0.549 0.519 0.350 260.529 o
-6 3 17 51.733 51.220 1.548 9.182 o
-6 3 18 3.791 3.465 0.489 130.075 o
-6 3 19 0.971 0.959 0.330 292.330 o
-6 3 20 0.433 0.369 0.310 332.182 o
-6 3 21 33.266 31.028 1.548 11.285 o
-6 3 22 0.231 0.290 0.310 332.331 o
-6 3 23 10.351 8.988 0.709 58.749 o
-6 4 2 95.796 96.689 2.806 2.745 o
-6 4 3 24.332 24.686 0.809 35.565 o
-6 4 4 23.757 23.878 1.248 17.828 o
-6 4 5 85.772 89.758 2.207 4.015 o
-6 4 6 0.817 1.029 0.240 551.553 o
-6 4 7 160.519 170.458 2.067 2.108 o
-6 4 8 0.363 0.439 0.280 407.151 o
-6 4 9 39.936 38.837 1.328 13.294 o
-6 4 10 0.191 0.150 0.449 157.746 o
-6 4 11 52.478 52.628 1.248 11.920 o
-6 4 12 4.274 4.274 0.519 114.995 o
-6 4 13 103.945 107.813 2.576 2.867 o
-6 4 14 34.740 34.044 1.548 11.074 o
-6 4 15 27.814 27.413 1.178 18.762 o
-6 4 16 29.497 29.110 1.548 11.609 o
-6 4 17 5.808 5.532 0.489 126.100 o
-6 4 18 1.057 0.729 0.310 331.166 o
-6 4 19 8.576 7.450 0.889 38.989 o
-6 4 20 25.855 25.056 0.729 40.028 o
-6 4 21 27.579 26.234 0.729 38.441 o
-6 4 22 6.411 5.892 0.479 129.775 o
-6 4 23 1.947 1.778 0.340 272.927 o
-6 5 1 155.705 154.390 1.917 2.375 o
-6 5 2 6.183 5.962 0.809 47.593 o
-6 5 3 327.234 334.815 4.134 0.522 o
-6 5 4 65.920 65.591 1.328 9.068 o
-6 5 5 8.656 8.339 0.469 127.523 o
-6 5 6 3.292 3.315 0.449 154.393 o
-6 5 7 12.975 13.052 0.589 76.690 o
-6 5 8 1.242 1.398 0.340 274.734 o
-6 5 9 4.177 3.605 0.509 119.854 o
-6 5 10 20.424 20.272 1.108 22.815 o
-6 5 11 17.408 17.766 0.719 49.696 o
-6 5 12 8.343 8.249 0.679 65.145 o
-6 5 13 84.042 86.003 1.688 5.545 o
-6 5 14 26.391 26.304 0.809 34.073 o
-6 5 15 164.329 168.840 3.176 1.503 o
-6 5 16 0.105 0.070 0.369 233.343 o
-6 5 17 7.462 7.670 0.549 98.152 o
-6 5 18 1.159 1.178 0.330 291.873 o
-6 5 19 14.774 13.781 0.589 73.848 o
-6 5 20 10.042 9.287 0.549 93.594 o
-6 5 21 1.353 1.029 0.330 291.667 o
-6 5 22 0.326 0.369 0.310 332.257 o
-6 5 23 1.333 1.328 0.330 291.426 o
-6 6 1 8.965 8.249 0.549 95.835 o
-6 6 2 14.922 13.562 1.029 27.883 o
-6 6 3 1.679 1.917 0.340 273.383 o
-6 6 4 65.054 66.699 2.067 5.300 o
-6 6 5 54.714 52.768 1.029 14.231 o
-6 6 6 0.706 0.959 0.389 209.681 o
-6 6 7 60.468 62.565 1.328 9.727 o
-6 6 8 20.290 19.903 1.328 16.522 o
-6 6 9 22.352 22.330 1.108 22.272 o
-6 6 10 67.720 67.878 2.207 4.737 o
-6 6 11 22.675 22.030 1.328 16.190 o
-6 6 12 56.209 56.743 1.847 6.782 o
-6 6 13 9.061 8.698 0.659 68.264 o
-6 6 14 31.463 31.247 1.328 14.735 o
-6 6 15 0.134 0.369 0.379 221.201 o
-6 6 16 30.152 28.821 2.137 6.471 o
-6 6 17 1.519 1.398 0.320 309.292 o
-6 6 18 6.061 5.453 0.489 125.771 o
-6 6 19 5.032 5.233 0.689 65.647 o
-6 6 20 2.587 2.507 0.449 155.714 o
-6 6 21 0.213 0.070 0.310 332.381 o
-6 6 22 20.242 19.384 0.959 29.500 o
-6 7 1 18.716 18.425 0.729 47.446 o
-6 7 2 7.866 7.290 0.649 71.570 o
-6 7 3 35.826 33.015 1.468 12.037 o
-6 7 4 65.043 62.425 4.274 1.598 o
-6 7 5 1.249 1.548 0.360 245.100 o
-6 7 6 5.049 4.943 0.589 89.163 o
-6 7 7 170.866 170.089 6.711 0.561 o
-6 7 8 1.433 1.468 0.409 189.088 o
-6 7 9 137.174 143.934 2.576 2.199 o
-6 7 10 0.717 0.889 0.330 292.695 o
-6 7 11 9.380 9.207 0.619 76.133 o
-6 7 12 10.458 10.466 0.629 72.403 o
-6 7 13 1.114 1.029 0.369 232.539 o
-6 7 14 38.024 38.687 1.468 11.603 o
-6 7 15 6.946 7.000 1.548 13.189 o
-6 7 16 3.166 2.646 0.419 177.447 o
-6 7 17 6.141 5.962 0.509 116.132 o
-6 7 18 0.862 1.029 0.369 232.769 o
-6 7 19 8.361 7.590 0.539 100.394 o
-6 7 20 11.163 10.316 0.559 88.358 o
-6 7 21 31.927 31.397 2.287 5.652 o
-6 7 22 1.265 1.328 0.320 309.940 o
-6 8 1 1.045 1.108 0.389 209.396 o
-6 8 2 21.547 20.562 0.809 38.101 o
-6 8 3 105.255 103.919 3.096 2.272 o
-6 8 4 1.374 1.328 0.379 220.089 o
-6 8 5 60.284 60.648 1.398 9.293 o
-6 8 6 0.745 0.809 0.379 220.865 o
-6 8 7 96.112 100.893 1.778 4.541 o
-6 8 8 0.833 1.178 0.340 275.478 o
-6 8 9 15.300 14.810 0.809 42.657 o
-6 8 10 29.364 29.110 1.248 16.728 o
-6 8 11 15.081 14.890 0.959 31.538 o
-6 8 12 12.886 12.453 1.029 28.354 o
-6 8 13 0.764 0.669 0.360 246.081 o
-6 8 14 38.830 39.796 1.548 10.566 o
-6 8 15 46.172 43.041 2.427 4.747 o
-6 8 16 0.001 0.070 0.330 293.346 o
-6 8 17 90.674 89.838 12.533 0.199 o
-6 8 18 1.120 1.178 0.350 259.665 o
-6 8 19 14.672 14.151 1.618 11.790 o
-6 8 20 7.343 6.851 0.519 109.676 o
-6 8 21 7.455 7.520 0.509 112.986 o
-6 9 1 64.589 61.247 2.137 5.143 o
-6 9 2 8.019 7.520 0.619 78.035 o
-6 9 3 15.946 15.179 0.729 50.498 o
-6 9 4 1.576 1.618 0.439 164.140 o
-6 9 5 16.683 16.208 0.889 35.389 o
-6 9 6 53.050 53.068 1.548 9.018 o
-6 9 7 163.576 173.334 3.246 1.463 o
-6 9 8 6.494 6.261 0.559 96.724 o
-6 9 9 8.975 9.138 0.809 46.357 o
-6 9 10 0.495 0.519 0.369 233.175 o
-6 9 11 0.065 0.070 0.330 293.342 o
-6 9 12 0.103 0.220 0.350 260.762 o
-6 9 13 0.922 0.809 0.270 436.315 o
-6 9 14 8.308 7.889 0.729 57.053 o
-6 9 15 9.925 9.507 0.519 103.322 o
-6 9 16 17.119 16.358 2.427 5.306 o
-6 9 17 86.552 84.685 11.784 0.225 o
-6 9 18 53.782 52.918 8.109 0.476 o
-6 9 19 10.555 10.246 1.548 13.056 o
-6 9 20 2.755 2.646 0.429 170.019 o
-6 9 21 1.258 1.108 0.340 274.939 o
-6 10 1 0.120 0.220 0.340 276.322 o
-6 10 2 0.494 0.519 0.340 276.101 o
-6 10 3 0.092 0.070 0.310 332.409 o
-6 10 4 47.060 47.026 1.178 13.957 o
-6 10 5 66.020 67.728 2.137 5.011 o
-6 10 6 116.645 121.974 2.137 3.114 o
-6 10 7 0.246 0.150 0.419 181.078 o
-6 10 8 12.620 12.603 0.889 37.296 o
-6 10 9 2.375 2.576 0.479 137.213 o
-6 10 10 4.916 4.863 0.549 102.318 o
-6 10 11 21.045 21.371 1.178 20.300 o
-6 10 12 0.061 0.070 0.260 472.555 o
-6 10 13 1.525 1.847 0.729 59.825 o
-6 10 14 8.936 8.628 0.559 92.542 o
-6 10 15 0.000 0.070 0.320 311.967 o
-6 10 16 13.469 13.192 1.248 19.539 o
-6 10 17 1.694 1.688 0.369 231.390 o
-6 10 18 16.693 17.097 2.137 6.805 o
-6 10 19 0.486 0.959 0.389 209.798 o
-6 10 20 10.078 10.466 2.067 7.383 o
-6 11 1 65.594 67.508 1.688 6.896 o
-6 11 2 0.384 0.369 0.369 233.250 o
-6 11 3 23.189 22.849 0.959 28.090 o
-6 11 4 22.110 21.740 1.108 22.373 o
-6 11 5 1.413 1.328 0.399 198.695 o
-6 11 6 0.123 0.070 0.310 332.404 o
-6 11 7 27.630 28.012 1.029 23.268 o
-6 11 8 1.541 1.548 0.449 157.007 o
-6 11 9 6.005 5.672 0.589 88.206 o
-6 11 10 31.374 31.327 2.576 4.528 o
-6 11 11 23.071 21.960 2.507 4.908 o
-6 11 12 16.528 15.549 1.398 15.460 o
-6 11 13 1.353 1.178 0.310 330.088 o
-6 11 14 3.840 3.605 0.729 59.309 o
-6 11 15 2.465 2.207 0.619 82.612 o
-6 11 16 1.612 1.468 0.350 258.687 o
-6 11 17 1.813 1.618 0.340 273.418 o
-6 11 18 0.114 0.070 0.369 233.342 o
-6 11 19 1.869 2.067 0.889 40.253 o
-6 12 1 4.081 4.134 0.399 191.514 o
-6 12 2 26.741 25.945 0.809 33.985 o
-6 12 3 2.143 2.137 0.419 179.210 o
-6 12 4 44.069 41.344 1.178 14.880 o
-6 12 5 10.878 11.275 0.689 60.826 o
-6 12 6 56.953 53.138 11.055 0.258 o
-6 12 7 6.365 6.561 1.688 11.120 o
-6 12 8 47.634 44.959 0.809 20.731 o
-6 12 9 1.269 0.959 0.280 404.628 o
-6 12 10 13.488 12.233 0.519 94.073 o
-6 12 11 8.483 8.249 1.328 17.772 o
-6 12 12 11.414 10.915 0.579 82.411 o
-6 12 13 6.573 6.561 0.469 134.013 o
-6 12 14 6.102 5.892 0.479 130.317 o
-6 12 15 9.349 9.138 1.029 29.154 o
-6 12 16 25.432 26.234 2.427 5.176 o
-6 12 17 0.289 0.290 0.419 181.062 o
-6 12 18 32.120 32.506 7.000 0.645 o
-6 13 1 4.609 4.574 0.419 172.717 o
-6 13 2 119.422 117.101 4.424 1.261 o
-6 13 3 2.074 1.778 0.310 327.042 o
-6 13 4 199.416 207.238 2.507 1.399 o
-6 13 5 9.712 9.287 0.479 119.425 o
-6 13 6 9.985 9.647 0.479 118.372 o
-6 13 7 6.933 6.711 0.469 133.132 o
-6 13 8 36.353 36.111 2.726 4.000 o
-6 13 10 0.022 0.150 0.290 379.844 o
-6 13 11 0.809 0.889 0.310 331.444 o
-6 13 12 16.792 15.848 0.589 69.741 o
-6 13 13 0.653 0.439 0.469 144.525 o
-6 13 14 66.624 67.139 3.825 1.939 o
-6 13 15 11.225 11.275 1.847 9.196 o
-6 13 16 1.852 1.847 0.889 40.260 o
-6 13 17 10.167 10.166 3.755 2.253 o
-6 14 1 24.734 24.547 1.108 21.605 o
-6 14 2 23.426 22.919 1.398 14.660 o
-6 14 3 23.782 22.479 2.806 3.936 o
-6 14 5 11.224 10.536 1.618 11.950 o
-6 14 6 0.424 0.669 0.310 332.061 o
-6 14 7 0.397 0.290 0.409 189.979 o
-6 14 8 2.983 2.726 0.379 216.140 o
-6 14 9 0.321 0.220 0.290 379.700 o
-6 14 10 14.442 14.590 1.618 11.790 o
-6 14 11 14.391 14.450 0.579 75.969 o
-6 14 12 1.921 1.917 0.340 272.823 o
-6 14 13 15.802 14.810 0.649 61.499 o
-6 14 14 2.639 2.507 0.389 206.330 o
-6 14 15 23.200 23.079 2.207 6.262 o
-6 14 16 1.262 1.778 0.959 34.632 o
-6 15 1 11.901 11.934 1.248 19.720 o
-6 15 2 0.102 0.070 0.330 293.338 o
-6 15 3 0.244 0.439 0.310 332.285 o
-6 15 4 19.763 19.973 2.646 4.448 o
-6 15 5 0.077 0.220 0.479 138.648 o
-6 15 6 0.502 0.369 0.310 332.126 o
-6 15 7 0.016 0.150 0.310 332.414 o
-6 15 8 14.010 13.412 0.709 54.951 o
-6 15 9 9.012 8.698 0.809 46.417 o
-6 15 10 35.732 37.589 2.726 3.999 o
-6 15 11 0.182 0.220 0.300 354.889 o
-6 15 12 12.861 12.094 0.809 44.341 o
-6 15 14 5.282 5.892 1.108 25.674 o
-6 16 1 4.845 5.532 0.459 143.881 o
-6 16 2 0.068 0.150 0.310 332.407 o
-6 16 3 7.810 8.109 0.959 33.736 o
-6 16 4 21.331 22.330 1.847 8.843 o
-6 16 5 0.608 0.729 0.369 233.059 o
-6 16 6 19.898 20.123 1.917 8.302 o
-6 16 7 3.889 3.755 0.509 120.057 o
-6 16 9 1.525 1.468 0.330 290.893 o
-6 16 10 0.026 0.000 0.290 379.851 o
-6 16 11 2.712 2.726 0.449 155.461 o
-6 16 12 9.091 8.988 0.889 38.707 o
-6 17 1 0.075 0.729 0.320 311.862 o
-6 17 2 4.371 4.943 0.689 65.931 o
-6 17 3 46.062 47.096 6.931 0.651 o
-6 17 4 17.007 16.727 5.163 1.190 o
-6 17 5 0.363 0.439 0.479 138.616 o
-6 17 6 12.178 12.164 0.619 71.882 o
-6 17 7 53.397 53.497 6.182 0.809 o
-6 17 8 1.021 1.029 0.340 275.334 o
-6 17 9 12.241 11.784 0.619 72.017 o
-5 0 4 170.856 186.386 3.026 1.470 o
-5 0 6 260.753 273.268 5.313 0.563 o
-5 0 8 0.723 0.669 0.230 601.597 o
-5 0 10 0.197 0.220 0.649 75.608 o
-5 0 12 11.805 12.313 0.619 72.198 o
-5 0 14 0.004 0.070 0.280 407.466 o
-5 0 16 225.006 233.692 9.587 0.282 o
-5 0 18 192.538 202.305 4.574 0.875 o
-5 0 20 22.608 21.810 0.729 43.460 o
-5 0 22 2.366 2.427 0.419 178.760 o
-5 0 24 7.308 7.150 0.519 109.508 o
-5 1 3 30.410 31.687 1.029 22.092 o
-5 1 4 125.865 130.592 2.357 2.630 o
-5 1 6 61.879 64.053 1.468 8.523 o
-5 1 7 4.183 4.274 0.320 291.502 o
-5 1 8 15.051 15.768 0.629 64.985 o
-5 1 9 49.843 52.249 0.959 16.296 o
-5 1 10 1.479 1.548 0.310 329.289 o
-5 1 11 61.081 63.014 1.178 10.883 o
-5 1 12 123.477 126.688 1.847 3.292 o
-5 1 13 0.031 0.220 0.270 438.188 o
-5 1 14 80.824 82.108 1.917 5.023 o
-5 1 15 0.997 0.959 0.330 292.295 o
-5 1 16 0.589 0.589 0.330 292.969 o
-5 1 17 1.169 1.248 0.389 209.233 o
-5 1 18 67.943 67.728 1.778 6.346 o
-5 1 19 3.204 2.726 0.479 136.429 o
-5 1 20 5.684 5.003 0.509 117.377 o
-5 1 21 50.251 48.494 1.248 12.472 o
-5 1 22 8.765 7.590 0.959 33.627 o
-5 1 23 10.681 10.466 0.649 68.247 o
-5 1 24 41.186 39.356 1.468 11.297 o
-5 2 1 0.697 1.108 0.539 109.447 o
-5 2 2 12.460 11.275 0.809 44.676 o
-5 2 3 334.920 362.956 11.055 0.187 o
-5 2 4 141.517 148.358 2.956 1.864 o
-5 2 6 0.072 0.150 0.260 472.539 o
-5 2 7 5.482 5.672 0.389 194.133 o
-5 2 8 92.749 91.156 4.354 1.423 o
-5 2 9 0.012 0.000 0.230 603.884 o
-5 2 10 178.910 184.829 2.726 1.543 o
-5 2 11 1.819 1.778 0.340 273.226 o
-5 2 12 4.997 5.083 0.559 98.649 o
-5 2 13 111.665 115.703 1.778 3.830 o
-5 2 14 124.986 126.308 2.646 2.385 o
-5 2 15 149.640 153.951 2.507 2.055 o
-5 2 16 3.309 3.246 0.509 120.787 o
-5 2 17 8.221 7.959 0.619 77.689 o
-5 2 18 16.727 16.517 0.809 41.570 o
-5 2 19 0.655 0.809 0.290 378.941 o
-5 2 20 1.799 1.548 0.320 308.378 o
-5 2 21 9.499 8.768 0.559 91.721 o
-5 2 22 4.451 4.424 0.489 128.765 o
-5 2 23 1.542 1.618 0.350 258.679 o
-5 2 24 3.181 3.176 0.709 62.861 o
-5 3 1 251.667 249.610 2.067 1.072 o
-5 3 2 114.350 113.276 2.287 3.040 o
-5 3 3 0.044 0.220 0.379 221.223 o
-5 3 4 12.954 10.096 1.778 9.900 o
-5 3 6 62.632 65.741 1.029 11.820 o
-5 3 7 128.705 135.675 2.287 2.619 o
-5 3 8 0.705 0.669 0.260 471.210 o
-5 3 9 32.049 31.098 0.809 30.027 o
-5 3 10 7.533 7.590 0.519 108.844 o
-5 3 11 193.552 199.718 2.876 1.343 o
-5 3 12 7.026 6.851 0.479 127.751 o
-5 3 13 8.354 7.670 0.519 107.509 o
-5 3 14 16.985 16.517 0.729 49.328 o
-5 3 15 24.632 24.027 0.889 30.900 o
-5 3 16 0.030 0.000 0.360 246.493 o
-5 3 17 2.301 2.287 0.469 143.230 o
-5 3 18 44.764 44.290 1.328 12.407 o
-5 3 19 31.366 30.369 0.729 34.613 o
-5 3 20 5.187 5.163 0.469 137.837 o
-5 3 21 44.833 43.491 0.959 18.578 o
-5 3 22 11.931 11.564 0.589 78.960 o
-5 3 23 18.847 18.345 0.679 52.915 o
-5 3 24 0.357 0.889 0.320 311.616 o
-5 4 1 2.616 2.646 0.310 323.031 o
-5 4 2 79.680 79.951 1.778 5.560 o
-5 4 3 38.858 40.904 0.809 24.778 o
-5 4 4 44.283 45.758 0.729 23.754 o
-5 4 6 39.320 40.086 1.248 14.542 o
-5 4 7 26.638 26.084 0.689 42.060 o
-5 4 8 4.791 4.424 0.419 172.466 o
-5 4 9 0.888 1.248 0.300 353.334 o
-5 4 10 2.027 1.987 0.350 257.329 o
-5 4 11 11.417 11.345 0.549 89.970 o
-5 4 12 13.231 13.711 0.729 52.757 o
-5 4 13 18.070 17.836 0.729 48.110 o
-5 4 14 0.018 0.150 0.310 332.414 o
-5 4 15 10.793 10.386 0.649 68.187 o
-5 4 16 6.923 6.851 0.689 64.487 o
-5 4 17 89.219 89.538 1.847 4.801 o
-5 4 18 0.026 0.150 0.290 379.843 o
-5 4 19 0.602 0.519 0.300 354.424 o
-5 4 20 2.046 1.778 0.340 272.689 o
-5 4 21 13.597 12.962 0.589 75.940 o
-5 4 22 4.776 4.494 0.509 118.767 o
-5 4 23 8.832 8.628 0.559 92.674 o
-5 5 1 48.510 47.685 1.248 12.754 o
-5 5 2 5.279 5.453 0.419 169.982 o
-5 5 3 88.397 88.220 1.618 5.522 o
-5 5 4 27.715 29.480 0.959 25.638 o
-5 5 6 5.769 5.003 0.509 117.268 o
-5 5 7 64.914 67.658 1.548 7.684 o
-5 5 8 31.865 32.356 0.809 29.812 o
-5 5 9 55.449 56.893 1.548 8.706 o
-5 5 10 133.425 142.007 2.207 2.575 o
-5 5 11 16.120 15.918 0.809 42.008 o
-5 5 12 78.383 78.483 2.137 4.518 o
-5 5 13 135.277 136.934 2.806 2.079 o
-5 5 14 0.100 0.220 0.369 233.336 o
-5 5 15 1.693 1.688 0.389 208.443 o
-5 5 16 1.179 1.029 0.379 220.441 o
-5 5 17 17.576 16.657 0.809 41.120 o
-5 5 18 0.209 0.150 0.300 354.893 o
-5 5 19 2.150 1.847 0.340 272.340 o
-5 5 20 7.145 6.631 0.489 122.964 o
-5 5 21 38.942 37.589 1.108 17.436 o
-5 5 22 17.319 17.386 0.669 55.977 o
-5 5 23 0.031 0.000 0.320 311.967 o
-5 6 1 0.239 0.220 0.260 472.413 o
-5 6 2 57.905 57.921 1.248 10.938 o
-5 6 3 4.758 4.714 0.489 128.187 o
-5 6 4 180.347 179.086 2.207 1.775 o
-5 6 6 13.727 13.921 0.579 77.269 o
-5 6 7 18.002 18.495 0.719 48.992 o
-5 6 8 2.483 2.427 0.389 206.688 o
-5 6 9 9.645 9.807 0.649 69.357 o
-5 6 10 32.014 32.576 1.029 21.572 o
-5 6 11 3.491 2.956 0.409 185.143 o
-5 6 12 7.955 7.889 0.549 97.398 o
-5 6 13 28.696 27.413 1.108 20.534 o
-5 6 14 112.401 112.767 5.672 0.854 o
-5 6 15 0.087 0.150 0.350 260.769 o
-5 6 16 7.146 7.290 0.619 78.807 o
-5 6 17 34.126 34.643 2.427 5.006 o
-5 6 18 23.366 22.030 0.669 48.280 o
-5 6 19 1.308 1.468 0.360 245.073 o
-5 6 20 3.823 3.685 0.479 135.260 o
-5 6 21 18.677 17.985 0.649 57.014 o
-5 6 22 9.803 8.848 0.559 91.264 o
-5 6 23 0.166 0.150 0.320 311.936 o
-5 7 1 309.478 311.077 3.915 0.588 o
-5 7 2 9.870 8.628 0.809 46.143 o
-5 7 3 57.455 56.603 1.847 6.731 o
-5 7 4 26.285 25.346 0.729 39.630 o
-5 7 6 4.604 4.204 0.619 81.391 o
-5 7 7 9.218 9.427 0.579 86.029 o
-5 7 8 12.822 12.453 0.609 73.032 o
-5 7 9 41.275 42.892 1.688 8.963 o
-5 7 10 162.629 160.442 2.287 2.014 o
-5 7 11 27.566 27.053 1.328 15.411 o
-5 7 12 36.400 35.302 1.248 15.297 o
-5 7 13 111.536 117.101 2.287 3.057 o
-5 7 14 6.711 6.631 0.609 81.870 o
-5 7 15 99.543 103.030 2.137 3.677 o
-5 7 16 0.171 0.220 0.369 233.325 o
-5 7 17 1.285 1.398 0.310 329.987 o
-5 7 18 6.087 5.602 0.659 71.018 o
-5 7 19 3.380 2.956 0.459 148.000 o
-5 7 20 14.037 13.342 0.809 43.565 o
-5 7 21 7.271 6.711 0.519 109.881 o
-5 7 22 49.982 48.933 1.398 10.801 o
-5 8 1 46.100 44.889 1.029 16.755 o
-5 8 2 32.869 32.795 0.809 29.227 o
-5 8 3 13.928 13.492 0.679 59.231 o
-5 8 4 83.334 83.207 1.548 6.129 o
-5 8 6 24.697 24.906 1.248 17.640 o
-5 8 7 135.896 133.758 2.507 2.332 o
-5 8 8 27.842 26.084 1.029 23.459 o
-5 8 9 25.413 23.878 1.029 24.348 o
-5 8 10 23.492 22.629 0.959 28.030 o
-5 8 11 0.000 0.150 0.300 354.946 o
-5 8 12 10.585 10.685 0.689 61.226 o
-5 8 13 60.281 59.849 3.315 2.558 o
-5 8 14 45.588 44.659 1.847 7.512 o
-5 8 15 33.858 34.713 1.618 10.317 o
-5 8 16 2.139 1.987 0.330 288.666 o
-5 8 17 45.452 46.067 0.959 18.091 o
-5 8 18 16.206 15.409 0.649 60.801 o
-5 8 19 15.607 14.810 1.108 24.066 o
-5 8 20 0.028 0.000 0.330 293.347 o
-5 8 21 0.544 0.439 0.330 293.064 o
-5 8 22 3.942 3.915 0.449 153.022 o
-5 9 1 18.625 17.316 0.809 40.433 o
-5 9 2 57.447 52.029 1.987 6.127 o
-5 9 3 30.669 28.371 1.029 22.449 o
-5 9 4 37.356 34.793 1.108 18.031 o
-5 9 6 27.032 26.834 1.029 23.569 o
-5 9 7 205.681 201.855 3.176 1.182 o
-5 9 8 16.710 16.587 1.029 27.224 o
-5 9 9 19.703 19.234 1.618 11.495 o
-5 9 10 2.279 2.067 0.419 179.092 o
-5 9 11 44.616 45.468 2.507 4.489 o
-5 9 12 30.115 28.751 1.398 13.792 o
-5 9 13 23.763 22.629 0.959 27.947 o
-5 9 14 15.229 14.221 0.959 31.584 o
-5 9 15 45.896 48.564 0.959 17.668 o
-5 9 16 0.017 0.150 0.310 332.414 o
-5 9 17 14.706 12.823 0.609 70.618 o
-5 9 18 11.130 11.714 0.729 54.623 o
-5 9 19 13.328 12.453 0.959 32.254 o
-5 9 20 7.624 7.520 0.649 71.654 o
-5 9 21 0.091 0.000 0.310 332.414 o
-5 10 1 2.574 2.207 0.389 206.722 o
-5 10 2 91.777 91.086 1.847 4.686 o
-5 10 3 227.893 236.049 3.315 0.981 o
-5 10 4 148.055 150.715 3.246 1.634 o
-5 10 6 16.880 16.288 0.889 35.306 o
-5 10 7 106.510 105.167 2.576 2.849 o
-5 10 8 4.758 4.644 0.539 106.265 o
-5 10 9 1.744 1.778 0.389 208.320 o
-5 10 10 2.487 2.067 0.439 163.128 o
-5 10 11 15.466 15.259 1.108 24.053 o
-5 10 12 1.331 1.398 0.389 209.010 o
-5 10 13 0.935 0.959 0.369 232.737 o
-5 10 14 34.113 35.741 1.029 20.646 o
-5 10 15 63.063 65.960 1.108 11.044 o
-5 10 16 64.730 68.836 1.178 10.103 o
-5 10 17 0.397 0.369 0.330 293.183 o
-5 10 18 9.643 10.386 0.589 82.393 o
-5 10 19 6.188 5.602 0.549 100.760 o
-5 10 20 4.614 4.943 0.519 114.321 o
-5 10 21 0.830 0.809 0.340 275.691 o
-5 11 1 3.618 3.535 0.479 135.581 o
-5 11 2 5.419 5.313 0.509 117.517 o
-5 11 3 7.380 7.150 0.539 101.996 o
-5 11 4 6.512 6.411 0.549 99.987 o
-5 11 6 8.847 8.249 0.579 87.120 o
-5 11 7 52.077 50.851 1.468 9.853 o
-5 11 8 28.494 27.263 1.248 16.975 o
-5 11 9 1.378 1.548 0.389 208.885 o
-5 11 10 36.160 35.152 1.917 7.595 o
-5 11 11 84.979 90.207 2.357 3.708 o
-5 11 12 55.656 56.893 2.956 3.183 o
-5 11 13 3.555 3.685 0.619 81.987 o
-5 11 14 1.229 1.178 0.379 220.321 o
-5 11 15 14.501 14.590 0.809 43.075 o
-5 11 16 0.083 0.220 0.340 276.329 o
-5 11 17 2.628 2.726 0.479 136.948 o
-5 11 18 0.038 0.290 0.340 276.331 o
-5 11 19 0.057 0.000 0.519 118.141 o
-5 11 20 0.944 0.809 0.350 260.085 o
-5 12 1 10.564 10.386 0.889 38.176 o
-5 12 2 3.822 3.825 0.579 93.321 o
-5 12 3 21.055 19.903 0.959 29.183 o
-5 12 4 0.452 0.439 0.330 293.128 o
-5 12 6 66.989 66.549 3.315 2.490 o
-5 12 7 16.714 16.428 1.029 27.240 o
-5 12 8 3.480 3.535 0.619 82.047 o
-5 12 9 6.024 5.532 0.689 65.194 o
-5 12 10 47.524 46.427 1.778 7.851 o
-5 12 11 0.024 0.070 0.280 407.465 o
-5 12 12 2.339 2.137 0.340 271.437 o
-5 12 13 0.480 0.369 0.320 311.725 o
-5 12 14 1.396 1.248 0.449 157.185 o
-5 12 15 6.327 6.182 0.549 100.310 o
-5 12 16 8.743 9.138 0.579 86.738 o
-5 12 17 4.952 4.943 0.579 92.243 o
-5 12 18 16.985 18.565 0.809 40.940 o
-5 12 19 4.147 3.915 0.959 34.413 o
-5 13 1 9.376 9.357 0.889 38.597 o
-5 13 2 70.916 70.384 1.987 5.336 o
-5 13 3 4.408 4.354 0.579 92.809 o
-5 13 4 11.611 10.606 0.689 60.550 o
-5 13 6 12.779 12.533 0.959 32.370 o
-5 13 7 28.923 28.232 1.029 22.911 o
-5 13 8 1.756 1.917 0.330 289.816 o
-5 13 9 8.490 8.029 0.719 58.450 o
-5 13 10 36.003 36.930 0.809 26.843 o
-5 13 11 0.000 0.000 0.300 354.950 o
-5 13 12 0.978 0.809 0.429 172.451 o
-5 13 13 1.520 1.248 0.340 274.381 o
-5 13 14 53.377 56.303 1.108 13.154 o
-5 13 15 2.786 3.026 0.459 148.634 o
-5 13 16 0.224 0.150 0.310 332.363 o
-5 13 17 2.751 3.315 0.449 155.076 o
-5 13 18 10.572 10.985 1.029 28.849 o
-5 14 1 0.042 0.220 0.369 233.342 o
-5 14 2 80.552 79.302 8.109 0.466 o
-5 14 3 14.775 14.740 0.729 51.428 o
-5 14 4 74.072 73.620 8.848 0.396 o
-5 14 6 26.171 22.919 0.659 46.265 o
-5 14 7 0.826 0.669 0.290 378.760 o
-5 14 8 0.107 0.070 0.290 379.835 o
-5 14 9 1.550 1.328 0.320 309.302 o
-5 14 10 11.816 10.915 0.689 60.297 o
-5 14 11 5.488 5.003 0.549 101.740 o
-5 14 12 0.336 0.220 0.310 332.295 o
-5 14 13 22.023 22.919 0.729 43.481 o
-5 14 14 19.745 18.874 0.959 29.720 o
-5 14 15 15.406 16.877 0.659 59.385 o
-5 14 16 7.420 8.698 0.549 97.564 o
-5 14 17 0.511 0.889 0.310 331.852 o
-5 15 1 54.125 53.807 3.176 2.828 o
-5 15 2 27.009 25.725 1.029 23.715 o
-5 15 3 3.912 3.315 0.449 153.522 o
-5 15 4 34.502 33.904 2.876 3.642 o
-5 15 6 2.953 2.726 0.479 136.663 o
-5 15 7 34.622 33.165 1.029 20.841 o
-5 15 8 12.458 12.603 0.619 71.347 o
-5 15 9 1.342 1.468 0.340 274.504 o
-5 15 10 86.657 93.153 1.468 5.964 o
-5 15 11 60.020 63.454 1.178 10.987 o
-5 15 12 95.718 102.291 1.618 4.910 o
-5 15 13 7.289 7.070 0.509 113.608 o
-5 15 14 7.760 7.070 0.729 57.470 o
-5 15 15 0.000 0.070 0.260 472.565 o
-5 15 16 2.540 2.137 0.369 229.421 o
-5 16 1 1.189 1.328 0.360 245.323 o
-5 16 2 41.225 41.424 3.026 3.236 o
-5 16 3 51.100 48.274 3.465 2.446 o
-5 16 4 42.100 38.548 0.889 21.730 o
-5 16 6 0.594 0.519 0.340 276.032 o
-5 16 7 33.974 36.770 0.889 24.849 o
-5 16 8 7.814 7.360 0.559 94.687 o
-5 16 9 6.486 6.631 0.619 79.527 o
-5 16 10 14.941 15.329 0.629 65.344 o
-5 16 11 14.154 14.450 0.729 51.929 o
-5 16 12 1.977 1.847 0.340 272.770 o
-5 16 14 9.761 10.386 1.328 17.658 o
-5 17 1 35.256 36.191 2.876 3.627 o
-5 17 2 0.210 0.519 0.340 276.250 o
-5 17 3 25.726 25.056 1.029 24.122 o
-5 17 4 28.422 29.770 0.889 28.278 o
-5 17 6 15.636 15.848 0.809 42.255 o
-5 17 7 13.352 14.221 0.629 67.643 o
-5 17 8 2.404 2.287 0.419 178.801 o
-5 17 9 1.456 1.178 0.340 274.556 o
-5 17 10 2.142 1.917 0.350 257.148 o
-5 17 12 2.708 2.507 0.389 206.200 o
-5 18 1 9.421 11.135 0.959 33.206 o
-5 18 2 0.327 0.000 0.459 150.957 o
-5 18 3 2.679 3.685 0.809 48.419 o
-5 18 4 5.699 6.561 0.559 97.361 o
-5 18 6 0.023 0.150 0.340 276.341 o
-5 18 7 17.986 19.973 0.689 51.780 o
-5 18 8 2.791 2.806 0.459 148.745 o
-5 18 9 14.370 15.259 2.067 7.307 o
-4 0 4 75.170 75.977 4.204 1.595 o
-4 0 6 253.764 267.226 4.134 0.724 o
-4 0 8 862.024 926.380 22.849 0.038 o
-4 0 10 18.541 19.094 0.809 40.026 o
-4 0 12 30.909 31.467 1.328 14.786 o
-4 0 14 0.385 0.369 0.250 510.651 o
-4 0 16 21.892 21.810 0.679 48.696 o
-4 0 18 201.813 206.499 3.755 1.034 o
-4 0 20 21.183 18.495 0.809 38.826 o
-4 0 22 10.440 10.536 0.729 55.335 o
-4 0 24 15.533 15.988 1.108 23.988 o
-4 1 1 180.445 187.185 3.026 1.407 o
-4 1 2 22.844 24.167 0.729 42.453 o
-4 1 3 582.589 641.607 16.208 0.078 o
-4 1 4 378.735 399.516 5.962 0.333 o
-4 1 5 28.043 29.190 1.108 20.486 o
-4 1 6 34.899 35.442 1.248 15.501 o
-4 1 7 97.898 96.399 2.507 3.150 o
-4 1 8 104.008 107.384 2.876 2.501 o
-4 1 9 0.406 0.290 0.310 332.230 o
-4 1 10 5.063 5.752 0.689 65.537 o
-4 1 11 17.408 17.766 0.689 53.197 o
-4 1 12 4.703 4.943 0.509 118.595 o
-4 1 13 74.949 75.168 1.917 5.355 o
-4 1 14 17.978 18.345 0.619 61.780 o
-4 1 15 64.952 65.811 1.108 10.808 o
-4 1 16 2.158 2.287 0.389 207.355 o
-4 1 17 0.007 0.000 0.290 379.851 o
-4 1 18 9.861 9.647 0.589 82.565 o
-4 1 19 0.936 0.809 0.389 209.584 o
-4 1 20 5.683 5.383 0.549 101.375 o
-4 1 21 6.279 6.042 0.579 90.762 o
-4 1 22 8.948 8.768 0.619 76.720 o
-4 1 23 0.488 0.889 0.469 144.513 o
-4 1 24 0.136 0.290 0.429 172.758 o
-4 1 25 6.348 7.360 0.809 47.383 o
-4 2 1 40.780 38.248 1.468 11.381 o
-4 2 2 442.340 483.243 6.931 0.241 o
-4 2 3 126.235 133.538 3.605 1.619 o
-4 2 4 80.875 85.484 1.917 4.963 o
-4 2 5 9.006 9.207 0.519 105.173 o
-4 2 6 61.532 63.384 1.688 7.227 o
-4 2 7 3.270 3.755 0.419 176.330 o
-4 2 8 0.095 0.150 0.310 332.401 o
-4 2 9 123.368 124.171 2.726 2.341 o
-4 2 10 3.668 3.535 0.439 160.595 o
-4 2 11 182.918 189.183 2.726 1.499 o
-4 2 12 49.334 49.742 1.108 14.369 o
-4 2 13 5.632 5.752 0.459 142.213 o
-4 2 14 91.617 90.936 1.847 4.694 o
-4 2 15 6.050 6.182 0.489 125.209 o
-4 2 16 31.217 30.808 0.809 30.502 o
-4 2 18 8.116 7.959 0.649 71.175 o
-4 2 19 3.554 3.605 0.519 115.927 o
-4 2 20 19.419 17.027 0.889 34.256 o
-4 2 21 65.457 65.371 1.548 7.723 o
-4 2 22 6.282 6.182 0.729 58.219 o
-4 2 23 0.736 0.889 0.369 232.923 o
-4 2 24 55.296 57.272 1.548 8.703 o
-4 2 25 21.665 20.053 0.729 44.762 o
-4 3 1 117.439 119.318 3.385 1.864 o
-4 3 2 62.633 64.482 1.328 9.426 o
-4 3 3 54.636 55.275 1.548 8.822 o
-4 3 4 59.681 61.247 1.328 9.869 o
-4 3 5 13.624 13.272 0.579 77.862 o
-4 3 6 4.682 4.863 0.449 150.964 o
-4 3 7 155.082 156.837 3.315 1.533 o
-4 3 8 0.801 0.669 0.310 331.618 o
-4 3 9 49.286 48.784 1.987 6.470 o
-4 3 10 154.072 162.349 2.427 2.013 o
-4 3 11 33.739 34.793 0.959 22.945 o
-4 3 12 219.584 232.004 3.315 1.021 o
-4 3 13 14.963 15.030 0.589 72.761 o
-4 3 14 24.114 24.027 0.729 41.604 o
-4 3 15 0.003 0.070 0.280 407.467 o
-4 3 16 3.331 3.465 0.469 141.656 o
-4 3 17 116.425 117.260 2.137 3.164 o
-4 3 18 5.595 5.313 0.549 101.493 o
-4 3 19 4.305 4.204 0.509 119.427 o
-4 3 20 39.977 40.315 0.959 20.315 o
-4 3 21 17.149 16.947 0.729 49.066 o
-4 3 22 19.659 19.603 0.809 39.326 o
-4 3 23 0.175 0.150 0.379 221.212 o
-4 3 24 17.385 16.657 0.889 35.062 o
-4 4 1 31.516 32.506 0.959 23.977 o
-4 4 2 13.997 14.370 0.889 36.599 o
-4 4 3 2.826 2.956 0.389 205.525 o
-4 4 4 182.053 191.609 3.315 1.282 o
-4 4 5 98.023 96.249 2.287 3.515 o
-4 4 6 25.632 26.973 0.889 29.924 o
-4 4 7 15.262 15.549 0.729 50.834 o
-4 4 8 0.031 0.150 0.310 332.412 o
-4 4 9 2.240 2.876 0.649 75.177 o
-4 4 10 28.082 29.410 1.178 18.552 o
-4 4 11 75.306 79.302 1.778 5.759 o
-4 4 12 1.477 1.398 0.330 291.068 o
-4 4 13 6.310 6.112 0.479 129.759 o
-4 4 14 8.402 7.739 0.509 111.229 o
-4 4 15 6.859 6.491 0.579 90.043 o
-4 4 16 24.577 24.027 0.729 41.279 o
-4 4 17 0.609 0.589 0.330 292.951 o
-4 4 18 14.896 14.520 0.729 51.420 o
-4 4 19 1.901 1.548 0.350 258.067 o
-4 4 20 1.463 1.328 0.360 244.953 o
-4 4 21 63.043 64.263 1.468 8.426 o
-4 4 22 6.379 6.042 0.579 90.676 o
-4 4 23 5.884 5.672 0.589 88.299 o
-4 4 24 1.512 1.548 0.379 219.797 o
-4 5 1 306.937 305.105 3.535 0.632 o
-4 5 2 35.485 35.222 0.959 22.354 o
-4 5 3 167.549 173.484 4.644 0.960 o
-4 5 4 17.548 17.616 0.729 48.554 o
-4 5 5 115.502 121.085 3.385 1.871 o
-4 5 6 62.319 62.275 1.917 6.075 o
-4 5 7 144.307 147.919 3.605 1.478 o
-4 5 8 5.797 5.532 0.459 142.106 o
-4 5 9 214.535 222.198 2.806 1.184 o
-4 5 10 25.836 26.384 0.809 34.340 o
-4 5 11 162.445 167.882 6.261 0.636 o
-4 5 12 0.233 0.369 0.320 311.872 o
-4 5 13 14.276 13.851 0.579 76.550 o
-4 5 14 41.218 40.974 2.067 6.427 o
-4 5 15 3.105 2.726 0.399 195.274 o
-4 5 17 7.661 7.520 0.689 63.945 o
-4 5 18 52.095 51.290 1.248 12.053 o
-4 5 19 5.567 5.163 0.619 80.599 o
-4 5 20 0.985 0.809 0.360 245.834 o
-4 5 21 36.438 35.672 1.029 20.077 o
-4 5 22 9.810 9.587 0.619 75.559 o
-4 5 23 77.938 75.457 1.328 7.648 o
-4 5 24 2.892 4.783 1.398 16.257 o
-4 6 1 77.410 77.235 2.576 3.518 o
-4 6 2 1.491 1.618 0.369 231.737 o
-4 6 3 1.924 2.207 0.509 122.046 o
-4 6 4 15.955 15.030 0.959 31.296 o
-4 6 5 42.108 42.822 1.398 11.892 o
-4 6 6 46.283 44.150 1.548 9.849 o
-4 6 7 5.360 5.752 0.479 131.674 o
-4 6 8 1.340 1.468 0.320 309.627 o
-4 6 9 0.780 0.729 0.320 311.251 o
-4 6 10 357.183 373.572 11.055 0.182 o
-4 6 11 26.657 27.053 1.178 18.981 o
-4 6 12 56.398 56.164 1.987 6.091 o
-4 6 13 85.365 86.083 2.067 4.405 o
-4 6 14 26.226 26.015 0.809 34.234 o
-4 6 15 35.776 34.863 1.248 15.417 o
-4 6 16 0.618 0.519 0.340 276.014 o
-4 6 17 0.327 0.220 0.340 276.263 o
-4 6 18 2.193 2.137 0.360 242.904 o
-4 6 19 0.000 0.070 0.340 276.344 o
-4 6 20 3.317 3.385 0.539 107.881 o
-4 6 21 18.631 18.565 0.809 40.115 o
-4 6 22 30.269 31.247 1.248 16.453 o
-4 6 23 2.166 2.067 0.389 207.515 o
-4 6 24 2.625 1.778 0.389 207.004 o
-4 7 1 0.002 0.000 0.260 472.566 o
-4 7 2 205.269 196.553 2.287 1.463 o
-4 7 3 3.372 3.315 0.419 176.540 o
-4 7 4 199.779 191.470 2.576 1.428 o
-4 7 5 0.020 0.290 0.320 311.953 o
-4 7 6 78.398 77.525 1.248 7.920 o
-4 7 7 0.392 0.369 0.310 332.213 o
-4 7 8 11.733 11.055 0.619 72.930 o
-4 7 9 24.980 25.425 1.178 19.383 o
-4 7 10 24.148 24.027 0.809 35.834 o
-4 7 11 141.979 145.252 4.274 1.201 o
-4 7 12 12.633 11.934 0.619 71.519 o
-4 7 13 12.780 12.233 0.729 53.494 o
-4 7 14 120.210 124.261 2.357 2.765 o
-4 7 15 56.092 56.303 1.778 7.185 o
-4 7 16 3.818 3.605 0.519 115.708 o
-4 7 17 6.194 5.892 0.809 47.599 o
-4 7 18 31.642 29.110 1.029 22.107 o
-4 7 19 13.115 12.823 0.729 53.107 o
-4 7 20 10.938 10.985 0.619 73.778 o
-4 7 21 5.481 5.083 0.559 98.238 o
-4 7 22 10.033 9.647 0.609 77.570 o
-4 7 23 1.235 1.029 0.360 245.450 o
-4 8 1 0.045 0.150 0.290 379.839 o
-4 8 2 51.496 52.399 1.688 8.102 o
-4 8 3 1.527 1.468 0.340 274.162 o
-4 8 4 0.222 0.290 0.310 332.335 o
-4 8 5 75.906 77.235 2.956 2.872 o
-4 8 6 3.973 3.535 0.489 129.843 o
-4 8 7 442.177 455.081 25.795 0.043 o
-4 8 8 5.349 5.453 0.539 105.314 o
-4 8 9 63.274 66.180 1.108 11.002 o
-4 8 10 22.128 21.810 1.178 20.106 o
-4 8 11 8.002 7.959 0.679 65.430 o
-4 8 12 5.223 5.233 0.479 132.300 o
-4 8 13 23.633 22.699 0.809 36.451 o
-4 8 14 48.446 49.383 1.688 8.365 o
-4 8 15 5.028 5.233 0.659 71.608 o
-4 8 16 0.001 0.070 0.340 276.344 o
-4 8 17 3.298 3.096 0.459 148.015 o
-4 8 18 0.225 0.290 0.340 276.286 o
-4 8 19 68.487 70.604 1.248 9.123 o
-4 8 20 7.264 7.070 0.579 89.385 o
-4 8 21 14.874 14.670 0.809 42.886 o
-4 8 22 14.500 14.670 0.669 59.742 o
-4 8 23 0.361 0.150 0.369 233.291 o
-4 9 1 24.873 23.508 0.809 35.591 o
-4 9 2 83.877 82.688 1.917 4.908 o
-4 9 3 0.571 0.669 0.310 331.909 o
-4 9 4 0.004 0.000 0.300 354.950 o
-4 9 5 20.398 19.603 0.889 33.407 o
-4 9 6 9.801 9.807 0.509 106.835 o
-4 9 7 6.687 6.182 0.509 115.198 o
-4 9 8 7.684 7.520 0.509 112.614 o
-4 9 9 37.840 36.550 1.328 13.677 o
-4 9 10 8.339 8.109 0.589 85.018 o
-4 9 11 16.790 16.807 1.029 27.184 o
-4 9 12 26.800 26.164 1.108 21.039 o
-4 9 13 1.575 1.618 0.539 109.170 o
-4 9 14 3.958 4.134 0.619 81.716 o
-4 9 15 34.325 35.741 0.959 22.625 o
-4 9 16 9.065 8.698 0.729 56.512 o
-4 9 17 26.883 25.425 1.029 23.785 o
-4 9 18 12.732 12.673 0.729 53.389 o
-4 9 19 15.502 15.469 0.959 31.356 o
-4 9 20 0.630 0.589 0.360 246.201 o
-4 9 21 13.414 14.151 0.649 64.139 o
-4 9 22 5.508 5.083 0.549 101.685 o
-4 10 1 8.986 8.768 0.479 121.661 o
-4 10 2 0.066 0.070 0.250 511.113 o
-4 10 3 26.605 25.575 1.178 19.109 o
-4 10 4 2.587 2.427 0.399 196.466 o
-4 10 5 5.156 4.644 0.449 150.286 o
-4 10 6 30.650 30.658 1.108 19.809 o
-4 10 7 53.728 52.399 1.618 8.464 o
-4 10 8 93.838 100.004 2.067 3.989 o
-4 10 9 19.282 19.164 1.108 23.114 o
-4 10 10 50.812 52.399 1.468 9.895 o
-4 10 11 34.155 34.713 1.688 9.583 o
-4 10 12 2.021 1.987 0.419 179.433 o
-4 10 13 152.504 147.180 3.315 1.580 o
-4 10 14 20.353 20.123 1.548 12.435 o
-4 10 15 54.039 54.825 1.248 11.588 o
-4 10 16 1.611 1.618 0.369 231.566 o
-4 10 17 0.520 0.439 0.360 246.306 o
-4 10 18 32.233 33.904 1.029 21.349 o
-4 10 19 2.077 2.357 0.609 85.414 o
-4 10 20 16.550 17.616 0.809 41.388 o
-4 10 21 6.996 7.220 0.609 81.421 o
-4 10 22 1.241 1.248 0.389 209.169 o
-4 11 1 103.892 99.714 1.917 4.023 o
-4 11 2 0.211 0.290 0.280 407.349 o
-4 11 3 213.821 223.526 3.315 1.061 o
-4 11 4 5.196 4.863 0.489 127.489 o
-4 11 5 0.084 0.150 0.290 379.831 o
-4 11 6 26.648 25.655 1.398 14.258 o
-4 11 7 24.737 24.397 0.729 41.037 o
-4 11 8 2.377 2.067 0.399 197.080 o
-4 11 9 23.797 24.467 1.178 19.646 o
-4 11 10 6.042 5.892 0.609 82.623 o
-4 11 11 7.163 7.220 0.559 95.505 o
-4 11 12 2.165 2.067 0.409 187.979 o
-4 11 13 56.680 58.071 1.987 6.047 o
-4 11 14 3.127 3.605 0.489 130.671 o
-4 11 15 116.429 112.537 1.688 3.884 o
-4 11 16 3.243 3.315 0.509 120.812 o
-4 11 17 2.906 2.287 0.659 72.843 o
-4 11 18 40.312 40.086 1.248 14.402 o
-4 11 19 1.755 1.688 0.399 198.153 o
-4 11 20 1.224 1.178 0.369 232.344 o
-4 11 21 25.535 27.862 0.889 29.787 o
-4 12 1 2.998 3.026 0.459 148.402 o
-4 12 2 51.439 50.112 1.688 8.172 o
-4 12 3 12.804 12.313 0.809 44.319 o
-4 12 4 15.225 14.670 0.719 52.368 o
-4 12 5 35.156 34.643 1.398 13.009 o
-4 12 6 39.860 38.617 1.248 14.569 o
-4 12 7 63.053 62.345 1.847 6.363 o
-4 12 8 42.483 42.602 1.847 7.689 o
-4 12 9 5.247 5.083 0.619 80.809 o
-4 12 10 82.824 87.711 1.688 5.561 o
-4 12 11 30.253 30.948 1.618 10.646 o
-4 12 12 43.397 44.150 2.357 5.038 o
-4 12 13 16.405 15.848 1.178 21.312 o
-4 12 14 0.048 0.150 0.330 293.340 o
-4 12 15 8.239 8.029 0.609 80.038 o
-4 12 16 10.009 9.587 1.029 29.032 o
-4 12 17 0.274 0.290 0.350 260.712 o
-4 12 18 2.611 2.956 0.479 136.865 o
-4 12 19 7.493 8.179 0.649 71.523 o
-4 12 20 2.275 2.576 0.469 143.134 o
-4 13 1 8.928 8.558 0.649 70.380 o
-4 13 2 3.862 3.825 0.509 120.050 o
-4 13 3 13.712 13.781 0.689 57.820 o
-4 13 4 32.825 31.986 0.959 23.653 o
-4 13 5 16.403 15.699 0.689 54.892 o
-4 13 6 18.451 18.345 0.729 47.662 o
-4 13 7 0.009 0.070 0.340 276.344 o
-4 13 8 15.415 14.810 0.809 42.603 o
-4 13 9 4.010 3.685 0.519 115.508 o
-4 13 10 64.465 64.922 2.427 4.206 o
-4 13 11 3.927 3.755 0.509 120.022 o
-4 13 12 116.569 117.101 1.987 3.370 o
-4 13 13 6.163 5.752 0.519 112.047 o
-4 13 14 13.231 12.743 0.809 44.047 o
-4 13 15 0.927 0.959 0.350 260.024 o
-4 13 16 8.977 8.478 1.548 13.125 o
-4 13 17 4.495 4.354 0.959 34.364 o
-4 13 18 36.568 35.222 1.688 9.439 o
-4 13 19 1.471 1.618 0.389 208.745 o
-4 14 1 34.199 32.056 1.178 17.301 o
-4 14 2 12.861 11.934 0.959 32.419 o
-4 14 3 5.428 5.383 0.649 73.545 o
-4 14 4 40.302 40.385 1.108 16.895 o
-4 14 5 4.912 4.204 0.549 102.602 o
-4 14 6 0.810 0.809 0.360 245.989 o
-4 14 8 0.002 0.000 0.330 293.347 o
-4 14 9 14.253 13.851 0.609 70.546 o
-4 14 10 95.857 95.360 3.915 1.675 o
-4 14 11 32.455 33.974 1.108 19.105 o
-4 14 12 4.224 3.915 0.489 129.346 o
-4 14 13 2.119 1.987 0.379 218.590 o
-4 14 14 11.176 11.135 1.108 24.908 o
-4 14 15 0.485 0.439 0.369 233.197 o
-4 14 16 20.402 21.671 1.778 9.553 o
-4 14 17 0.300 0.369 0.340 276.244 o
-4 14 18 6.568 7.670 1.108 25.524 o
-4 15 1 6.021 6.631 0.539 103.958 o
-4 15 2 21.701 22.549 0.709 45.648 o
-4 15 3 21.099 21.371 0.729 44.695 o
-4 15 4 0.273 0.150 0.350 260.733 o
-4 15 5 0.884 0.809 0.369 232.841 o
-4 15 6 19.574 18.655 0.809 39.612 o
-4 15 7 14.714 15.109 0.659 60.865 o
-4 15 8 24.160 24.027 0.959 27.607 o
-4 15 9 13.869 14.151 0.709 54.790 o
-4 15 10 40.869 42.602 1.029 18.186 o
-4 15 11 18.541 18.874 0.709 49.528 o
-4 15 12 1.557 1.398 0.369 231.797 o
-4 15 13 13.374 12.823 0.649 64.803 o
-4 15 14 15.081 14.810 0.809 42.759 o
-4 15 15 4.193 4.134 0.589 89.948 o
-4 15 16 0.464 0.669 0.330 293.038 o
-4 15 17 14.019 12.603 0.809 43.736 o
-4 16 1 2.054 2.067 0.379 218.632 o
-4 16 2 12.840 13.052 1.029 28.310 o
-4 16 3 8.409 8.768 0.579 87.317 o
-4 16 4 3.954 4.054 0.519 115.394 o
-4 16 5 0.396 0.519 0.340 276.160 o
-4 16 6 0.003 0.070 0.340 276.344 o
-4 16 7 7.219 7.070 0.549 98.805 o
-4 16 8 20.557 20.632 0.889 33.150 o
-4 16 9 1.640 1.618 0.369 231.523 o
-4 16 10 88.543 93.153 2.067 4.219 o
-4 16 11 10.366 10.685 0.649 68.418 o
-4 16 12 7.945 7.889 0.579 88.284 o
-4 16 13 27.169 26.903 0.809 33.517 o
-4 16 14 2.324 2.507 0.419 178.762 o
-4 16 15 11.407 12.313 1.398 15.850 o
-4 16 16 5.296 5.163 2.287 6.079 o
-4 17 1 23.937 25.126 2.207 6.235 o
-4 17 2 21.959 23.658 0.729 43.264 o
-4 17 3 11.320 10.915 1.029 28.739 o
-4 17 4 0.346 0.589 0.350 260.622 o
-4 17 5 0.016 0.070 0.340 276.344 o
-4 17 6 0.451 0.439 0.350 260.607 o
-4 17 7 22.600 23.658 0.729 42.807 o
-4 17 8 0.325 0.150 0.340 276.276 o
-4 17 9 7.803 7.450 0.579 88.659 o
-4 17 10 3.475 3.605 0.489 130.329 o
-4 17 11 36.377 36.401 1.029 20.003 o
-4 17 12 3.636 3.605 0.489 130.164 o
-4 17 13 2.252 2.207 0.399 197.162 o
-4 17 14 0.851 3.465 0.589 91.455 o
-4 18 1 3.578 4.644 0.549 103.462 o
-4 18 2 10.015 10.755 1.847 9.219 o
-4 18 3 0.155 0.290 0.709 63.369 o
-4 18 4 16.078 17.766 0.709 51.839 o
-4 18 5 9.668 9.507 0.649 69.456 o
-4 18 6 2.135 1.917 0.379 218.621 o
-4 18 7 86.195 87.850 9.587 0.336 o
-4 18 8 3.579 3.755 0.539 107.576 o
-4 18 9 10.289 10.166 0.689 61.596 o
-4 18 10 1.241 0.959 0.369 232.445 o
-4 18 11 9.454 9.357 0.889 38.579 o
-4 18 12 0.574 1.178 0.389 209.694 o
-4 19 1 0.474 0.669 0.489 132.986 o
-4 19 2 41.311 43.041 1.029 18.033 o
-4 19 3 1.144 1.847 0.449 157.158 o
-4 19 4 64.384 67.948 9.587 0.340 o
-4 19 5 0.986 1.029 0.350 259.919 o
-4 19 6 3.818 4.354 0.519 115.381 o
-4 19 7 0.853 0.959 0.360 245.887 o
-4 19 8 10.028 10.386 0.619 74.972 o
-4 19 9 10.453 7.739 0.559 91.135 o
-4 19 10 3.623 1.688 0.419 177.483 o
-3 0 4 425.369 432.002 6.661 0.270 o
-3 0 6 1102.950 1172.520 18.425 0.037 o
-3 0 8 144.746 157.196 3.026 1.759 o
-3 0 10 203.713 208.197 4.863 0.784 o
-3 0 12 11.111 10.755 0.619 73.720 o
-3 0 14 20.446 20.782 0.589 61.520 o
-3 0 16 2.778 2.646 0.379 216.686 o
-3 0 18 101.746 103.769 2.357 3.254 o
-3 0 20 2.426 2.357 0.389 206.850 o
-3 0 22 13.453 12.962 0.729 52.852 o
-3 0 24 37.527 38.108 1.029 19.513 o
-3 1 1 394.255 403.751 5.692 0.331 o
-3 1 2 423.464 421.527 12.493 0.140 o
-3 1 4 40.603 39.906 1.108 16.883 o
-3 1 5 616.975 662.688 8.848 0.133 o
-3 1 6 23.267 22.260 1.178 19.899 o
-3 1 7 104.063 106.056 2.646 2.786 o
-3 1 8 282.660 294.639 5.532 0.499 o
-3 1 9 10.060 10.536 0.689 61.624 o
-3 1 10 147.125 150.116 2.956 1.810 o
-3 1 11 18.059 18.425 0.889 34.499 o
-3 1 12 82.084 83.576 1.468 6.489 o
-3 1 13 81.628 83.137 1.618 5.964 o
-3 1 14 112.769 116.442 1.778 3.789 o
-3 1 15 5.648 5.602 0.469 136.665 o
-3 1 16 43.618 43.561 0.959 18.886 o
-3 1 17 14.814 14.810 0.669 59.405 o
-3 1 18 0.973 1.108 0.369 232.635 o
-3 1 19 2.946 2.806 0.509 121.233 o
-3 1 20 15.558 15.179 0.809 42.450 o
-3 1 21 0.770 0.809 0.389 209.687 o
-3 1 22 17.710 17.247 0.809 40.907 o
-3 1 23 6.486 5.752 0.809 47.547 o
-3 1 24 9.040 9.807 0.659 67.883 o
-3 1 25 13.783 14.300 0.729 52.217 o
-3 2 1 154.194 158.784 2.357 2.076 o
-3 2 2 604.152 620.696 7.640 0.153 o
-3 2 4 1329.760 1342.840 25.675 0.023 o
-3 2 5 27.799 30.948 1.248 16.817 o
-3 2 6 2.548 2.067 0.579 94.315 o
-3 2 7 6.388 5.532 0.809 47.596 o
-3 2 8 0.000 0.070 0.280 407.467 o
-3 2 9 218.785 222.198 4.644 0.775 o
-3 2 10 60.276 60.578 2.067 5.545 o
-3 2 11 13.421 13.122 0.729 52.822 o
-3 2 12 0.316 0.290 0.290 379.679 o
-3 2 13 6.281 6.182 0.519 111.616 o
-3 2 14 55.267 56.673 1.029 13.775 o
-3 2 15 17.487 16.877 0.809 41.109 o
-3 2 16 131.297 134.277 2.137 2.738 o
-3 2 17 0.413 0.439 0.320 311.749 o
-3 2 18 31.153 30.878 0.959 24.342 o
-3 2 19 1.355 1.328 0.419 180.347 o
-3 2 20 5.435 5.003 0.559 98.313 o
-3 2 21 12.716 12.383 0.729 53.488 o
-3 2 22 0.056 0.150 0.369 233.344 o
-3 2 23 0.011 0.150 0.379 221.227 o
-3 2 24 7.256 6.631 0.889 39.331 o
-3 2 25 3.181 3.915 0.809 48.340 o
-3 3 1 229.497 244.008 3.535 0.919 o
-3 3 2 132.062 144.294 3.096 1.866 o
-3 3 4 72.796 75.397 1.987 5.188 o
-3 3 5 2.672 2.806 0.579 94.126 o
-3 3 6 17.284 18.125 1.029 26.939 o
-3 3 7 286.631 302.898 5.003 0.536 o
-3 3 8 164.597 171.417 3.535 1.342 o
-3 3 9 11.451 12.453 0.959 32.669 o
-3 3 10 74.525 77.375 1.847 5.576 o
-3 3 11 354.335 363.625 5.233 0.403 o
-3 3 12 2.753 2.726 0.399 195.924 o
-3 3 13 10.572 10.755 0.649 68.217 o
-3 3 14 5.598 5.602 0.589 88.541 o
-3 3 15 6.235 5.962 0.609 82.464 o
-3 3 16 1.560 1.618 0.340 273.951 o
-3 3 17 0.984 0.959 0.340 275.427 o
-3 3 18 0.000 0.150 0.340 276.343 o
-3 3 19 10.083 10.096 0.719 57.085 o
-3 3 20 7.699 6.851 0.579 89.065 o
-3 3 21 9.584 9.877 0.689 62.143 o
-3 3 22 25.534 24.616 0.809 34.957 o
-3 3 23 1.077 0.959 0.399 199.117 o
-3 3 24 6.244 5.602 0.589 88.046 o
-3 3 25 3.185 4.134 0.589 90.480 o
-3 4 1 77.143 80.111 3.026 2.741 o
-3 4 2 20.389 20.852 1.178 20.434 o
-3 4 4 57.655 58.301 1.847 6.685 o
-3 4 5 32.497 33.235 1.328 14.500 o
-3 4 6 64.795 67.438 1.618 7.308 o
-3 4 7 1113.530 1162.960 29.480 0.023 o
-3 4 8 400.993 422.875 7.360 0.262 o
-3 4 9 112.640 115.563 2.576 2.688 o
-3 4 10 298.423 309.090 6.491 0.403 o
-3 4 11 35.684 36.041 1.029 20.218 o
-3 4 12 26.245 25.575 1.029 23.927 o
-3 4 13 16.140 16.138 0.609 66.888 o
-3 4 14 30.738 30.069 0.889 27.322 o
-3 4 15 4.218 3.685 0.459 146.398 o
-3 4 16 2.704 2.726 0.429 170.033 o
-3 4 17 78.196 77.904 1.847 5.421 o
-3 4 18 79.074 80.261 1.778 5.579 o
-3 4 19 98.603 97.497 1.548 5.062 o
-3 4 20 21.275 21.671 0.729 44.462 o
-3 4 21 15.000 14.960 0.729 51.206 o
-3 4 22 12.723 12.743 0.689 58.969 o
-3 4 23 5.523 5.453 0.619 80.538 o
-3 4 24 11.320 11.055 0.679 62.213 o
-3 5 1 3.545 3.315 0.509 120.562 o
-3 5 2 12.388 12.313 1.108 24.687 o
-3 5 4 2.328 1.688 0.509 121.971 o
-3 5 5 52.471 54.096 1.917 6.621 o
-3 5 6 3.191 2.427 0.419 177.581 o
-3 5 7 0.291 0.070 0.290 379.765 o
-3 5 8 7.120 6.561 0.619 79.099 o
-3 5 9 43.655 45.838 1.328 12.446 o
-3 5 10 62.984 63.524 1.398 8.934 o
-3 5 11 272.941 275.475 6.042 0.477 o
-3 5 12 5.439 5.233 0.539 105.334 o
-3 5 13 2.152 2.067 0.340 272.047 o
-3 5 14 2.887 2.726 0.379 216.357 o
-3 5 15 62.805 62.205 1.328 9.518 o
-3 5 16 9.079 8.249 0.589 84.182 o
-3 5 17 0.693 0.669 0.360 246.132 o
-3 5 18 8.419 8.109 0.689 63.370 o
-3 5 19 39.958 38.977 0.959 20.508 o
-3 5 20 1.995 1.778 0.389 207.982 o
-3 5 21 71.553 71.852 1.328 8.301 o
-3 5 22 15.429 15.549 0.729 50.722 o
-3 5 23 1.858 1.548 0.409 188.640 o
-3 5 24 1.687 1.917 0.419 179.813 o
-3 6 1 42.094 40.315 1.248 14.135 o
-3 6 2 76.262 79.811 2.207 4.368 o
-3 6 4 19.078 17.616 0.809 40.129 o
-3 6 5 79.539 80.550 2.207 4.278 o
-3 6 6 0.031 0.070 0.280 407.464 o
-3 6 7 255.553 263.911 5.532 0.553 o
-3 6 8 111.924 112.018 2.507 2.808 o
-3 6 9 1.639 1.618 0.310 328.731 o
-3 6 10 149.217 148.947 2.427 2.142 o
-3 6 11 0.008 0.150 0.290 379.846 o
-3 6 12 0.065 0.150 0.260 472.542 o
-3 6 13 40.424 39.506 1.029 18.652 o
-3 6 14 17.163 16.947 0.729 49.056 o
-3 6 15 20.528 19.603 0.729 45.736 o
-3 6 16 1.330 1.248 0.360 245.193 o
-3 6 17 19.017 18.724 0.809 39.879 o
-3 6 18 20.143 19.833 0.809 39.017 o
-3 6 19 31.169 30.069 0.889 27.156 o
-3 6 20 42.716 43.780 1.029 17.628 o
-3 6 21 15.502 15.988 0.719 51.711 o
-3 6 22 20.525 20.632 0.809 38.614 o
-3 6 23 0.510 0.519 0.389 209.882 o
-3 6 24 0.113 0.439 0.389 210.002 o
-3 7 1 0.356 0.589 0.320 311.736 o
-3 7 2 39.740 37.070 1.248 14.696 o
-3 7 4 21.084 19.833 0.959 29.185 o
-3 7 5 68.257 71.852 2.357 4.246 o
-3 7 6 37.899 37.219 1.398 12.603 o
-3 7 7 4.346 4.204 0.559 99.493 o
-3 7 8 19.517 19.833 0.959 29.646 o
-3 7 9 34.770 35.002 1.328 14.131 o
-3 7 10 18.417 18.275 0.889 34.396 o
-3 7 11 12.124 12.164 0.679 61.191 o
-3 7 12 5.281 5.163 0.479 132.264 o
-3 7 13 61.536 59.469 1.398 9.234 o
-3 7 14 54.342 54.755 1.618 8.349 o
-3 7 15 2.149 1.987 0.369 230.357 o
-3 7 16 5.299 5.163 0.659 71.502 o
-3 7 18 0.223 0.220 0.340 276.297 o
-3 7 19 0.072 0.070 0.350 260.775 o
-3 7 21 14.944 14.590 0.719 52.592 o
-3 7 22 9.166 9.068 0.649 70.012 o
-3 7 23 5.721 5.163 0.579 91.585 o
-3 8 1 0.220 0.150 0.310 332.365 o
-3 8 2 58.690 55.564 1.618 8.046 o
-3 8 4 216.681 217.624 6.491 0.521 o
-3 8 5 0.011 0.070 0.270 438.207 o
-3 8 6 51.967 53.288 1.248 11.943 o
-3 8 7 56.893 58.141 1.987 6.039 o
-3 8 8 74.208 73.190 1.688 6.306 o
-3 8 9 22.754 22.769 1.108 22.155 o
-3 8 10 5.859 5.532 0.449 147.971 o
-3 8 11 0.122 0.150 0.260 472.517 o
-3 8 12 7.928 7.220 0.539 101.233 o
-3 8 13 76.133 75.238 2.067 4.830 o
-3 8 14 40.271 40.165 1.328 13.176 o
-3 8 15 28.885 28.591 1.468 12.796 o
-3 8 16 11.459 11.425 0.889 37.798 o
-3 8 17 90.507 91.605 2.287 3.720 o
-3 8 18 17.532 16.587 0.729 48.925 o
-3 8 19 26.612 25.865 0.959 26.553 o
-3 8 20 0.189 0.150 0.369 233.328 o
-3 8 21 17.000 17.027 0.729 49.142 o
-3 8 22 0.995 0.669 0.389 209.591 o
-3 8 23 4.932 4.783 0.729 58.880 o
-3 9 1 161.695 161.840 2.287 2.017 o
-3 9 2 0.979 1.108 0.310 330.962 o
-3 9 4 31.510 31.907 1.108 19.508 o
-3 9 5 212.190 209.595 3.315 1.097 o
-3 9 6 71.243 69.126 1.917 5.603 o
-3 9 7 161.330 167.662 2.956 1.632 o
-3 9 8 40.211 40.165 1.398 12.219 o
-3 9 9 8.426 8.848 0.619 77.141 o
-3 9 10 63.733 63.084 1.987 5.711 o
-3 9 11 79.647 79.522 1.987 4.895 o
-3 9 12 60.715 56.823 1.688 7.454 o
-3 9 13 6.686 6.561 0.619 79.411 o
-3 9 14 2.107 2.137 0.409 188.009 o
-3 9 15 1.887 1.847 0.399 197.900 o
-3 9 16 6.206 6.042 0.689 65.006 o
-3 9 17 9.662 9.507 0.729 56.015 o
-3 9 18 2.992 2.806 0.449 155.093 o
-3 9 19 44.397 44.290 1.548 9.985 o
-3 9 20 1.943 1.778 0.419 179.627 o
-3 9 21 15.730 15.848 0.889 35.781 o
-3 9 22 11.361 10.985 0.629 71.303 o
-3 9 23 17.836 16.068 0.689 53.549 o
-3 10 1 10.066 9.427 0.589 82.457 o
-3 10 2 0.586 0.589 0.310 331.937 o
-3 10 4 4.259 4.424 0.549 103.037 o
-3 10 5 136.042 135.606 1.917 2.861 o
-3 10 6 56.975 56.004 1.328 10.410 o
-3 10 7 2.946 2.876 0.389 205.358 o
-3 10 8 10.558 10.386 0.589 81.337 o
-3 10 9 10.924 10.606 0.689 61.023 o
-3 10 10 8.713 8.558 0.549 95.966 o
-3 10 11 0.001 0.150 0.290 379.846 o
-3 10 12 3.079 3.026 0.449 154.852 o
-3 10 13 58.811 57.921 1.778 7.013 o
-3 10 14 3.888 4.054 0.559 99.861 o
-3 10 15 147.498 148.208 2.956 1.815 o
-3 10 16 6.589 6.331 0.579 90.362 o
-3 10 17 0.226 0.220 0.369 233.314 o
-3 10 18 5.797 5.313 0.609 82.983 o
-3 10 19 3.365 3.825 0.609 84.710 o
-3 10 20 2.886 2.876 0.489 131.211 o
-3 10 21 41.818 41.344 5.083 1.200 o
-3 10 22 0.968 1.178 0.399 199.116 o
-3 11 1 14.154 13.711 0.649 63.642 o
-3 11 2 35.099 34.124 1.178 16.973 o
-3 11 4 4.920 4.274 0.539 106.285 o
-3 11 5 9.167 8.768 0.649 70.125 o
-3 11 6 10.771 10.026 0.579 83.792 o
-3 11 7 0.208 0.220 0.290 379.769 o
-3 11 8 0.020 0.070 0.280 407.465 o
-3 11 9 1.838 1.847 0.369 231.032 o
-3 11 10 27.974 27.343 1.108 20.686 o
-3 11 11 10.888 10.386 0.719 56.546 o
-3 11 12 7.744 7.520 0.619 78.255 o
-3 11 13 96.400 97.867 3.176 2.296 o
-3 11 14 2.269 2.207 0.579 94.388 o
-3 11 15 0.418 0.369 0.360 246.369 o
-3 11 16 8.198 8.249 0.619 77.588 o
-3 11 17 6.613 6.561 0.809 47.417 o
-3 11 18 4.972 4.424 0.729 58.919 o
-3 11 19 10.184 10.316 0.809 45.736 o
-3 11 20 2.235 1.917 0.399 197.394 o
-3 11 21 0.746 0.809 0.399 199.362 o
-3 12 1 3.000 2.726 0.379 216.102 o
-3 12 2 33.817 31.617 1.178 17.402 o
-3 12 4 7.851 7.450 0.509 112.396 o
-3 12 5 5.282 5.003 0.619 80.812 o
-3 12 6 105.919 103.399 2.287 3.288 o
-3 12 7 23.843 24.097 1.029 24.711 o
-3 12 8 97.826 101.182 2.357 3.350 o
-3 12 9 74.986 74.439 2.806 3.144 o
-3 12 10 33.310 33.235 1.618 10.395 o
-3 12 11 14.941 14.590 0.959 31.610 o
-3 12 12 10.417 10.166 0.669 64.911 o
-3 12 13 8.442 8.409 0.889 38.916 o
-3 12 14 3.897 3.915 0.549 103.494 o
-3 12 15 8.235 8.478 0.669 66.984 o
-3 12 16 48.239 50.411 1.987 6.478 o
-3 12 17 5.310 4.574 1.178 22.773 o
-3 12 18 149.377 146.211 2.137 2.368 o
-3 12 19 3.495 4.354 0.889 40.037 o
-3 12 20 3.365 3.465 0.719 61.072 o
-3 12 21 32.660 35.222 0.959 23.208 o
-3 13 1 10.235 10.026 0.589 81.922 o
-3 13 2 4.897 4.494 0.509 118.630 o
-3 13 4 12.816 12.603 0.649 65.424 o
-3 13 5 23.529 23.588 1.029 24.851 o
-3 13 6 0.238 0.220 0.320 311.901 o
-3 13 7 12.114 11.644 0.719 55.431 o
-3 13 8 19.883 19.304 0.889 33.658 o
-3 13 9 0.704 0.959 0.360 246.015 o
-3 13 10 143.834 147.469 4.054 1.278 o
-3 13 11 4.493 4.424 0.589 89.686 o
-3 13 12 3.954 3.685 0.509 120.029 o
-3 13 13 0.478 0.589 0.369 233.166 o
-3 13 14 26.128 23.947 0.809 34.822 o
-3 13 15 0.387 0.290 0.369 233.262 o
-3 13 16 0.675 0.809 0.369 232.992 o
-3 13 17 0.954 0.809 0.449 157.497 o
-3 13 18 0.255 0.150 0.419 181.077 o
-3 13 19 4.753 5.672 0.649 73.800 o
-3 13 20 12.418 12.743 1.468 14.361 o
-3 14 1 2.270 2.137 0.409 187.797 o
-3 14 2 0.074 0.150 0.320 311.955 o
-3 14 4 21.652 21.301 1.029 25.583 o
-3 14 5 1.988 1.847 0.369 230.776 o
-3 14 6 22.392 21.521 0.959 28.537 o
-3 14 7 18.303 16.877 0.809 40.704 o
-3 14 8 63.294 66.250 1.778 6.598 o
-3 14 9 70.040 70.903 1.917 5.615 o
-3 14 10 43.309 45.029 1.328 12.534 o
-3 14 11 20.713 20.272 0.729 45.364 o
-3 14 12 8.974 9.507 0.619 76.366 o
-3 14 13 0.000 0.220 0.360 246.489 o
-3 14 14 34.695 33.904 1.248 15.639 o
-3 14 15 0.002 0.150 0.360 246.491 o
-3 14 16 1.194 1.108 0.369 232.416 o
-3 14 17 0.012 0.220 0.350 260.774 o
-3 14 18 67.465 71.483 1.618 7.034 o
-3 14 19 3.861 4.714 0.619 81.627 o
-3 15 1 5.433 5.752 0.629 78.044 o
-3 15 2 21.102 21.371 1.029 25.705 o
-3 15 4 0.024 0.150 0.350 260.776 o
-3 15 5 0.267 0.220 0.379 221.190 o
-3 15 6 2.057 1.987 0.419 179.393 o
-3 15 7 11.912 11.425 0.679 61.634 o
-3 15 8 0.638 0.589 0.340 275.972 o
-3 15 9 1.653 1.398 0.369 231.664 o
-3 15 10 12.279 12.603 0.809 44.477 o
-3 15 11 10.061 10.316 0.629 72.836 o
-3 15 12 0.910 0.669 0.369 232.875 o
-3 15 13 1.053 1.108 0.379 220.519 o
-3 15 14 1.330 1.468 0.449 157.160 o
-3 15 15 0.144 0.220 0.350 260.755 o
-3 15 16 14.939 14.590 0.659 60.896 o
-3 15 17 0.000 0.000 0.350 260.779 o
-3 15 18 6.862 6.331 0.619 79.367 o
-3 16 1 0.378 0.589 0.350 260.606 o
-3 16 2 29.320 28.891 0.959 25.226 o
-3 16 4 9.172 8.768 0.669 66.280 o
-3 16 5 6.522 6.112 0.619 79.682 o
-3 16 6 9.314 8.249 0.609 78.954 o
-3 16 7 42.967 42.532 1.029 17.712 o
-3 16 8 26.753 27.562 0.959 26.242 o
-3 16 9 12.268 12.164 0.809 44.573 o
-3 16 10 0.877 0.809 0.369 232.847 o
-3 16 11 8.950 8.918 0.619 76.651 o
-3 16 12 3.885 3.605 0.519 115.651 o
-3 16 13 2.414 2.427 0.449 155.931 o
-3 16 14 0.280 0.589 0.369 233.248 o
-3 16 15 25.045 24.167 0.729 40.901 o
-3 16 16 3.114 2.956 0.619 82.292 o
-3 16 17 4.968 0.150 0.379 214.432 o
-3 17 1 10.971 10.466 0.809 45.418 o
-3 17 2 0.837 0.959 0.379 220.752 o
-3 17 4 8.427 8.698 0.889 38.888 o
-3 17 5 9.646 9.068 0.679 64.071 o
-3 17 6 30.442 30.878 0.959 24.564 o
-3 17 7 9.166 9.138 0.619 76.360 o
-3 17 8 34.531 35.821 1.248 15.526 o
-3 17 9 9.005 9.138 0.629 74.281 o
-3 17 10 1.547 1.618 0.389 208.658 o
-3 17 11 31.749 30.948 1.248 16.266 o
-3 17 12 20.988 19.673 0.809 38.622 o
-3 17 13 8.279 8.029 0.889 38.991 o
-3 17 14 0.048 0.220 0.369 233.341 o
-3 17 15 5.446 4.354 0.649 73.784 o
-3 18 1 1.810 1.778 0.479 137.868 o
-3 18 2 13.445 12.823 1.029 28.224 o
-3 18 4 37.740 39.287 1.029 19.319 o
-3 18 5 1.817 1.548 0.389 208.374 o
-3 18 6 0.836 0.809 0.379 220.806 o
-3 18 7 17.697 17.097 1.029 26.961 o
-3 18 8 9.937 10.316 0.709 58.603 o
-3 18 9 0.017 0.150 0.369 233.346 o
-3 18 10 38.579 37.889 0.959 21.056 o
-3 18 11 1.125 1.029 0.389 209.363 o
-3 18 12 4.355 3.465 0.519 115.297 o
-3 18 13 8.593 7.360 0.729 57.044 o
-3 18 14 4.280 2.806 0.419 175.319 o
-3 19 1 2.014 2.137 0.459 149.761 o
-3 19 2 25.291 26.164 2.576 4.615 o
-3 19 4 2.893 2.956 0.579 94.002 o
-3 19 5 9.964 10.096 0.649 68.987 o
-3 19 6 8.581 8.848 0.619 77.006 o
-3 19 7 6.089 6.112 0.579 90.896 o
-3 19 8 7.610 7.360 0.559 94.922 o
-3 19 9 0.134 0.070 0.350 260.769 o
-3 19 10 0.069 0.070 0.360 246.489 o
-3 19 11 0.497 0.369 0.419 181.011 o
-3 20 1 10.010 9.877 1.398 15.971 o
-3 20 2 4.437 4.644 0.679 67.879 o
-3 20 4 25.777 24.686 1.108 21.387 o
-3 20 5 26.799 28.591 0.889 29.145 o
-3 20 6 2.440 2.207 0.449 156.014 o
-3 20 7 36.619 41.194 1.029 19.359 o
-3 20 8 0.001 0.000 0.369 233.349 o
-3 20 9 4.593 3.685 0.519 114.972 o
-2 0 2 135.890 142.406 1.658 3.050 o
-2 0 4 0.233 0.619 0.340 276.218 o
-2 0 6 1.358 1.248 0.479 138.228 o
-2 0 8 44.946 43.111 1.847 7.573 o
-2 0 10 583.630 604.907 13.272 0.100 o
-2 0 12 143.789 145.332 2.357 2.281 o
-2 0 14 50.767 52.628 1.248 12.137 o
-2 0 16 52.862 55.425 1.248 11.697 o
-2 0 18 50.270 51.071 1.398 10.668 o
-2 0 20 1.756 2.137 0.419 179.634 o
-2 0 22 25.969 26.524 0.959 26.651 o
-2 0 24 3.805 3.685 0.809 48.267 o
-2 1 1 36.818 37.199 1.108 17.898 o
-2 1 2 552.196 585.513 6.731 0.184 o
-2 1 3 2886.720 2907.080 56.214 0.005 o
-2 1 4 193.711 199.788 3.196 1.240 o
-2 1 5 951.553 975.733 12.493 0.060 o
-2 1 6 465.490 470.869 6.801 0.237 o
-2 1 7 94.972 95.730 2.576 3.093 o
-2 1 8 19.717 19.833 1.328 16.578 o
-2 1 9 106.196 110.100 2.507 2.909 o
-2 1 10 182.561 189.472 3.985 1.073 o
-2 1 11 62.123 62.715 1.847 6.395 o
-2 1 12 9.929 9.807 0.559 90.446 o
-2 1 13 14.362 14.450 0.619 68.219 o
-2 1 14 45.802 46.577 0.889 19.345 o
-2 1 15 193.156 203.473 3.026 1.286 o
-2 1 16 32.758 32.945 0.889 26.006 o
-2 1 17 17.914 17.836 0.729 48.220 o
-2 1 18 42.775 43.850 1.468 10.961 o
-2 1 19 9.459 9.727 0.679 63.978 o
-2 1 20 2.944 3.096 0.589 90.823 o
-2 1 21 4.814 4.714 0.629 78.653 o
-2 1 22 36.799 37.000 1.029 19.825 o
-2 1 23 1.924 2.137 0.579 94.510 o
-2 1 24 3.986 4.494 0.579 93.029 o
-2 1 25 3.442 2.956 1.178 22.871 o
-2 2 1 597.223 626.727 6.112 0.171 o
-2 2 2 44.431 43.591 1.039 17.073 o
-2 2 3 42.276 40.944 1.108 16.460 o
-2 2 4 89.921 92.434 1.877 4.650 o
-2 2 5 50.754 52.738 1.538 9.280 o
-2 2 6 0.461 0.479 0.429 172.689 o
-2 2 7 827.449 884.377 14.740 0.063 o
-2 2 8 33.448 33.395 1.108 18.962 o
-2 2 9 80.637 85.554 2.137 4.363 o
-2 2 10 96.910 99.784 2.427 3.265 o
-2 2 11 194.520 198.610 4.574 0.875 o
-2 2 12 0.046 0.220 0.280 407.445 o
-2 2 13 9.731 9.807 0.579 85.199 o
-2 2 14 141.252 142.896 2.287 2.386 o
-2 2 15 60.473 62.785 1.178 10.972 o
-2 2 16 0.424 0.519 0.310 332.128 o
-2 2 17 20.634 20.782 0.809 38.518 o
-2 2 18 17.712 18.205 0.729 48.233 o
-2 2 19 52.664 52.698 1.248 11.892 o
-2 2 20 1.301 1.248 0.459 150.497 o
-2 2 21 0.007 0.150 0.379 221.227 o
-2 2 22 7.991 7.150 0.649 71.533 o
-2 2 23 1.995 1.847 0.429 171.350 o
-2 2 24 0.020 0.150 0.389 210.027 o
-2 2 25 11.183 11.345 0.689 60.590 o
-2 3 1 364.126 377.726 5.343 0.382 o
-2 3 2 933.316 952.834 10.406 0.069 o
-2 3 3 36.557 36.021 1.178 16.566 o
-2 3 4 625.087 643.804 8.339 0.138 o
-2 3 5 84.214 84.595 2.157 4.233 o
-2 3 6 212.913 210.064 4.094 0.913 o
-2 3 7 336.732 353.669 8.109 0.282 o
-2 3 8 138.835 138.921 2.806 2.034 o
-2 3 9 111.642 113.346 2.646 2.635 o
-2 3 10 16.475 16.587 0.889 35.396 o
-2 3 11 0.197 0.150 0.350 260.751 o
-2 3 12 3.934 3.985 0.489 129.638 o
-2 3 13 14.716 14.520 0.809 42.993 o
-2 3 14 127.973 130.443 2.427 2.531 o
-2 3 15 12.737 12.313 0.719 54.827 o
-2 3 16 142.616 145.991 2.576 2.126 o
-2 3 17 86.018 87.331 1.778 5.156 o
-2 3 18 3.074 3.096 0.489 130.954 o
-2 3 19 65.030 66.180 1.917 5.895 o
-2 3 20 0.185 0.000 0.360 246.481 o
-2 3 21 13.707 13.342 0.689 57.993 o
-2 3 22 12.171 12.383 0.709 56.561 o
-2 3 23 5.802 5.313 0.589 88.497 o
-2 3 24 16.785 15.629 1.029 27.308 o
-2 4 1 3.159 2.567 0.489 131.111 o
-2 4 2 551.628 559.209 9.018 0.155 o
-2 4 3 125.331 130.532 3.056 2.009 o
-2 4 4 0.611 0.839 0.449 157.607 o
-2 4 5 145.016 151.005 3.385 1.578 o
-2 4 6 645.177 689.812 12.533 0.096 o
-2 4 7 0.007 0.000 0.320 311.968 o
-2 4 8 154.326 160.661 3.246 1.560 o
-2 4 9 54.643 54.606 1.618 8.334 o
-2 4 10 0.327 0.589 0.489 133.012 o
-2 4 11 179.028 179.156 2.427 1.691 o
-2 4 12 42.169 40.904 1.108 16.484 o
-2 4 13 108.239 109.072 2.067 3.528 o
-2 4 14 20.234 19.304 0.889 33.526 o
-2 4 15 37.663 36.840 1.108 17.765 o
-2 4 16 1.746 1.917 0.360 244.013 o
-2 4 17 48.906 49.163 1.328 11.655 o
-2 4 18 12.972 12.823 0.729 53.196 o
-2 4 19 5.393 5.083 0.589 88.878 o
-2 4 20 29.477 29.330 0.889 27.953 o
-2 4 21 8.727 8.409 0.659 68.597 o
-2 4 22 5.273 5.003 0.609 83.413 o
-2 4 23 0.954 0.669 0.459 150.758 o
-2 4 24 18.806 19.673 0.729 46.939 o
-2 5 1 5.688 5.692 0.769 52.715 o
-2 5 2 61.168 58.920 1.947 6.049 o
-2 5 3 8.727 8.768 0.959 33.537 o
-2 5 4 196.722 201.706 4.494 0.883 o
-2 5 5 326.576 337.321 7.150 0.335 o
-2 5 6 50.002 48.864 1.847 7.228 o
-2 5 7 542.653 552.588 11.055 0.131 o
-2 5 8 81.401 82.468 2.067 4.569 o
-2 5 9 12.275 11.864 0.729 53.910 o
-2 5 10 4.409 4.644 0.619 81.378 o
-2 5 11 105.991 105.237 2.137 3.507 o
-2 5 12 0.540 0.589 0.300 354.456 o
-2 5 13 92.194 90.796 1.917 4.503 o
-2 5 14 9.350 8.918 0.539 98.015 o
-2 5 15 1.574 1.248 0.320 309.339 o
-2 5 16 6.615 6.112 0.549 100.038 o
-2 5 17 41.826 42.672 1.029 17.957 o
-2 5 18 42.170 42.372 1.108 16.344 o
-2 5 19 63.561 64.782 1.178 10.475 o
-2 5 20 0.368 0.439 0.389 209.944 o
-2 5 21 0.398 0.439 0.389 209.935 o
-2 5 22 0.138 0.070 0.389 210.022 o
-2 5 23 3.760 4.054 0.579 93.291 o
-2 5 24 0.001 0.000 0.389 210.029 o
-2 6 1 15.184 16.208 1.178 21.440 o
-2 6 2 40.795 42.003 1.778 8.285 o
-2 6 3 1.177 1.847 0.429 172.033 o
-2 6 4 139.477 142.237 3.605 1.520 o
-2 6 5 1.482 0.959 0.340 274.699 o
-2 6 6 380.411 391.038 8.109 0.254 o
-2 6 7 61.275 58.221 1.778 6.886 o
-2 6 8 485.947 499.081 11.055 0.145 o
-2 6 9 3.864 4.134 0.579 93.208 o
-2 6 10 37.470 37.150 1.108 17.772 o
-2 6 11 52.628 51.889 1.248 11.948 o
-2 6 12 110.132 110.030 1.987 3.602 o
-2 6 13 19.441 19.094 0.649 55.678 o
-2 6 14 8.456 8.478 0.649 70.753 o
-2 6 15 10.735 10.246 0.579 83.701 o
-2 6 16 32.794 32.056 1.178 17.538 o
-2 6 17 10.512 10.026 0.649 68.569 o
-2 6 18 111.940 113.635 2.067 3.394 o
-2 6 19 1.064 1.029 0.389 209.412 o
-2 6 20 21.911 21.451 0.809 37.679 o
-2 6 21 9.047 8.988 0.669 66.290 o
-2 6 22 16.857 17.836 0.729 48.960 o
-2 6 23 0.263 0.070 0.379 221.205 o
-2 6 24 2.359 1.248 1.178 22.916 o
-2 7 1 1.001 1.178 0.340 275.262 o
-2 7 2 106.071 102.071 2.507 2.974 o
-2 7 3 66.161 65.811 1.778 6.473 o
-2 7 4 860.821 867.420 20.632 0.044 o
-2 7 5 92.758 93.593 2.137 3.951 o
-2 7 6 1.022 1.108 0.369 232.589 o
-2 7 7 10.331 10.166 0.709 58.415 o
-2 7 8 100.365 103.469 2.806 2.649 o
-2 7 9 25.020 25.206 1.029 24.280 o
-2 7 10 4.942 4.783 0.509 118.413 o
-2 7 11 16.502 15.918 0.679 56.035 o
-2 7 12 1.947 1.688 0.310 327.639 o
-2 7 13 33.384 33.085 1.029 21.162 o
-2 7 14 113.372 113.715 2.207 3.163 o
-2 7 15 0.795 0.729 0.320 311.232 o
-2 7 16 47.000 46.067 1.108 15.104 o
-2 7 17 0.652 0.589 0.369 233.075 o
-2 7 18 22.152 22.479 0.809 37.285 o
-2 7 19 18.659 18.874 0.729 47.328 o
-2 7 20 0.116 0.000 0.389 210.026 o
-2 7 21 1.700 1.778 0.419 179.867 o
-2 7 22 0.003 0.000 0.379 221.229 o
-2 7 23 4.813 4.424 0.579 92.520 o
-2 8 1 22.217 21.451 0.889 32.352 o
-2 8 2 51.934 53.877 1.468 9.738 o
-2 8 3 126.156 129.704 2.876 2.150 o
-2 8 4 0.359 0.369 0.389 209.956 o
-2 8 5 14.596 14.151 1.029 27.889 o
-2 8 6 35.036 34.573 1.248 15.543 o
-2 8 7 75.585 75.317 1.548 6.781 o
-2 8 8 0.396 0.369 0.290 379.577 o
-2 8 9 21.440 21.081 0.809 38.021 o
-2 8 10 44.419 43.631 1.398 11.618 o
-2 8 11 28.620 27.932 1.029 23.026 o
-2 8 12 0.023 0.150 0.280 407.459 o
-2 8 13 11.787 11.345 0.679 61.758 o
-2 8 14 61.448 60.428 1.847 6.473 o
-2 8 15 17.547 16.947 0.889 34.952 o
-2 8 16 1.486 1.548 0.409 189.005 o
-2 8 17 9.952 8.988 0.689 62.192 o
-2 8 18 8.181 6.851 0.589 85.794 o
-2 8 19 7.652 7.450 0.649 71.659 o
-2 8 20 7.050 6.781 0.649 72.255 o
-2 8 21 43.258 45.109 1.248 13.639 o
-2 8 22 14.906 14.890 0.709 53.778 o
-2 8 23 3.219 2.576 0.509 121.117 o
-2 9 1 35.248 34.573 1.248 15.513 o
-2 9 2 35.933 36.770 1.248 15.259 o
-2 9 3 15.243 15.030 1.108 24.104 o
-2 9 4 80.235 79.152 2.427 3.763 o
-2 9 5 26.605 27.263 1.108 20.968 o
-2 9 6 122.297 119.168 2.067 3.120 o
-2 9 7 31.113 30.069 1.248 16.417 o
-2 9 8 4.040 3.605 0.469 140.702 o
-2 9 9 44.832 44.070 1.248 13.494 o
-2 9 10 63.007 60.498 1.548 8.051 o
-2 9 11 116.615 116.811 2.207 3.072 o
-2 9 12 1.326 1.328 0.330 291.439 o
-2 9 13 29.446 28.232 1.029 22.778 o
-2 9 14 8.788 8.249 0.609 79.444 o
-2 9 15 0.001 0.070 0.340 276.344 o
-2 9 16 16.118 15.768 0.729 50.182 o
-2 9 17 41.099 40.685 0.959 19.952 o
-2 9 18 25.670 25.126 0.809 34.753 o
-2 9 19 2.421 2.207 0.479 137.320 o
-2 9 20 2.173 1.987 0.439 163.484 o
-2 9 21 45.906 45.548 1.178 14.252 o
-2 9 22 10.343 10.166 0.669 64.965 o
-2 10 1 15.979 15.629 0.669 57.998 o
-2 10 2 0.035 0.070 0.270 438.204 o
-2 10 3 112.518 116.222 2.357 2.955 o
-2 10 4 2.678 2.576 0.369 228.621 o
-2 10 5 1.196 1.108 0.320 310.296 o
-2 10 6 1.473 1.548 0.369 231.810 o
-2 10 7 1.140 0.889 0.290 377.821 o
-2 10 8 10.341 10.316 0.729 55.448 o
-2 10 9 2.737 2.507 0.360 241.159 o
-2 10 10 27.079 26.164 1.108 20.983 o
-2 10 11 24.204 24.327 0.959 27.547 o
-2 10 12 6.531 6.411 0.559 96.610 o
-2 10 13 6.806 6.631 0.679 66.437 o
-2 10 14 0.973 1.108 0.479 138.400 o
-2 10 15 15.126 15.179 1.029 27.688 o
-2 10 16 16.394 15.918 1.029 27.359 o
-2 10 17 5.744 6.112 0.729 58.419 o
-2 10 18 18.619 18.724 1.178 20.834 o
-2 10 19 2.060 2.806 0.649 75.226 o
-2 10 20 0.250 0.150 0.429 172.754 o
-2 10 21 39.645 43.111 1.029 18.411 o
-2 11 1 3.773 3.535 0.479 135.405 o
-2 11 2 76.477 75.767 2.067 4.812 o
-2 11 3 539.798 568.796 10.316 0.140 o
-2 11 4 0.033 0.439 0.270 438.141 o
-2 11 5 421.946 413.148 7.150 0.261 o
-2 11 6 23.051 22.330 0.809 36.853 o
-2 11 7 9.150 9.287 0.509 108.529 o
-2 11 8 44.120 44.739 1.108 15.753 o
-2 11 9 8.941 8.478 0.729 56.624 o
-2 11 10 0.226 0.220 0.290 379.759 o
-2 11 11 6.472 6.711 0.539 103.389 o
-2 11 12 0.550 0.589 0.330 293.001 o
-2 11 13 83.989 83.427 2.287 3.950 o
-2 11 14 0.803 0.959 0.379 220.776 o
-2 11 15 153.306 151.963 3.246 1.595 o
-2 11 16 28.962 29.260 1.328 15.133 o
-2 11 17 6.065 5.892 0.589 88.073 o
-2 11 18 25.611 25.126 1.618 11.066 o
-2 11 19 0.054 0.220 0.399 199.653 o
-2 11 21 2.109 1.917 0.429 171.204 o
-2 12 1 74.520 73.550 2.207 4.491 o
-2 12 2 8.815 9.138 0.509 109.274 o
-2 12 3 13.851 13.122 0.579 77.651 o
-2 12 4 25.600 26.084 0.959 26.836 o
-2 12 5 17.944 17.027 0.729 48.483 o
-2 12 6 9.926 9.587 0.809 45.958 o
-2 12 7 56.446 55.644 1.328 10.484 o
-2 12 8 0.521 0.669 0.310 331.964 o
-2 12 9 16.876 16.358 0.959 30.877 o
-2 12 10 23.789 23.148 0.959 27.858 o
-2 12 11 29.599 28.661 1.178 18.362 o
-2 12 12 15.462 15.768 0.889 35.886 o
-2 12 13 16.079 14.890 1.029 27.527 o
-2 12 14 0.310 0.439 0.369 233.263 o
-2 12 17 10.053 8.918 1.029 29.073 o
-2 12 18 2.227 1.917 0.619 82.712 o
-2 12 19 19.111 19.743 0.729 46.697 o
-2 12 20 2.551 2.067 0.449 155.974 o
-2 12 21 1.818 3.315 0.519 117.199 o
-2 13 1 13.252 12.233 0.619 70.687 o
-2 13 2 40.700 40.165 1.248 14.341 o
-2 13 3 12.676 12.453 0.619 71.194 o
-2 13 4 5.409 5.083 0.489 127.031 o
-2 13 5 1.764 1.688 0.340 273.449 o
-2 13 6 126.529 124.700 2.287 2.738 o
-2 13 7 0.106 0.369 0.320 311.921 o
-2 13 8 192.483 190.511 3.176 1.277 o
-2 13 9 9.378 9.068 0.589 83.422 o
-2 13 10 14.357 13.851 0.729 51.992 o
-2 13 11 9.209 8.918 0.629 74.201 o
-2 13 12 8.796 8.628 0.689 63.004 o
-2 13 13 0.455 0.669 0.369 233.158 o
-2 13 14 2.023 1.847 0.419 179.506 o
-2 13 15 7.859 7.070 0.619 78.342 o
-2 13 16 26.780 29.260 0.959 25.966 o
-2 13 17 3.632 3.315 0.519 115.981 o
-2 13 18 39.326 36.331 0.959 21.065 o
-2 13 19 1.542 1.688 0.519 117.696 o
-2 13 20 0.498 0.589 0.419 180.981 o
-2 14 1 49.156 48.644 1.548 9.467 o
-2 14 2 44.603 45.029 1.328 12.383 o
-2 14 3 0.133 0.220 0.310 332.382 o
-2 14 4 16.681 16.208 1.029 27.270 o
-2 14 5 56.305 54.975 1.178 12.027 o
-2 14 6 25.899 25.126 1.108 21.320 o
-2 14 7 130.232 131.182 2.956 2.039 o
-2 14 8 0.011 0.220 0.340 276.339 o
-2 14 9 18.322 17.766 0.809 40.472 o
-2 14 10 0.644 0.669 0.369 233.056 o
-2 14 11 17.906 17.696 0.889 34.688 o
-2 14 12 1.490 1.248 0.379 220.003 o
-2 14 13 4.674 4.054 0.539 106.598 o
-2 14 14 21.306 21.451 1.108 22.548 o
-2 14 15 3.095 3.026 0.539 108.135 o
-2 14 16 0.827 0.589 0.439 164.815 o
-2 14 17 19.964 19.673 1.178 20.580 o
-2 14 18 1.384 1.468 0.619 82.931 o
-2 14 19 27.400 30.369 0.959 25.597 o
-2 15 1 1.604 1.618 0.389 208.593 o
-2 15 2 28.045 27.413 1.248 17.026 o
-2 15 3 40.666 40.245 1.548 10.414 o
-2 15 4 21.421 20.482 0.959 28.987 o
-2 15 5 24.075 23.878 1.178 19.648 o
-2 15 6 3.285 2.956 0.489 130.826 o
-2 15 7 4.846 4.863 0.579 92.345 o
-2 15 8 25.902 26.015 1.178 19.188 o
-2 15 9 0.383 0.439 0.340 276.189 o
-2 15 10 0.520 0.519 0.360 246.285 o
-2 15 11 0.583 0.589 0.360 246.229 o
-2 15 12 2.428 2.067 0.419 178.909 o
-2 15 13 4.889 4.424 0.549 102.529 o
-2 15 14 1.028 1.029 0.539 109.392 o
-2 15 15 17.130 16.587 0.809 41.356 o
-2 15 16 9.256 8.848 0.729 56.382 o
-2 15 17 2.465 2.876 0.509 121.539 o
-2 15 18 17.948 18.944 0.809 40.364 o
-2 16 1 1.026 1.029 0.389 209.441 o
-2 16 2 0.088 0.150 0.369 233.341 o
-2 16 3 14.505 14.890 0.959 31.682 o
-2 16 4 18.246 17.616 1.029 26.785 o
-2 16 5 10.577 10.166 0.729 55.361 o
-2 16 6 17.344 17.466 0.729 48.749 o
-2 16 7 4.303 4.054 0.539 106.908 o
-2 16 8 34.697 34.044 1.248 15.629 o
-2 16 9 5.105 4.783 0.559 98.684 o
-2 16 10 6.897 7.150 0.589 86.846 o
-2 16 11 17.674 17.616 0.729 48.466 o
-2 16 12 3.719 3.605 0.539 107.529 o
-2 16 13 9.824 9.946 0.809 45.931 o
-2 16 14 0.655 0.729 0.409 189.828 o
-2 16 15 5.005 5.163 0.809 47.933 o
-2 16 16 14.236 14.221 1.778 9.828 o
-2 16 17 2.892 0.889 1.468 14.770 o
-2 17 1 6.208 6.261 0.559 97.011 o
-2 17 2 3.983 3.605 0.539 107.335 o
-2 17 3 6.970 6.781 0.649 72.304 o
-2 17 4 7.024 7.000 0.609 81.486 o
-2 17 5 0.253 0.290 0.369 233.301 o
-2 17 6 1.713 1.618 0.399 198.241 o
-2 17 7 53.926 55.205 1.328 10.773 o
-2 17 8 32.282 32.056 1.108 19.335 o
-2 17 9 0.298 0.439 0.369 233.267 o
-2 17 10 41.635 42.083 1.248 14.075 o
-2 17 11 1.771 1.618 0.399 198.176 o
-2 17 12 3.403 3.535 0.559 100.327 o
-2 17 13 0.420 0.589 0.409 189.935 o
-2 17 14 0.669 0.889 0.379 220.888 o
-2 17 15 1.069 0.959 0.399 199.122 o
-2 18 1 11.492 10.386 0.889 37.931 o
-2 18 2 2.029 1.618 0.399 197.866 o
-2 18 3 18.237 18.345 0.809 40.369 o
-2 18 4 2.326 2.576 0.679 68.737 o
-2 18 5 0.041 0.000 0.369 233.349 o
-2 18 6 29.379 30.139 0.959 25.012 o
-2 18 7 0.336 0.439 0.389 209.953 o
-2 18 8 20.466 20.852 0.809 38.587 o
-2 18 9 1.675 1.468 0.399 198.364 o
-2 18 10 16.558 17.097 1.108 23.741 o
-2 18 11 18.137 18.425 1.178 20.920 o
-2 18 12 7.472 7.670 0.619 78.411 o
-2 18 13 1.171 1.328 0.419 180.477 o
-2 18 14 8.836 3.465 0.649 72.176 o
-2 19 2 80.840 82.018 1.987 4.816 o
-2 19 3 8.709 8.918 1.029 29.251 o
-2 19 4 147.175 151.074 3.176 1.678 o
-2 19 5 13.897 14.011 0.809 43.478 o
-2 19 6 4.428 4.494 0.589 89.704 o
-2 19 7 0.266 0.369 0.369 233.287 o
-2 19 8 1.841 2.067 0.489 132.232 o
-2 19 9 5.157 4.863 0.649 73.800 o
-2 19 10 0.173 0.070 0.369 233.336 o
-2 19 11 10.739 7.590 0.729 55.954 o
-2 19 12 0.001 0.070 0.379 221.229 o
-2 20 1 3.191 3.465 0.539 107.937 o
-2 20 2 0.256 0.439 0.369 233.280 o
-2 20 3 3.332 2.576 0.539 108.128 o
-2 20 4 0.153 0.000 0.369 233.342 o
-2 20 5 0.474 0.290 0.459 150.922 o
-2 20 6 4.539 4.134 0.589 89.746 o
-2 20 7 1.467 1.248 0.389 208.948 o
-2 20 8 13.449 15.030 0.959 31.923 o
-2 20 9 3.266 2.576 0.549 104.318 o
-2 21 1 1.724 2.137 0.429 171.470 o
-2 21 2 3.354 3.685 0.559 100.312 o
-2 21 3 9.662 8.848 1.778 9.970 o
-2 21 4 0.514 0.809 0.429 172.630 o
-1 0 2 1509.470 1539.250 22.200 0.022 o
-1 0 4 152.476 151.983 2.427 2.088 o
-1 0 6 68.660 66.969 1.877 5.902 o
-1 0 8 73.701 75.018 2.507 3.747 o
-1 0 10 34.420 34.863 1.178 17.025 o
-1 0 12 33.915 34.194 0.889 25.344 o
-1 0 14 43.731 45.109 1.398 11.613 o
-1 0 16 1.965 1.847 0.350 257.621 o
-1 0 18 86.155 86.732 1.778 5.162 o
-1 0 20 13.131 12.453 1.398 15.757 o
-1 0 22 27.620 28.441 0.959 25.831 o
-1 0 24 1.955 2.067 0.419 179.461 o
-1 1 2 1523.040 1505.240 24.287 0.021 o
-1 1 3 2416.300 2327.600 43.032 0.008 o
-1 1 4 33.420 35.112 1.178 17.174 o
-1 1 5 84.913 83.966 1.947 4.767 o
-1 1 6 100.476 100.004 2.357 3.312 o
-1 1 7 29.023 29.360 1.388 14.036 o
-1 1 8 0.684 0.809 0.549 105.531 o
-1 1 9 28.580 29.260 1.029 22.867 o
-1 1 10 265.815 272.090 5.822 0.507 o
-1 1 11 4.416 4.863 0.619 81.319 o
-1 1 12 74.860 77.455 1.398 7.460 o
-1 1 13 280.205 297.365 4.424 0.606 o
-1 1 14 0.993 0.959 0.290 378.097 o
-1 1 15 152.277 162.878 2.507 1.980 o
-1 1 16 116.987 119.098 2.207 3.044 o
-1 1 17 1.502 1.618 0.409 188.958 o
-1 1 18 11.113 11.345 0.809 45.196 o
-1 1 19 0.944 0.959 0.439 164.697 o
-1 1 20 0.288 0.589 0.389 209.945 o
-1 1 21 4.947 4.783 0.649 73.915 o
-1 1 22 81.317 83.357 1.548 6.233 o
-1 1 23 3.862 4.943 0.649 74.340 o
-1 1 24 11.697 11.425 0.679 61.795 o
-1 2 2 1671.350 1685.680 31.238 0.015 o
-1 2 3 531.411 547.685 5.552 0.216 o
-1 2 4 1212.100 1237.370 18.046 0.034 o
-1 2 5 53.124 55.385 1.588 8.625 o
-1 2 6 5.963 4.644 0.689 65.401 o
-1 2 7 645.318 631.521 10.406 0.116 o
-1 2 8 67.524 69.575 2.507 3.903 o
-1 2 9 2.884 2.956 0.479 136.621 o
-1 2 10 17.021 16.657 0.809 41.393 o
-1 2 11 44.763 44.220 1.618 9.315 o
-1 2 12 1.269 1.328 0.310 330.107 o
-1 2 13 35.732 36.331 0.889 24.294 o
-1 2 14 175.115 182.472 2.876 1.517 o
-1 2 15 23.389 24.027 1.178 19.744 o
-1 2 16 28.811 29.700 0.889 28.140 o
-1 2 17 89.521 91.316 1.987 4.407 o
-1 2 18 36.468 38.108 1.108 17.877 o
-1 2 19 39.636 40.016 1.548 10.499 o
-1 2 20 1.097 0.959 0.389 209.414 o
-1 2 21 30.679 30.878 0.959 24.490 o
-1 2 22 6.080 5.822 0.809 47.634 o
-1 2 23 7.754 7.220 0.889 39.180 o
-1 2 24 3.374 3.825 0.559 100.259 o
-1 3 2 39.760 39.346 1.178 15.751 o
-1 3 3 723.948 727.291 9.717 0.104 o
-1 3 4 880.772 895.931 10.406 0.075 o
-1 3 5 617.180 624.730 8.339 0.142 o
-1 3 6 116.856 120.965 2.986 2.188 o
-1 3 7 543.866 578.153 10.316 0.138 o
-1 3 8 56.761 54.975 1.987 6.099 o
-1 3 9 1.938 2.357 0.629 80.135 o
-1 3 10 64.662 63.234 2.287 4.621 o
-1 3 11 183.159 184.609 4.274 0.999 o
-1 3 12 16.865 17.167 0.729 49.187 o
-1 3 13 20.176 19.973 0.889 33.421 o
-1 3 14 42.246 42.153 1.328 12.826 o
-1 3 15 31.979 34.044 0.889 26.093 o
-1 3 16 0.006 0.220 0.320 311.960 o
-1 3 17 4.814 5.003 0.709 62.183 o
-1 3 18 0.174 0.070 0.369 233.336 o
-1 3 19 63.426 63.673 1.178 10.557 o
-1 3 20 0.197 0.150 0.369 233.326 o
-1 3 21 0.111 0.150 0.379 221.220 o
-1 3 22 4.764 4.574 0.619 81.214 o
-1 3 23 6.993 6.931 0.619 79.056 o
-1 3 24 0.284 0.220 0.549 105.595 o
-1 4 2 1.759 2.287 0.519 117.483 o
-1 4 3 12.261 14.300 0.969 31.669 o
-1 4 4 661.288 663.368 9.018 0.123 o
-1 4 5 57.060 58.081 1.877 6.561 o
-1 4 6 3.318 2.646 0.679 68.512 o
-1 4 7 112.516 111.209 2.956 2.307 o
-1 4 8 167.893 171.047 3.535 1.326 o
-1 4 9 41.732 41.424 1.618 9.604 o
-1 4 10 63.465 63.014 2.067 5.407 o
-1 4 11 132.199 132.360 2.806 2.133 o
-1 4 12 57.693 58.590 1.468 9.068 o
-1 4 13 7.275 6.491 0.559 95.781 o
-1 4 14 0.712 0.669 0.290 378.964 o
-1 4 15 71.499 70.234 1.398 7.974 o
-1 4 16 30.319 29.919 1.248 16.539 o
-1 4 17 18.614 18.345 0.959 30.121 o
-1 4 18 5.944 5.453 0.729 58.462 o
-1 4 19 24.393 24.167 0.809 35.670 o
-1 4 20 6.834 6.631 0.619 79.280 o
-1 4 21 9.633 9.587 0.659 67.529 o
-1 4 22 21.056 20.702 0.809 38.320 o
-1 4 23 3.011 2.806 0.479 136.573 o
-1 4 24 1.497 0.889 0.729 59.870 o
-1 5 2 176.119 169.330 4.164 1.078 o
-1 5 3 30.978 30.668 1.388 13.780 o
-1 5 4 191.134 190.990 5.143 0.773 o
-1 5 5 226.598 240.033 5.892 0.566 o
-1 5 6 72.157 71.123 2.726 3.348 o
-1 5 7 6.932 7.590 0.649 72.077 o
-1 5 8 173.000 171.936 3.385 1.356 o
-1 5 9 0.288 0.220 0.300 354.837 o
-1 5 10 14.572 13.781 0.889 36.508 o
-1 5 11 0.267 0.589 0.340 276.209 o
-1 5 12 18.898 18.345 0.809 40.035 o
-1 5 13 42.774 41.573 1.029 17.866 o
-1 5 14 67.430 65.960 1.548 7.575 o
-1 5 15 2.932 2.576 0.399 195.737 o
-1 5 16 33.896 32.865 0.959 23.190 o
-1 5 17 29.729 29.480 0.959 25.005 o
-1 5 18 8.652 8.628 0.709 59.783 o
-1 5 19 8.220 7.070 0.619 78.054 o
-1 5 20 0.895 0.889 0.399 199.257 o
-1 5 21 1.266 1.328 0.419 180.411 o
-1 5 22 0.440 0.369 0.389 209.933 o
-1 5 23 9.349 8.848 0.729 56.337 o
-1 5 24 12.190 12.533 1.468 14.376 o
-1 6 2 18.597 17.007 1.178 20.953 o
-1 6 3 212.509 216.226 4.644 0.796 o
-1 6 4 79.818 72.661 3.825 1.868 o
-1 6 5 22.758 22.100 0.959 28.337 o
-1 6 6 361.367 379.614 8.109 0.265 o
-1 6 7 2.732 2.956 0.509 121.332 o
-1 6 8 42.826 43.850 1.328 12.659 o
-1 6 9 0.789 0.729 0.340 275.774 o
-1 6 10 244.582 242.610 3.246 0.922 o
-1 6 11 39.656 37.958 1.108 17.259 o
-1 6 12 44.675 43.491 1.328 12.464 o
-1 6 13 1.499 1.328 0.290 376.086 o
-1 6 14 5.657 5.083 0.509 117.361 o
-1 6 15 2.758 2.287 0.389 206.313 o
-1 6 16 20.050 19.234 0.729 46.209 o
-1 6 17 26.133 26.015 1.108 21.186 o
-1 6 18 102.993 105.457 2.137 3.572 o
-1 6 19 9.387 9.357 0.679 64.146 o
-1 6 20 1.961 2.067 0.429 171.277 o
-1 6 21 8.858 8.848 0.659 68.354 o
-1 6 22 32.883 33.614 0.959 23.386 o
-1 6 23 0.000 0.000 0.389 210.029 o
-1 7 2 382.843 398.108 7.360 0.277 o
-1 7 3 163.129 161.550 3.755 1.286 o
-1 7 4 286.351 298.993 6.411 0.424 o
-1 7 5 605.167 617.510 14.011 0.092 o
-1 7 6 1.018 1.108 0.369 232.593 o
-1 7 7 140.632 139.730 3.246 1.723 o
-1 7 8 14.214 14.011 0.809 43.337 o
-1 7 9 1.172 1.178 0.310 330.499 o
-1 7 10 56.103 54.975 1.688 7.765 o
-1 7 11 45.025 44.739 1.618 9.281 o
-1 7 12 0.923 1.029 0.310 331.138 o
-1 7 13 57.281 55.644 1.548 8.620 o
-1 7 14 243.272 246.145 3.315 0.908 o
-1 7 15 12.880 12.603 0.669 62.015 o
-1 7 16 36.031 35.152 1.108 18.261 o
-1 7 17 28.279 28.152 0.959 25.669 o
-1 7 18 0.089 0.000 0.369 233.347 o
-1 7 19 65.328 65.661 1.398 8.647 o
-1 7 20 3.213 2.876 0.509 121.008 o
-1 7 21 28.818 29.330 0.889 28.209 o
-1 7 22 11.891 12.673 0.689 59.611 o
-1 7 23 1.264 0.809 0.419 180.584 o
-1 8 2 37.296 35.741 1.248 15.138 o
-1 8 3 31.211 31.617 1.398 13.548 o
-1 8 4 305.822 304.735 7.360 0.347 o
-1 8 5 72.055 72.152 2.427 3.988 o
-1 8 6 18.186 18.125 1.108 23.390 o
-1 8 7 17.345 16.517 1.029 27.098 o
-1 8 8 92.432 93.153 2.806 2.809 o
-1 8 9 28.783 28.591 1.108 20.398 o
-1 8 10 2.795 2.427 0.389 206.110 o
-1 8 11 14.179 13.921 0.729 52.085 o
-1 8 12 5.087 4.494 0.479 133.061 o
-1 8 13 14.489 13.851 0.649 63.253 o
-1 8 14 36.894 36.550 0.959 21.740 o
-1 8 15 0.921 1.029 0.360 245.789 o
-1 8 16 20.831 20.782 0.889 33.016 o
-1 8 17 3.778 3.176 0.479 135.602 o
-1 8 18 19.946 20.342 0.889 33.438 o
-1 8 20 0.494 0.519 0.389 209.888 o
-1 8 21 0.271 0.220 0.389 209.994 o
-1 8 22 0.071 0.070 0.369 233.346 o
-1 8 23 0.110 0.290 0.409 190.025 o
-1 9 2 154.866 152.033 3.685 1.376 o
-1 9 3 2.702 2.726 0.579 94.130 o
-1 9 4 56.591 53.877 2.726 3.668 o
-1 9 5 74.791 73.400 2.067 4.898 o
-1 9 6 8.366 8.558 0.559 93.303 o
-1 9 7 17.669 16.358 0.719 50.019 o
-1 9 8 5.697 5.313 0.539 105.029 o
-1 9 9 5.130 4.863 0.509 118.145 o
-1 9 10 31.654 30.808 0.959 24.197 o
-1 9 11 302.126 303.038 4.863 0.526 o
-1 9 12 80.372 81.659 2.287 4.050 o
-1 9 13 103.867 101.921 2.357 3.232 o
-1 9 14 46.127 45.838 1.468 10.581 o
-1 9 15 0.603 0.669 0.369 233.080 o
-1 9 16 50.553 49.163 1.548 9.344 o
-1 9 17 2.301 1.847 0.399 197.350 o
-1 9 18 1.051 1.029 0.419 180.645 o
-1 9 19 1.095 1.108 0.409 189.487 o
-1 9 20 2.052 1.688 0.449 156.588 o
-1 9 21 18.142 19.094 0.959 30.148 o
-1 9 22 11.119 11.345 0.889 37.902 o
-1 10 2 121.176 120.726 2.646 2.466 o
-1 10 3 505.585 501.877 6.411 0.221 o
-1 10 4 28.533 26.973 1.178 18.679 o
-1 10 5 84.995 81.060 1.548 6.098 o
-1 10 6 43.013 43.331 1.248 13.796 o
-1 10 7 209.554 209.525 3.385 1.091 o
-1 10 8 63.183 62.565 1.328 9.465 o
-1 10 9 0.824 0.809 0.270 436.583 o
-1 10 10 0.005 0.150 0.270 438.203 o
-1 10 11 44.401 44.440 1.398 11.579 o
-1 10 12 15.178 13.781 0.729 51.478 o
-1 10 13 5.053 4.574 0.579 92.302 o
-1 10 14 2.605 2.427 0.509 121.593 o
-1 10 15 34.060 33.534 1.398 13.173 o
-1 10 16 0.003 0.150 0.379 221.227 o
-1 10 17 0.062 0.369 0.409 190.026 o
-1 10 18 0.209 0.439 0.419 181.063 o
-1 10 19 5.283 5.672 0.609 83.199 o
-1 10 20 2.474 2.207 0.489 131.786 o
-1 10 21 1.498 1.548 0.589 91.527 o
-1 10 22 0.714 0.290 0.379 221.026 o
-1 11 2 14.575 15.030 0.809 42.942 o
-1 11 3 225.734 231.185 4.204 0.826 o
-1 11 4 24.312 23.368 0.959 27.662 o
-1 11 5 2.335 2.287 0.360 242.419 o
-1 11 6 23.529 22.919 0.889 31.553 o
-1 11 7 1.481 1.398 0.320 309.384 o
-1 11 8 70.808 70.165 1.548 7.226 o
-1 11 9 0.647 0.519 0.300 354.368 o
-1 11 10 0.873 0.809 0.310 331.407 o
-1 11 11 42.604 41.933 1.178 15.070 o
-1 11 12 23.482 23.288 0.809 36.377 o
-1 11 13 41.278 41.643 1.328 12.970 o
-1 11 14 5.932 6.112 0.729 58.354 o
-1 11 15 98.896 97.577 1.618 4.877 o
-1 11 16 17.953 17.985 1.029 26.809 o
-1 11 17 0.014 0.150 0.399 199.657 o
-1 11 18 7.467 7.290 0.729 57.546 o
-1 11 19 13.764 13.562 0.959 32.023 o
-1 11 20 0.420 0.519 0.449 157.691 o
-1 11 21 18.396 19.743 1.029 26.517 o
-1 12 2 70.728 68.687 1.618 6.927 o
-1 12 3 34.084 33.305 1.108 18.842 o
-1 12 4 13.797 13.781 0.729 52.375 o
-1 12 5 0.366 0.369 0.280 407.184 o
-1 12 6 48.381 49.822 1.178 13.540 o
-1 12 7 52.434 52.768 1.468 9.742 o
-1 12 8 31.214 31.028 1.248 16.336 o
-1 12 9 36.378 34.483 1.468 11.927 o
-1 12 10 9.874 10.246 0.649 68.999 o
-1 12 11 82.368 81.060 1.917 4.987 o
-1 12 12 11.572 11.425 0.959 32.752 o
-1 12 13 3.221 3.096 0.519 116.380 o
-1 12 14 9.769 9.207 0.629 73.593 o
-1 12 17 12.199 11.345 1.328 17.491 o
-1 12 18 6.187 5.453 0.889 39.615 o
-1 12 19 4.670 5.003 0.619 81.150 o
-1 12 20 0.001 0.290 0.679 69.086 o
-1 13 2 17.489 17.097 0.889 34.947 o
-1 13 3 11.062 11.135 0.549 90.683 o
-1 13 4 21.384 20.053 1.029 25.794 o
-1 13 5 14.387 13.192 0.729 52.185 o
-1 13 6 46.219 45.178 1.468 10.602 o
-1 13 7 0.010 0.000 0.290 379.851 o
-1 13 8 46.385 46.357 1.548 9.759 o
-1 13 9 0.001 0.000 0.320 311.968 o
-1 13 10 0.289 0.290 0.360 246.429 o
-1 13 11 32.925 32.506 1.548 11.257 o
-1 13 12 18.162 16.877 1.108 23.498 o
-1 13 13 34.115 31.547 0.889 25.760 o
-1 13 14 16.547 16.587 0.959 30.935 o
-1 13 15 5.432 5.233 0.619 80.658 o
-1 13 16 1.981 1.548 0.479 137.835 o
-1 13 17 1.039 0.729 0.509 122.653 o
-1 13 18 0.448 0.000 0.389 209.980 o
-1 13 19 0.149 0.290 0.409 190.021 o
-1 13 20 1.798 0.809 0.389 208.831 o
-1 14 2 0.238 0.220 0.300 354.864 o
-1 14 3 0.144 0.290 0.300 354.891 o
-1 14 4 98.640 97.717 2.427 3.253 o
-1 14 5 12.869 11.784 0.959 32.433 o
-1 14 6 51.806 51.959 1.618 8.603 o
-1 14 7 13.263 13.632 0.689 58.224 o
-1 14 8 92.135 92.195 2.207 3.838 o
-1 14 9 9.979 9.807 0.679 63.603 o
-1 14 10 0.842 0.809 0.379 220.802 o
-1 14 11 34.463 33.614 1.248 15.693 o
-1 14 12 4.817 4.354 0.729 58.972 o
-1 14 13 13.139 12.673 0.729 53.138 o
-1 14 14 0.064 0.070 0.389 210.027 o
-1 14 15 0.953 0.809 0.399 199.246 o
-1 14 16 5.517 5.233 0.889 39.733 o
-1 14 17 30.738 31.327 1.987 7.348 o
-1 14 18 5.025 5.453 0.669 69.490 o
-1 14 19 5.208 4.714 0.549 102.127 o
-1 15 2 92.889 92.195 2.507 3.267 o
-1 15 3 65.011 63.893 1.847 6.246 o
-1 15 4 89.946 86.592 1.688 5.279 o
-1 15 5 40.574 40.165 1.248 14.359 o
-1 15 6 45.696 46.936 1.618 9.165 o
-1 15 7 18.494 18.495 0.959 30.134 o
-1 15 8 111.358 116.661 2.357 2.971 o
-1 15 9 1.526 1.398 0.369 231.840 o
-1 15 10 2.005 1.847 0.389 207.918 o
-1 15 11 31.809 31.098 1.029 21.812 o
-1 15 12 3.414 2.956 0.479 136.107 o
-1 15 13 6.488 6.331 0.609 82.148 o
-1 15 14 43.864 43.850 1.029 17.362 o
-1 15 15 27.823 28.891 1.618 10.844 o
-1 15 16 46.174 46.287 1.248 13.160 o
-1 15 17 5.302 4.943 0.559 98.452 o
-1 15 18 14.050 7.739 7.000 0.649 o
-1 16 2 1.962 1.917 0.419 179.534 o
-1 16 3 79.014 78.863 2.576 3.479 o
-1 16 4 0.688 0.809 0.389 209.733 o
-1 16 5 20.401 20.562 1.029 25.964 o
-1 16 6 49.734 47.685 1.328 11.645 o
-1 16 7 56.385 57.112 1.917 6.408 o
-1 16 8 12.596 12.164 0.809 44.437 o
-1 16 9 9.352 9.357 0.659 67.820 o
-1 16 10 29.860 30.588 1.548 11.535 o
-1 16 11 0.681 0.669 0.389 209.773 o
-1 16 12 6.024 5.892 0.649 73.105 o
-1 16 13 0.294 0.220 0.399 199.623 o
-1 16 14 6.387 6.182 0.619 79.750 o
-1 16 15 21.205 22.190 1.029 25.583 o
-1 16 16 5.698 5.003 1.029 29.772 o
-1 17 2 61.914 60.498 1.987 5.820 o
-1 17 3 7.053 6.112 0.729 57.946 o
-1 17 4 0.722 1.029 0.399 199.317 o
-1 17 5 60.205 59.849 1.618 7.817 o
-1 17 6 6.826 6.411 0.629 76.974 o
-1 17 7 3.142 2.876 0.509 121.062 o
-1 17 8 0.303 0.439 0.389 209.962 o
-1 17 9 0.001 0.070 0.379 221.229 o
-1 17 10 12.903 13.272 0.889 37.110 o
-1 17 11 46.501 51.001 1.178 13.737 o
-1 17 12 11.002 10.835 0.679 62.525 o
-1 17 13 8.575 7.520 0.649 71.008 o
-1 17 14 17.509 17.985 0.889 34.779 o
-1 17 15 2.173 1.917 0.419 179.303 o
-1 18 2 9.061 8.848 0.809 46.376 o
-1 18 3 0.631 0.729 0.419 180.914 o
-1 18 4 6.575 6.781 0.649 72.541 o
-1 18 5 3.713 3.385 0.519 115.887 o
-1 18 6 0.015 0.220 0.389 210.026 o
-1 18 7 4.269 4.424 0.609 84.142 o
-1 18 8 0.565 0.589 0.399 199.494 o
-1 18 9 10.616 10.915 0.689 61.127 o
-1 18 10 5.248 5.752 0.609 83.196 o
-1 18 11 4.245 4.134 0.589 89.918 o
-1 18 12 4.254 4.274 0.679 68.005 o
-1 18 13 3.930 4.134 0.889 40.003 o
-1 19 2 15.638 14.151 0.959 31.490 o
-1 19 3 0.957 1.029 0.419 180.698 o
-1 19 4 29.648 30.878 1.248 16.566 o
-1 19 5 4.916 5.233 0.689 65.689 o
-1 19 7 0.152 0.220 0.389 210.012 o
-1 19 8 4.915 5.083 0.649 73.861 o
-1 19 9 1.090 0.889 0.389 209.446 o
-1 19 10 17.789 19.094 1.029 26.724 o
-1 19 11 11.575 10.096 0.709 57.680 o
-1 19 12 4.245 3.026 0.649 74.558 o
-1 20 2 10.898 11.714 0.959 32.861 o
-1 20 3 46.394 45.178 0.959 17.965 o
-1 20 4 18.908 19.304 1.029 26.451 o
-1 20 5 6.284 6.112 0.889 39.546 o
-1 20 6 7.086 7.360 0.689 64.281 o
-1 20 7 3.118 3.176 0.509 120.966 o
-1 20 8 9.300 7.739 0.679 64.716 o
-1 20 10 2.744 1.778 0.379 217.649 o
-1 21 2 10.580 10.536 0.809 45.551 o
-1 21 3 2.082 1.248 0.489 132.324 o
-1 21 4 0.024 0.150 0.509 122.819 o
-1 21 5 1.380 0.809 0.419 180.510 o
-1 21 6 0.713 0.519 0.350 260.417 o
0 0 2 3066.610 2499.710 22.899 0.008 o
0 0 4 1022.840 1022.230 13.881 0.052 o
0 0 6 0.765 1.728 0.509 122.595 o
0 0 8 3.902 3.535 0.729 59.303 o
0 0 10 649.298 679.855 16.208 0.073 o
0 0 12 694.200 728.649 16.947 0.065 o
0 0 14 62.221 63.234 1.688 7.193 o
0 0 16 3.004 3.026 0.419 177.403 o
0 0 18 4.243 3.685 0.539 107.104 o
0 0 20 21.036 22.849 2.427 5.242 o
0 0 22 155.764 168.691 2.507 1.915 o
0 0 24 6.094 6.781 0.689 64.891 o
0 1 1 87.817 85.084 1.458 6.155 o
0 1 2 5.590 5.622 0.449 148.442 o
0 1 3 241.649 253.855 4.644 0.693 o
0 1 4 2384.280 2278.330 47.885 0.007 o
0 1 5 302.336 301.390 5.273 0.493 o
0 1 6 40.169 39.416 1.538 10.589 o
0 1 7 60.192 55.105 1.947 6.157 o
0 1 8 621.508 648.618 12.533 0.100 o
0 1 9 31.387 32.506 1.178 17.738 o
0 1 10 3.223 2.507 0.489 131.081 o
0 1 11 15.814 16.068 0.959 31.198 o
0 1 12 33.977 35.222 1.178 17.070 o
0 1 13 8.578 8.558 0.579 87.246 o
0 1 14 49.683 51.440 1.328 11.441 o
0 1 15 7.022 7.070 0.549 99.037 o
0 1 16 4.630 4.863 0.619 81.208 o
0 1 17 0.868 0.809 0.350 260.161 o
0 1 18 73.639 74.369 1.688 6.305 o
0 1 19 0.067 0.070 0.340 276.341 o
0 1 20 0.236 0.439 0.399 199.613 o
0 1 21 0.040 0.150 0.399 199.656 o
0 1 22 0.909 1.248 0.429 172.377 o
0 1 23 12.438 13.492 0.719 54.641 o
0 1 24 1.951 1.987 0.449 156.549 o
0 2 0 587.989 587.940 6.321 0.177 o
0 2 1 58.197 58.151 1.318 10.261 o
0 2 2 386.811 412.709 5.892 0.326 o
0 2 3 2564.210 2363.010 52.738 0.006 o
0 2 4 1.594 2.217 0.509 122.202 o
0 2 5 52.409 50.382 1.588 8.844 o
0 2 6 1096.020 1097.880 15.958 0.043 o
0 2 7 31.832 31.837 1.618 10.526 o
0 2 8 101.685 104.498 2.726 2.726 o
0 2 9 218.557 224.265 5.822 0.595 o
0 2 10 0.971 1.178 0.369 232.605 o
0 2 11 23.935 24.327 1.029 24.660 o
0 2 12 11.415 11.055 0.629 71.217 o
0 2 13 71.583 72.222 1.987 5.282 o
0 2 14 4.810 4.783 0.519 114.198 o
0 2 15 31.393 32.576 0.959 24.004 o
0 2 16 10.838 11.135 0.619 73.803 o
0 2 17 1.422 1.328 0.389 208.953 o
0 2 18 5.994 5.892 0.619 80.107 o
0 2 19 26.848 26.754 0.959 26.339 o
0 2 20 13.595 13.781 1.029 28.110 o
0 2 21 3.241 2.876 0.459 148.211 o
0 2 22 21.366 21.301 1.178 20.258 o
0 2 23 3.388 3.985 0.809 48.306 o
0 2 24 8.012 7.739 1.847 9.265 o
0 3 1 911.087 901.484 13.192 0.063 o
0 3 2 1482.010 1476.090 27.063 0.020 o
0 3 3 52.632 50.941 1.538 9.207 o
0 3 4 231.235 235.809 3.745 0.887 o
0 3 5 52.270 50.801 1.728 7.832 o
0 3 6 18.656 16.238 1.178 20.997 o
0 3 7 197.202 200.008 7.070 0.484 o
0 3 8 30.118 29.999 1.778 9.037 o
0 3 9 26.162 25.575 1.328 15.644 o
0 3 10 2.055 2.207 0.449 156.368 o
0 3 11 96.499 98.826 2.067 3.936 o
0 3 12 5.189 5.163 0.649 73.714 o
0 3 13 4.289 4.054 0.509 119.521 o
0 3 14 44.443 45.328 1.328 12.384 o
0 3 15 0.211 0.290 0.320 311.898 o
0 3 16 50.617 49.453 1.468 10.037 o
0 3 17 58.048 58.520 1.548 8.463 o
0 3 18 1.183 1.029 0.409 189.454 o
0 3 19 4.561 4.134 0.579 92.782 o
0 3 20 6.307 5.822 0.609 82.462 o
0 3 21 49.486 51.220 1.108 14.216 o
0 3 22 4.348 4.134 0.679 67.997 o
0 3 23 3.767 3.535 0.679 68.272 o
0 3 24 21.680 20.482 0.809 38.052 o
0 4 0 1.457 0.769 0.409 189.351 o
0 4 1 1053.700 1052.770 15.259 0.047 o
0 4 2 10.618 9.857 0.839 42.645 o
0 4 3 964.795 967.404 11.794 0.062 o
0 4 4 4.821 3.745 0.669 69.908 o
0 4 5 111.496 110.350 2.786 2.499 o
0 4 6 0.000 0.290 0.519 118.140 o
0 4 7 0.724 0.519 0.310 331.818 o
0 4 8 1.131 1.398 0.340 274.912 o
0 4 9 0.948 0.809 0.350 260.081 o
0 4 10 73.298 74.588 2.137 4.711 o
0 4 11 115.673 115.123 1.917 3.515 o
0 4 12 2.539 2.507 0.369 229.018 o
0 4 13 1.402 1.398 0.320 309.567 o
0 4 14 89.653 87.920 1.618 5.472 o
0 4 15 36.953 36.480 1.328 13.786 o
0 4 16 10.917 10.606 0.649 67.990 o
0 4 17 6.264 5.962 0.579 90.810 o
0 4 18 11.466 11.055 0.719 56.008 o
0 4 19 1.980 2.137 0.399 197.594 o
0 4 20 8.459 8.179 0.629 75.123 o
0 4 21 43.543 45.109 1.108 15.826 o
0 4 22 3.233 3.385 0.689 66.489 o
0 4 23 14.165 14.221 0.719 53.253 o
0 5 1 47.086 49.063 2.157 5.716 o
0 5 2 3.351 4.094 0.669 70.342 o
0 5 3 1205.900 1222.790 18.046 0.035 o
0 5 4 75.301 71.203 2.217 4.473 o
0 5 5 551.369 581.619 10.316 0.136 o
0 5 6 75.761 74.069 1.987 5.111 o
0 5 7 314.654 322.052 6.931 0.359 o
0 5 8 3.488 3.755 0.479 135.602 o
0 5 9 252.380 250.859 4.943 0.636 o
0 5 10 76.755 73.919 1.548 6.754 o
0 5 11 4.133 3.915 0.469 140.373 o
0 5 12 1.269 1.108 0.320 310.156 o
0 5 13 134.436 133.099 2.357 2.488 o
0 5 14 1.505 1.398 0.310 329.422 o
0 5 15 123.346 122.703 1.847 3.341 o
0 5 16 3.478 3.176 0.459 147.746 o
0 5 17 0.359 0.290 0.369 233.271 o
0 5 18 25.538 25.865 0.809 34.630 o
0 5 19 3.680 3.535 0.519 115.853 o
0 5 21 5.316 5.453 0.619 80.662 o
0 5 22 11.726 11.934 0.679 61.582 o
0 5 23 0.114 0.070 0.389 210.024 o
0 6 0 102.213 100.144 3.335 2.084 o
0 6 1 103.781 105.207 3.056 2.321 o
0 6 2 145.646 140.808 4.304 1.184 o
0 6 3 291.082 299.433 5.962 0.452 o
0 6 4 165.686 172.755 4.274 1.074 o
0 6 5 174.620 174.443 4.054 1.108 o
0 6 6 59.103 57.851 1.468 8.984 o
0 6 7 19.136 17.766 0.809 40.061 o
0 6 8 298.267 299.952 5.233 0.502 o
0 6 9 29.230 28.012 1.029 22.861 o
0 6 10 1.740 1.778 0.369 231.247 o
0 6 11 2.738 2.806 0.439 162.419 o
0 6 12 1.192 1.248 0.290 377.188 o
0 6 13 0.402 0.439 0.270 437.792 o
0 6 14 82.139 81.289 1.328 7.127 o
0 6 15 1.486 1.178 0.340 274.504 o
0 6 16 5.739 5.313 0.559 97.906 o
0 6 17 27.876 27.632 0.959 25.878 o
0 6 18 8.625 8.558 0.659 68.615 o
0 6 19 23.687 24.616 0.809 35.921 o
0 6 20 37.360 38.468 0.959 21.324 o
0 6 21 1.447 1.468 0.419 180.222 o
0 6 22 1.614 1.328 0.419 180.143 o
0 6 23 0.636 0.809 0.419 180.897 o
0 7 1 164.993 171.646 4.274 1.078 o
0 7 2 16.964 15.329 1.328 17.010 o
0 7 3 478.387 477.710 8.848 0.187 o
0 7 4 151.538 148.947 3.985 1.272 o
0 7 5 1.282 1.328 0.389 209.092 o
0 7 6 26.417 27.053 0.959 26.428 o
0 7 7 108.043 106.275 2.357 3.118 o
0 7 8 29.950 29.999 1.108 20.019 o
0 7 9 24.248 23.808 0.809 35.839 o
0 7 10 14.116 13.851 0.689 57.477 o
0 7 11 21.645 21.371 0.689 48.093 o
0 7 12 21.237 20.782 0.729 44.807 o
0 7 13 0.159 0.220 0.280 407.400 o
0 7 15 51.228 51.140 1.178 13.018 o
0 7 16 5.399 4.943 0.619 80.762 o
0 7 17 5.614 5.233 0.629 78.088 o
0 7 18 18.182 18.724 0.729 47.718 o
0 7 19 27.677 28.751 0.889 28.769 o
0 7 20 0.773 0.959 0.399 199.307 o
0 7 21 11.947 12.094 0.689 59.780 o
0 7 22 1.568 1.778 0.409 188.819 o
0 8 0 82.532 80.770 1.987 4.783 o
0 8 1 776.715 763.511 16.947 0.060 o
0 8 2 22.410 23.658 1.029 25.116 o
0 8 3 125.521 126.308 3.026 2.049 o
0 8 4 0.239 0.369 0.330 293.260 o
0 8 5 2.485 2.427 0.509 121.668 o
0 8 6 104.904 107.384 3.605 1.819 o
0 8 7 25.817 25.505 1.178 19.242 o
0 8 8 3.265 3.176 0.459 148.006 o
0 8 9 136.269 136.494 2.207 2.574 o
0 8 10 22.794 22.330 1.108 22.189 o
0 8 11 651.231 649.127 14.740 0.082 o
0 8 12 2.413 2.507 0.419 178.647 o
0 8 13 74.205 74.948 1.468 7.251 o
0 8 14 41.099 40.685 1.029 18.355 o
0 8 15 1.000 0.889 0.379 220.655 o
0 8 16 0.290 0.000 0.369 233.323 o
0 8 17 18.292 17.836 0.809 40.469 o
0 8 18 10.300 9.727 0.659 66.974 o
0 8 19 15.261 15.699 0.729 50.785 o
0 8 20 5.884 5.892 0.609 82.732 o
0 8 21 21.508 22.549 0.809 37.603 o
0 8 22 13.873 11.494 1.328 17.379 o
0 9 1 0.053 0.070 0.290 379.845 o
0 9 2 0.024 0.000 0.310 332.419 o
0 9 3 55.114 54.536 2.067 5.801 o
0 9 4 46.374 46.357 1.778 7.909 o
0 9 5 12.519 11.934 0.959 32.494 o
0 9 6 9.251 8.918 0.589 83.642 o
0 9 7 151.097 149.966 2.287 2.212 o
0 9 8 37.551 37.729 1.328 13.642 o
0 9 9 27.529 26.604 0.809 33.409 o
0 9 10 6.949 7.150 0.649 72.204 o
0 9 11 11.526 11.275 0.579 82.033 o
0 9 12 23.943 23.878 0.889 31.201 o
0 9 13 5.289 5.532 0.579 91.776 o
0 9 14 17.041 17.247 0.809 41.238 o
0 9 15 12.312 12.233 0.729 53.778 o
0 9 16 0.604 0.669 0.549 105.550 o
0 9 17 21.826 21.521 0.809 37.706 o
0 9 18 25.265 24.547 1.029 24.302 o
0 9 19 57.106 57.272 1.248 11.070 o
0 9 21 3.499 4.424 0.729 59.293 o
0 9 22 6.870 5.383 1.108 25.586 o
0 10 0 500.198 517.945 12.533 0.122 o
0 10 1 0.698 0.809 0.369 232.976 o
0 10 2 139.639 139.360 3.315 1.689 o
0 10 3 9.457 9.138 0.579 85.918 o
0 10 4 2.052 1.917 0.340 272.500 o
0 10 5 60.110 58.301 1.178 11.302 o
0 10 6 0.900 0.959 0.340 275.528 o
0 10 7 0.001 0.000 0.290 379.851 o
0 10 8 20.917 20.702 0.729 45.064 o
0 10 9 0.839 0.809 0.280 406.026 o
0 10 10 65.594 64.852 1.398 8.659 o
0 10 11 80.291 81.729 1.778 5.498 o
0 10 12 104.322 105.097 2.207 3.430 o
0 10 13 31.164 30.808 1.248 16.358 o
0 10 14 55.353 55.864 1.917 6.473 o
0 10 15 42.395 43.041 1.398 11.852 o
0 10 16 0.571 0.809 0.429 172.612 o
0 10 17 25.997 26.234 0.959 26.688 o
0 10 18 2.254 2.207 0.419 179.038 o
0 10 19 6.585 6.182 0.609 82.132 o
0 10 20 3.361 3.605 0.579 93.627 o
0 10 21 1.854 1.618 0.429 171.587 o
0 11 1 1.672 1.548 0.320 308.720 o
0 11 2 0.009 0.070 0.270 438.208 o
0 11 3 26.250 24.616 0.809 34.584 o
0 11 4 1.228 1.248 0.330 291.694 o
0 11 6 26.905 25.505 0.959 26.517 o
0 11 7 64.677 65.371 1.398 8.713 o
0 11 8 5.991 5.602 0.619 80.202 o
0 11 9 3.617 3.096 0.479 135.821 o
0 11 10 53.563 53.657 1.178 12.500 o
0 11 11 5.527 5.313 0.549 101.558 o
0 11 12 0.050 0.150 0.350 260.773 o
0 11 13 43.892 43.850 1.778 8.091 o
0 11 14 0.221 0.150 0.369 233.322 o
0 11 15 7.869 7.360 0.809 46.971 o
0 11 16 0.823 0.589 0.409 189.785 o
0 11 17 0.347 0.290 0.379 221.162 o
0 11 18 7.337 7.959 0.669 67.688 o
0 11 19 17.870 18.724 1.248 18.836 o
0 11 20 0.123 0.290 0.589 91.768 o
0 12 0 182.045 182.841 3.246 1.330 o
0 12 1 10.268 9.807 0.549 92.883 o
0 12 2 14.050 13.272 0.729 52.376 o
0 12 3 0.096 0.070 0.250 511.102 o
0 12 4 20.393 19.673 0.729 45.807 o
0 12 5 2.141 1.847 0.330 288.863 o
0 12 6 73.747 70.744 1.248 8.620 o
0 12 7 17.171 16.657 0.959 30.757 o
0 12 8 49.183 48.344 1.398 10.908 o
0 12 9 6.495 6.112 0.679 66.717 o
0 12 10 116.121 117.620 2.357 2.884 o
0 12 11 29.025 27.123 0.959 25.596 o
0 12 12 95.638 93.593 2.427 3.343 o
0 12 13 0.186 0.070 0.409 190.029 o
0 12 14 28.144 28.012 0.809 32.735 o
0 12 15 0.623 0.439 0.399 199.500 o
0 12 16 12.257 11.644 0.959 32.583 o
0 12 17 8.589 8.249 1.398 16.060 o
0 12 18 0.316 0.729 0.379 221.101 o
0 12 19 0.976 1.248 0.429 172.342 o
0 12 20 0.013 0.070 0.369 233.348 o
0 13 1 0.315 0.290 0.270 437.981 o
0 13 2 159.883 156.747 2.137 2.159 o
0 13 3 0.763 1.029 0.290 378.530 o
0 13 4 203.681 200.168 3.385 1.137 o
0 13 5 3.809 3.605 0.479 135.323 o
0 13 6 41.665 41.863 1.618 9.594 o
0 13 7 0.647 0.729 0.320 311.408 o
0 13 8 73.342 73.041 1.847 5.710 o
0 13 9 10.668 10.316 0.659 66.458 o
0 13 10 1.930 1.987 0.459 149.881 o
0 13 11 2.957 2.876 0.689 66.612 o
0 13 12 0.083 0.070 0.449 157.754 o
0 13 13 1.907 1.468 0.419 179.817 o
0 13 14 60.920 60.138 1.398 9.259 o
0 13 16 60.959 61.606 2.287 4.726 o
0 13 17 0.510 0.150 0.459 150.927 o
0 13 18 13.985 14.810 0.729 51.922 o
0 13 19 1.442 1.468 0.889 40.287 o
0 14 0 0.237 0.150 0.310 332.359 o
0 14 1 7.359 7.150 0.649 71.946 o
0 14 2 27.767 27.123 1.108 20.750 o
0 14 3 35.847 36.111 1.178 16.678 o
0 14 4 16.009 15.469 0.809 42.168 o
0 14 5 20.851 20.562 0.889 33.051 o
0 14 6 14.422 14.300 0.809 43.178 o
0 14 7 33.215 32.286 1.248 15.965 o
0 14 8 53.983 55.425 1.468 9.501 o
0 14 9 39.103 38.977 1.328 13.384 o
0 14 10 10.841 10.835 0.729 55.033 o
0 14 11 10.316 9.507 0.809 45.834 o
0 14 12 1.126 0.889 0.549 105.450 o
0 14 13 4.389 4.644 0.609 84.022 o
0 14 14 102.454 106.935 4.134 1.485 o
0 14 15 0.767 0.959 0.409 189.723 o
0 14 16 10.923 10.166 0.809 45.492 o
0 14 17 2.455 2.067 0.419 178.876 o
0 14 18 1.792 1.917 0.449 156.702 o
0 15 1 11.905 11.784 0.679 61.503 o
0 15 2 4.804 4.204 0.549 102.691 o
0 15 3 2.651 2.507 0.479 137.020 o
0 15 4 3.478 3.246 0.549 103.995 o
0 15 5 0.244 0.290 0.360 246.441 o
0 15 6 22.599 22.549 0.889 31.989 o
0 15 7 5.674 5.672 0.629 77.928 o
0 15 8 10.488 10.316 0.729 55.368 o
0 15 9 12.488 13.781 0.709 55.879 o
0 15 10 61.426 59.849 1.688 7.330 o
0 15 11 3.136 2.806 0.479 136.456 o
0 15 12 3.529 3.915 0.729 59.343 o
0 15 13 6.396 6.331 0.649 72.776 o
0 15 14 3.870 3.605 0.689 66.292 o
0 15 15 1.242 1.029 0.449 157.324 o
0 15 16 0.785 0.809 0.389 209.679 o
0 15 17 6.997 6.491 0.709 61.083 o
0 16 0 94.587 97.138 3.246 2.242 o
0 16 1 11.439 11.345 0.889 37.814 o
0 16 2 53.588 52.029 2.287 5.003 o
0 16 3 3.421 3.385 0.579 93.652 o
0 16 4 8.917 8.339 0.689 63.018 o
0 16 5 14.250 14.011 0.809 43.320 o
0 16 6 26.712 27.483 1.178 18.937 o
0 16 7 7.130 6.491 0.619 79.117 o
0 16 8 76.275 81.289 1.917 5.197 o
0 16 9 8.036 8.179 0.649 71.154 o
0 16 10 20.918 21.671 0.809 38.140 o
0 16 11 37.146 38.767 1.618 9.984 o
0 16 12 12.383 12.533 0.709 56.370 o
0 16 13 5.594 6.042 0.619 80.314 o
0 16 14 33.054 34.263 1.108 18.954 o
0 16 15 12.467 12.823 0.679 60.669 o
0 16 16 4.353 3.915 0.889 39.968 o
0 17 1 4.828 4.644 0.579 92.434 o
0 17 2 8.981 9.287 0.809 46.330 o
0 17 3 79.392 77.824 3.825 1.859 o
0 17 4 0.019 0.150 0.389 210.027 o
0 17 5 7.479 7.150 0.629 76.262 o
0 17 6 0.090 0.070 0.369 233.344 o
0 17 7 72.927 75.238 1.778 5.951 o
0 17 8 5.173 5.532 0.619 80.722 o
0 17 9 6.732 6.631 0.619 79.353 o
0 17 10 0.047 0.070 0.379 221.227 o
0 17 11 1.560 1.548 0.419 180.096 o
0 17 12 9.164 8.918 0.649 70.070 o
0 17 13 4.837 5.003 0.609 83.672 o
0 17 14 0.405 0.369 0.379 221.133 o
0 17 15 27.895 19.603 0.689 43.648 o
0 18 0 30.049 31.617 2.207 6.070 o
0 18 1 115.730 114.304 2.137 3.208 o
0 18 2 0.521 0.439 0.389 209.893 o
0 18 3 3.155 3.385 0.559 100.511 o
0 18 4 10.982 10.985 0.809 45.316 o
0 18 5 1.543 1.398 0.409 189.021 o
0 18 6 0.422 0.439 0.409 189.955 o
0 18 7 10.870 11.055 0.689 60.906 o
0 18 8 0.019 0.150 0.379 221.227 o
0 18 9 7.560 7.220 0.619 78.517 o
0 18 10 0.398 0.669 0.399 199.539 o
0 18 11 120.840 125.949 1.987 3.181 o
0 18 12 0.957 1.108 0.399 199.148 o
0 18 13 17.657 18.794 0.809 40.548 o
0 19 1 0.035 0.000 0.379 221.229 o
0 19 2 0.864 0.809 0.539 109.444 o
0 19 3 1.205 1.178 0.409 189.385 o
0 19 4 21.563 22.100 1.248 18.213 o
0 19 5 1.191 1.029 0.419 180.561 o
0 19 6 0.151 0.220 0.379 221.210 o
0 19 7 5.225 5.313 0.579 91.908 o
0 19 8 16.730 16.208 0.809 41.644 o
0 19 9 2.018 1.688 0.419 179.596 o
0 19 10 1.394 1.029 0.449 157.246 o
0 20 0 17.040 18.655 1.847 9.005 o
0 20 1 34.245 41.573 1.178 16.488 o
0 20 2 1.521 1.248 0.589 91.553 o
0 20 3 1.360 1.468 0.419 180.290 o
0 20 4 1.681 1.688 0.519 117.642 o
0 20 5 20.819 21.451 0.959 29.023 o
0 20 6 8.181 8.558 0.729 56.960 o
0 20 7 3.964 3.915 0.689 66.220 o
0 20 8 0.102 0.070 0.379 221.224 o
0 20 9 0.743 0.369 0.360 246.199 o
0 21 1 0.007 0.220 0.369 233.345 o
0 21 2 2.708 2.806 0.619 82.452 o
0 21 3 9.180 8.409 1.248 20.032 o
0 21 4 2.381 1.847 0.549 104.923 o
0 21 5 9.227 7.889 1.987 8.004 o
0 21 6 3.186 2.207 0.389 205.554 o
1 0 2 644.227 681.703 12.493 0.096 o
1 0 4 3.455 4.853 0.659 72.303 o
1 0 6 756.964 761.993 11.794 0.086 o
1 0 8 135.418 136.854 3.605 1.557 o
1 0 10 504.848 538.647 13.272 0.112 o
1 0 12 59.504 60.648 1.618 7.836 o
1 0 14 62.161 63.893 1.178 10.697 o
1 0 16 57.682 59.919 1.548 8.440 o
1 0 18 39.963 36.111 0.809 25.313 o
1 0 20 6.668 6.411 1.398 16.154 o
1 0 22 23.630 25.425 0.889 31.020 o
1 1 0 3979.500 3059.060 63.154 0.003 o
1 1 1 13.076 12.423 0.539 89.093 o
1 1 2 438.431 466.495 6.941 0.247 o
1 1 3 187.841 187.435 3.815 1.107 o
1 1 4 33.953 33.734 1.458 12.303 o
1 1 5 4.083 3.745 0.619 81.747 o
1 1 6 604.294 598.006 9.717 0.132 o
1 1 7 30.117 30.069 1.618 10.679 o
1 1 8 6.341 7.000 0.729 58.047 o
1 1 9 86.249 85.484 2.427 3.589 o
1 1 10 51.483 52.319 1.778 7.510 o
1 1 12 122.340 128.086 2.876 2.196 o
1 1 13 11.901 12.014 0.809 44.752 o
1 1 14 17.642 17.616 0.729 48.488 o
1 1 15 39.938 40.535 1.108 16.951 o
1 1 16 5.947 5.752 0.589 88.220 o
1 1 17 5.603 5.602 0.729 58.550 o
1 1 18 20.482 22.260 0.959 29.002 o
1 1 19 0.537 0.669 0.399 199.489 o
1 1 20 26.077 26.304 1.328 15.614 o
1 1 21 2.176 2.287 0.589 91.251 o
1 1 22 9.354 10.386 0.729 55.947 o
1 1 23 0.297 0.729 0.419 181.016 o
1 2 0 1479.110 1478.870 30.538 0.018 o
1 2 1 564.782 563.643 6.391 0.188 o
1 2 2 37.793 39.626 1.588 10.221 o
1 2 3 773.268 782.805 11.105 0.087 o
1 2 4 1010.490 1059.010 12.493 0.055 o
1 2 5 567.611 585.024 8.339 0.157 o
1 2 6 104.876 104.648 4.574 1.256 o
1 2 7 318.177 319.116 5.532 0.445 o
1 2 8 731.429 744.347 16.947 0.063 o
1 2 9 58.900 59.988 1.688 7.467 o
1 2 10 80.466 81.799 2.427 3.734 o
1 2 11 0.520 0.519 0.290 379.358 o
1 2 12 25.983 26.604 1.029 23.863 o
1 2 13 0.594 0.589 0.290 379.210 o
1 2 14 9.413 8.848 0.959 33.414 o
1 2 15 20.526 21.231 0.809 38.458 o
1 2 16 1.445 1.548 0.389 208.812 o
1 2 17 1.181 1.328 0.409 189.348 o
1 2 18 8.941 8.558 0.619 76.818 o
1 2 19 26.718 27.123 1.108 20.960 o
1 2 20 32.558 33.305 1.248 15.986 o
1 2 21 1.299 0.519 0.559 101.725 o
1 2 22 32.474 34.573 1.108 19.040 o
1 2 23 0.493 0.669 0.419 180.970 o
1 3 0 277.809 307.362 4.304 0.613 o
1 3 1 1417.980 1413.640 24.287 0.023 o
1 3 2 41.510 44.410 1.318 12.917 o
1 3 3 903.522 897.319 10.406 0.073 o
1 3 4 4.501 4.444 0.689 65.971 o
1 3 5 152.514 153.441 4.234 1.164 o
1 3 6 40.411 41.124 2.576 4.361 o
1 3 7 234.558 239.145 4.714 0.712 o
1 3 8 239.716 241.721 5.233 0.628 o
1 3 9 112.306 115.922 3.026 2.219 o
1 3 10 24.077 23.368 1.468 13.360 o
1 3 11 193.564 193.677 2.806 1.384 o
1 3 12 69.124 67.728 1.248 9.202 o
1 3 13 25.215 24.547 1.029 24.314 o
1 3 14 12.323 12.094 0.729 53.813 o
1 3 15 44.544 45.548 1.548 9.926 o
1 3 16 25.853 25.505 1.178 19.236 o
1 3 17 12.493 12.383 0.729 53.623 o
1 3 18 23.481 23.438 0.809 36.337 o
1 3 19 8.763 8.698 0.649 70.451 o
1 3 20 1.306 1.178 0.419 180.435 o
1 3 21 2.150 2.287 0.519 117.294 o
1 3 23 3.434 4.134 0.729 59.340 o
1 4 0 936.695 926.460 10.406 0.069 o
1 4 1 124.020 128.735 2.786 2.254 o
1 4 2 592.378 594.671 7.640 0.159 o
1 4 3 694.421 689.462 10.406 0.105 o
1 4 4 213.389 211.033 4.304 0.866 o
1 4 5 218.187 228.689 6.112 0.557 o
1 4 6 0.190 0.369 0.369 233.306 o
1 4 7 219.339 219.022 3.755 0.951 o
1 4 8 0.341 0.290 0.320 311.838 o
1 4 9 63.946 64.263 2.357 4.418 o
1 4 10 11.520 10.685 0.589 80.007 o
1 4 11 280.740 285.362 4.204 0.639 o
1 4 12 14.826 14.810 0.729 51.371 o
1 4 13 21.758 20.702 0.889 32.675 o
1 4 14 79.179 80.481 1.778 5.570 o
1 4 15 20.927 20.562 0.729 45.108 o
1 4 16 35.606 35.891 1.029 20.256 o
1 4 17 3.211 3.026 0.489 130.861 o
1 4 18 0.024 0.070 0.350 260.778 o
1 4 19 2.756 2.956 0.479 136.737 o
1 4 20 11.107 11.644 0.709 57.489 o
1 4 21 36.709 37.219 1.108 17.918 o
1 4 22 17.207 16.428 0.959 30.778 o
1 4 23 10.532 10.386 0.689 61.362 o
1 5 0 386.268 387.453 5.832 0.337 o
1 5 1 227.113 227.970 4.304 0.808 o
1 5 2 5.984 7.360 0.909 37.809 o
1 5 3 766.798 749.490 12.493 0.082 o
1 5 4 187.603 189.762 4.274 0.977 o
1 5 5 305.679 318.447 6.851 0.372 o
1 5 6 98.343 97.358 2.137 3.771 o
1 5 7 338.111 343.792 5.313 0.425 o
1 5 8 68.905 68.028 1.688 6.707 o
1 5 9 0.097 0.000 0.350 260.776 o
1 5 10 22.041 21.451 0.809 37.611 o
1 5 11 3.151 2.876 0.409 185.847 o
1 5 12 12.054 12.164 0.549 88.320 o
1 5 13 28.773 28.751 0.809 32.228 o
1 5 14 29.127 27.862 0.889 28.375 o
1 5 15 50.916 50.551 1.108 14.029 o
1 5 16 1.004 0.959 0.360 245.742 o
1 5 17 15.468 15.918 0.809 42.318 o
1 5 18 2.559 2.287 0.419 178.599 o
1 5 19 58.075 59.469 1.248 10.828 o
1 5 20 8.118 8.339 0.689 63.475 o
1 5 21 21.268 21.451 0.809 38.015 o
1 5 22 5.289 5.602 0.729 58.650 o
1 6 0 89.217 88.959 2.636 3.136 o
1 6 1 0.181 0.439 0.519 118.129 o
1 6 2 167.277 173.194 4.054 1.137 o
1 6 3 32.709 33.015 2.287 5.624 o
1 6 4 95.461 91.825 2.427 3.362 o
1 6 5 50.801 49.453 1.688 8.227 o
1 6 6 15.673 15.988 0.809 42.204 o
1 6 7 4.500 4.783 0.549 102.702 o
1 6 8 64.719 65.591 1.688 6.994 o
1 6 9 85.583 87.042 1.548 5.913 o
1 6 10 1.250 1.178 0.360 245.340 o
1 6 11 204.527 206.499 2.956 1.238 o
1 6 12 7.599 7.670 0.489 121.175 o
1 6 13 9.565 9.427 0.579 85.622 o
1 6 14 3.771 3.315 0.469 141.224 o
1 6 15 0.600 0.519 0.340 276.027 o
1 6 16 0.293 0.220 0.360 246.437 o
1 6 17 5.412 5.602 0.589 88.678 o
1 6 18 75.209 77.455 1.398 7.435 o
1 6 19 11.963 12.164 0.689 59.743 o
1 6 20 4.461 4.574 0.649 74.172 o
1 6 21 9.733 10.026 0.679 63.695 o
1 6 22 6.050 5.532 0.669 69.013 o
1 7 0 156.957 154.610 3.985 1.238 o
1 7 1 0.000 0.070 0.300 354.949 o
1 7 2 0.368 0.369 0.320 311.800 o
1 7 3 36.878 35.672 1.178 16.541 o
1 7 4 69.549 66.989 1.778 6.289 o
1 7 5 54.620 52.249 1.688 7.928 o
1 7 6 5.356 4.863 0.589 88.980 o
1 7 7 169.718 166.114 3.605 1.302 o
1 7 8 83.935 82.468 1.468 6.413 o
1 7 9 193.493 190.211 2.576 1.476 o
1 7 10 4.856 4.644 0.469 138.789 o
1 7 11 1.679 1.548 0.300 350.730 o
1 7 12 19.675 19.453 0.689 50.571 o
1 7 13 52.599 52.179 1.178 12.743 o
1 7 14 55.047 54.905 1.328 10.670 o
1 7 15 1.179 1.029 0.369 232.473 o
1 7 16 13.988 13.711 0.729 52.275 o
1 7 17 57.005 54.166 1.248 11.267 o
1 7 18 2.497 2.427 0.439 162.923 o
1 7 19 12.868 13.052 0.729 53.189 o
1 7 20 1.649 1.688 0.429 171.733 o
1 7 21 2.411 2.576 0.479 137.186 o
1 7 22 13.002 11.644 2.207 6.456 o
1 8 0 2.384 2.507 0.469 143.073 o
1 8 1 24.354 24.327 0.959 27.501 o
1 8 2 21.178 20.562 1.029 25.782 o
1 8 3 93.415 91.605 2.956 2.608 o
1 8 4 232.599 232.224 4.783 0.713 o
1 8 5 132.086 132.660 3.385 1.719 o
1 8 6 12.729 13.122 0.959 32.315 o
1 8 7 16.970 16.138 0.689 54.242 o
1 8 8 133.159 132.949 2.287 2.573 o
1 8 9 42.773 42.442 0.959 19.259 o
1 8 10 0.019 0.070 0.260 472.563 o
1 8 11 12.097 11.425 0.669 63.134 o
1 8 12 0.024 0.000 0.290 379.851 o
1 8 13 0.076 0.070 0.300 354.941 o
1 8 14 11.912 11.714 0.649 66.645 o
1 8 15 0.038 0.000 0.369 233.349 o
1 8 16 16.840 16.138 0.689 54.349 o
1 8 17 61.604 62.126 1.178 10.873 o
1 8 18 8.995 8.988 0.649 70.171 o
1 8 19 16.390 17.097 0.729 49.540 o
1 8 20 1.039 1.029 0.469 144.331 o
1 8 21 33.714 33.614 2.876 3.649 o
1 9 0 227.982 234.431 5.233 0.653 o
1 9 1 366.510 376.897 8.109 0.263 o
1 9 2 0.308 0.519 0.340 276.206 o
1 9 3 6.018 6.042 0.629 77.612 o
1 9 4 2.727 3.096 0.689 66.638 o
1 9 5 30.164 29.770 0.889 27.601 o
1 9 6 60.205 58.880 1.688 7.425 o
1 9 7 0.240 0.220 0.280 407.354 o
1 9 8 16.013 15.409 0.729 50.375 o
1 9 9 63.093 62.715 1.178 10.655 o
1 9 10 21.392 20.482 0.959 28.996 o
1 9 11 133.082 132.440 2.067 2.794 o
1 9 12 29.538 29.410 0.959 25.076 o
1 9 13 2.226 2.207 0.389 207.310 o
1 9 14 0.002 0.150 0.340 276.343 o
1 9 15 2.750 2.507 0.579 94.155 o
1 9 16 1.653 1.248 0.399 198.501 o
1 9 17 15.526 15.179 0.889 35.963 o
1 9 18 9.958 9.877 0.729 55.767 o
1 9 19 1.987 1.618 0.509 122.159 o
1 9 20 2.224 1.917 0.419 179.244 o
1 9 21 0.720 0.809 0.369 232.962 o
1 10 0 9.666 9.207 0.689 62.302 o
1 10 1 11.460 10.985 0.619 73.247 o
1 10 2 30.852 30.289 1.328 14.860 o
1 10 3 9.851 8.558 0.579 85.797 o
1 10 4 48.053 45.987 1.688 8.486 o
1 10 5 6.484 5.892 0.729 58.199 o
1 10 6 14.862 14.300 1.029 27.824 o
1 10 7 138.140 137.743 2.427 2.346 o
1 10 8 10.026 9.727 0.729 55.770 o
1 10 9 99.725 98.895 1.778 4.453 o
1 10 10 87.237 86.442 1.778 5.126 o
1 10 11 71.033 70.384 1.778 6.144 o
1 10 12 14.783 14.590 0.959 31.650 o
1 10 13 10.394 10.755 0.889 38.172 o
1 10 14 30.500 31.168 1.178 18.001 o
1 10 15 25.793 24.616 1.248 17.516 o
1 10 16 23.861 22.699 0.959 27.906 o
1 10 17 22.140 22.260 0.809 37.348 o
1 10 18 0.368 0.369 0.389 209.954 o
1 10 19 66.643 71.633 1.398 8.298 o
1 10 20 7.310 7.739 1.108 25.463 o
1 11 0 58.143 57.272 1.847 6.686 o
1 11 1 77.302 78.263 1.847 5.449 o
1 11 2 17.884 17.386 0.659 56.767 o
1 11 3 2.051 1.688 0.310 327.281 o
1 11 4 39.120 38.617 1.178 15.918 o
1 11 5 11.612 10.985 0.619 73.092 o
1 11 6 78.246 77.085 1.917 5.202 o
1 11 7 23.794 22.410 1.108 21.992 o
1 11 8 17.854 17.097 0.809 40.873 o
1 11 9 4.287 4.134 0.509 119.481 o
1 11 10 17.414 16.587 0.729 49.006 o
1 11 11 18.188 17.466 0.729 48.158 o
1 11 12 5.529 5.383 0.669 69.287 o
1 11 13 11.714 11.784 0.729 54.265 o
1 11 14 3.006 3.385 0.539 108.079 o
1 11 15 16.477 16.288 1.029 27.303 o
1 11 16 0.485 0.369 0.449 157.693 o
1 11 17 0.730 0.519 0.439 164.858 o
1 11 18 2.199 2.067 0.559 101.260 o
1 11 19 6.427 7.220 0.889 39.428 o
1 11 20 6.793 4.494 2.646 4.540 o
1 12 0 170.958 166.993 2.726 1.672 o
1 12 1 41.073 39.067 0.959 20.183 o
1 12 2 6.191 5.532 0.469 135.741 o
1 12 3 23.144 22.100 0.809 36.865 o
1 12 4 2.651 2.806 0.449 155.483 o
1 12 5 0.927 1.108 0.320 310.769 o
1 12 6 0.074 0.150 0.280 407.447 o
1 12 7 17.985 17.167 0.809 40.790 o
1 12 8 35.520 35.152 1.468 11.972 o
1 12 9 5.701 5.602 0.559 97.809 o
1 12 10 121.885 121.155 1.987 3.210 o
1 12 11 7.639 6.781 0.889 39.245 o
1 12 12 29.207 27.862 1.108 20.386 o
1 12 13 6.235 6.182 0.709 61.462 o
1 12 14 25.235 25.575 1.178 19.330 o
1 12 15 0.436 0.290 0.389 209.946 o
1 12 16 1.902 1.468 0.459 150.084 o
1 12 17 17.882 19.384 0.889 34.389 o
1 12 18 9.885 11.135 0.729 55.473 o
1 12 19 28.590 31.986 0.959 24.970 o
1 13 0 9.379 9.507 0.689 62.387 o
1 13 1 44.321 42.672 1.248 13.661 o
1 13 2 12.033 11.205 0.579 81.415 o
1 13 3 3.170 3.176 0.409 185.541 o
1 13 4 29.522 29.849 1.029 22.553 o
1 13 5 0.459 0.519 0.300 354.584 o
1 13 6 18.506 17.766 0.729 47.828 o
1 13 7 1.037 0.889 0.320 310.768 o
1 13 8 36.275 35.971 0.959 22.008 o
1 13 9 8.689 8.339 0.619 77.133 o
1 13 10 46.026 45.548 1.398 11.360 o
1 13 11 12.826 12.313 0.809 44.310 o
1 13 12 6.561 5.892 0.659 70.697 o
1 13 13 3.022 3.315 0.549 104.246 o
1 13 14 89.519 90.577 1.548 5.630 o
1 13 15 1.348 1.029 0.519 117.869 o
1 13 16 2.766 1.847 0.559 101.077 o
1 13 17 1.808 2.067 0.679 68.870 o
1 13 18 24.467 27.862 0.959 26.913 o
1 14 0 76.871 77.525 2.287 4.175 o
1 14 1 36.456 36.480 1.398 12.786 o
1 14 2 27.236 26.903 1.029 23.508 o
1 14 3 0.306 0.290 0.310 332.293 o
1 14 4 44.445 43.850 1.778 8.064 o
1 14 5 0.647 0.729 0.350 260.388 o
1 14 6 0.199 0.150 0.320 311.926 o
1 14 7 9.429 9.587 0.619 75.914 o
1 14 8 1.548 1.548 0.389 208.698 o
1 14 9 3.808 3.755 0.549 103.612 o
1 14 10 8.328 7.670 0.579 87.997 o
1 14 11 1.081 0.889 0.379 220.589 o
1 14 12 3.508 3.176 0.519 116.134 o
1 14 13 0.921 0.959 0.409 189.640 o
1 14 14 42.948 44.959 1.178 14.770 o
1 14 15 0.044 0.070 0.389 210.028 o
1 14 16 20.130 19.304 1.847 8.918 o
1 14 17 5.284 6.182 0.729 58.559 o
1 15 0 17.168 16.068 0.959 30.837 o
1 15 1 48.693 48.135 1.618 8.930 o
1 15 2 5.177 5.003 0.559 98.532 o
1 15 3 6.351 6.491 0.709 61.354 o
1 15 4 74.478 75.168 2.576 3.583 o
1 15 5 27.514 27.193 0.959 26.061 o
1 15 6 124.658 131.471 2.806 2.215 o
1 15 7 49.438 50.481 1.618 8.805 o
1 15 8 63.054 64.632 1.398 8.881 o
1 15 9 7.619 7.070 0.589 86.224 o
1 15 10 0.906 0.669 0.369 232.878 o
1 15 11 31.187 31.397 0.889 26.895 o
1 15 12 3.710 3.315 0.539 107.638 o
1 15 13 2.168 2.287 0.439 163.342 o
1 15 14 7.101 7.150 0.619 78.894 o
1 15 15 7.618 7.220 0.809 47.062 o
1 15 16 0.723 0.809 0.360 246.059 o
1 16 0 0.329 0.439 0.379 221.146 o
1 16 1 4.316 4.134 0.619 81.549 o
1 16 2 1.693 1.778 0.509 122.256 o
1 16 3 44.274 45.548 1.468 10.756 o
1 16 4 1.634 1.618 0.419 180.000 o
1 16 5 17.328 17.316 0.689 53.452 o
1 16 6 14.601 14.300 0.889 36.415 o
1 16 7 36.674 36.261 0.889 23.970 o
1 16 8 3.079 3.246 0.509 120.969 o
1 16 9 8.268 7.889 0.619 77.679 o
1 16 10 2.990 2.876 0.479 136.560 o
1 16 11 0.019 0.070 0.389 210.029 o
1 16 12 4.345 3.915 0.679 68.034 o
1 16 13 0.519 0.519 0.379 221.062 o
1 16 14 5.596 5.233 0.689 65.430 o
1 16 15 19.709 21.740 1.029 25.988 o
1 17 0 47.278 46.796 1.108 14.989 o
1 17 1 25.871 25.126 1.178 19.264 o
1 17 3 5.264 5.532 0.709 61.945 o
1 17 4 0.037 0.070 0.369 233.347 o
1 17 5 7.908 7.959 0.619 77.947 o
1 17 6 1.773 1.778 0.399 198.080 o
1 17 7 28.436 29.410 0.959 25.422 o
1 17 8 0.204 0.220 0.379 221.202 o
1 17 9 18.818 19.743 0.889 33.975 o
1 17 10 2.758 3.026 0.519 116.724 o
1 17 11 20.318 20.782 0.959 29.272 o
1 17 12 16.026 15.549 0.809 42.141 o
1 17 13 7.504 7.670 0.719 58.990 o
1 17 14 2.637 1.987 0.389 206.804 o
1 18 0 32.293 32.126 1.398 13.417 o
1 18 1 0.023 0.150 0.360 246.490 o
1 18 2 9.450 9.357 0.729 56.160 o
1 18 3 15.546 15.179 0.719 51.965 o
1 18 4 4.484 4.494 0.579 92.715 o
1 18 5 12.439 12.313 0.689 59.340 o
1 18 6 17.099 17.906 0.729 48.767 o
1 18 7 7.176 7.220 0.649 72.040 o
1 18 8 39.034 39.426 1.248 14.629 o
1 18 9 14.865 15.259 0.729 51.196 o
1 18 10 1.345 1.398 0.409 189.192 o
1 18 11 15.358 16.068 0.709 53.014 o
1 18 12 3.741 3.176 0.609 84.688 o
1 19 0 6.569 5.233 1.029 29.687 o
1 19 1 12.479 11.345 0.959 32.567 o
1 19 2 2.348 2.137 0.479 137.399 o
1 19 3 0.066 0.220 0.459 150.967 o
1 19 4 2.135 2.207 0.439 163.414 o
1 19 5 2.716 2.646 0.509 121.449 o
1 19 6 0.753 0.889 0.419 180.832 o
1 19 7 0.143 0.369 0.379 221.199 o
1 19 8 11.196 9.727 0.709 58.028 o
1 19 9 1.914 1.398 0.429 171.631 o
1 19 10 0.028 0.220 0.369 233.343 o
1 19 11 4.724 1.688 0.429 167.710 o
1 20 0 8.431 7.889 1.029 29.349 o
1 20 1 2.435 2.357 0.519 117.124 o
1 20 3 1.023 0.959 0.429 172.393 o
1 20 4 26.468 28.012 1.108 20.921 o
1 20 5 0.001 0.070 0.360 246.492 o
1 20 6 5.667 6.261 0.729 58.419 o
1 20 7 1.882 1.328 0.439 164.019 o
1 20 8 37.053 35.302 14.740 0.146 o
1 21 0 60.047 65.441 6.491 0.729 o
1 21 1 1.148 1.029 0.369 232.504 o
1 21 2 2.485 2.287 0.399 196.744 o
1 21 3 17.190 19.453 1.178 20.978 o
1 21 4 2.950 2.137 0.619 82.481 o
1 21 5 0.528 0.220 0.350 260.624 o
2 0 0 1320.200 1368.530 43.032 0.012 o
2 0 2 383.115 401.604 12.493 0.147 o
2 0 4 0.890 1.178 0.449 157.449 o
2 0 6 15.998 16.358 1.328 17.046 o
2 0 8 416.465 432.681 16.947 0.089 o
2 0 10 10.282 10.466 0.889 38.239 o
2 0 12 197.515 205.840 2.357 1.464 o
2 0 14 12.695 12.962 1.108 24.606 o
2 0 16 5.759 5.962 0.809 47.690 o
2 0 18 0.020 0.150 0.549 105.604 o
2 0 20 29.967 32.056 1.398 13.647 o
2 0 22 2.812 3.825 0.619 82.245 o
2 1 0 53.614 53.987 0.909 15.992 o
2 1 1 374.893 400.555 4.923 0.381 o
2 1 2 38.526 39.966 1.588 10.160 o
2 1 3 472.388 495.716 7.640 0.210 o
2 1 4 126.980 125.819 3.605 1.636 o
2 1 5 0.012 0.220 0.419 181.094 o
2 1 6 65.494 66.030 2.427 4.175 o
2 1 7 447.730 466.585 10.316 0.168 o
2 1 8 80.587 79.662 2.207 4.263 o
2 1 9 117.148 119.388 4.714 1.145 o
2 1 10 22.787 21.880 0.959 28.362 o
2 1 12 41.411 40.974 1.778 8.280 o
2 1 13 1.225 1.328 0.379 220.249 o
2 1 14 11.053 11.205 0.689 60.729 o
2 1 15 7.133 7.360 0.889 39.286 o
2 1 16 26.141 25.865 1.108 21.199 o
2 1 17 7.351 7.739 0.669 67.744 o
2 1 18 10.813 10.316 1.468 14.476 o
2 1 19 33.581 35.741 1.468 12.112 o
2 1 20 11.569 11.714 0.689 60.188 o
2 1 21 2.178 2.357 0.549 104.902 o
2 1 22 1.886 3.915 0.619 82.534 o
2 2 0 91.005 86.962 1.538 5.677 o
2 2 1 271.619 277.862 5.143 0.562 o
2 2 2 348.965 366.002 5.343 0.402 o
2 2 3 703.438 717.574 9.018 0.112 o
2 2 4 28.138 26.724 1.728 9.672 o
2 2 5 161.483 174.003 3.985 1.182 o
2 2 6 44.536 45.758 1.548 9.919 o
2 2 7 8.827 8.409 0.689 63.050 o
2 2 8 7.427 6.561 0.649 72.090 o
2 2 9 13.198 13.052 0.889 37.054 o
2 2 10 13.206 12.743 0.619 70.459 o
2 2 11 157.597 158.594 2.726 1.820 o
2 2 12 0.040 0.000 0.290 379.850 o
2 2 13 7.626 7.520 0.889 39.176 o
2 2 14 183.026 189.542 3.315 1.282 o
2 2 15 104.752 107.743 2.207 3.394 o
2 2 16 28.748 29.260 1.248 16.803 o
2 2 17 0.302 0.519 0.379 221.142 o
2 2 18 24.037 24.327 0.959 27.599 o
2 2 19 10.199 8.988 1.108 25.135 o
2 2 20 4.456 4.424 0.809 48.103 o
2 2 21 9.463 10.026 0.809 46.043 o
2 2 22 0.442 0.589 0.389 209.895 o
2 3 0 33.388 31.917 1.318 14.649 o
2 3 1 0.112 0.210 0.350 260.761 o
2 3 2 5.679 5.413 0.689 65.361 o
2 3 3 18.613 17.137 1.039 26.301 o
2 3 4 196.779 201.785 4.054 0.985 o
2 3 5 0.849 0.889 0.310 331.380 o
2 3 6 661.906 656.946 13.272 0.090 o
2 3 7 125.787 127.427 3.535 1.682 o
2 3 8 193.079 193.307 3.985 1.030 o
2 3 9 96.212 93.373 1.688 4.891 o
2 3 10 0.153 0.150 0.300 354.913 o
2 3 11 153.253 154.030 2.067 2.310 o
2 3 12 16.927 16.068 0.659 58.322 o
2 3 13 0.249 0.150 0.300 354.875 o
2 3 14 48.451 48.714 1.328 11.731 o
2 3 15 3.709 3.915 0.609 84.539 o
2 3 16 33.499 34.194 1.108 18.870 o
2 3 17 7.257 7.220 0.619 78.750 o
2 3 18 65.358 68.097 1.688 6.893 o
2 3 19 22.589 22.989 0.889 31.907 o
2 3 20 38.538 40.825 1.248 14.600 o
2 3 21 19.947 21.151 0.809 38.779 o
2 3 22 0.120 0.290 0.379 221.210 o
2 4 0 19.309 19.154 1.178 20.709 o
2 4 1 122.203 120.266 2.706 2.397 o
2 4 2 5.312 5.762 0.769 52.804 o
2 4 3 0.030 0.439 0.679 69.085 o
2 4 4 37.899 38.328 1.468 11.629 o
2 4 5 159.155 161.101 3.685 1.333 o
2 4 6 170.782 168.261 4.274 1.064 o
2 4 7 0.039 0.070 0.280 407.463 o
2 4 8 30.129 30.509 1.178 18.119 o
2 4 9 17.201 16.517 0.959 30.768 o
2 4 10 9.770 9.287 0.809 46.064 o
2 4 11 119.166 120.866 1.688 3.688 o
2 4 12 9.400 8.848 0.809 46.264 o
2 4 13 2.220 2.067 0.369 230.146 o
2 4 14 1.259 1.248 0.350 259.427 o
2 4 15 22.208 22.330 0.889 32.184 o
2 4 16 15.613 15.988 0.889 35.797 o
2 4 17 20.790 21.231 0.959 29.064 o
2 4 18 2.691 2.507 0.419 178.266 o
2 4 19 5.578 5.453 0.959 34.202 o
2 4 20 1.311 1.328 0.399 198.787 o
2 4 22 5.505 5.453 0.559 98.053 o
2 5 0 98.592 97.507 3.335 2.121 o
2 5 1 78.310 77.235 2.956 2.847 o
2 5 2 12.301 11.425 1.618 11.908 o
2 5 3 769.018 784.882 15.469 0.066 o
2 5 4 46.819 46.577 1.398 11.230 o
2 5 5 499.846 503.725 8.109 0.191 o
2 5 6 8.097 7.809 0.579 88.168 o
2 5 7 12.100 10.985 0.679 61.658 o
2 5 8 45.923 45.248 1.108 15.374 o
2 5 9 55.261 55.644 1.548 8.764 o
2 5 10 19.987 19.743 0.729 46.073 o
2 5 11 19.920 19.973 0.629 57.261 o
2 5 12 26.519 26.084 0.959 26.548 o
2 5 13 0.055 0.000 0.300 354.948 o
2 5 14 8.732 8.249 0.609 79.496 o
2 5 15 149.935 155.568 3.385 1.534 o
2 5 16 2.295 2.357 0.469 143.207 o
2 5 17 126.904 132.000 1.917 3.076 o
2 5 18 28.730 29.919 0.889 28.129 o
2 5 19 2.249 2.357 0.439 163.225 o
2 5 20 1.232 1.328 0.399 198.855 o
2 5 21 1.668 1.398 0.509 122.346 o
2 6 0 1146.390 1167.360 23.588 0.029 o
2 6 1 11.048 10.755 0.729 54.940 o
2 6 2 11.554 10.166 0.889 37.944 o
2 6 3 24.048 23.728 0.959 27.689 o
2 6 4 679.387 701.596 15.469 0.074 o
2 6 5 29.568 31.687 1.029 22.307 o
2 6 6 83.531 84.086 1.917 4.896 o
2 6 7 33.639 31.837 0.889 25.884 o
2 6 8 3.651 3.755 0.469 141.102 o
2 6 9 13.795 13.052 0.629 67.791 o
2 6 10 82.464 81.729 1.398 6.800 o
2 6 11 66.667 66.180 1.108 10.566 o
2 6 12 66.215 66.549 1.178 10.064 o
2 6 13 17.763 17.546 0.729 48.428 o
2 6 14 37.574 37.589 1.029 19.564 o
2 6 15 1.398 1.108 0.399 198.807 o
2 6 16 21.995 22.549 0.889 32.224 o
2 6 17 8.387 8.628 0.649 70.748 o
2 6 18 0.684 0.669 0.389 209.772 o
2 6 19 3.053 2.876 0.449 154.977 o
2 6 20 0.741 0.589 0.429 172.591 o
2 6 21 1.687 2.207 0.729 59.789 o
2 7 0 51.354 51.959 1.328 11.227 o
2 7 1 35.002 32.206 1.029 20.866 o
2 7 2 25.238 25.655 1.029 24.170 o
2 7 3 0.167 0.150 0.300 354.908 o
2 7 4 99.232 100.154 2.287 3.451 o
2 7 5 76.231 76.276 1.917 5.288 o
2 7 6 139.347 140.978 2.427 2.310 o
2 7 7 0.000 0.290 0.280 407.448 o
2 7 8 311.669 315.800 4.354 0.544 o
2 7 9 100.352 100.673 1.548 4.922 o
2 7 10 0.188 0.369 0.280 407.338 o
2 7 11 41.453 40.825 1.029 18.256 o
2 7 12 4.433 4.134 0.509 119.331 o
2 7 13 3.636 3.385 0.489 130.277 o
2 7 14 3.249 3.026 0.459 148.114 o
2 7 15 5.945 5.752 0.619 80.183 o
2 7 16 0.382 0.220 0.360 246.410 o
2 7 18 63.504 64.782 1.248 9.928 o
2 7 19 1.282 1.328 0.389 209.092 o
2 7 20 5.136 5.383 0.579 91.949 o
2 8 0 20.447 19.234 0.889 33.458 o
2 8 1 277.885 274.736 5.962 0.479 o
2 8 2 12.922 13.562 0.729 52.997 o
2 8 3 0.271 0.439 0.419 181.052 o
2 8 4 9.489 10.026 0.959 33.295 o
2 8 5 3.995 3.915 0.479 134.918 o
2 8 6 52.925 51.740 1.328 11.067 o
2 8 7 0.152 0.070 0.310 332.397 o
2 8 8 0.018 0.070 0.250 511.124 o
2 8 9 21.539 21.301 0.689 48.212 o
2 8 10 2.143 2.067 0.369 230.294 o
2 8 11 0.569 0.589 0.330 292.985 o
2 8 12 1.668 1.688 0.360 244.352 o
2 8 13 7.087 7.150 0.609 81.376 o
2 8 14 47.759 48.424 1.328 11.826 o
2 8 15 10.610 10.246 0.619 74.473 o
2 8 16 2.117 1.618 0.389 207.923 o
2 8 17 0.982 0.889 0.389 209.525 o
2 8 18 11.006 10.915 0.809 45.320 o
2 8 19 33.057 35.002 1.618 10.357 o
2 8 20 1.674 1.847 0.549 105.182 o
2 9 0 1.159 0.809 0.369 232.602 o
2 9 1 181.765 184.759 4.574 0.926 o
2 9 2 29.729 29.410 0.959 25.016 o
2 9 3 90.590 89.838 2.207 3.901 o
2 9 4 12.211 11.564 0.809 44.718 o
2 9 5 14.878 14.590 0.709 53.908 o
2 9 6 17.000 16.208 0.729 49.425 o
2 9 7 24.769 24.397 0.889 30.773 o
2 9 8 19.798 19.164 0.669 52.866 o
2 9 9 9.624 9.357 0.589 82.992 o
2 9 10 43.933 42.892 1.178 14.777 o
2 9 11 1.690 1.847 0.369 231.272 o
2 9 12 0.161 0.290 0.340 276.305 o
2 9 13 0.577 0.589 0.369 233.116 o
2 9 14 0.848 0.809 0.369 232.869 o
2 9 15 2.771 2.427 0.439 162.607 o
2 9 16 11.100 11.275 0.679 62.293 o
2 9 17 33.155 35.002 0.959 23.090 o
2 9 18 1.440 1.328 0.439 164.331 o
2 9 19 5.027 5.822 1.108 25.691 o
2 9 20 0.905 2.427 2.726 4.286 o
2 10 0 0.443 0.519 0.290 379.450 o
2 10 1 55.760 57.562 1.618 8.168 o
2 10 2 39.526 37.369 1.029 19.119 o
2 10 3 217.141 211.662 2.956 1.160 o
2 10 4 43.903 42.083 1.178 14.847 o
2 10 5 34.967 34.643 1.108 18.527 o
2 10 6 1.445 1.468 0.290 376.030 o
2 10 7 23.236 23.148 0.719 43.374 o
2 10 8 49.589 48.784 1.029 15.613 o
2 10 9 2.023 1.987 0.369 230.590 o
2 10 10 5.409 5.313 0.619 80.648 o
2 10 11 2.606 2.427 0.489 131.611 o
2 10 12 17.106 17.027 0.889 35.096 o
2 10 13 27.331 27.702 0.959 26.038 o
2 10 14 11.844 11.275 0.659 65.114 o
2 10 15 43.279 42.962 1.029 17.593 o
2 10 16 0.374 0.290 0.389 209.963 o
2 10 17 0.562 0.959 0.389 209.760 o
2 10 18 1.918 2.137 0.559 101.348 o
2 10 19 0.012 0.519 0.439 164.996 o
2 11 0 41.704 41.713 1.248 14.092 o
2 11 1 6.748 6.561 0.509 114.827 o
2 11 2 1.328 1.398 0.290 376.538 o
2 11 3 0.059 0.150 0.260 472.544 o
2 11 4 11.041 10.835 0.659 65.954 o
2 11 5 4.397 4.054 0.509 119.409 o
2 11 6 6.366 6.411 0.519 111.351 o
2 11 7 355.014 357.284 6.561 0.338 o
2 11 8 0.364 0.519 0.310 332.178 o
2 11 9 195.438 198.250 3.096 1.266 o
2 11 10 24.456 23.728 1.029 24.605 o
2 11 11 1.969 1.778 0.479 137.773 o
2 11 12 36.247 36.700 1.548 10.869 o
2 11 13 0.551 0.589 0.360 246.248 o
2 11 14 12.275 12.823 0.689 59.273 o
2 11 15 0.580 0.669 0.389 209.822 o
2 11 16 2.149 2.427 0.459 149.533 o
2 11 17 58.755 62.495 1.328 9.899 o
2 11 18 7.201 8.558 0.809 46.991 o
2 11 19 49.965 42.752 0.959 17.383 o
2 12 0 216.529 212.401 2.726 1.219 o
2 12 1 83.477 83.576 1.778 5.331 o
2 12 2 36.086 35.672 1.108 18.198 o
2 12 3 78.211 75.457 1.548 6.625 o
2 12 4 16.926 17.836 0.889 35.015 o
2 12 5 77.312 76.646 1.468 6.994 o
2 12 6 0.575 0.519 0.310 331.986 o
2 12 7 2.084 2.067 0.369 230.404 o
2 12 8 0.440 0.369 0.350 260.630 o
2 12 9 0.057 0.000 0.369 233.348 o
2 12 10 3.994 3.605 0.679 68.194 o
2 12 11 11.260 11.275 0.729 54.674 o
2 12 12 27.504 25.945 0.809 33.591 o
2 12 13 0.160 0.290 0.369 233.321 o
2 12 14 6.103 5.892 0.809 47.620 o
2 12 15 8.492 9.287 0.959 33.533 o
2 12 16 3.488 3.315 1.029 29.977 o
2 12 17 3.145 3.465 0.559 100.495 o
2 12 18 2.040 1.688 0.619 82.782 o
2 13 0 45.590 43.930 1.248 13.400 o
2 13 1 13.632 13.192 0.609 71.666 o
2 13 2 9.016 8.558 0.549 95.554 o
2 13 3 21.129 20.702 1.029 25.777 o
2 13 4 275.249 273.708 4.714 0.604 o
2 13 5 2.515 2.646 0.439 162.778 o
2 13 6 131.738 134.577 2.357 2.515 o
2 13 7 6.416 6.491 0.579 90.445 o
2 13 8 0.385 0.439 0.369 233.237 o
2 13 9 2.691 2.427 0.559 100.984 o
2 13 10 3.143 2.726 0.419 177.421 o
2 13 11 2.242 2.067 0.469 143.362 o
2 13 12 11.234 11.564 0.659 65.500 o
2 13 13 0.298 0.369 0.379 221.165 o
2 13 14 43.861 45.907 1.178 14.547 o
2 13 15 1.828 1.778 0.519 117.564 o
2 13 16 40.622 43.111 5.822 0.921 o
2 13 17 0.191 0.669 0.379 221.153 o
2 14 0 60.237 58.670 1.688 7.429 o
2 14 1 10.441 10.915 0.649 68.260 o
2 14 2 0.321 0.220 0.310 332.304 o
2 14 3 36.243 36.261 1.248 15.251 o
2 14 4 26.401 26.674 1.108 21.068 o
2 14 5 56.997 57.412 1.778 7.114 o
2 14 6 21.012 21.451 0.889 32.818 o
2 14 7 20.278 20.412 0.889 33.298 o
2 14 8 5.958 5.672 0.579 91.189 o
2 14 9 3.156 2.806 0.419 177.335 o
2 14 10 0.055 0.000 0.350 260.778 o
2 14 11 27.610 27.632 0.809 33.104 o
2 14 12 0.848 0.889 0.389 209.615 o
2 14 13 0.029 0.070 0.369 233.348 o
2 14 14 1.521 1.778 0.409 188.864 o
2 14 15 10.058 10.316 0.669 65.118 o
2 14 16 2.490 3.755 0.809 48.437 o
2 15 0 27.971 27.123 0.959 25.928 o
2 15 1 0.029 0.150 0.350 260.775 o
2 15 2 12.639 12.453 0.729 53.513 o
2 15 3 0.045 0.070 0.350 260.777 o
2 15 4 0.701 0.669 0.369 233.020 o
2 15 5 6.633 6.331 0.619 79.529 o
2 15 6 0.166 0.290 0.340 276.303 o
2 15 7 64.702 64.632 1.468 8.286 o
2 15 8 12.702 12.823 0.649 65.428 o
2 15 9 1.432 1.468 0.389 208.870 o
2 15 10 10.877 10.835 0.649 67.927 o
2 15 11 9.163 8.179 0.809 46.452 o
2 15 12 25.416 25.945 1.029 24.089 o
2 15 13 0.218 0.290 0.369 233.309 o
2 15 14 1.746 1.548 0.409 188.755 o
2 15 15 0.650 0.809 0.389 209.754 o
2 16 0 47.065 48.714 1.688 8.464 o
2 16 1 9.734 9.587 0.809 46.025 o
2 16 2 1.878 1.917 0.419 179.622 o
2 16 3 18.348 18.495 1.029 26.666 o
2 16 4 82.952 83.866 1.398 6.701 o
2 16 5 0.759 0.729 0.360 246.062 o
2 16 6 4.305 4.494 0.559 99.418 o
2 16 7 10.039 10.166 0.629 72.925 o
2 16 8 10.447 10.536 0.649 68.413 o
2 16 9 0.558 0.589 0.379 221.029 o
2 16 10 5.383 5.532 0.579 91.704 o
2 16 11 4.952 5.163 0.689 65.689 o
2 16 12 1.502 1.468 0.409 189.027 o
2 16 13 8.159 8.478 0.619 77.525 o
2 16 14 0.188 0.070 0.360 246.476 o
2 17 0 20.785 20.562 1.029 25.875 o
2 17 1 1.921 1.778 0.399 197.902 o
2 17 2 10.877 10.536 0.809 45.441 o
2 17 3 8.539 8.768 0.619 77.077 o
2 17 4 14.429 14.450 0.709 54.282 o
2 17 5 47.745 50.331 1.548 9.509 o
2 17 6 17.165 18.425 0.889 34.824 o
2 17 7 1.588 1.688 0.399 198.340 o
2 17 8 0.760 0.729 0.389 209.716 o
2 17 9 1.147 1.029 0.389 209.346 o
2 17 10 4.128 4.424 0.559 99.570 o
2 17 11 1.451 1.398 0.389 208.887 o
2 17 12 6.598 6.331 0.579 90.354 o
2 17 13 0.850 0.729 0.350 260.215 o
2 18 0 8.184 8.179 1.178 22.505 o
2 18 1 62.166 59.179 1.108 11.627 o
2 18 2 3.296 3.315 0.539 107.918 o
2 18 3 0.371 0.369 0.379 221.144 o
2 18 4 13.552 14.151 0.689 57.800 o
2 18 5 2.792 2.806 0.479 136.772 o
2 18 6 10.037 10.246 0.709 58.565 o
2 18 7 2.664 2.507 0.459 149.026 o
2 18 8 6.878 6.851 0.619 79.169 o
2 18 9 8.669 9.138 0.809 46.456 o
2 18 10 10.407 9.877 0.679 63.285 o
2 18 11 3.090 2.806 0.489 131.067 o
2 19 0 1.113 0.889 0.589 91.656 o
2 19 1 18.702 17.386 0.809 40.377 o
2 19 2 7.869 7.290 0.729 57.377 o
2 19 3 17.223 18.205 0.959 30.531 o
2 19 4 3.824 4.054 0.579 93.254 o
2 19 5 0.011 0.150 0.399 199.658 o
2 19 6 68.557 72.521 1.398 8.113 o
2 19 7 4.992 5.163 0.649 73.807 o
2 19 8 91.345 97.717 2.427 3.383 o
2 19 9 7.844 6.331 1.029 29.505 o
2 20 0 15.419 15.179 0.959 31.415 o
2 20 1 3.950 4.354 0.549 103.298 o
2 20 2 2.269 2.287 0.659 72.986 o
2 20 3 15.242 15.109 0.809 42.614 o
2 20 4 13.877 16.657 0.719 52.615 o
2 20 5 2.235 2.507 0.729 59.701 o
2 20 6 0.111 0.150 0.360 246.481 o
2 21 0 0.750 1.468 0.399 199.166 o
2 21 1 3.250 3.026 0.809 48.389 o
2 21 2 2.482 2.067 0.350 256.129 o
2 21 3 18.773 10.466 0.689 55.094 o
3 0 0 297.105 288.697 4.714 0.557 o
3 0 2 1.412 1.468 0.689 66.982 o
3 0 4 61.207 60.498 2.507 4.093 o
3 0 6 4.222 5.383 0.889 39.897 o
3 0 10 42.855 40.755 2.576 4.331 o
3 0 12 22.445 21.671 1.328 16.230 o
3 0 14 56.034 53.657 2.357 4.694 o
3 0 18 73.462 75.687 1.328 7.989 o
3 0 20 1.825 1.778 0.369 231.111 o
3 1 0 326.607 320.124 9.018 0.257 o
3 1 1 135.746 141.008 2.287 2.476 o
3 1 2 18.750 17.906 0.889 34.341 o
3 1 3 19.106 19.164 1.328 16.664 o
3 1 4 326.613 319.625 5.083 0.466 o
3 1 5 159.733 158.155 3.985 1.220 o
3 1 6 158.967 158.964 4.424 1.070 o
3 1 7 167.981 168.181 4.054 1.144 o
3 1 8 43.945 41.933 0.959 19.015 o
3 1 9 3.157 2.726 0.389 205.072 o
3 1 10 26.604 25.945 0.889 29.744 o
3 1 11 5.608 5.822 0.589 88.452 o
3 1 12 0.717 0.729 0.389 209.739 o
3 1 13 29.621 28.821 1.178 18.345 o
3 1 14 144.615 147.919 2.956 1.840 o
3 1 15 0.761 0.589 0.429 172.584 o
3 1 16 27.806 27.123 0.809 33.134 o
3 1 17 47.000 46.287 0.959 17.677 o
3 1 18 1.362 1.398 0.479 138.194 o
3 1 19 20.426 20.632 0.959 29.262 o
3 1 20 15.364 15.109 1.248 19.279 o
3 2 0 23.058 21.581 1.039 24.806 o
3 2 1 71.936 74.069 2.357 4.145 o
3 2 3 225.801 223.226 6.711 0.487 o
3 2 4 0.002 0.000 0.260 472.566 o
3 2 5 16.482 16.138 0.809 41.781 o
3 2 6 30.605 28.971 1.029 22.389 o
3 2 7 40.284 39.287 1.328 13.226 o
3 2 8 62.373 60.358 1.178 10.887 o
3 2 9 2.633 2.646 0.579 94.174 o
3 2 10 37.204 35.821 1.029 19.871 o
3 2 11 0.761 0.809 0.369 232.933 o
3 2 12 47.339 48.045 1.178 13.835 o
3 2 13 38.733 39.356 1.108 17.303 o
3 2 14 0.802 1.029 0.409 189.686 o
3 2 15 5.428 5.313 0.809 47.832 o
3 2 16 11.387 11.205 0.589 79.852 o
3 2 17 14.701 14.081 1.778 9.819 o
3 2 18 18.925 18.205 0.679 52.908 o
3 2 19 14.374 14.450 1.248 19.402 o
3 2 20 5.614 5.453 0.559 97.956 o
3 3 0 183.520 199.648 3.385 1.231 o
3 3 1 768.788 797.405 11.784 0.083 o
3 3 2 21.440 22.849 0.959 28.625 o
3 3 3 24.364 24.097 0.689 44.694 o
3 3 4 0.108 0.220 0.250 511.058 o
3 3 5 66.029 65.441 1.328 9.065 o
3 3 6 2.297 2.067 0.360 242.753 o
3 3 7 8.911 8.558 0.669 66.523 o
3 3 8 3.310 2.806 0.409 185.623 o
3 3 9 6.551 6.112 0.539 103.648 o
3 3 10 6.425 6.182 0.559 96.834 o
3 3 11 168.308 162.729 3.985 1.177 o
3 3 12 38.831 37.509 1.108 17.466 o
3 3 13 9.035 8.558 0.659 68.331 o
3 3 14 15.456 15.179 0.729 50.828 o
3 3 15 6.283 6.561 0.689 64.856 o
3 3 16 11.489 11.205 0.589 79.728 o
3 3 17 11.327 10.755 0.959 32.872 o
3 3 18 4.567 4.134 1.178 22.813 o
3 3 19 0.179 0.290 0.539 109.545 o
3 3 20 13.002 12.743 0.619 70.682 o
3 4 0 12.800 12.233 0.889 37.297 o
3 4 1 352.521 350.583 6.042 0.368 o
3 4 2 316.822 324.049 5.083 0.476 o
3 4 3 351.948 349.774 5.233 0.413 o
3 4 4 652.002 665.045 14.011 0.086 o
3 4 5 186.186 182.622 3.915 1.093 o
3 4 6 18.207 17.616 0.729 48.091 o
3 4 7 24.545 24.167 0.729 41.252 o
3 4 8 105.136 102.960 1.688 4.393 o
3 4 9 1.081 0.889 0.260 469.655 o
3 4 10 0.583 0.729 0.260 471.439 o
3 4 11 22.706 21.960 0.729 43.337 o
3 4 12 42.899 41.424 1.108 16.295 o
3 4 13 34.540 33.684 0.959 22.870 o
3 4 14 47.159 47.975 1.178 13.868 o
3 4 15 115.598 120.196 2.427 2.787 o
3 4 16 28.089 28.371 0.889 28.682 o
3 4 17 0.561 0.889 0.360 246.148 o
3 4 18 2.051 2.067 0.389 207.691 o
3 4 19 29.026 30.139 1.029 22.642 o
3 4 20 0.956 1.029 0.379 220.635 o
3 5 0 329.545 336.432 5.672 0.416 o
3 5 1 259.117 260.745 6.411 0.466 o
3 5 2 0.460 0.669 0.290 379.338 o
3 5 3 1.866 1.987 0.439 163.762 o
3 5 4 32.141 31.617 1.029 21.662 o
3 5 5 11.162 9.587 0.649 68.212 o
3 5 6 28.310 26.674 1.029 23.265 o
3 5 7 2.707 2.726 0.389 205.992 o
3 5 9 60.310 59.539 1.029 12.669 o
3 5 10 5.657 5.602 0.519 112.771 o
3 5 11 102.611 102.361 1.688 4.491 o
3 5 12 52.722 52.319 1.029 14.648 o
3 5 13 6.186 5.822 0.549 100.649 o
3 5 15 30.350 30.289 0.809 31.056 o
3 5 16 0.165 0.150 0.340 276.320 o
3 5 17 8.262 8.478 0.589 84.909 o
3 5 18 3.768 4.204 0.539 107.271 o
3 5 19 5.293 5.453 0.519 113.292 o
3 5 20 2.695 2.427 0.449 155.642 o
3 6 0 0.232 0.220 0.330 293.290 o
3 6 1 132.321 127.796 2.576 2.351 o
3 6 2 359.013 358.462 6.561 0.335 o
3 6 3 4.252 4.054 0.549 103.184 o
3 6 4 41.348 39.576 1.178 15.469 o
3 6 5 1.067 1.108 0.310 330.790 o
3 6 6 53.329 51.740 1.328 11.024 o
3 6 7 12.347 11.564 0.619 72.021 o
3 6 8 22.915 22.410 0.689 46.592 o
3 6 9 19.049 18.275 0.619 60.571 o
3 6 10 62.618 62.785 1.029 12.047 o
3 6 11 3.058 3.026 0.409 185.881 o
3 6 12 0.362 0.369 0.300 354.738 o
3 6 13 5.392 5.083 0.549 101.792 o
3 6 14 61.287 61.317 1.328 9.708 o
3 6 15 23.945 24.097 1.108 21.801 o
3 6 16 27.919 28.751 0.809 32.661 o
3 6 17 0.530 0.519 0.360 246.280 o
3 6 18 22.817 23.947 0.729 42.550 o
3 6 19 11.644 12.313 0.619 72.367 o
3 7 0 21.646 22.030 0.959 28.686 o
3 7 1 44.219 44.809 1.398 11.579 o
3 7 2 21.347 22.030 1.108 22.487 o
3 7 3 133.015 133.758 2.576 2.307 o
3 7 4 17.915 17.616 0.809 40.713 o
3 7 5 1.195 1.468 0.340 274.754 o
3 7 6 103.788 103.469 1.917 3.973 o
3 7 7 0.025 0.070 0.260 472.562 o
3 7 8 6.672 6.561 0.509 114.941 o
3 7 9 40.462 40.245 0.889 21.989 o
3 7 10 0.425 0.589 0.290 379.431 o
3 7 11 18.166 18.055 0.649 57.496 o
3 7 12 2.044 2.137 0.369 230.414 o
3 7 13 7.944 7.520 0.579 88.478 o
3 7 14 28.904 28.821 0.959 25.367 o
3 7 15 40.152 40.385 0.959 20.256 o
3 7 16 0.251 0.220 0.350 260.730 o
3 7 17 31.738 32.725 0.889 26.433 o
3 7 18 24.730 26.604 0.809 34.858 o
3 7 19 0.113 0.519 0.469 144.599 o
3 8 0 31.320 31.687 1.108 19.569 o
3 8 1 5.173 5.233 0.509 117.870 o
3 8 2 32.966 32.356 0.809 29.286 o
3 8 3 113.408 112.906 1.778 3.820 o
3 8 4 116.372 117.330 2.287 2.969 o
3 8 5 79.946 79.222 1.548 6.421 o
3 8 6 0.715 0.589 0.310 331.786 o
3 8 7 92.367 92.494 1.688 5.059 o
3 8 8 76.865 77.684 1.248 8.042 o
3 8 9 11.153 10.985 0.559 87.890 o
3 8 10 0.085 0.150 0.290 379.830 o
3 8 11 80.840 80.920 1.917 5.043 o
3 8 12 1.216 1.178 0.360 245.382 o
3 8 13 35.916 35.821 1.328 13.947 o
3 8 14 10.195 8.848 0.809 45.993 o
3 8 15 3.622 3.605 0.509 120.369 o
3 8 16 18.583 18.655 0.889 34.264 o
3 8 17 0.828 0.889 0.379 220.783 o
3 8 18 4.841 4.274 1.468 14.724 o
3 9 0 140.775 136.414 2.646 2.146 o
3 9 1 103.209 104.058 1.987 3.850 o
3 9 2 30.801 29.190 0.959 24.715 o
3 9 3 221.414 220.730 3.246 1.052 o
3 9 4 77.981 77.525 1.398 7.239 o
3 9 5 115.413 115.773 1.917 3.513 o
3 9 6 102.929 104.058 1.917 3.989 o
3 9 7 43.188 42.822 1.108 16.108 o
3 9 8 32.209 31.907 0.809 29.754 o
3 9 9 48.155 47.905 1.248 12.786 o
3 9 10 8.395 8.109 0.669 67.000 o
3 9 11 29.745 30.289 0.809 31.356 o
3 9 12 22.271 22.989 0.729 43.280 o
3 9 13 8.250 8.339 0.729 56.978 o
3 9 14 7.073 6.931 0.689 64.395 o
3 9 15 56.348 57.482 1.108 12.600 o
3 9 16 16.942 18.205 0.689 53.403 o
3 9 17 40.740 43.111 1.917 7.285 o
3 9 18 7.724 9.427 0.729 56.970 o
3 10 0 11.357 10.755 0.619 73.471 o
3 10 1 65.040 63.893 1.548 7.800 o
3 10 2 7.969 7.150 0.549 97.846 o
3 10 3 1.034 1.029 0.280 405.238 o
3 10 4 0.139 0.150 0.260 472.509 o
3 10 5 10.657 10.316 0.679 62.956 o
3 10 6 4.791 4.274 0.539 106.400 o
3 10 7 200.796 202.524 2.806 1.314 o
3 10 8 9.300 9.507 0.649 69.742 o
3 10 9 61.964 61.386 1.328 9.639 o
3 10 10 3.257 3.096 0.589 90.688 o
3 10 11 3.567 3.385 0.589 90.477 o
3 10 12 5.063 5.453 0.619 80.809 o
3 10 13 9.446 9.587 0.589 83.062 o
3 10 14 10.065 10.466 0.619 74.897 o
3 10 15 3.231 3.465 0.519 116.235 o
3 10 16 2.785 3.465 0.539 108.189 o
3 10 17 1.617 2.067 0.389 208.297 o
3 11 0 138.145 138.691 2.427 2.340 o
3 11 1 19.995 19.304 0.889 33.616 o
3 11 2 1.949 2.137 0.360 243.415 o
3 11 3 112.623 107.813 1.778 3.915 o
3 11 4 4.942 4.863 0.489 127.839 o
3 11 5 18.939 17.836 0.889 34.284 o
3 11 6 5.465 5.313 0.589 88.744 o
3 11 7 48.111 47.825 1.248 12.797 o
3 11 8 0.431 0.439 0.340 276.163 o
3 11 9 26.157 25.126 0.889 30.081 o
3 11 10 3.366 3.026 0.509 120.829 o
3 11 11 9.245 9.138 0.729 56.317 o
3 11 12 37.311 37.070 1.029 19.692 o
3 11 13 9.867 10.316 0.809 45.850 o
3 11 14 5.565 5.752 0.549 101.310 o
3 11 15 16.425 16.068 1.108 23.844 o
3 11 16 0.005 0.000 0.360 246.493 o
3 11 17 4.344 5.672 1.108 25.734 o
3 12 0 22.353 21.880 0.809 37.336 o
3 12 1 74.601 73.620 1.847 5.647 o
3 12 2 26.160 25.575 0.809 34.382 o
3 12 3 63.589 63.454 1.778 6.650 o
3 12 4 180.099 182.402 3.825 1.144 o
3 12 5 5.609 5.822 0.549 101.232 o
3 12 6 6.490 6.711 0.619 79.496 o
3 12 7 26.758 26.754 0.809 33.768 o
3 12 8 17.427 16.947 0.729 48.872 o
3 12 9 0.412 0.589 0.369 233.196 o
3 12 10 50.103 49.602 1.108 14.248 o
3 12 11 15.940 15.768 0.809 42.130 o
3 12 12 59.242 60.947 1.248 10.609 o
3 12 13 12.114 12.233 0.809 44.621 o
3 12 14 9.558 10.026 0.729 55.935 o
3 12 15 23.477 23.728 1.108 21.927 o
3 12 16 1.187 1.328 0.399 198.893 o
3 13 0 175.122 170.618 2.427 1.764 o
3 13 1 8.053 7.739 0.589 85.488 o
3 13 2 0.284 0.369 0.310 332.282 o
3 13 3 9.404 9.807 0.679 63.988 o
3 13 4 23.533 23.658 1.029 24.841 o
3 13 5 15.818 15.918 0.709 52.727 o
3 13 6 25.049 25.126 0.889 30.519 o
3 13 7 8.801 8.558 0.619 76.940 o
3 13 8 3.086 2.646 0.449 155.075 o
3 13 9 8.815 8.988 0.589 84.070 o
3 13 10 15.245 14.960 0.649 61.975 o
3 13 11 0.984 0.809 0.399 199.227 o
3 13 12 47.699 49.163 1.029 15.962 o
3 13 13 4.404 4.783 0.559 99.237 o
3 13 14 6.273 6.491 0.809 47.509 o
3 13 15 3.527 3.825 0.539 107.587 o
3 14 0 4.637 4.494 0.549 102.709 o
3 14 1 29.919 29.110 1.248 16.651 o
3 14 2 16.222 15.629 0.809 42.028 o
3 14 3 81.611 84.904 1.778 5.379 o
3 14 4 151.403 157.566 3.026 1.707 o
3 14 5 42.184 43.711 1.398 11.840 o
3 14 6 0.018 0.070 0.310 332.417 o
3 14 7 3.442 3.685 0.489 130.323 o
3 14 8 86.107 84.825 1.468 6.222 o
3 14 9 8.291 7.739 0.549 97.063 o
3 14 10 3.776 3.755 0.509 120.162 o
3 14 11 0.363 0.439 0.449 157.708 o
3 14 12 20.303 20.562 0.729 45.554 o
3 14 13 13.360 13.851 0.729 52.631 o
3 14 14 3.372 3.755 0.509 120.521 o
3 15 0 96.956 95.510 2.726 2.847 o
3 15 1 8.168 8.249 0.729 57.035 o
3 15 2 0.892 0.669 0.389 209.656 o
3 15 3 13.099 12.962 0.809 44.056 o
3 15 4 1.940 1.917 0.360 243.649 o
3 15 5 0.419 0.220 0.330 293.212 o
3 15 6 29.633 30.369 0.959 24.896 o
3 15 7 0.548 0.519 0.340 276.065 o
3 15 8 0.539 0.519 0.340 276.071 o
3 15 9 0.109 0.000 0.340 276.340 o
3 15 10 0.382 0.290 0.340 276.226 o
3 15 11 5.925 6.112 0.549 100.769 o
3 15 12 40.892 43.850 0.959 19.576 o
3 15 13 0.023 0.070 0.340 276.344 o
3 16 0 3.449 3.026 0.469 141.771 o
3 16 1 5.111 4.204 0.519 114.187 o
3 16 2 48.758 46.796 1.029 15.988 o
3 16 3 45.719 48.424 1.108 15.123 o
3 16 4 3.923 3.915 0.509 119.949 o
3 16 5 34.259 35.302 1.248 15.602 o
3 16 6 0.212 0.150 0.340 276.310 o
3 16 7 28.886 30.439 0.809 31.747 o
3 16 8 0.461 0.519 0.360 246.315 o
3 16 9 11.282 10.755 0.669 64.037 o
3 16 10 8.979 8.628 0.709 59.610 o
3 16 11 3.411 3.246 0.509 120.703 o
3 16 12 0.025 0.070 0.330 293.345 o
3 17 0 8.696 7.959 0.809 46.634 o
3 17 1 23.910 25.206 1.178 19.570 o
3 17 2 5.053 4.943 0.619 80.958 o
3 17 3 29.856 30.139 0.959 24.862 o
3 17 4 18.530 19.094 0.959 30.038 o
3 17 5 13.720 13.632 0.679 59.344 o
3 17 6 69.625 71.852 1.328 8.464 o
3 17 7 1.752 1.778 0.389 208.310 o
3 17 8 15.137 15.629 0.679 57.331 o
3 17 9 4.256 4.354 0.609 84.167 o
3 17 10 4.657 4.354 0.559 99.208 o
3 17 11 7.361 6.112 0.549 99.200 o
3 18 0 0.677 0.809 0.369 232.991 o
3 18 1 0.558 0.809 0.360 246.176 o
3 18 2 15.735 16.068 0.679 56.631 o
3 18 3 4.780 4.943 0.649 73.954 o
3 18 4 18.336 19.234 0.959 30.074 o
3 18 5 10.512 10.386 0.629 72.390 o
3 18 6 14.750 14.810 0.669 59.461 o
3 18 7 14.302 14.890 0.659 61.347 o
3 18 8 2.628 2.427 0.519 116.993 o
3 19 0 7.281 7.290 1.029 29.514 o
3 19 1 0.483 0.809 0.360 246.223 o
3 19 2 7.504 8.029 0.809 46.980 o
3 19 3 16.627 17.985 1.398 15.372 o
3 19 4 2.795 2.876 0.689 66.647 o
3 19 5 3.945 3.985 0.549 103.436 o
3 19 6 7.954 7.150 0.619 78.236 o
3 19 7 0.235 0.369 0.959 34.662 o
3 20 0 1.207 1.548 0.379 220.152 o
3 20 1 19.153 21.880 0.809 39.000 o
3 20 2 2.537 2.357 0.809 48.506 o
3 20 3 6.384 5.892 3.685 2.343 o
4 0 0 250.224 261.035 13.272 0.158 o
4 0 2 71.155 69.056 1.847 5.880 o
4 0 4 978.362 985.340 23.588 0.034 o
4 0 8 0.547 0.669 0.300 354.399 o
4 0 10 4.858 4.274 0.559 99.084 o
4 0 12 17.028 16.208 0.889 35.268 o
4 0 14 86.510 87.850 3.096 2.521 o
4 0 16 27.555 27.413 0.809 33.188 o
4 0 18 9.271 8.109 0.629 74.489 o
4 1 0 370.336 380.213 7.360 0.288 o
4 1 1 22.088 21.001 1.688 10.483 o
4 1 2 2.175 1.618 0.340 272.567 o
4 1 3 38.811 37.659 1.328 13.497 o
4 1 4 18.984 17.766 0.889 34.281 o
4 1 5 85.100 86.592 1.248 7.052 o
4 1 6 16.029 14.960 0.579 73.290 o
4 1 7 46.030 45.328 1.178 14.250 o
4 1 8 19.299 18.275 0.709 49.173 o
4 1 9 167.645 173.554 2.876 1.602 o
4 1 10 20.509 20.272 0.959 29.291 o
4 1 11 56.867 56.453 1.548 8.620 o
4 1 12 66.750 66.320 1.778 6.434 o
4 1 13 1.266 1.398 0.509 122.493 o
4 1 14 23.808 22.410 0.669 47.711 o
4 1 16 0.003 0.000 0.340 276.345 o
4 1 17 2.089 4.494 0.809 48.440 o
4 1 18 11.810 11.425 0.589 79.198 o
4 1 19 10.503 9.068 0.729 55.693 o
4 2 0 0.005 0.369 0.429 172.766 o
4 2 1 656.914 649.496 11.055 0.108 o
4 2 2 1.008 1.328 0.240 549.804 o
4 2 3 17.793 16.727 0.609 64.504 o
4 2 4 92.217 91.086 1.778 4.852 o
4 2 5 2.116 2.137 0.310 326.223 o
4 2 6 1.052 0.959 0.280 405.285 o
4 2 7 1.257 1.108 0.320 310.178 o
4 2 8 5.688 5.672 0.429 161.359 o
4 2 9 0.969 1.178 0.369 232.606 o
4 2 10 11.665 10.685 0.689 60.483 o
4 2 11 79.713 79.811 1.847 5.326 o
4 2 12 20.416 19.094 0.889 33.496 o
4 2 13 50.358 52.319 1.468 9.937 o
4 2 14 16.126 15.409 0.589 70.939 o
4 2 15 2.244 4.274 0.609 85.062 o
4 2 17 2.306 1.548 0.369 230.475 o
4 2 19 0.119 0.000 0.340 276.339 o
4 3 0 77.695 75.837 1.548 6.644 o
4 3 1 22.404 22.629 0.619 54.233 o
4 3 2 114.975 116.442 1.917 3.516 o
4 3 3 70.945 70.604 1.917 5.587 o
4 3 4 0.241 0.220 0.290 379.751 o
4 3 5 12.986 11.644 0.519 95.623 o
4 3 6 37.581 35.372 0.959 21.711 o
4 3 7 28.029 27.123 0.809 33.020 o
4 3 8 15.055 14.590 0.579 74.935 o
4 3 9 4.302 3.755 0.519 115.213 o
4 3 10 68.181 67.588 1.618 7.105 o
4 3 11 22.030 21.740 0.809 37.542 o
4 3 12 4.411 3.915 0.609 84.200 o
4 3 13 0.132 0.290 0.619 83.102 o
4 3 14 6.107 6.042 0.509 116.124 o
4 3 15 1.784 1.328 0.340 273.791 o
4 3 16 0.845 0.809 0.340 275.675 o
4 3 17 28.991 27.932 0.729 36.929 o
4 3 18 1.338 1.468 0.539 109.263 o
4 3 19 18.552 19.833 1.618 11.531 o
4 4 0 44.968 43.780 1.029 17.124 o
4 4 1 127.050 126.618 3.176 1.920 o
4 4 2 78.684 76.945 1.688 5.997 o
4 4 3 164.905 163.098 3.535 1.361 o
4 4 4 5.112 4.943 0.429 163.612 o
4 4 5 22.899 22.100 0.689 46.734 o
4 4 6 104.196 100.673 2.287 3.348 o
4 4 7 104.835 104.797 2.137 3.538 o
4 4 8 21.216 20.342 0.889 32.953 o
4 4 9 30.434 28.371 0.809 31.490 o
4 4 10 3.875 3.535 0.679 68.241 o
4 4 11 3.594 3.385 0.509 120.490 o
4 4 12 2.156 2.357 0.809 48.542 o
4 4 13 18.072 17.546 0.889 34.655 o
4 4 14 48.023 39.506 0.809 21.542 o
4 4 15 22.725 22.030 0.689 46.909 o
4 4 16 2.197 2.357 0.379 218.132 o
4 4 17 4.556 4.644 0.519 114.535 o
4 4 18 29.688 28.661 0.809 31.791 o
4 4 19 3.083 3.755 1.248 20.387 o
4 5 0 5.672 5.532 0.729 58.539 o
4 5 1 186.038 186.676 3.246 1.298 o
4 5 2 6.782 5.962 0.579 90.355 o
4 5 3 13.974 13.781 0.559 81.502 o
4 5 4 8.241 7.889 0.689 63.531 o
4 5 5 31.766 30.369 0.959 24.231 o
4 5 6 28.506 27.263 0.959 25.737 o
4 5 7 20.155 19.603 0.629 57.206 o
4 5 8 45.520 43.850 0.889 19.831 o
4 5 9 16.517 15.629 0.629 63.451 o
4 5 10 9.549 9.207 0.559 91.363 o
4 5 11 20.785 20.782 0.729 45.130 o
4 5 12 0.026 0.150 0.439 165.006 o
4 5 13 23.188 21.960 0.889 31.874 o
4 5 14 5.056 4.644 0.509 118.362 o
4 5 15 2.937 3.096 0.489 131.074 o
4 5 17 9.192 8.848 0.559 92.069 o
4 5 18 11.144 11.494 0.559 87.532 o
4 6 0 522.398 537.549 9.587 0.156 o
4 6 1 193.964 189.692 2.137 1.630 o
4 6 2 201.550 200.897 2.357 1.453 o
4 6 3 1.937 2.067 0.479 137.703 o
4 6 4 5.184 5.083 0.519 113.627 o
4 6 5 10.859 9.946 0.579 83.733 o
4 6 6 6.867 6.631 0.449 144.442 o
4 6 7 43.073 42.602 1.548 10.146 o
4 6 8 26.140 26.164 0.539 56.191 o
4 6 9 32.797 31.986 0.809 29.454 o
4 6 10 39.294 38.468 1.029 19.044 o
4 6 11 1.950 1.987 0.419 179.509 o
4 6 12 210.091 222.867 4.943 0.741 o
4 6 13 2.017 1.688 0.340 272.867 o
4 6 14 9.644 9.647 0.579 85.398 o
4 6 15 7.589 7.670 0.559 94.768 o
4 6 16 0.657 0.589 0.340 275.956 o
4 6 17 3.205 3.026 0.479 136.282 o
4 6 18 0.189 0.150 0.330 293.313 o
4 7 0 16.377 15.329 0.589 70.654 o
4 7 1 101.380 99.565 1.468 5.092 o
4 7 2 1.985 1.847 0.310 327.233 o
4 7 3 187.308 190.071 2.576 1.521 o
4 7 4 88.640 88.290 2.576 3.250 o
4 7 5 1.956 1.778 0.310 327.457 o
4 7 6 0.343 0.369 0.270 437.908 o
4 7 7 19.003 17.985 0.959 30.061 o
4 7 8 146.974 145.622 2.287 2.292 o
4 7 9 16.070 15.109 0.689 55.407 o
4 7 10 16.641 16.517 0.729 49.566 o
4 7 11 30.849 30.139 0.889 27.266 o
4 7 12 4.006 4.274 0.559 99.708 o
4 7 13 1.577 0.729 0.320 309.913 o
4 7 14 0.396 0.589 0.340 276.140 o
4 7 15 10.174 10.026 0.579 84.531 o
4 7 16 13.467 13.921 0.619 69.520 o
4 7 17 16.202 17.546 0.659 58.308 o
4 7 18 7.442 7.889 0.519 108.755 o
4 8 0 3.683 3.385 0.459 147.349 o
4 8 1 80.899 78.044 1.917 5.091 o
4 8 2 4.569 4.274 0.519 114.708 o
4 8 3 229.078 230.606 3.096 1.032 o
4 8 4 40.605 39.946 1.328 13.149 o
4 8 5 57.661 57.851 1.248 10.970 o
4 8 6 12.465 12.313 0.589 77.818 o
4 8 7 41.359 40.086 1.328 13.052 o
4 8 8 3.502 3.315 0.479 135.827 o
4 8 9 33.250 33.165 1.029 21.186 o
4 8 10 0.187 0.220 0.350 260.746 o
4 8 11 0.550 0.519 0.369 233.148 o
4 8 12 0.277 0.439 0.310 332.266 o
4 8 14 31.428 31.098 0.809 30.328 o
4 8 15 102.019 105.896 1.618 4.598 o
4 8 16 3.648 3.825 0.479 135.382 o
4 8 17 3.929 5.233 0.479 134.162 o
4 9 0 147.888 145.113 1.987 2.514 o
4 9 1 10.910 10.536 0.589 80.831 o
4 9 2 0.149 0.070 0.270 438.173 o
4 9 3 9.632 9.138 0.539 97.424 o
4 9 4 2.264 2.137 0.350 256.592 o
4 9 5 0.794 0.729 0.310 331.585 o
4 9 6 0.246 0.290 0.340 276.279 o
4 9 7 43.199 42.372 1.108 16.148 o
4 9 8 4.602 4.574 0.559 99.166 o
4 9 9 50.161 49.672 1.178 13.284 o
4 9 10 65.999 65.960 1.398 8.580 o
4 9 11 117.860 118.059 1.618 3.869 o
4 9 12 43.081 43.850 1.108 16.031 o
4 9 13 0.354 0.669 0.330 293.117 o
4 9 14 0.444 0.000 0.310 332.297 o
4 9 15 0.448 0.589 0.360 246.305 o
4 9 16 2.945 2.287 0.439 162.482 o
4 9 17 0.077 0.589 0.330 293.280 o
4 10 0 0.288 0.290 0.270 438.007 o
4 10 1 0.293 0.369 0.369 233.279 o
4 10 2 27.465 25.945 0.889 29.404 o
4 10 3 28.658 26.973 0.809 32.737 o
4 10 4 101.476 101.782 1.917 4.062 o
4 10 5 0.038 0.150 0.300 354.941 o
4 10 6 26.677 25.126 1.178 19.134 o
4 10 7 1.644 1.548 0.389 208.586 o
4 10 8 0.115 0.000 0.340 276.339 o
4 10 9 16.698 16.288 0.809 41.640 o
4 10 10 5.062 5.672 0.519 113.431 o
4 10 11 21.584 22.410 0.729 43.977 o
4 10 12 16.700 17.097 1.029 27.173 o
4 10 13 0.417 0.729 0.350 260.546 o
4 10 14 6.278 7.070 0.559 96.531 o
4 10 15 51.665 56.303 1.108 13.429 o
4 10 16 3.157 4.574 0.509 120.352 o
4 11 0 1.210 1.248 0.310 330.337 o
4 11 1 8.640 7.959 0.519 106.818 o
4 11 2 0.031 0.070 0.290 379.848 o
4 11 3 40.280 39.576 1.248 14.442 o
4 11 4 0.990 0.889 0.340 275.462 o
4 11 5 30.948 31.547 1.108 19.659 o
4 11 6 19.031 17.906 1.108 23.266 o
4 11 7 74.949 75.907 1.917 5.341 o
4 11 8 4.420 4.274 0.579 92.827 o
4 11 9 47.146 43.930 1.398 11.329 o
4 11 10 18.834 19.523 0.649 56.075 o
4 11 11 2.043 2.427 0.579 94.427 o
4 11 12 0.185 0.439 0.340 276.275 o
4 11 13 4.351 4.714 0.959 34.361 o
4 11 14 4.394 5.163 0.559 99.099 o
4 11 15 15.223 18.275 0.689 54.803 o
4 12 0 62.571 61.317 1.468 8.575 o
4 12 1 34.584 33.754 1.398 13.110 o
4 12 2 3.772 3.465 0.489 130.096 o
4 12 3 0.116 0.150 0.330 293.329 o
4 12 4 23.916 23.658 0.889 31.255 o
4 12 5 12.395 12.233 0.709 56.462 o
4 12 6 0.230 0.290 0.360 246.445 o
4 12 7 34.845 34.863 1.029 20.573 o
4 12 8 0.537 0.669 0.310 331.947 o
4 12 9 23.072 20.412 0.729 43.627 o
4 12 10 17.942 18.724 0.719 48.952 o
4 12 11 20.483 21.671 0.889 32.979 o
4 12 12 25.287 26.903 0.889 30.074 o
4 12 13 16.437 18.724 1.029 27.056 o
4 12 14 19.186 22.190 0.729 45.770 o
4 13 0 53.668 53.208 1.548 8.968 o
4 13 1 2.141 2.137 0.409 187.965 o
4 13 2 65.190 66.180 1.778 6.510 o
4 13 3 0.200 0.290 0.340 276.294 o
4 13 4 42.806 43.930 1.178 14.875 o
4 13 5 0.076 0.150 0.360 246.485 o
4 13 6 26.828 26.903 0.959 26.322 o
4 13 7 1.133 1.029 0.330 292.036 o
4 13 8 35.856 36.620 1.248 15.280 o
4 13 9 16.455 16.657 0.679 55.755 o
4 13 10 32.346 33.904 0.889 25.982 o
4 13 11 15.224 17.027 0.709 52.757 o
4 13 12 6.916 7.520 0.959 33.908 o
4 13 13 0.147 0.290 0.369 233.323 o
4 14 0 18.781 18.944 1.029 26.520 o
4 14 1 104.764 106.206 2.646 2.776 o
4 14 2 0.094 0.070 0.360 246.487 o
4 14 3 17.238 18.125 0.619 62.772 o
4 14 4 1.077 0.959 0.310 330.919 o
4 14 5 0.821 0.519 0.310 331.694 o
4 14 6 40.771 40.755 2.067 6.443 o
4 14 7 7.935 7.809 0.539 100.827 o
4 14 8 3.235 3.176 0.479 136.178 o
4 14 10 10.259 10.166 0.959 33.139 o
4 14 11 28.353 29.849 0.809 32.163 o
4 14 12 20.568 22.100 0.889 32.864 o
4 15 0 23.518 24.027 0.889 31.339 o
4 15 1 12.966 11.864 0.889 37.303 o
4 15 2 14.423 15.030 0.649 62.746 o
4 15 3 0.026 0.220 0.320 311.957 o
4 15 4 0.288 0.369 0.310 332.280 o
4 15 5 5.391 5.083 0.509 117.695 o
4 15 6 15.738 16.288 0.649 60.830 o
4 15 7 9.633 9.807 0.559 90.849 o
4 15 8 17.718 18.724 0.669 54.993 o
4 15 9 3.884 3.465 0.709 62.665 o
4 15 10 2.572 2.427 0.389 206.527 o
4 16 0 34.180 33.824 1.778 8.780 o
4 16 1 0.012 0.000 0.350 260.779 o
4 16 2 53.234 54.316 2.067 5.863 o
4 16 3 27.654 29.190 0.889 28.692 o
4 16 4 32.556 34.713 1.108 19.009 o
4 16 5 0.909 0.959 0.350 260.043 o
4 16 6 2.821 2.876 0.479 136.715 o
4 16 7 2.812 3.026 0.479 136.655 o
4 16 8 2.465 2.427 0.419 178.631 o
4 16 9 0.461 0.439 0.340 276.146 o
4 17 0 11.875 12.313 0.729 54.014 o
4 17 1 35.584 37.439 1.917 7.575 o
4 17 2 7.122 7.070 0.709 60.901 o
4 17 3 22.928 22.549 1.328 16.138 o
4 17 4 7.391 7.889 0.549 98.104 o
4 17 5 4.335 3.985 0.489 129.173 o
4 17 7 16.993 19.903 0.689 52.647 o
4 17 8 3.705 3.755 0.709 62.674 o
4 18 0 19.994 21.740 1.917 8.281 o
4 18 1 0.053 0.150 0.350 260.773 o
4 18 2 2.486 3.096 0.469 142.723 o
4 18 3 37.910 42.372 0.959 20.607 o
4 18 4 18.308 18.055 0.679 53.518 o
4 18 5 20.526 21.960 1.108 22.644 o
4 18 6 5.116 4.274 1.618 12.129 o
4 19 0 3.295 3.755 0.889 40.086 o
4 19 1 0.106 0.439 0.439 164.991 o
4 19 2 0.402 0.809 0.459 150.888 o
4 19 3 0.008 0.150 0.290 379.846 o
5 0 2 87.106 79.002 0.809 9.021 o
5 0 8 0.540 0.519 0.360 246.274 o
5 0 10 100.503 100.893 3.755 1.751 o
5 0 12 54.513 55.125 1.688 7.852 o
5 0 14 2.847 1.987 0.369 228.909 o
5 0 16 0.072 0.439 0.429 172.757 o
5 1 0 12.357 13.711 0.719 54.623 o
5 1 2 35.071 33.824 0.509 42.793 o
5 1 3 16.435 15.409 0.429 110.236 o
5 1 4 153.869 155.059 1.917 2.397 o
5 1 5 4.498 4.783 0.459 145.112 o
5 1 6 4.018 3.535 0.449 153.197 o
5 1 7 103.451 102.221 4.943 1.109 o
5 1 8 14.410 14.370 0.729 51.789 o
5 1 9 55.362 56.383 1.917 6.463 o
5 1 10 59.173 59.699 2.726 3.598 o
5 1 11 21.043 21.371 1.029 25.719 o
5 1 12 0.581 0.519 0.419 180.966 o
5 1 13 0.641 1.178 0.340 275.696 o
5 1 14 2.955 3.246 0.479 136.419 o
5 1 15 12.349 11.714 0.889 37.505 o
5 1 16 15.011 14.810 0.589 72.844 o
5 1 17 3.077 2.726 0.449 155.038 o
5 2 2 52.300 50.711 0.709 20.097 o
5 2 3 0.180 0.150 0.220 659.871 o
5 2 4 215.955 212.101 2.507 1.280 o
5 2 5 1.160 1.029 0.290 377.587 o
5 2 6 7.578 7.889 1.548 13.166 o
5 2 7 201.496 182.112 15.469 0.125 o
5 2 8 110.919 111.059 3.605 1.773 o
5 2 9 55.207 55.045 1.178 12.173 o
5 2 10 0.481 0.220 0.379 221.133 o
5 2 11 34.500 34.793 1.108 18.607 o
5 2 12 60.068 59.988 0.959 13.413 o
5 2 13 7.088 7.889 0.619 78.624 o
5 2 14 16.221 15.918 0.619 65.242 o
5 2 15 2.709 1.987 0.360 241.887 o
5 2 16 6.045 5.892 1.548 13.217 o
5 2 17 20.524 21.231 1.987 7.726 o
5 3 0 177.694 165.235 1.468 2.225 o
5 3 1 332.167 320.654 2.956 0.609 o
5 3 2 2.579 2.876 0.619 82.482 o
5 3 3 61.743 60.358 1.917 6.135 o
5 3 4 56.860 54.905 1.029 13.649 o
5 3 5 52.541 49.892 1.248 12.085 o
5 3 6 4.184 3.825 0.469 140.365 o
5 3 7 2.905 2.646 0.419 177.853 o
5 3 8 27.418 26.674 0.809 33.448 o
5 3 9 0.027 0.070 0.310 332.417 o
5 3 10 14.224 12.823 0.889 36.772 o
5 3 11 50.036 50.262 1.328 11.467 o
5 3 12 22.954 22.629 0.619 53.619 o
5 3 13 28.795 28.821 0.729 36.765 o
5 3 14 2.550 2.067 0.350 255.951 o
5 3 15 11.380 10.755 0.549 90.484 o
5 3 16 4.232 4.424 0.489 129.034 o
5 3 17 3.285 3.755 1.328 18.011 o
5 4 0 0.055 0.150 0.200 798.576 o
5 4 1 38.743 37.509 0.809 25.532 o
5 4 2 3.556 3.605 0.399 193.412 o
5 4 3 0.848 0.809 0.280 406.006 o
5 4 4 3.140 2.956 0.399 194.982 o
5 4 5 70.966 69.865 1.328 8.434 o
5 4 6 0.137 0.070 0.320 311.951 o
5 4 7 36.619 35.152 0.729 30.092 o
5 4 8 3.525 3.096 0.439 161.152 o
5 4 9 44.029 42.752 1.029 17.448 o
5 4 10 21.595 21.231 0.809 37.901 o
5 4 11 3.701 3.096 0.559 100.281 o
5 4 12 35.740 34.423 0.729 30.788 o
5 4 13 5.112 4.714 0.479 132.862 o
5 4 14 0.046 0.220 0.320 311.954 o
5 4 15 4.303 4.054 0.489 129.170 o
5 4 16 11.496 12.533 0.579 81.247 o
5 4 17 0.101 0.220 0.310 332.391 o
5 5 0 120.240 122.264 1.468 3.953 o
5 5 1 1.534 1.398 0.280 402.855 o
5 5 2 42.647 42.003 1.178 15.057 o
5 5 3 31.160 29.410 0.809 30.873 o
5 5 4 17.951 16.947 0.679 54.321 o
5 5 5 20.365 18.794 1.618 11.475 o
5 5 6 2.735 2.726 0.509 121.409 o
5 5 7 39.705 38.108 0.959 20.702 o
5 5 8 1.718 1.987 0.389 208.217 o
5 5 9 55.953 55.864 1.108 12.785 o
5 5 10 35.065 34.793 1.029 20.527 o
5 5 11 39.360 39.137 0.809 24.935 o
5 5 12 27.051 26.015 0.689 41.762 o
5 5 13 1.060 0.889 0.320 310.732 o
5 5 14 6.232 5.892 0.509 116.055 o
5 5 15 4.901 4.574 0.489 128.090 o
5 5 16 0.485 0.809 0.320 311.534 o
5 5 17 0.356 0.439 0.310 332.213 o
5 6 0 30.811 30.069 0.729 35.057 o
5 6 1 101.034 100.224 2.067 3.804 o
5 6 2 2.168 1.917 0.340 272.202 o
5 6 3 38.355 37.000 1.328 13.590 o
5 6 4 10.432 9.727 0.689 61.645 o
5 6 5 2.271 2.137 0.389 207.293 o
5 6 6 73.101 69.346 1.398 7.886 o
5 6 7 17.215 16.517 0.729 49.169 o
5 6 8 73.893 73.550 1.328 8.040 o
5 6 9 21.170 20.272 0.809 38.372 o
5 6 10 18.121 17.836 0.729 48.074 o
5 6 11 1.308 1.548 0.310 329.742 o
5 6 12 19.080 18.055 0.619 60.663 o
5 6 13 4.054 3.385 0.479 135.165 o
5 6 14 0.349 0.369 0.320 311.811 o
5 6 15 24.958 24.766 0.719 41.521 o
5 6 16 8.051 8.628 0.539 100.105 o
5 7 0 137.558 135.755 1.987 2.764 o
5 7 1 92.369 90.577 1.847 4.675 o
5 7 2 6.296 5.672 0.549 100.612 o
5 7 4 62.759 58.141 1.328 9.719 o
5 7 5 0.161 0.290 0.310 332.361 o
5 7 6 8.666 8.339 0.549 96.177 o
5 7 7 16.599 16.288 0.659 58.530 o
5 7 8 42.178 41.573 1.029 18.002 o
5 7 9 9.634 9.507 0.689 62.228 o
5 7 10 49.406 49.383 0.889 17.943 o
5 7 12 25.251 24.836 0.689 43.670 o
5 7 13 47.384 47.096 0.959 17.483 o
5 7 14 22.749 22.699 0.709 44.780 o
5 7 15 7.537 6.851 0.519 109.391 o
5 7 16 7.137 8.029 0.509 113.088 o
5 8 0 24.438 23.947 1.178 19.586 o
5 8 1 23.093 20.702 1.178 20.044 o
5 8 2 15.249 14.960 0.959 31.486 o
5 8 3 0.340 0.369 0.379 221.153 o
5 8 4 53.887 51.959 1.778 7.401 o
5 8 5 14.417 13.562 0.619 68.659 o
5 8 6 0.605 0.809 0.330 292.854 o
5 8 7 48.557 48.135 1.778 7.758 o
5 8 8 56.249 56.523 1.398 9.843 o
5 8 9 71.791 74.209 2.207 4.552 o
5 8 10 0.207 0.150 0.290 379.787 o
5 8 11 7.715 7.889 0.519 108.337 o
5 8 12 5.432 5.532 0.479 131.735 o
5 8 13 0.793 0.439 0.310 331.782 o
5 8 14 2.474 1.987 0.350 256.251 o
5 8 15 14.114 14.590 0.589 74.187 o
5 9 0 1.166 1.328 0.330 291.732 o
5 9 1 28.116 26.903 1.248 17.051 o
5 9 2 1.849 1.688 0.509 122.207 o
5 9 3 6.848 6.561 0.539 103.028 o
5 9 4 25.622 24.906 1.029 24.167 o
5 9 5 67.803 68.687 1.987 5.472 o
5 9 6 7.793 7.809 0.669 67.463 o
5 9 7 49.813 49.083 1.328 11.557 o
5 9 8 36.847 37.659 1.029 19.733 o
5 9 9 7.354 6.931 0.489 122.317 o
5 9 10 41.975 41.933 0.889 21.223 o
5 9 11 15.746 15.699 0.619 65.919 o
5 9 12 0.028 0.070 0.369 233.348 o
5 9 13 0.589 0.369 0.379 221.064 o
5 9 14 0.212 0.369 0.330 293.271 o
5 9 15 14.079 15.699 0.609 69.650 o
5 10 0 0.463 0.439 0.300 354.619 o
5 10 1 106.111 109.211 2.357 3.126 o
5 10 2 31.636 30.658 0.889 26.865 o
5 10 3 46.879 46.647 1.178 14.014 o
5 10 4 0.396 0.439 0.340 276.182 o
5 10 5 10.024 9.647 0.689 61.936 o
5 10 6 50.523 49.163 1.468 10.058 o
5 10 7 21.309 21.081 0.809 38.090 o
5 10 8 34.763 33.305 1.917 7.675 o
5 10 9 1.922 2.137 0.350 257.396 o
5 10 10 10.844 11.425 0.809 45.285 o
5 10 11 10.494 10.755 0.809 45.543 o
5 10 12 0.518 1.029 0.330 292.832 o
5 10 13 5.702 6.331 0.519 112.265 o
5 10 14 4.036 5.313 0.509 119.128 o
5 11 0 37.989 37.958 1.029 19.419 o
5 11 1 37.210 37.958 1.108 17.744 o
5 11 2 16.646 17.097 0.719 50.494 o
5 11 3 6.643 6.182 0.589 87.485 o
5 11 4 5.544 5.752 0.619 80.434 o
5 11 5 9.902 9.727 0.729 55.835 o
5 11 6 14.623 15.329 0.579 75.022 o
5 11 7 14.092 12.893 0.729 52.471 o
5 11 8 1.500 1.328 0.330 291.094 o
5 11 9 36.307 37.799 0.889 23.827 o
5 11 10 16.457 17.386 0.689 54.149 o
5 11 11 37.731 38.837 1.688 9.276 o
5 11 12 9.607 9.287 1.248 19.978 o
5 11 13 3.040 3.535 0.559 100.533 o
5 12 0 1.939 1.778 0.419 179.631 o
5 12 1 25.925 26.164 0.889 29.968 o
5 12 2 15.103 15.109 0.729 51.088 o
5 12 3 0.159 0.070 0.369 233.338 o
5 12 4 8.763 8.558 0.619 76.973 o
5 12 5 2.604 2.137 0.340 270.659 o
5 12 6 1.398 1.328 0.320 309.653 o
5 12 7 4.657 4.783 0.539 106.293 o
5 12 9 3.418 3.605 1.029 29.973 o
5 12 10 3.658 4.134 1.847 9.318 o
5 12 11 23.075 24.257 0.729 42.258 o
5 12 12 8.376 8.768 0.579 87.353 o
5 13 0 9.530 9.068 0.689 62.430 o
5 13 2 2.667 2.357 0.340 270.127 o
5 13 3 0.653 0.669 0.290 379.059 o
5 13 4 0.294 0.220 0.280 407.316 o
5 13 5 15.725 14.890 0.729 50.745 o
5 13 6 1.084 0.959 0.320 310.633 o
5 13 7 13.642 13.122 0.579 77.941 o
5 13 8 1.940 1.468 0.340 273.301 o
5 13 9 4.497 5.003 0.809 48.044 o
5 13 10 0.861 0.959 0.509 122.667 o
5 13 12 0.900 0.959 0.360 245.843 o
5 14 0 2.280 2.137 0.549 104.905 o
5 14 1 0.027 0.220 0.310 332.407 o
5 14 2 0.097 0.000 0.280 407.459 o
5 14 3 1.267 1.178 0.310 330.287 o
5 14 4 0.160 0.220 0.290 379.792 o
5 14 5 11.816 12.014 0.559 86.157 o
5 14 6 7.947 8.029 0.539 100.662 o
5 14 7 32.259 32.506 0.809 29.587 o
5 14 8 26.079 26.524 1.108 21.146 o
5 14 9 0.429 0.369 0.340 276.183 o
5 14 10 3.664 3.605 0.509 120.331 o
5 15 0 87.489 88.360 7.360 0.556 o
5 15 1 46.627 45.987 1.248 13.120 o
5 15 2 58.011 59.919 3.176 2.777 o
5 15 3 11.305 11.135 0.889 37.880 o
5 15 4 2.164 1.987 0.350 257.015 o
5 15 5 15.377 15.030 0.609 68.490 o
5 15 6 4.629 4.424 0.729 59.014 o
5 15 7 0.428 0.369 0.310 332.186 o
5 15 8 3.804 3.096 0.669 70.356 o
5 15 9 10.775 10.685 0.549 91.466 o
5 16 0 0.600 0.889 0.330 292.819 o
5 16 1 16.567 16.208 0.809 41.723 o
5 16 2 0.146 0.070 0.369 233.339 o
5 16 3 19.035 18.655 0.629 58.973 o
5 16 4 25.316 24.836 0.809 35.013 o
5 16 5 13.627 14.590 0.609 70.850 o
5 16 6 25.694 26.164 1.398 14.321 o
5 16 7 10.118 10.386 0.539 95.704 o
5 17 0 7.715 7.959 0.519 108.283 o
5 17 1 0.166 0.150 0.310 332.383 o
5 17 2 1.808 1.917 0.399 197.955 o
5 17 3 6.876 7.070 0.509 114.249 o
5 17 4 7.638 6.781 1.178 22.588 o
5 17 5 3.446 3.465 0.449 154.082 o
5 18 0 1.735 2.207 1.248 20.426 o
5 18 1 0.201 0.669 0.409 189.980 o
5 18 2 0.235 0.150 0.539 109.546 o
6 0 6 93.576 92.045 1.688 5.020 o
6 0 8 77.480 78.483 3.825 1.866 o
6 0 12 121.075 125.280 1.688 3.577 o
6 0 14 3.045 1.688 0.389 206.336 o
6 1 2 96.130 91.825 1.108 6.568 o
6 1 4 162.122 160.811 2.207 2.065 o
6 1 5 0.815 0.439 0.310 331.753 o
6 1 6 0.000 0.070 0.310 332.418 o
6 1 7 11.172 11.205 0.689 60.647 o
6 1 8 45.177 43.401 1.847 7.556 o
6 1 9 1.440 1.328 0.489 132.611 o
6 1 11 2.326 2.806 0.409 187.251 o
6 1 12 27.785 26.903 0.809 33.201 o
6 1 13 1.288 1.548 0.350 259.160 o
6 1 14 0.663 0.729 0.310 331.764 o
6 2 0 5.571 5.672 0.300 310.987 o
6 2 1 17.255 16.288 0.489 89.680 o
6 2 2 9.474 8.249 0.689 62.714 o
6 2 3 3.356 3.246 0.360 238.289 o
6 2 5 15.988 14.590 0.619 66.280 o
6 2 6 116.222 111.658 2.207 3.128 o
6 2 7 52.971 49.602 2.507 4.323 o
6 2 8 14.114 13.562 1.618 11.819 o
6 2 9 0.866 1.029 0.509 122.658 o
6 2 11 6.294 6.781 0.449 145.617 o
6 2 12 6.566 6.561 0.479 128.889 o
6 2 13 0.892 0.809 0.310 331.376 o
6 2 14 4.350 4.494 0.479 134.093 o
6 2 15 3.507 4.054 0.729 59.333 o
6 3 0 12.408 11.644 0.419 135.237 o
6 3 1 8.657 8.179 0.389 176.159 o
6 3 2 1.405 1.108 0.260 467.785 o
6 3 3 24.395 20.412 0.609 54.366 o
6 3 4 0.481 0.439 0.300 354.602 o
6 3 5 4.890 4.644 0.519 114.188 o
6 3 6 0.297 0.439 0.369 233.267 o
6 3 7 57.529 56.383 2.357 4.635 o
6 3 8 29.663 29.480 1.108 20.130 o
6 3 10 87.610 87.181 1.178 7.113 o
6 3 11 42.687 43.780 0.809 22.709 o
6 3 12 8.395 7.959 0.489 119.350 o
6 3 13 6.210 6.042 0.479 129.999 o
6 3 14 7.322 7.360 0.509 113.327 o
6 3 15 15.393 15.109 0.589 72.130 o
6 4 0 1.000 0.809 0.230 599.856 o
6 4 1 6.901 6.331 0.439 150.800 o
6 4 3 66.211 61.536 1.108 10.921 o
6 4 4 47.621 44.889 1.248 13.059 o
6 4 5 55.145 54.166 1.328 10.699 o
6 4 6 13.786 12.893 1.178 21.790 o
6 4 7 17.370 16.517 0.889 35.092 o
6 4 9 25.072 25.276 0.619 49.886 o
6 4 10 1.020 1.108 0.290 377.846 o
6 4 11 9.101 8.339 0.489 117.535 o
6 4 12 11.877 11.784 0.539 91.684 o
6 4 13 0.001 0.220 0.300 354.941 o
6 4 14 18.585 19.164 0.619 60.594 o
6 4 15 74.543 76.945 1.178 8.654 o
6 5 0 15.128 14.011 0.519 89.089 o
6 5 1 0.847 0.729 0.290 378.663 o
6 5 2 23.263 21.810 0.659 49.471 o
6 5 3 78.623 77.525 4.354 1.487 o
6 5 4 10.296 9.357 0.689 61.855 o
6 5 5 10.417 9.727 0.809 45.759 o
6 5 6 1.746 1.548 0.469 143.871 o
6 5 7 171.868 169.949 3.385 1.367 o
6 5 8 13.787 12.673 1.108 24.480 o
6 5 9 123.688 127.866 1.548 3.656 o
6 5 10 0.559 0.589 0.280 406.787 o
6 5 11 1.286 1.847 0.310 329.407 o
6 5 12 2.355 1.688 0.320 306.457 o
6 5 13 0.725 0.729 0.310 331.682 o
6 5 14 0.397 0.290 0.310 332.236 o
6 5 15 1.802 1.847 0.340 273.184 o
6 6 1 0.026 0.290 0.310 332.401 o
6 6 2 28.487 27.632 1.468 12.866 o
6 6 3 6.765 6.491 0.809 47.387 o
6 6 4 21.787 19.973 0.959 28.954 o
6 6 5 6.734 6.042 0.729 58.080 o
6 6 6 9.719 9.207 0.729 56.062 o
6 6 7 22.467 22.100 1.847 8.813 o
6 6 8 20.742 20.632 0.579 62.635 o
6 6 9 23.076 23.148 0.619 53.197 o
6 6 10 7.528 7.290 0.479 126.331 o
6 6 11 4.819 5.602 0.469 138.082 o
6 6 12 13.688 13.851 0.559 81.894 o
6 6 13 4.010 3.026 0.449 153.592 o
6 7 0 38.539 38.977 1.029 19.163 o
6 7 1 61.479 58.590 1.398 9.278 o
6 7 2 0.857 0.729 0.369 232.892 o
6 7 3 48.150 47.386 1.248 12.822 o
6 7 4 0.688 0.669 0.409 189.826 o
6 7 5 53.992 53.288 1.468 9.590 o
6 7 6 0.003 0.150 0.340 276.342 o
6 7 7 4.676 4.644 0.539 106.338 o
6 7 8 15.771 14.810 0.539 82.274 o
6 7 9 17.182 17.167 0.559 73.761 o
6 7 10 6.374 7.290 0.479 128.569 o
6 7 11 3.769 4.574 0.449 152.775 o
6 7 12 4.151 4.274 0.429 166.369 o
6 7 13 24.305 23.368 0.649 48.724 o
6 7 14 1.763 3.096 0.419 179.094 o
6 8 0 0.005 0.150 0.340 276.342 o
6 8 1 117.352 116.222 2.287 2.962 o
6 8 2 0.455 0.729 0.389 209.863 o
6 8 3 17.360 15.988 0.809 41.391 o
6 8 4 15.340 15.768 0.729 50.708 o
6 8 5 162.584 161.171 3.096 1.577 o
6 8 6 7.050 6.561 0.559 95.987 o
6 8 7 29.830 27.343 0.689 39.114 o
6 8 8 2.907 1.398 0.340 270.861 o
6 8 9 0.418 0.220 0.360 246.398 o
6 8 10 0.573 0.070 0.340 276.186 o
6 8 11 9.353 7.889 0.559 92.480 o
6 8 13 0.670 1.398 0.310 331.257 o
6 9 0 0.298 0.369 0.389 209.972 o
6 9 1 28.831 27.792 0.959 25.552 o
6 9 2 4.007 3.685 0.509 119.979 o
6 9 3 0.002 0.220 0.360 246.489 o
6 9 4 12.387 11.345 1.178 22.015 o
6 9 5 25.713 25.425 1.029 24.079 o
6 9 6 0.000 0.000 0.250 511.128 o
6 9 7 1.135 1.029 0.290 377.651 o
6 9 8 13.810 13.562 0.689 57.829 o
6 9 9 0.135 0.290 0.290 379.787 o
6 9 10 0.602 1.029 0.310 331.646 o
6 9 11 17.748 19.234 0.619 61.529 o
6 9 12 5.764 7.150 0.479 129.808 o
6 9 13 16.018 17.616 0.619 64.492 o
6 10 0 6.925 6.781 0.589 86.985 o
6 10 1 56.711 57.482 1.688 7.660 o
6 10 2 0.490 0.589 0.369 233.160 o
6 10 3 2.843 3.026 0.539 108.284 o
6 10 4 12.246 11.425 0.549 88.603 o
6 10 5 0.513 0.519 0.270 437.565 o
6 10 6 46.764 46.936 0.889 19.016 o
6 10 7 66.629 64.562 1.108 10.673 o
6 10 8 28.423 28.152 2.646 4.348 o
6 10 9 24.699 25.575 0.689 43.818 o
6 10 10 0.064 0.070 0.310 332.413 o
6 10 11 2.375 2.646 0.489 131.700 o
6 10 12 16.811 18.724 0.689 53.295 o
6 11 0 1.570 1.468 0.419 180.121 o
6 11 1 40.682 41.863 1.248 14.224 o
6 11 2 30.622 31.837 0.689 36.889 o
6 11 3 0.045 0.000 0.250 511.125 o
6 11 4 21.352 20.782 0.559 64.540 o
6 11 5 14.659 14.300 0.809 43.070 o
6 11 6 2.526 2.357 0.340 270.562 o
6 11 7 1.469 1.328 0.350 259.047 o
6 11 8 2.248 2.287 0.350 256.445 o
6 11 10 0.006 0.070 0.310 332.418 o
6 11 11 13.461 14.011 0.609 71.387 o
6 12 0 46.678 47.026 2.207 5.536 o
6 12 1 39.577 36.700 1.178 16.002 o
6 12 2 6.631 5.962 0.419 165.495 o
6 12 3 0.000 0.150 0.250 511.119 o
6 12 4 122.469 123.083 8.848 0.378 o
6 12 5 3.317 3.465 0.429 168.587 o
6 12 6 75.628 72.222 11.784 0.226 o
6 12 7 8.052 7.450 0.519 108.156 o
6 12 8 8.327 8.409 0.729 56.927 o
6 12 9 2.877 3.026 0.449 155.099 o
6 12 10 0.359 0.519 0.310 332.181 o
6 13 0 2.427 2.207 0.729 59.695 o
6 13 1 0.212 0.220 0.280 407.371 o
6 13 2 0.634 0.589 0.280 406.663 o
6 13 3 3.155 2.876 0.399 195.031 o
6 13 4 9.104 8.988 0.809 46.339 o
6 13 5 1.408 1.468 0.320 309.472 o
6 13 6 0.441 0.519 0.310 332.114 o
6 13 7 4.883 4.714 0.509 118.521 o
6 13 8 91.636 88.739 1.398 6.039 o
6 13 9 0.153 0.290 0.310 332.364 o
6 14 0 12.607 12.533 0.539 89.806 o
6 14 1 9.227 8.698 0.549 95.168 o
6 14 2 6.823 7.070 0.469 132.988 o
6 14 3 0.293 0.369 0.369 233.279 o
6 14 4 38.611 39.796 1.618 9.858 o
6 14 5 5.311 5.602 0.479 131.873 o
6 14 6 1.942 1.778 0.330 289.513 o
6 14 7 6.160 5.532 0.889 39.613 o
6 14 8 3.932 3.385 0.479 135.307 o
6 15 0 5.595 5.822 0.479 131.233 o
6 15 2 43.049 43.711 2.876 3.529 o
6 15 3 7.216 7.360 0.479 126.883 o
6 15 4 39.326 42.003 0.889 22.074 o
6 15 5 0.334 0.290 0.300 354.787 o
6 15 6 0.461 0.220 0.300 354.719 o
6 16 0 3.812 3.026 0.479 135.647 o
6 16 1 2.418 2.806 0.409 187.113 o
6 16 2 6.511 6.931 0.479 128.649 o
6 16 3 9.818 9.877 0.549 93.491 o
6 16 4 0.566 0.439 0.310 332.036 o
6 17 0 0.154 0.669 0.290 379.657 o
6 17 1 12.045 12.603 0.579 80.470 o
7 0 4 53.157 51.670 1.108 13.564 o
7 0 6 57.230 56.084 1.398 9.773 o
7 1 1 12.457 12.383 0.459 116.504 o
7 1 2 7.080 6.931 0.419 162.641 o
7 1 3 21.561 20.632 0.669 50.562 o
7 1 4 10.248 10.026 0.559 89.855 o
7 1 5 12.890 12.233 0.659 63.811 o
7 2 0 29.163 26.454 0.589 47.571 o
7 2 1 3.077 2.806 0.330 283.928 o
7 2 2 90.716 88.290 1.398 6.104 o
7 2 3 5.416 4.574 0.449 149.852 o
7 2 4 40.535 38.837 1.029 18.704 o
7 2 5 27.815 26.384 0.889 29.180 o
7 2 6 3.833 4.054 0.559 99.898 o
7 3 1 62.220 57.482 2.876 3.265 o
7 3 2 156.789 151.813 2.646 1.905 o
7 3 3 6.225 5.752 0.549 100.645 o
7 3 4 91.847 90.287 1.778 4.880 o
7 3 5 77.769 77.684 1.688 6.023 o
7 3 6 0.899 1.029 0.409 189.633 o
7 4 0 2.537 2.507 0.479 137.113 o
7 4 1 35.936 34.263 0.809 27.468 o
7 4 3 2.443 2.207 0.429 170.682 o
7 4 5 27.470 26.524 1.029 23.497 o
7 5 0 42.980 41.573 1.987 6.808 o
7 5 1 77.935 76.416 4.134 1.633 o
7 5 2 2.733 2.646 0.449 155.481 o
7 5 3 83.209 79.592 1.618 5.974 o
7 5 4 39.394 37.509 1.178 15.965 o
7 5 5 36.278 34.643 1.178 16.730 o
7 6 0 0.672 1.108 0.619 83.046 o
7 6 1 4.359 3.755 0.539 106.984 o
7 6 2 11.189 10.915 0.669 64.047 o
7 6 3 11.713 11.784 0.689 60.060 o
7 6 4 12.033 10.755 0.719 55.755 o
7 7 0 28.870 27.702 1.847 8.516 o
7 7 1 0.868 0.809 0.669 71.118 o
7 7 2 35.296 35.522 1.618 10.203 o
7 7 3 28.099 28.232 1.029 23.121 o
7 7 11 3.527 5.672 0.409 182.142 o
7 8 0 13.418 13.122 0.809 43.884 o
7 8 1 1.603 1.688 0.559 101.518 o
7 8 10 1.665 2.876 0.399 197.520 o
7 8 11 33.099 37.289 0.809 28.071 o
7 9 0 0.458 1.029 0.629 80.453 o
7 9 9 5.316 3.825 0.469 138.709 o
7 9 10 1.425 0.150 0.399 199.155 o
7 10 6 14.816 15.768 0.559 78.614 o
7 10 7 1.502 0.959 0.330 291.455 o
7 10 8 3.057 2.137 0.389 205.882 o
7 10 9 17.674 18.125 0.689 52.822 o
7 11 2 0.305 0.439 0.260 472.220 o
7 11 3 11.069 11.564 0.509 102.647 o
7 11 4 38.746 41.264 0.809 24.750 o
7 11 5 8.839 9.727 0.489 116.634 o
7 11 6 7.933 9.138 0.489 119.096 o
7 11 7 32.262 33.235 0.729 33.174 o
7 11 8 3.948 3.535 0.429 167.446 o
7 12 0 3.220 3.315 0.399 194.454 o
7 12 1 0.748 0.959 0.290 378.631 o
7 12 2 20.131 21.880 0.619 57.232 o
7 12 3 0.372 0.290 0.280 407.218 o
7 12 4 8.803 9.587 0.489 116.856 o
7 12 5 18.244 19.743 0.619 60.653 o
7 12 6 11.667 13.562 0.549 87.820 o
7 12 7 1.857 2.576 0.419 179.287 o
7 13 0 0.691 0.439 0.320 311.513 o
7 13 1 3.111 3.246 0.419 177.049 o
7 13 2 51.232 55.425 0.959 15.633 o
7 13 3 3.079 3.176 0.449 154.759 o
7 13 4 113.656 123.812 1.688 3.801 o
7 13 5 6.394 6.851 0.469 134.081 o
7 13 6 0.238 0.519 0.290 379.650 o
7 14 0 3.899 4.574 0.429 166.567 o
7 14 1 1.896 0.729 0.350 258.836 o
7 14 2 0.954 0.889 0.330 292.402 o
7 14 4 2.221 2.287 0.419 179.028 o
7 15 0 29.313 30.069 0.809 31.626 o
7 15 1 38.009 41.044 0.809 25.099 o
7 15 2 7.146 9.138 0.479 125.226 o
8 0 2 84.825 85.783 1.468 6.268 o
8 1 2 16.786 15.259 1.029 27.346 o
8 2 1 55.905 57.482 1.108 12.668 o
8 3 0 60.460 61.906 1.178 11.029 o
8 3 1 18.688 17.766 0.729 47.699 o
8 4 0 62.679 64.852 1.328 9.404 o
;
_iucr_refine_instructions_details
;
TITL serin_a.res in P2(1)/c
REM Old TITL Tablel in P21/a #14
REM SHELXT solution in P2(1)/c: R1 0.076, Rweak 0.002, Alpha 0.016
REM <I/s> 0.345 for 47 systematic absences, Orientation a'=c, b'=-b, c'=a
REM Formula found by SHELXT: C3 N O3
CELL 0.71073 4.7788 9.1947 10.7764 90 106.87 90
ZERR 4 0 0 0 0 0 0
LATT 1
SYMM -X,0.5+Y,0.5-Z
SFAC C H N O
UNIT 12 28 4 12

L.S. 10
PLAN  5
CONF
BOND $H
list 6
MORE -1
fmap 2
acta 
WGHT 0.020097 0
FVAR 1.00068
REM <olex2.extras>
REM <HklSrc "%.\\42e1712db197866d43fb380508ce000f.hkl">
REM </olex2.extras>

O1    4     0.24831  0.48906  0.67124  11.00000  0.00712  0.00681  0.00944 =
 -0.00205  0.00216 -0.00034 
O2    4     0.57249  0.59300  0.84134  11.00000  0.00611  0.00725  0.00879 =
 -0.00036  0.00066  0.00092 
O3    4     0.27840  0.82463  0.57124  11.00000  0.00988  0.00836  0.00745 =
 -0.00099  0.00440 -0.00193 
N1    3     0.25626  0.82658  0.84677  11.00000  0.00674  0.00633  0.00619 =
 -0.00013  0.00218  0.00057 
C1    1     0.33384  0.58955  0.75355  11.00000  0.00515  0.00537  0.00672 =
 -0.00007  0.00213 -0.00006 
C3    1     0.03014  0.78366  0.61051  11.00000  0.00643  0.00794  0.00607 =
 0.00047  0.00143  0.00026 
C2    1     0.12104  0.71642  0.74552  11.00000  0.00499  0.00599  0.00630 =
 0.00042  0.00215  0.00035 
H3B   2    -0.09210  0.70277  0.54197  11.00000  0.01274  0.02262  0.01746 =
 -0.00632  0.00262 -0.00740 
H3A   2    -0.11431  0.87574  0.60794  11.00000  0.02232  0.02387  0.02343 =
 0.00572  0.00685  0.00837 
H2    2    -0.07069  0.67334  0.76629  11.00000  0.01592  0.02165  0.02363 =
 0.00321  0.01054 -0.00209 
H1A   2     0.31550  0.77359  0.93471  11.00000  0.03067  0.01609  0.01566 =
 0.00105  0.00076  0.00147 
H1B   2     0.44011  0.87408  0.83240  11.00000  0.01544  0.02324  0.02398 =
 -0.00291  0.00766 -0.00068 
H1C   2     0.10386  0.90246  0.84723  11.00000  0.02537  0.02300  0.02798 =
 -0.00709  0.00937 -0.00085 
H3    2     0.32816  0.92227  0.59705  11.00000  0.02089  0.05988  0.02257 =
 0.00895  0.01372  0.00334 
HKLF 4

END
Q1 1 0.6 0.566667 0.875 11 0.05 0.26
Q2 1 0.666667 0.683333 0.953125 11 0.05 0.24
Q4 1 -0.2 0.65 0.65625 11 0.05 0.2
Q5 1 0.566667 0.883333 0.515625 11 0.05 0.2
Q3 1 0.3 0.533333 0.671875 11 0.05 0.23

  REM The information below was added by Olex2.
  REM
  REM R1 = 0.0189 for 4289 Fo > 4sig(Fo) and 0.0228 for all 4930 data
  REM 127 parameters refined using 0 restraints
  REM Highest difference peak 0.2573, deepest hole -0.3236
  REM Mean Shift 0.0001, Max Shift 0.0009.

  REM +++ Tabular Listing of Refinement Information +++
  REM R1_all = 0.0228
  REM R1_gt = 0.0189
  REM wR_ref = 0.0479
  REM GOOF = 0.9820
  REM Shift_max = 0.0009
  REM Shift_mean = 0.0001
  REM Reflections_all = 4930
  REM Reflections_gt = 4289
  REM Parameters = 127
  REM Hole = -0.3236
  REM Peak = 0.2573
  REM Flack = n/a

  
;
_olex2_submission_special_instructions  'No special instructions were received'
