# Supplementary material for: Solid-state calculations for iterative refinement in quantum crystallography using the multipole model
Source: IUCrJ. 2025 Apr 4;12(Pt 3):322–33. doi: 10.1107/S2052252525002040 (PMC12044847; doi:10.1107/S2052252525002040)
Supplement: Supplementary file 1 [file m-12-00322-sup1.zip › Serin/ReCrystal08_def2TZVP_PBE/ReCryst.out]

               ##### #####   ##### ##### ##   ## ##### #######
               #   # #       #     #   #  ## ##  #       ##   
               #   # #       #     #   #   ##    #       ##
               ##### #####   #     #####   #     #####   ##
               ###   #       #     ##      #         #   ##
               # ##  #       #     # #     #         #   ##
               #  ## #####   ##### #  ##  ###   ######   ##

                            Version 3.3 - final 

           ---  Refinement routine in X-ray crystallography  ---

                         Written by Michael Patzer


                  Other programs are used in this routine: 
                        XD2006, shelxL for refinement 
                               & Crystal17
             for calculation of theoretical mutlipole parameters


###########################  INPUT PARAMETERS ##################################

   BASIS SET       : def2-TZVP
   DFT FUNCTIONAL  : PBE
   SHRINK          : 8 8
   Number of Procs : 32
   MAX Num. Cycles : 10
############################## DOKU R-Values ###################################

Refinement starts at :2025-02-12 15:15:29.868933
--------------------------------------------------------------------------------
Residuals after final cycle

R{ F } =     0.0241                                Rw{ F } =     0.0274
R{F^2} =     0.0430                                Rw{F^2} =     0.0553
GOFw  =     1.6956           GOF =     1.6956     Nref/Nv =    32.1181
--------------------------------------------------------------------------------
Residuals after final cycle

R{ F } =     0.0180                                Rw{ F } =     0.0213
R{F^2} =     0.0330                                Rw{F^2} =     0.0433
GOFw  =     1.3262           GOF =     1.3262     Nref/Nv =    32.1181
--------------------------------------------------------------------------------
Residuals after final cycle

R{ F } =     0.0177                                Rw{ F } =     0.0208
R{F^2} =     0.0324                                Rw{F^2} =     0.0423
GOFw  =     1.2984           GOF =     1.2984     Nref/Nv =    32.1181
--------------------------------------------------------------------------------
Residuals after final cycle

R{ F } =     0.0178                                Rw{ F } =     0.0210
R{F^2} =     0.0324                                Rw{F^2} =     0.0426
GOFw  =     1.3070           GOF =     1.3070     Nref/Nv =    32.1181
--------------------------------------------------------------------------------
Residuals after final cycle

R{ F } =     0.0176                                Rw{ F } =     0.0207
R{F^2} =     0.0319                                Rw{F^2} =     0.0420
GOFw  =     1.2883           GOF =     1.2883     Nref/Nv =    32.1181
--------------------------------------------------------------------------------
Residuals after final cycle

R{ F } =     0.0175                                Rw{ F } =     0.0207
R{F^2} =     0.0319                                Rw{F^2} =     0.0420
GOFw  =     1.2888           GOF =     1.2888     Nref/Nv =    32.1181
--------------------------------------------------------------------------------
Residuals after final cycle

R{ F } =     0.0175                                Rw{ F } =     0.0207
R{F^2} =     0.0319                                Rw{F^2} =     0.0420
GOFw  =     1.2883           GOF =     1.2883     Nref/Nv =    32.1181
--------------------------------------------------------------------------------
Residuals after final cycle

R{ F } =     0.0175                                Rw{ F } =     0.0207
R{F^2} =     0.0319                                Rw{F^2} =     0.0420
GOFw  =     1.2881           GOF =     1.2881     Nref/Nv =    32.1181
--------------------------------------------------------------------------------

Refinement finished at :2025-02-12 16:20:31.063507
