# Supplementary material for: Solid-state calculations for iterative refinement in quantum crystallography using the multipole model
Source: IUCrJ. 2025 Apr 4;12(Pt 3):322–33. doi: 10.1107/S2052252525002040 (PMC12044847; doi:10.1107/S2052252525002040)
Supplement: Supplementary file 1 [file m-12-00322-sup1.zip › Serin/ReCrystal08_def2TZVP_PBE/ReCryst_convergence.log]

Refinement started at:  2025-02-12 15:15:29.868933

Cycle        RMS-shift:  xyz(Angstroem)
--------------------------------------------------
  2                      0.018960960465667677
  3                      0.0039052765306200827
  4                      0.0021707550118399608
  5                      0.0022938846985417452
  6                      0.0004252648094578394
  7                      0.00013521015388751195
  8                      7.970782103847816e-05
--------------------------------------------------
Refinement finished at: 2025-02-12 16:20:31.063507
