# Supplementary material for: Solid-state calculations for iterative refinement in quantum crystallography using the multipole model
Source: IUCrJ. 2025 Apr 4;12(Pt 3):322–33. doi: 10.1107/S2052252525002040 (PMC12044847; doi:10.1107/S2052252525002040)
Supplement: Supplementary file 1 [file m-12-00322-sup1.zip › Serin/ReCrystal08_def2TZVP_PBE/Serine_xd_archive_ReCrystal08_def2TZVP_PBE.cif]

#\#CIF_1.1
 
#  Archive CIF produced by XD routine XDCIF
#  Created on 12-Feb-02  at 16:30:18
#  Using CIFtbx version 2.6.2 16 Jun 1998
 
#  Dictionary name : cif_core.dic
#  Dictionary vers : 2.3
#  Request file    : /hsnfs/users/patzer/CRYSTAL/xd_data/xdcif.dat
#  CIF files read  : fft geo lsm
 
 
data_Serine_ReCrystal_def2TZVP_PBE

_audit_contact_author_address  Kaiser-Wilhelm-Platz 1
_audit_contact_author_email    patzer@kofo.mpg.de
_audit_contact_author_name     'Michael Patzer'
 
_audit_creation_date           '12-Feb-02 T16:30:18-00:00'
_audit_creation_method         'XD routine XDCIF'
_audit_conform_dict_name        cif_core.dic
_audit_conform_dict_version     2.3
_audit_conform_dict_location    ftp://ftp.iucr.org/pub/cif_core.dic
 
#----------------------------------------------------------------------------#
#                   CHEMICAL INFORMATION                                     #
#----------------------------------------------------------------------------#
 
_chemical_name_systematic               '(+-) 2-Amino-3-hydroxypropionic acid'
_chemical_name_common                   D,L-Serine
_chemical_formula_moiety                'C3 H7 N O3'
_chemical_formula_analytical            'C3 H7 N O3'
_chemical_formula_sum                   'C3 H7 N O3'
_chemical_formula_weight                105.10
_chemical_melting_point                 235
 
#----------------------------------------------------------------------------#
#                   UNIT CELL INFORMATION                                    #
#----------------------------------------------------------------------------#
 
loop_
    _space_group_symop_id
    _space_group_symop_operation_xyz
1 +X,+Y,+Z
2 -X,1/2+Y,1/2-Z
3 -X,-Y,-Z
4 +X,1/2-Y,1/2+Z
 
_cell_length_a                          4.779
_cell_length_b                          9.195
_cell_length_c                          10.776
_cell_angle_alpha                       90
_cell_angle_beta                        106.87
_cell_angle_gamma                       90
_cell_volume                            453.15064185668
_cell_formula_units_Z                   4
_cell_measurement_temperature           100
_cell_measurement_reflns_used           9829
_cell_measurement_theta_min             16.162
_cell_measurement_theta_max             40.226
_cell_measurement_wavelength            0.71073
 
#----------------------------------------------------------------------------#
#                   CRYSTAL INFORMATION                                      #
#----------------------------------------------------------------------------#
 
_exptl_crystal_description              rectangular
_exptl_crystal_colour                   colourless
_exptl_crystal_size_max                 0.5
_exptl_crystal_size_mid                 0.45
_exptl_crystal_size_min                 0.35
_exptl_crystal_F_000                    224.0
 
#----------------------------------------------------------------------------#
#                   ABSORPTION CORRECTION                                    #
#----------------------------------------------------------------------------#
 
_exptl_absorpt_coefficient_mu           0
_exptl_absorpt_correction_type          none
 
#----------------------------------------------------------------------------#
#                   DATA COLLECTION                                          #
#----------------------------------------------------------------------------#
 
_diffrn_ambient_temperature      100
_diffrn_radiation_type           'Mo K\a'
_diffrn_radiation_wavelength     0.71073
_diffrn_radiation_monochromator  graphite
_diffrn_measurement_device_type  
'Bruker APEX on a Huber Type 512 diffractometer'
_diffrn_measurement_device       'four-circle diffractometer'
_diffrn_measurement_method       \w-scans
 
#----------------------------------------------------------------------------#
#                   COMPUTER PROGRAMS USED                                   #
#----------------------------------------------------------------------------#
 
_computing_structure_refinement         'Volkov et al, (2006)'
_computing_molecular_graphics           'Volkov et al, (2006)'
_computing_publication_material         'Volkov et al, (2006)'
 
#----------------------------------------------------------------------------#
#                   REFINEMENT INFORMATION                                   #
#----------------------------------------------------------------------------#
 
_refine_special_details
;
Refinement was performed using the ReCrystal software
based on CRYSTAL17 charge density derived multipolar model parameters

   BASIS SET       : def2-TZVP
   DFT FUNCTIONAL  : PBE
   SHRINK          : 8 8
   Number of Procs : 32
   MAX Num. Cycles : 10
;
_refine_ls_structure_factor_coef        Fsqd
_refine_ls_matrix_type                  full
_refine_ls_weighting_scheme             calc
_refine_ls_weighting_details
;
        calc w2 = 1/[s^2^(Fo^2^)]
;
_refine_ls_extinction_method            none
_refine_ls_number_reflns                4079
_refine_ls_number_parameters            127
_refine_ls_number_restraints            0
_refine_ls_R_factor_all                 0.024
_refine_ls_R_factor_gt                  0.018
_refine_ls_wR_factor_ref                0.042
_refine_ls_goodness_of_fit_ref          1.288
_refine_ls_shift/su_max                 0
_refine_diff_density_max                0.203
_refine_diff_density_min                -0.258
_refine_diff_density_rms                0.053
 
#----------------------------------------------------------------------------#
#                   ATOMIC TYPES, COORDINATES AND THERMAL PARAMETERS         #
#----------------------------------------------------------------------------#
 
loop_
    _atom_site_label
    _atom_site_fract_x
    _atom_site_fract_y
    _atom_site_fract_z
    _atom_site_U_iso_or_equiv
    _atom_site_occupancy
    _atom_site_symmetry_multiplicity
O(001) 0.24832(4) 0.489008(19) 0.671213(17) 0.008 1 4
O(002) 0.57260(4) 0.592954(19) 0.841356(16) 0.008 1 4
O(003) 0.27848(4) 0.82459(2) 0.571203(16) 0.008 1 4
N(001) 0.25622(4) 0.82655(2) 0.846751(17) 0.006 1 4
C(001) 0.33379(5) 0.58956(2) 0.753530(18) 0.006 1 4
C(003) 0.03011(5) 0.78366(2) 0.610517(19) 0.007 1 4
C(002) 0.12111(4) 0.71645(2) 0.745528(18) 0.006 1 4
H(03B) -0.0916(15) 0.7027(9) 0.5427(7) 0.02 1 4
H(03A) -0.1149(18) 0.8768(10) 0.6073(8) 0.023 1 4
H(002) -0.0720(16) 0.6740(9) 0.7668(7) 0.019 1 4
H(01A) 0.314(2) 0.7742(10) 0.9364(9) 0.021 1 4
H(01B) 0.4410(18) 0.8775(10) 0.8330(9) 0.018 1 4
H(01C) 0.105(2) 0.9038(11) 0.8496(9) 0.025 1 4
H(003) 0.3254(18) 0.9228(11) 0.5960(8) 0.023 1 4
 
loop_
    _atom_site_aniso_label
    _atom_site_aniso_U_11
    _atom_site_aniso_U_22
    _atom_site_aniso_U_33
    _atom_site_aniso_U_23
    _atom_site_aniso_U_13
    _atom_site_aniso_U_12
O(001) 0.00721(6) 0.00672(5) 0.00940(5) -0.00212(4) 0.00225(4) -0.00045(4)
O(002) 0.00603(6) 0.00723(5) 0.00869(5) -0.00043(4) 0.00060(4) 0.00092(4)
O(003) 0.00986(6) 0.00818(5) 0.00760(5) -0.00115(4) 0.00457(4) -0.00216(4)
N(001) 0.00661(6) 0.00630(5) 0.00623(4) -0.00007(4) 0.00222(4) 0.00058(4)
C(001) 0.00509(7) 0.00532(5) 0.00670(5) -0.00013(4) 0.00204(4) 0.00002(4)
C(003) 0.00636(7) 0.00799(6) 0.00608(5) 0.00051(4) 0.00146(4) 0.00028(5)
C(002) 0.00493(6) 0.00601(5) 0.00627(5) 0.00033(4) 0.00214(4) 0.00024(4)
H(03B) 0.013(3) 0.026(4) 0.021(4) -0.006(3) 0.008(3) -0.006(3)
H(03A) 0.023(4) 0.024(5) 0.024(4) 0.003(3) 0.007(3) 0.006(3)
H(002) 0.015(3) 0.021(4) 0.027(4) 0.000(3) 0.015(3) -0.001(3)
H(01A) 0.027(4) 0.019(5) 0.016(4) 0.003(4) 0.003(4) -0.002(4)
H(01B) 0.011(4) 0.022(5) 0.022(4) 0.000(4) 0.005(3) 0.000(4)
H(01C) 0.027(5) 0.022(5) 0.029(5) -0.007(4) 0.012(4) -0.002(4)
H(003) 0.021(4) 0.032(6) 0.021(4) 0.002(4) 0.013(4) -0.001(4)
 
 
#----------------------------------------------------------------------------#
#                   MULTIPOLE PARAMETERS                                     #
#----------------------------------------------------------------------------#
 
loop_
    _atom_rho_multipole_atom_label
    _atom_rho_multipole_coeff_Pv
    _atom_rho_multipole_coeff_P00
    _atom_rho_multipole_coeff_P11
    _atom_rho_multipole_coeff_P1-1
    _atom_rho_multipole_coeff_P10
    _atom_rho_multipole_coeff_P20
    _atom_rho_multipole_coeff_P21
    _atom_rho_multipole_coeff_P2-1
    _atom_rho_multipole_coeff_P22
    _atom_rho_multipole_coeff_P2-2
    _atom_rho_multipole_coeff_P30
    _atom_rho_multipole_coeff_P31
    _atom_rho_multipole_coeff_P3-1
    _atom_rho_multipole_coeff_P32
    _atom_rho_multipole_coeff_P3-2
    _atom_rho_multipole_coeff_P33
    _atom_rho_multipole_coeff_P3-3
    _atom_rho_multipole_coeff_P40
    _atom_rho_multipole_coeff_P41
    _atom_rho_multipole_coeff_P4-1
    _atom_rho_multipole_coeff_P42
    _atom_rho_multipole_coeff_P4-2
    _atom_rho_multipole_coeff_P43
    _atom_rho_multipole_coeff_P4-3
    _atom_rho_multipole_coeff_P44
    _atom_rho_multipole_coeff_P4-4
    _atom_rho_multipole_kappa
    _atom_rho_multipole_kappa_prime0
    _atom_rho_multipole_kappa_prime1
    _atom_rho_multipole_kappa_prime2
    _atom_rho_multipole_kappa_prime3
    _atom_rho_multipole_kappa_prime4
    _atom_rho_multipole_radial_slater_n0
    _atom_rho_multipole_radial_slater_zeta0
    _atom_rho_multipole_radial_slater_n1
    _atom_rho_multipole_radial_slater_zeta1
    _atom_rho_multipole_radial_slater_n2
    _atom_rho_multipole_radial_slater_zeta2
    _atom_rho_multipole_radial_slater_n3
    _atom_rho_multipole_radial_slater_zeta3
    _atom_rho_multipole_radial_slater_n4
    _atom_rho_multipole_radial_slater_zeta4
O(001) 6.2676 0 -0.0007 -0.0036 -0.0746 -0.027 -0.0006 0.0056 -0.0603 0.0003
0.0345 0.0005 0.0008 0.0124 0.0073 0.0009 -0.0067 -0.0026 -0.0007 0.0034 0.004
0.0031 -0.0042 0.0021 0.0026 0.003 0.989896 1.005681 1.005681 1.005681 1.005681
1.005681 2 4.4974 2 4.4974 2 4.4974 3 4.4974 4 4.4974
O(002) 6.2696 0 0.0017 -0.011 -0.0717 -0.0202 0 0.0049 -0.0696 -0.0016 0.0407
0.0015 0.0023 0.0136 0.0048 0.0044 0.002 -0.0006 0.0013 0.0053 0.0072 0.002
0.0027 0.0007 -0.0038 -0.0042 0.989155 1.065771 1.065771 1.065771 1.065771
1.065771 2 4.4974 2 4.4974 2 4.4974 3 4.4974 4 4.4974
O(003) 6.2338 0 -0.0058 -0.0784 -0.0411 -0.0133 -0.0004 0.0477 0.0761 -0.0044
0.0821 -0.0017 -0.0159 0.0331 0.0041 0.0009 -0.0277 0.0282 0.0016 -0.0012 0.0029
-0.0001 -0.0011 0.004 0.0062 -0.0045 0.991402 1.004981 1.004981 1.004981
1.004981 1.004981 2 4.4974 2 4.4974 2 4.4974 3 4.4974 4 4.4974
N(001) 5.1458 0 0.0237 0.0044 0.0048 0.0076 -0.0237 -0.0118 -0.021 -0.0364
0.2507 -0.0205 0.0086 0.0185 -0.0041 0.0196 -0.1983 0.0694 -0.0019 0.0061
-0.0017 0.0073 0.001 0.0764 -0.0009 -0.0226 0.998748 0.820312 0.820312 0.820312
0.820312 0.820312 2 3.81056 2 3.81056 2 3.81056 3 3.81056 4 3.81056
C(001) 4.0619 0 0.0148 0.0329 0.022 0.1876 0.0036 -0.0705 -0.2083 0.0076 0.323
-0.0035 0.0626 0.2354 -0.0051 0.0074 0.0058 0.0184 0.0071 -0.0118 -0.0261
-0.0082 0.0063 -0.0072 0.0164 0.0056 1.00618 0.901667 0.901667 0.901667 0.901667
0.901667 2 3.1303 2 3.1303 2 3.1303 3 3.1303 4 3.1303
C(003) 4.0454 0 -0.0443 0.0565 0.0328 0.046 0.034 -0.0463 -0.0725 0.0405 0.3124
0.0052 -0.007 -0.0161 0.0193 0.0028 -0.2412 0.0847 0.0344 0.0011 -0.0042 -0.007
0.0063 0.0989 0.0253 -0.0102 1.006037 0.91559 0.91559 0.91559 0.91559 0.91559 2
3.1303 2 3.1303 2 3.1303 3 3.1303 4 3.1303
C(002) 3.8909 0 0.0046 -0.0663 0.0382 0.0644 0.0023 0.0529 0.064 0.013 0.2223
-0.0087 -0.0131 0.0036 -0.0037 0.0107 -0.1755 0.0612 -0.0022 0.0046 0.0079
0.0172 -0.0094 0.0777 0.0042 -0.0073 1.014919 1.007233 1.007233 1.007233
1.007233 1.007233 2 3.1303 2 3.1303 2 3.1303 3 3.1303 4 3.1303
H(03B) 0.9324 0 -0.0033 0.0002 0.1323 0.0504 -0.0044 0.0044 -0.0041 -0.0083 0 0
0 0 0 0 0 0 0 0 0 0 0 0 0 0 1.216174 1.262226 1.262226 1.262226 1.262226
1.262226 0 1.9154 1 1.9154 2 1.9154 3 1.9154 4 1.9154
H(03A) 0.9196 0 0.0135 -0.0093 0.1226 0.0629 0.0107 -0.0048 -0.0005 -0.0004 0 0
0 0 0 0 0 0 0 0 0 0 0 0 0 0 1.211839 1.242468 1.242468 1.242468 1.242468
1.242468 0 1.9154 1 1.9154 2 1.9154 3 1.9154 4 1.9154
H(002) 0.9328 0 -0.0065 0.004 0.1604 0.0745 -0.0046 0.0049 -0.0052 0.0036 0 0 0
0 0 0 0 0 0 0 0 0 0 0 0 0 1.210067 1.168397 1.168397 1.168397 1.168397 1.168397
0 1.9154 1 1.9154 2 1.9154 3 1.9154 4 1.9154
H(01A) 0.7879 0 -0.0031 0.0021 0.1221 0.0606 -0.0217 -0.0088 0.0006 0.0039 0 0 0
0 0 0 0 0 0 0 0 0 0 0 0 0 1.203237 1.368678 1.368678 1.368678 1.368678 1.368678
0 1.9154 1 1.9154 2 1.9154 3 1.9154 4 1.9154
H(01B) 0.7905 0 -0.0001 -0.0074 0.1556 0.1084 0.0101 -0.0043 0.009 -0.0043 0 0 0
0 0 0 0 0 0 0 0 0 0 0 0 0 1.199163 1.220306 1.220306 1.220306 1.220306 1.220306
0 1.9154 1 1.9154 2 1.9154 3 1.9154 4 1.9154
H(01C) 0.8251 0 0.0093 0.0034 0.1723 0.1028 -0.0042 0.0193 -0.008 -0.001 0 0 0 0
0 0 0 0 0 0 0 0 0 0 0 0 1.198577 1.22846 1.22846 1.22846 1.22846 1.22846 0
1.9154 1 1.9154 2 1.9154 3 1.9154 4 1.9154
H(003) 0.8965 0 0.0005 0.0047 0.1781 0.1331 -0.0079 0.0014 0.0102 -0.0031 0 0 0
0 0 0 0 0 0 0 0 0 0 0 0 0 1.168009 1.250474 1.250474 1.250474 1.250474 1.250474
0 1.9154 1 1.9154 2 1.9154 3 1.9154 4 1.9154
 
loop_
    _atom_local_axes_atom_label
    _atom_local_axes_atom0
    _atom_local_axes_ax1
    _atom_local_axes_atom1
    _atom_local_axes_atom2
    _atom_local_axes_ax2
O(001) C(001) Z O(001) O(002) Y
O(002) C(001) Z O(002) O(001) Y
O(003) H(003) Z O(003) C(003) Y
N(001) H(01C) Z N(001) H(01B) Y
C(001) O(002) Z C(001) O(001) Y
C(003) H(03A) Z C(003) H(03B) Y
C(002) H(002) Z C(002) N(001) Y
H(03B) C(003) Z H(03B) H(03A) Y
H(03A) C(003) Z H(03A) H(03B) Y
H(002) C(002) Z H(002) N(001) Y
H(01A) N(001) Z H(01A) H(01C) Y
H(01B) N(001) Z H(01B) H(01C) Y
H(01C) N(001) Z H(01C) H(01B) Y
H(003) O(003) Z H(003) C(003) Y
 
 
#----------------------------------------------------------------------------#
#                   MOLECULAR GEOMETRY                                       #
#----------------------------------------------------------------------------#
 
loop_
    _geom_bond_atom_site_label_1
    _geom_bond_atom_site_label_2
    _geom_bond_distance
    _geom_bond_site_symmetry_1
    _geom_bond_site_symmetry_2
    _geom_bond_publ_flag
O(001) C(001) 1.2642(3) 1_555 1_555 yes
O(002) C(001) 1.2539(3) 1_555 1_555 yes
O(003) C(003) 1.4219(3) 1_555 1_555 yes
O(003) H(003) 0.950(11) 1_555 1_555 yes
C(001) C(002) 1.5333(3) 1_555 1_555 yes
C(003) C(002) 1.5233(3) 1_555 1_555 yes
C(003) H(03A) 1.096(9) 1_555 1_555 yes
C(003) H(03B) 1.087(8) 1_555 1_555 yes
C(002) H(002) 1.086(7) 1_555 1_555 yes
N(001) H(01A) 1.042(9) 1_555 1_555 yes
N(001) H(01B) 1.048(9) 1_555 1_555 yes
N(001) H(01A) 1.020(10) 1_555 1_555 yes

loop_
    _geom_angle_atom_site_label_1
    _geom_angle_atom_site_label_2
    _geom_angle_atom_site_label_3
    _geom_angle
    _geom_angle_site_symmetry_1
    _geom_angle_site_symmetry_2
    _geom_angle_site_symmetry_3
    _geom_angle_publ_flag
C(003) O(003) H(003) 108.5(5) 1_555 1_555 1_555 yes
O(001) C(001) O(002) 125.86(2) 1_555 1_555 1_555 yes
O(001) C(001) C(002) 116.305(18) 1_555 1_555 1_555 yes
O(002) C(001) C(002) 117.826(18) 1_555 1_555 1_555 yes
O(003) C(003) C(002) 111.117(17) 1_555 1_555 1_555 yes
O(003) C(003) H(03B) 108.1(4) 1_555 1_555 1_555 yes
C(002) C(003) H(03B) 108.3(4) 1_555 1_555 1_555 yes
C(001) C(002) C(003) 111.302(16) 1_555 1_555 1_555 yes
C(001) C(002) H(002) 107.7(4) 1_555 1_555 1_555 yes
C(003) C(002) H(002) 108.9(4) 1_555 1_555 1_555 yes
 
