# Supplementary material for: Solid-state calculations for iterative refinement in quantum crystallography using the multipole model
Source: IUCrJ. 2025 Apr 4;12(Pt 3):322–33. doi: 10.1107/S2052252525002040 (PMC12044847; doi:10.1107/S2052252525002040)
Supplement: Supplementary file 1 [file m-12-00322-sup1.zip › Serin/ReCrystal08_def2TZVP_PBE/xd.hkl]

CHECK        F^2        NDAT    6
   2   0   0  1     3204.830      100.770
   3   0   0  1      676.070       11.040
   4   0   0  1      611.310       31.070
   1   1   0  1     7163.740      147.890
   2   1   0  1      126.440        2.120
   3   1   0  1      749.680       21.110
   4   1   0  1      890.380       17.240
   5   1   0  1       32.110        1.680
   0   2   0  1     1376.840       14.790
   1   2   0  1     3463.240       71.520
   2   2   0  1      203.640        3.590
   3   2   0  1       50.540        2.430
   4   2   0  1        0.870        1.020
   6   2   0  1       13.280        0.710
   7   2   0  1       61.960        1.390
   1   3   0  1      719.790       10.070
   2   3   0  1       74.750        3.090
   3   3   0  1      467.550        7.930
   4   3   0  1      177.590        3.630
   5   3   0  1      386.950        3.450
   6   3   0  1       27.280        0.990
   8   3   0  1      144.970        2.760
   0   4   0  1        1.790        0.970
   1   4   0  1     2169.590       24.370
   2   4   0  1       44.850        2.760
   3   4   0  1       28.640        2.080
   4   4   0  1      102.520        2.410
   5   4   0  1        0.350        0.470
   6   4   0  1        1.880        0.540
   7   4   0  1        5.870        1.130
   8   4   0  1      151.880        3.120
   1   5   0  1      907.340       13.660
   2   5   0  1      228.350        7.810
   3   5   0  1      787.860       13.280
   4   5   0  1       12.950        1.700
   5   5   0  1      286.310        3.450
   6   5   0  1       32.800        1.200
   7   5   0  1       97.350        4.650
   0   6   0  1      234.510        7.810
   1   6   0  1      208.340        6.180
   2   6   0  1     2733.750       55.230
   3   6   0  1        0.520        0.780
   4   6   0  1     1258.840       22.440
   5   6   0  1       70.410        1.720
   7   6   0  1        2.590        1.440
   1   7   0  1      362.080        9.320
   2   7   0  1      121.670        3.120
   3   7   0  1       51.600        2.240
   4   7   0  1       35.890        1.390
   5   7   0  1      317.910        4.650
   6   7   0  1       91.290        2.410
   7   7   0  1       64.880        4.320
   0   8   0  1      189.160        4.650
   1   8   0  1        5.870        1.110
   2   8   0  1       45.040        2.080
   3   8   0  1       74.200        2.590
   4   8   0  1        7.930        1.080
   5   8   0  1       56.080        2.760
   6   8   0  1        0.350        0.800
   7   8   0  1       30.720        1.880
   1   9   0  1      548.990       12.240
   2   9   0  1        1.880        0.870
   3   9   0  1      319.460        6.200
   4   9   0  1      339.830        4.650
   5   9   0  1        3.120        0.780
   6   9   0  1        0.870        0.920
   7   9   0  1        2.410        1.480
   0  10   0  1     1212.930       29.350
   1  10   0  1       21.570        1.600
   2  10   0  1        1.200        0.690
   3  10   0  1       25.200        1.440
   4  10   0  1        0.690        0.640
   5  10   0  1        1.040        0.710
   6  10   0  1       15.880        1.390
   1  11   0  1      134.110        4.320
   2  11   0  1       97.680        2.920
   3  11   0  1      324.800        5.690
   4  11   0  1        2.920        0.730
   5  11   0  1       88.880        2.410
   6  11   0  1        3.450        0.990
   0  12   0  1      428.190        7.590
   1  12   0  1      391.070        6.390
   2  12   0  1      497.390        6.390
   3  12   0  1       51.250        1.880
   4  12   0  1      143.600        3.450
   5  12   0  1        4.160        0.990
   6  12   0  1      110.120        5.170
   7  12   0  1        7.760        0.950
   1  13   0  1       22.270        1.630
   2  13   0  1      102.870        2.920
   3  13   0  1      399.550        5.690
   4  13   0  1      124.600        3.630
   5  13   0  1       21.240        1.630
   6  13   0  1        5.170        1.720
   7  13   0  1        1.040        0.750
   0  14   0  1        0.350        0.730
   1  14   0  1      181.550        5.360
   2  14   0  1      137.390        3.960
   3  14   0  1       10.520        1.280
   4  14   0  1       44.360        2.410
   5  14   0  1        5.000        1.300
   6  14   0  1       29.350        1.250
   7  14   0  1       10.710        1.020
   1  15   0  1       37.630        2.240
   2  15   0  1       63.510        2.240
   3  15   0  1      223.670        6.390
   4  15   0  1       56.270        2.080
   5  15   0  1      206.920       17.240
   6  15   0  1       13.630        1.130
   7  15   0  1       70.410        1.880
   0  16   0  1      227.470        7.590
   1  16   0  1        1.040        0.900
   2  16   0  1      114.080        3.960
   3  16   0  1        7.080        1.110
   4  16   0  1       79.200        4.160
   5  16   0  1        2.080        0.780
   6  16   0  1        7.080        1.130
   1  17   0  1      109.590        2.590
   2  17   0  1       48.160        2.410
   3  17   0  1       18.640        1.880
   4  17   0  1       28.830        1.720
   5  17   0  1       18.640        1.230
   6  17   0  1        1.550        0.690
   0  18   0  1       74.040        5.170
   1  18   0  1       75.240        3.280
   2  18   0  1       19.160        2.760
   3  18   0  1        1.880        0.870
   4  18   0  1       50.920        4.480
   5  18   0  1        5.170        2.920
   1  19   0  1       12.240        2.410
   2  19   0  1        2.080        1.390
   3  19   0  1       17.080        2.410
   4  19   0  1        8.800        2.080
   0  20   0  1       43.670        4.320
   1  20   0  1       18.480        2.410
   2  20   0  1       35.560        2.240
   3  20   0  1        3.630        0.900
   1  21   0  1      153.250       15.200
   2  21   0  1        3.450        0.950
  -4   1   1  1      438.360        7.080
  -3   1   1  1      945.510       13.330
  -2   1   1  1       87.110        2.590
   0   1   1  1      199.250        3.420
   1   1   1  1       29.090        1.250
   2   1   1  1      938.030       11.530
   3   1   1  1      330.220        5.360
   4   1   1  1       49.190        3.960
   7   1   1  1       28.990        1.080
  -5   2   1  1        2.590        1.250
  -4   2   1  1       89.560        3.450
  -3   2   1  1      371.840        5.520
  -2   2   1  1     1467.680       14.300
   0   2   1  1      136.190        3.090
   1   2   1  1     1319.960       14.960
   2   2   1  1      650.700       12.040
   3   2   1  1      173.440        5.520
   4   2   1  1     1521.010       25.890
   6   2   1  1       38.150        1.150
   7   2   1  1        6.560        0.780
   8   2   1  1      134.610        2.590
  -8   3   1  1       44.190        1.580
  -7   3   1  1        3.280        0.690
  -6   3   1  1        0.160        0.470
  -5   3   1  1      584.550        4.840
  -4   3   1  1      279.430        7.930
  -3   3   1  1      571.430        8.280
  -2   3   1  1      884.570       12.500
   0   3   1  1     2111.100       30.890
   1   3   1  1     3310.460       56.890
   2   3   1  1        0.490        0.820
   3   3   1  1     1867.360       27.600
   4   3   1  1       53.000        1.440
   5   3   1  1      750.910        6.910
   6   3   1  1       19.160        0.920
   7   3   1  1      134.610        6.730
   8   3   1  1       41.600        1.720
  -8   4   1  1      194.320        3.450
  -7   4   1  1        3.800        0.690
  -6   4   1  1       -0.350        0.780
  -5   4   1  1        6.200        0.730
  -4   4   1  1       76.120        2.240
  -3   4   1  1      187.600        7.080
  -2   4   1  1        6.020        1.150
   0   4   1  1     2465.390       35.740
   1   4   1  1      301.470        6.510
   2   4   1  1      281.640        6.350
   3   4   1  1      820.990       14.160
   4   4   1  1      296.510        7.430
   5   4   1  1       87.840        1.880
   6   4   1  1       14.840        1.040
   7   4   1  1       80.240        1.880
  -8   5   1  1        7.760        1.180
  -7   5   1  1      230.920        6.730
  -6   5   1  1      361.560        4.480
  -5   5   1  1      111.670        2.920
  -4   5   1  1      714.500        8.280
  -3   5   1  1        7.760        1.180
  -2   5   1  1       13.330        1.790
   0   5   1  1      114.900        5.050
   1   5   1  1      533.870       10.070
   2   5   1  1      180.870        6.910
   3   5   1  1      610.620       15.010
   4   5   1  1      437.150        7.590
   5   5   1  1        3.280        0.660
   6   5   1  1        1.720        0.690
   7   5   1  1      178.960        9.670
  -7   6   1  1       12.440        1.180
  -6   6   1  1       19.320        1.300
  -5   6   1  1        0.520        0.620
  -4   6   1  1      180.870        6.040
  -3   6   1  1       94.400        2.920
  -2   6   1  1       37.960        2.760
   0   6   1  1      246.370        7.150
   1   6   1  1        1.040        1.230
   2   6   1  1       25.200        1.700
   3   6   1  1      299.270        6.040
   4   6   1  1      444.230        5.000
   5   6   1  1      234.710        4.840
   6   6   1  1        0.690        0.730
   7   6   1  1        8.800        1.250
  -7   7   1  1       10.710        1.280
  -6   7   1  1       43.150        1.720
  -5   7   1  1      728.470        9.160
  -4   7   1  1        0.000        0.620
  -3   7   1  1        1.390        0.750
  -2   7   1  1        2.760        0.800
   0   7   1  1      401.950       10.000
   1   7   1  1        0.160        0.710
   2   7   1  1       75.430        2.410
   3   7   1  1      104.920        3.280
   4   7   1  1      233.160        3.450
   5   7   1  1      212.110        4.320
   6   7   1  1      137.200        3.280
   7   7   1  1        1.880        1.550
  -7   8   1  1      135.320        5.170
  -6   8   1  1        2.590        0.920
  -5   8   1  1      105.110        2.410
  -4   8   1  1        0.350        0.690
  -3   8   1  1        0.350        0.730
  -2   8   1  1       50.230        2.080
   0   8   1  1     1788.000       39.680
   1   8   1  1       56.960        2.240
   2   8   1  1      643.390       13.970
   3   8   1  1       12.240        1.180
   4   8   1  1      182.760        4.480
   5   8   1  1       48.490        2.760
   6   8   1  1      272.160        5.360
   7   8   1  1        3.960        1.320
  -7   9   1  1      180.360        5.000
  -6   9   1  1      143.430        5.000
  -5   9   1  1       40.560        1.880
  -4   9   1  1       55.040        1.880
  -3   9   1  1      378.990        5.360
  -2   9   1  1       80.950        2.920
   0   9   1  1        0.160        0.690
   1   9   1  1      882.620       18.990
   2   9   1  1      432.670       10.710
   3   9   1  1      243.680        4.650
   4   9   1  1       24.680        1.390
   5   9   1  1       63.000        2.920
   6   9   1  1       65.070        2.240
  -6  10   1  1        0.520        0.800
  -5  10   1  1        5.170        0.920
  -4  10   1  1       20.530        1.130
  -3  10   1  1       22.080        1.390
  -2  10   1  1       36.600        1.550
   0  10   1  1        1.880        0.870
   1  10   1  1       25.720        1.440
   2  10   1  1      134.790        3.800
   3  10   1  1      149.640        3.630
   4  10   1  1        0.870        0.870
   5  10   1  1      255.760        5.520
   6  10   1  1      134.610        3.960
  -6  11   1  1      158.080        3.960
  -5  11   1  1        8.280        1.130
  -4  11   1  1      233.510        4.480
  -3  11   1  1       32.110        1.510
  -2  11   1  1        8.280        1.130
   0  11   1  1        3.630        0.750
   1  11   1  1      183.280        4.320
   2  11   1  1       15.360        1.180
   3  11   1  1       45.210        2.080
   4  11   1  1       18.640        1.200
   5  11   1  1       88.880        2.590
   6  11   1  1       98.030        2.920
  -7  12   1  1        7.930        0.990
  -6  12   1  1        9.670        0.950
  -5  12   1  1       24.320        2.080
  -4  12   1  1        7.080        1.080
  -3  12   1  1        6.390        0.900
  -2  12   1  1      172.240        5.170
   0  12   1  1       22.950        1.300
   1  12   1  1       91.480        2.240
   2  12   1  1      195.710        4.160
   3  12   1  1      172.410        4.320
   4  12   1  1       79.040        3.280
   5  12   1  1       61.280        2.080
   6  12   1  1       85.950        2.760
   7  12   1  1        2.240        0.690
  -7  13   1  1        8.280        0.970
  -6  13   1  1       10.710        0.990
  -5  13   1  1       21.920        2.080
  -4  13   1  1       20.030        1.510
  -3  13   1  1       23.480        1.390
  -2  13   1  1       28.640        1.440
   0  13   1  1        0.690        0.640
   1  13   1  1       99.920        2.920
   2  13   1  1       30.890        1.420
   3  13   1  1       18.120        1.390
   4  13   1  1        5.000        0.970
   5  13   1  1       -0.160        0.850
   6  13   1  1        0.520        0.660
   7  13   1  1        7.590        0.990
  -7  14   1  1       -0.750        0.750
  -6  14   1  1       57.470        2.590
  -5  14   1  1        0.520        0.870
  -4  14   1  1       75.080        2.760
  -3  14   1  1        5.000        0.970
  -2  14   1  1      113.910        3.630
   0  14   1  1       16.750        1.510
   1  14   1  1       85.440        3.280
   2  14   1  1       25.560        1.510
   3  14   1  1       68.160        2.920
   4  14   1  1      248.710        6.200
   5  14   1  1        0.520        0.730
   6  14   1  1       20.360        1.300
   7  14   1  1        1.720        0.820
  -7  15   1  1       16.230        1.130
  -6  15   1  1       27.960        2.920
  -5  15   1  1      125.990        7.430
  -4  15   1  1       15.530        1.250
  -3  15   1  1       13.470        1.480
  -2  15   1  1        3.800        0.920
   0  15   1  1       27.600        1.580
   1  15   1  1      112.710        3.800
   2  15   1  1        0.350        0.820
   3  15   1  1       19.320        1.720
   4  15   1  1       27.790        2.080
   5  15   1  1      107.680        2.920
   6  15   1  1       -0.160        1.230
   7  15   1  1       96.130        1.880
  -6  16   1  1       12.950        1.080
  -5  16   1  1        3.120        0.850
  -4  16   1  1        4.840        0.900
  -3  16   1  1        1.390        0.820
  -2  16   1  1        2.410        0.920
   0  16   1  1       26.570        2.080
   1  16   1  1        9.670        1.440
   2  16   1  1       22.440        1.880
   3  16   1  1        9.840        1.200
   4  16   1  1        0.000        0.820
   5  16   1  1       37.960        1.880
   6  16   1  1        6.560        0.970
  -6  17   1  1        1.720        0.750
  -5  17   1  1       84.750        6.730
  -4  17   1  1       58.840        5.170
  -3  17   1  1       24.520        1.880
  -2  17   1  1       14.670        1.320
   0  17   1  1       10.880        1.370
   1  17   1  1       58.840        2.760
   2  17   1  1        4.160        0.950
   3  17   1  1       59.040        2.760
   4  17   1  1       87.680        4.480
   5  17   1  1        0.350        0.730
   6  17   1  1       29.520        1.350
  -5  18   1  1       26.070        2.240
  -4  18   1  1       10.880        1.280
  -3  18   1  1        4.160        1.130
  -2  18   1  1       24.320        2.080
   0  18   1  1      267.680        5.000
   1  18   1  1        0.350        0.850
   2  18   1  1      138.590        2.590
   3  18   1  1        1.880        0.850
   4  18   1  1        0.350        0.820
   5  18   1  1        1.550        0.970
  -4  19   1  1        1.550        1.150
  -3  19   1  1        5.000        1.080
  -2  19   1  1       -0.870        0.870
   0  19   1  1        0.000        0.900
   1  19   1  1       26.570        2.240
   2  19   1  1       40.720        1.880
   3  19   1  1        1.880        0.850
   4  19   1  1        1.040        1.040
  -3  20   1  1       23.120        3.280
  -2  20   1  1        8.120        1.250
   0  20   1  1       97.350        2.760
   1  20   1  1        5.520        1.200
   2  20   1  1       10.200        1.300
   3  20   1  1       51.250        1.880
  -2  21   1  1        5.000        1.020
   0  21   1  1        0.520        0.870
   1  21   1  1        2.410        0.870
   2  21   1  1        7.080        1.880
  -2   0   2  1      333.480        3.890
  -1   0   2  1     3604.620       52.000
   0   0   2  1     5853.850       53.630
   1   0   2  1     1596.410       29.260
   2   0   2  1      940.490       29.260
   3   0   2  1        3.450        1.630
   4   0   2  1      161.720        4.320
   5   0   2  1      185.000        1.880
   8   0   2  1      200.880        3.450
  -4   1   2  1       56.600        1.720
  -3   1   2  1      987.140       29.260
  -2   1   2  1     1371.150       15.760
  -1   1   2  1     3524.980       56.890
   0   1   2  1       13.170        1.060
   1   1   2  1     1092.440       16.260
   2   1   2  1       93.600        3.730
   3   1   2  1       41.930        2.080
   4   1   2  1        3.800        0.800
   5   1   2  1       79.200        1.180
   6   1   2  1      215.040        2.590
   7   1   2  1       16.230        0.990
   8   1   2  1       35.720        2.410
  -5   2   2  1       26.400        1.880
  -4   2   2  1     1131.650       16.230
  -3   2   2  1     1453.550       17.880
  -2   2   2  1      102.070        2.430
  -1   2   2  1     3947.540       73.140
   0   2   2  1      966.490       13.810
   1   2   2  1       92.790        3.730
   2   2   2  1      857.110       12.500
   3   2   2  1       -0.160        0.970
   4   2   2  1        3.120        0.570
   5   2   2  1      118.750        1.650
   6   2   2  1       19.320        1.600
   7   2   2  1      206.760        3.280
  -6   3   2  1      168.960        2.080
  -5   3   2  1      265.270        5.360
  -4   3   2  1      151.010        3.120
  -3   3   2  1      337.920        7.240
  -2   3   2  1     2231.350       24.370
  -1   3   2  1       92.130        2.760
   0   3   2  1     3456.730       63.380
   1   3   2  1      104.010        3.090
   2   3   2  1       12.670        1.600
   3   3   2  1       53.510        2.240
   4   3   2  1      272.680        4.480
   5   3   2  1        6.730        1.460
   6   3   2  1        2.590        0.620
   7   3   2  1      355.520        6.200
  -8   4   2  1       91.120        2.240
  -6   4   2  1      226.430        6.560
  -5   4   2  1      187.240        4.160
  -4   4   2  1       33.640        2.080
  -3   4   2  1       48.840        2.760
  -2   4   2  1     1309.550       21.110
  -1   4   2  1        5.360        1.230
   0   4   2  1       23.080        1.960
   1   4   2  1     1392.600       17.880
   2   4   2  1       13.500        1.790
   3   4   2  1      758.860       11.910
   4   4   2  1      180.190        3.960
   5   4   2  1        8.450        0.950
   6   4   2  1       -0.160        0.660
   7   4   2  1       -0.520        0.710
  -8   5   2  1        3.800        1.130
  -7   5   2  1        4.160        0.870
  -6   5   2  1       13.970        1.880
  -5   5   2  1       12.770        0.990
  -4   5   2  1       82.480        2.240
  -3   5   2  1       28.830        2.590
  -2   5   2  1      137.980        4.560
  -1   5   2  1      396.550        9.740
   0   5   2  1        9.580        1.550
   1   5   2  1       17.220        2.120
   2   5   2  1       26.760        3.800
   3   5   2  1        1.550        0.690
   4   5   2  1       13.970        1.350
   5   5   2  1       98.370        2.760
   6   5   2  1       51.080        1.530
   7   5   2  1        6.200        1.060
  -7   6   2  1        2.240        0.730
  -6   6   2  1       31.760        2.410
  -5   6   2  1      135.640        2.920
  -4   6   2  1        3.800        0.870
  -3   6   2  1      186.910        5.170
  -2   6   2  1       98.370        4.160
  -1   6   2  1       39.830        2.760
   0   6   2  1      329.750       10.070
   1   6   2  1      405.590        9.490
   2   6   2  1       23.810        2.080
   3   6   2  1      839.460       15.360
   4   6   2  1      470.470        5.520
   5   6   2  1        4.480        0.800
   6   6   2  1       64.720        3.450
   7   6   2  1       25.560        1.550
  -7   7   2  1       24.160        1.390
  -6   7   2  1       17.080        1.510
  -5   7   2  1       20.200        1.880
  -4   7   2  1      460.280        5.360
  -3   7   2  1       86.800        2.920
  -2   7   2  1      239.030        5.870
  -1   7   2  1      932.300       17.240
   0   7   2  1       35.890        3.120
   1   7   2  1        0.870        0.750
   2   7   2  1       60.070        2.410
   3   7   2  1       51.600        2.590
   4   7   2  1        4.320        0.730
   5   7   2  1       13.280        1.300
   6   7   2  1        1.720        0.870
   7   7   2  1       83.190        3.800
  -7   8   2  1      109.430        4.160
  -6   8   2  1       48.160        1.880
  -5   8   2  1       76.800        1.880
  -4   8   2  1      122.710        3.960
  -3   8   2  1      130.120        3.800
  -2   8   2  1      126.160        3.450
  -1   8   2  1       83.710        2.920
   0   8   2  1       55.400        2.410
   1   8   2  1       48.160        2.410
   2   8   2  1       31.760        1.700
   3   8   2  1       75.760        1.880
   4   8   2  1       10.000        1.230
   5   8   2  1       35.030        2.240
   6   8   2  1        1.720        0.920
  -7   9   2  1        6.200        1.150
  -6   9   2  1       17.600        1.460
  -5   9   2  1      121.840        4.650
  -4   9   2  1      193.640        4.480
  -3   9   2  1        2.590        0.730
  -2   9   2  1       86.120        2.920
  -1   9   2  1      356.040        8.630
   0   9   2  1        0.000        0.730
   1   9   2  1        1.200        0.800
   2   9   2  1       68.870        2.240
   3   9   2  1       68.360        2.240
   4   9   2  1        0.160        0.640
   5   9   2  1        3.960        1.180
   6   9   2  1        8.630        1.180
  -6  10   2  1        1.200        0.800
  -5  10   2  1      213.310        4.320
  -4  10   2  1        0.160        0.590
  -3  10   2  1        1.390        0.730
  -2  10   2  1        0.160        0.640
  -1  10   2  1      282.710        6.200
   0  10   2  1      326.360        7.760
   1  10   2  1       70.920        3.120
   2  10   2  1       87.510        2.410
   3  10   2  1       16.750        1.280
   4  10   2  1       60.750        2.080
   5  10   2  1       71.790        2.080
   6  10   2  1        1.390        0.870
  -6  11   2  1        0.870        0.870
  -5  11   2  1       12.440        1.180
  -4  11   2  1        0.690        0.660
  -3  11   2  1       79.910        2.760
  -2  11   2  1      177.430        4.840
  -1  11   2  1       35.210        1.880
   0  11   2  1        0.160        0.640
   1  11   2  1       40.720        1.530
   2  11   2  1        3.280        0.690
   3  11   2  1        5.000        0.850
   4  11   2  1        0.160        0.690
   5  11   2  1       40.040        1.680
   6  11   2  1       74.560        1.630
   7  11   2  1        1.040        0.620
  -7  12   2  1        1.200        0.640
  -6  12   2  1       60.750        1.880
  -5  12   2  1        8.960        1.350
  -4  12   2  1      117.360        3.960
  -3  12   2  1       74.040        2.760
  -2  12   2  1       21.400        1.180
  -1  12   2  1      160.840        3.800
   0  12   2  1       31.070        1.700
   1  12   2  1       12.950        1.110
   2  12   2  1       83.520        2.590
   3  12   2  1       59.880        1.880
   4  12   2  1        8.120        1.150
   5  12   2  1       35.390        1.720
   6  12   2  1       13.970        0.990
   7  12   2  1       51.250        1.440
  -7  13   2  1       30.030        1.320
  -6  13   2  1      274.230       10.360
  -5  13   2  1      164.830        4.650
  -4  13   2  1        8.960        1.180
  -3  13   2  1       10.520        1.180
  -2  13   2  1       94.070        2.920
  -1  13   2  1       40.040        2.080
   0  13   2  1      367.080        5.000
   1  13   2  1       26.240        1.370
   2  13   2  1       20.030        1.300
   3  13   2  1        0.870        0.730
   4  13   2  1      154.990        4.160
   5  13   2  1        5.520        0.800
   6  13   2  1        1.390        0.660
   7  13   2  1      129.790        2.240
  -7  14   2  1       21.400        1.250
  -6  14   2  1       53.680        3.280
  -5  14   2  1      185.710       18.990
  -4  14   2  1       27.960        2.240
  -3  14   2  1        0.350        0.750
  -2  14   2  1      105.440        3.120
  -1  14   2  1        0.520        0.710
   0  14   2  1       63.510        2.590
   1  14   2  1       63.000        2.410
   2  14   2  1        0.520        0.730
   3  14   2  1       36.600        1.880
   4  14   2  1        0.160        0.850
   5  14   2  1        0.000        0.660
   6  14   2  1       16.560        1.110
   7  14   2  1        2.080        0.780
  -7  15   2  1        2.410        0.730
  -6  15   2  1        0.160        0.780
  -5  15   2  1       60.240        2.410
  -4  15   2  1       52.800        1.650
  -3  15   2  1       50.040        2.410
  -2  15   2  1       64.200        2.920
  -1  15   2  1      215.910        5.870
   0  15   2  1        9.840        1.280
   1  15   2  1       11.730        1.320
   2  15   2  1       29.160        1.720
   3  15   2  1        1.550        0.920
   4  15   2  1       35.210        1.510
   5  15   2  1      140.320        7.430
   6  15   2  1      102.350        6.730
   7  15   2  1       21.400        1.130
  -7  16   2  1        1.200        0.750
  -6  16   2  1        0.350        0.730
  -5  16   2  1       97.000        7.080
  -4  16   2  1       30.560        2.410
  -3  16   2  1       67.650        2.240
  -2  16   2  1        0.350        0.870
  -1  16   2  1        4.480        0.990
   0  16   2  1      121.840        5.360
   1  16   2  1        4.160        1.180
   2  16   2  1        4.480        0.990
   3  16   2  1      109.590        2.410
   4  16   2  1      127.200        4.840
   5  16   2  1        0.160        0.870
   6  16   2  1       16.230        1.130
  -6  17   2  1       11.560        1.600
  -5  17   2  1        1.200        0.800
  -4  17   2  1       55.400        1.720
  -3  17   2  1        2.240        0.900
  -2  17   2  1        8.450        1.250
  -1  17   2  1      141.680        4.650
   0  17   2  1       21.750        1.880
   1  17   2  1       -0.160        0.870
   2  17   2  1       24.680        1.880
   3  17   2  1       11.560        1.440
   4  17   2  1       16.560        1.650
   5  17   2  1        4.480        0.950
  -5  18   2  1        0.000        1.080
  -4  18   2  1       25.200        4.320
  -3  18   2  1       30.030        2.410
  -2  18   2  1        3.800        0.950
  -1  18   2  1       20.710        1.880
   0  18   2  1        1.040        0.920
   1  18   2  1       21.920        1.720
   2  18   2  1        7.760        1.250
   3  18   2  1       37.630        1.580
   4  18   2  1        7.240        1.110
   5  18   2  1        0.350        1.250
  -4  19   2  1      100.800        2.410
  -3  19   2  1       61.280        6.040
  -2  19   2  1      192.080        4.650
  -1  19   2  1       33.130        2.240
   0  19   2  1        1.880        1.250
   1  19   2  1        5.000        1.130
   2  19   2  1       17.080        1.720
   3  19   2  1       18.810        1.880
   4  19   2  1        1.880        1.080
  -3  20   2  1       10.880        1.580
  -2  20   2  1        1.040        0.870
  -1  20   2  1       27.440        2.240
   0  20   2  1        2.920        1.390
   1  20   2  1       -0.160        0.920
   2  20   2  1        5.360        1.530
   3  20   2  1        5.520        1.880
  -2  21   2  1        8.630        1.320
  -1  21   2  1       24.680        1.880
   0  21   2  1        6.560        1.460
   1  21   2  1        5.360        0.950
   2  21   2  1        4.840        0.820
  -5   1   3  1       74.200        2.410
  -4   1   3  1     1502.530       37.960
  -2   1   3  1     6807.810      131.630
  -1   1   3  1     5450.820      100.770
   0   1   3  1      594.480       10.880
   1   1   3  1      438.940        8.940
   2   1   3  1     1160.860       17.880
   3   1   3  1       44.880        3.120
   4   1   3  1       88.190        3.120
   5   1   3  1       36.070        1.020
   7   1   3  1       48.320        1.550
  -5   2   3  1      849.980       25.890
  -4   2   3  1      312.720        8.450
  -2   2   3  1       95.890        2.590
  -1   2   3  1     1282.580       13.000
   0   2   3  1     5533.700      123.520
   1   2   3  1     1833.180       26.000
   2   2   3  1     1680.430       21.110
   3   2   3  1      522.750       15.710
   4   2   3  1       39.170        1.420
   5   2   3  1        0.350        0.520
   6   2   3  1        7.590        0.850
   7   2   3  1       10.710        1.060
  -7   3   3  1        0.520        0.520
  -6   3   3  1       66.960        1.250
  -5   3   3  1        0.520        0.900
  -4   3   3  1      129.440        3.630
  -2   3   3  1       84.350        2.760
  -1   3   3  1     1703.180       22.750
   0   3   3  1      119.300        3.590
   1   3   3  1     2101.360       24.370
   2   3   3  1       40.140        2.430
   3   3   3  1       56.430        1.600
   4   3   3  1      165.350        4.480
   5   3   3  1      141.350        4.480
   6   3   3  1       47.800        1.420
   7   3   3  1       13.470        1.280
  -8   4   3  1       81.120        2.080
  -6   4   3  1       57.800        1.880
  -5   4   3  1       95.800        1.880
  -4   4   3  1        6.910        0.920
  -2   4   3  1      305.690        7.150
  -1   4   3  1       33.480        2.260
   0   4   3  1     2265.470       27.630
   1   4   3  1     1614.600       24.370
   2   4   3  1        1.040        1.580
   3   4   3  1      819.100       12.240
   4   4   3  1      381.940        8.280
   5   4   3  1        1.880        0.660
   6   4   3  1      144.110        2.590
   7   4   3  1        5.170        1.020
  -8   5   3  1      224.710        3.960
  -7   5   3  1       -0.160        0.780
  -6   5   3  1      784.060        9.670
  -5   5   3  1      206.590        3.800
  -4   5   3  1      406.270       10.880
  -2   5   3  1       20.530        2.240
  -1   5   3  1       71.820        3.250
   0   5   3  1     2863.540       42.260
   1   5   3  1     1755.180       29.260
   2   5   3  1     1838.040       36.240
   3   5   3  1        4.650        1.040
   4   5   3  1       32.280        1.320
   5   5   3  1       68.870        1.880
   6   5   3  1      181.550       10.200
   7   5   3  1      186.400        3.800
  -8   6   3  1       63.850        1.880
  -7   6   3  1       80.080        4.650
  -6   6   3  1        4.480        0.800
  -5   6   3  1       11.040        1.150
  -4   6   3  1        5.170        1.180
  -2   6   3  1        4.320        1.020
  -1   6   3  1      506.350       10.880
   0   6   3  1      701.220       13.970
   1   6   3  1       77.320        5.360
   2   6   3  1       55.570        2.240
   3   6   3  1        9.490        1.280
   4   6   3  1        4.840        1.130
   5   6   3  1       86.640        3.120
   6   6   3  1       15.200        1.880
   7   6   3  1       27.600        1.630
  -7   7   3  1        0.870        0.750
  -6   7   3  1       77.320        3.450
  -5   7   3  1      132.550        4.320
  -4   7   3  1        7.760        0.990
  -2   7   3  1      154.110        4.160
  -1   7   3  1      378.310        8.800
   0   7   3  1     1118.700       20.710
   1   7   3  1       83.520        2.760
   2   7   3  1        0.350        0.710
   3   7   3  1      313.240        6.040
   4   7   3  1      445.110        6.040
   5   7   3  1       -0.160        0.660
   6   7   3  1      110.960        2.920
   7   7   3  1       66.110        2.410
  -7   8   3  1        0.870        0.820
  -6   8   3  1      243.350        7.240
  -5   8   3  1       31.600        1.580
  -4   8   3  1        3.450        0.800
  -2   8   3  1      303.750        6.730
  -1   8   3  1       74.040        3.280
   0   8   3  1      295.800        7.080
   1   8   3  1      214.520        6.910
   2   8   3  1        1.040        0.990
   3   8   3  1      264.400        4.160
   4   8   3  1      540.030        7.240
   5   8   3  1        0.870        0.900
   6   8   3  1       37.440        1.880
  -7   9   3  1        5.520        1.060
  -6   9   3  1       35.560        1.720
  -5   9   3  1       66.440        2.410
  -4   9   3  1        1.550        0.730
  -2   9   3  1       35.210        2.590
  -1   9   3  1        6.390        1.350
   0   9   3  1      127.710        4.840
   1   9   3  1       14.160        1.480
   2   9   3  1      210.390        5.170
   3   9   3  1      516.900        7.590
   4   9   3  1       21.400        1.250
   5   9   3  1       15.360        1.250
   6   9   3  1        0.520        0.850
  -6  10   3  1        0.160        0.730
  -5  10   3  1      552.790        7.760
  -4  10   3  1       59.880        2.760
  -2  10   3  1      272.160        5.520
  -1  10   3  1     1175.300       15.010
   0  10   3  1       21.400        1.350
   1  10   3  1       20.030        1.350
   2  10   3  1      495.670        6.910
   3  10   3  1        2.410        0.660
   4  10   3  1       63.160        1.880
   5  10   3  1      109.240        2.760
   6  10   3  1        7.080        1.250
  -6  11   3  1       53.510        2.240
  -5  11   3  1       16.750        1.250
  -4  11   3  1      523.460        7.760
  -2  11   3  1     1332.020       24.160
  -1  11   3  1      541.400        9.840
   0  11   3  1       57.640        1.880
   1  11   3  1        3.960        0.730
   2  11   3  1        0.350        0.620
   3  11   3  1      252.480        4.160
   4  11   3  1       92.680        2.920
   5  11   3  1       14.490        1.390
   6  11   3  1        0.000        0.590
   7  11   3  1       27.090        1.180
  -7  12   3  1        6.390        1.060
  -6  12   3  1        5.000        0.990
  -5  12   3  1       46.600        2.240
  -4  12   3  1       28.830        1.880
  -2  12   3  1       30.720        1.370
  -1  12   3  1       78.000        2.590
   0  12   3  1        0.160        0.590
   1  12   3  1       51.760        1.880
   2  12   3  1      176.720        3.630
   3  12   3  1      148.600        4.160
   4  12   3  1        0.350        0.780
   5  12   3  1        0.160        0.870
   6  12   3  1        0.350        0.590
   7  12   3  1        0.690        0.660
  -7  13   3  1        0.350        0.710
  -6  13   3  1        4.160        0.730
  -5  13   3  1       10.200        1.370
  -4  13   3  1       32.280        1.630
  -2  13   3  1       29.160        1.440
  -1  13   3  1       26.070        1.300
   0  13   3  1        2.410        0.690
   1  13   3  1        7.430        0.970
   2  13   3  1       48.490        2.410
   3  13   3  1       22.950        1.580
   4  13   3  1        0.690        0.800
   5  13   3  1        1.550        0.690
   6  13   3  1        6.730        0.950
   7  13   3  1        7.430        1.060
  -7  14   3  1        6.200        0.990
  -6  14   3  1       52.640        6.560
  -5  14   3  1       34.520        1.700
  -4  14   3  1       12.600        1.510
  -2  14   3  1        0.520        0.730
  -1  14   3  1        0.690        0.710
   0  14   3  1       84.560        2.760
   1  14   3  1        0.690        0.730
   2  14   3  1       84.910        2.920
   3  14   3  1      198.830        4.160
   4  14   3  1       42.450        1.460
   5  14   3  1        2.760        0.730
   6  14   3  1        0.870        0.870
   7  14   3  1       -0.690        0.690
  -7  15   3  1        2.080        0.750
  -6  15   3  1        1.040        0.730
  -5  15   3  1        7.760        1.060
  -4  15   3  1       50.040        1.700
  -2  15   3  1       94.230        3.630
  -1  15   3  1      149.640        4.320
   0  15   3  1        5.870        1.130
   1  15   3  1       15.200        1.650
   2  15   3  1        0.160        0.820
   3  15   3  1       30.360        1.880
   4  15   3  1        0.520        0.750
   5  15   3  1       26.070        2.080
   6  15   3  1       17.240        1.130
  -7  16   3  1      109.760        2.410
  -6  16   3  1       18.990        2.240
  -5  16   3  1      113.040        8.120
  -4  16   3  1       20.530        1.350
  -2  16   3  1       34.870        2.240
  -1  16   3  1      184.670        6.040
   0  16   3  1        7.930        1.370
   1  16   3  1      106.670        3.450
   2  16   3  1       43.320        2.410
   3  16   3  1      113.390        2.590
   4  16   3  1       68.360        2.080
   5  16   3  1       43.670        1.480
   6  16   3  1       23.120        1.300
  -6  17   3  1      110.280       16.230
  -5  17   3  1       58.680        2.410
  -4  17   3  1       25.560        2.410
  -2  17   3  1       15.880        1.510
  -1  17   3  1       14.320        1.720
   0  17   3  1      182.240        8.960
   1  17   3  1       12.950        1.650
   2  17   3  1       20.530        1.460
   3  17   3  1       70.590        2.240
   4  17   3  1       52.800        3.120
   5  17   3  1       16.560        1.180
  -5  18   3  1        8.630        1.880
  -4  18   3  1        0.690        1.650
  -2  18   3  1       42.970        1.880
  -1  18   3  1        1.720        0.990
   0  18   3  1        7.930        1.320
   1  18   3  1       35.560        1.680
   2  18   3  1        0.870        0.900
   3  18   3  1       11.560        1.510
   4  18   3  1       99.230        2.240
  -4  19   3  1        4.320        1.060
  -2  19   3  1       20.880        2.410
  -1  19   3  1        2.410        0.990
   0  19   3  1        2.760        0.970
   1  19   3  1        0.520        1.080
   2  19   3  1       42.640        2.240
   3  19   3  1       42.110        3.280
   4  19   3  1        0.350        0.690
  -2  20   3  1        6.040        1.250
  -1  20   3  1      105.800        2.240
   0  20   3  1        3.450        0.990
   1  20   3  1        2.240        1.020
   2  20   3  1       35.390        1.880
   3  20   3  1       13.810        8.630
  -2  21   3  1       20.710        4.160
  -1  21   3  1        2.920        1.150
   0  21   3  1       19.680        2.920
   1  21   3  1       45.560        2.760
   2  21   3  1       24.520        1.630
  -5   0   4  1      436.470        7.080
  -4   0   4  1      177.920        9.840
  -3   0   4  1     1011.680       15.600
  -2   0   4  1        1.460        0.800
  -1   0   4  1      355.920        5.690
   0   0   4  1     2393.870       32.510
   1   0   4  1       11.370        1.530
   2   0   4  1        2.760        1.060
   3   0   4  1      141.680        5.870
   4   0   4  1     2307.470       55.230
   7   0   4  1      120.990        2.590
  -5   1   4  1      305.830        5.520
  -4   1   4  1      935.580       13.970
  -3   1   4  1       93.460        2.590
  -2   1   4  1      467.870        7.480
  -1   1   4  1       82.230        2.760
   0   1   4  1     5335.420      112.150
   1   1   4  1       79.000        3.420
   2   1   4  1      294.650        8.450
   3   1   4  1      748.510       11.910
   4   1   4  1       41.600        2.080
   5   1   4  1      363.120        4.480
   6   1   4  1      376.590        5.170
   7   1   4  1       23.480        1.320
  -5   2   4  1      347.430        6.910
  -4   2   4  1      200.200        4.480
  -3   2   4  1     3144.690       60.140
  -2   2   4  1      216.470        4.390
  -1   2   4  1     2897.680       42.260
   0   2   4  1        5.190        1.180
   1   2   4  1     2479.990       29.260
   2   2   4  1       62.570        4.060
   3   2   4  1        0.000        0.620
   4   2   4  1      213.310        4.160
   5   2   4  1      496.700        5.870
   7   2   4  1       90.950        2.410
  -6   3   4  1      246.790        2.590
  -5   3   4  1       23.640        4.160
  -4   3   4  1      143.430        3.120
  -3   3   4  1      176.550        4.650
  -2   3   4  1     1507.670       19.520
  -1   3   4  1     2098.100       24.370
   0   3   4  1      552.220        8.780
   1   3   4  1       10.400        1.600
   2   3   4  1      472.550        9.490
   3   3   4  1        0.520        0.590
   4   3   4  1        0.520        0.690
   5   3   4  1      128.570        2.410
   6   3   4  1        1.040        0.710
   7   3   4  1      211.430        4.160
  -8   4   4  1       14.840        1.130
  -6   4   4  1       55.920        2.920
  -5   4   4  1      107.170        1.720
  -4   4   4  1      448.720        7.760
  -3   4   4  1      136.520        4.320
  -2   4   4  1        1.960        1.060
  -1   4   4  1     1553.490       21.110
   0   4   4  1        8.780        1.550
   1   4   4  1      494.200       10.070
   2   4   4  1       89.750        3.450
   3   4   4  1     1557.410       32.800
   4   4   4  1       11.560        1.020
   5   4   4  1        6.910        0.950
   6   4   4  1      105.110        2.920
   7   4   4  1       -0.160        0.920
  -8   5   4  1        0.870        0.730
  -7   5   4  1       16.230        1.130
  -6   5   4  1      153.600        3.120
  -5   5   4  1       69.040        2.240
  -4   5   4  1       41.250        1.720
  -3   5   4  1        3.960        1.180
  -2   5   4  1      472.360       10.520
  -1   5   4  1      447.260       12.040
   0   5   4  1      166.740        5.190
   1   5   4  1      444.400       10.000
   2   5   4  1      109.080        3.280
   3   5   4  1       74.040        2.410
   4   5   4  1       18.480        1.600
   5   5   4  1       39.680        1.580
   6   5   4  1       21.920        1.630
   7   5   4  1       87.840        2.760
  -8   6   4  1        1.200        1.060
  -7   6   4  1        6.910        2.410
  -6   6   4  1      156.190        4.840
  -5   6   4  1      419.390        5.170
  -4   6   4  1       35.210        2.240
  -3   6   4  1       41.250        1.880
  -2   6   4  1      333.080        8.450
  -1   6   4  1      170.160        8.960
   0   6   4  1      404.550       10.000
   1   6   4  1      215.040        5.690
   2   6   4  1     1643.010       36.240
   3   6   4  1       92.680        2.760
   4   6   4  1       11.910        1.230
   5   6   4  1       22.790        1.630
   6   6   4  1       46.760        2.240
   7   6   4  1       25.200        1.680
  -7   7   4  1        1.880        0.800
  -6   7   4  1      146.190       10.000
  -5   7   4  1       59.360        1.720
  -4   7   4  1      448.390        6.040
  -3   7   4  1       46.430        2.240
  -2   7   4  1     2031.320       48.320
  -1   7   4  1      700.180       15.010
   0   7   4  1      348.790        9.320
   1   7   4  1      156.880        4.160
   2   7   4  1      234.550        5.360
   3   7   4  1       41.250        1.880
   4   7   4  1      206.760        6.040
   5   7   4  1      136.160        3.120
   6   7   4  1        1.550        0.970
  -7   8   4  1      129.960        3.280
  -6   8   4  1        3.120        0.900
  -5   8   4  1      194.840        3.630
  -4   8   4  1        0.690        0.730
  -3   8   4  1      509.640       15.200
  -2   8   4  1        0.870        0.920
  -1   8   4  1      713.630       17.240
   0   8   4  1        0.870        0.780
   1   8   4  1      543.830       11.210
   2   8   4  1       23.480        2.240
   3   8   4  1      274.760        5.360
   4   8   4  1       93.550        3.120
   5   8   4  1      121.670        4.160
   6   8   4  1       36.930        1.720
  -7   9   4  1        3.630        1.510
  -6   9   4  1        3.800        1.040
  -5   9   4  1       81.470        2.590
  -4   9   4  1        0.000        0.710
  -3   9   4  1       74.730        2.590
  -2   9   4  1      185.360        5.690
  -1   9   4  1      126.160        6.390
   0   9   4  1      108.560        4.160
   1   9   4  1        7.240        1.600
   2   9   4  1       27.090        1.880
   3   9   4  1      181.550        3.280
   4   9   4  1        5.000        0.820
   5   9   4  1       58.330        2.410
   6   9   4  1       26.570        2.760
  -6  10   4  1      110.120        2.760
  -5  10   4  1      352.950        7.590
  -4  10   4  1        5.690        0.950
  -3  10   4  1       10.360        1.280
  -2  10   4  1        6.040        0.870
  -1  10   4  1       63.160        2.760
   0  10   4  1        4.480        0.800
   1  10   4  1      107.680        3.960
   2  10   4  1       98.550        2.760
   3  10   4  1        0.350        0.620
   4  10   4  1      238.350        4.480
   5  10   4  1        1.040        0.800
   6  10   4  1       26.760        1.280
  -7  11   4  1       60.750        1.510
  -6  11   4  1       50.920        2.590
  -5  11   4  1       15.010        1.300
  -4  11   4  1       11.400        1.150
  -3  11   4  1       10.000        1.250
  -2  11   4  1        1.040        0.640
  -1  11   4  1       54.710        2.240
   0  11   4  1        2.920        0.780
   1  11   4  1       90.440        2.760
   2  11   4  1       25.360        1.530
   3  11   4  1       11.400        1.150
   4  11   4  1        2.080        0.800
   5  11   4  1       13.470        1.440
   6  11   4  1       48.680        1.320
   7  11   4  1       96.640        1.880
  -7  12   4  1      101.310        1.880
  -6  12   4  1       96.830        2.760
  -5  12   4  1        1.040        0.780
  -4  12   4  1       34.350        1.680
  -3  12   4  1       17.440        1.180
  -2  12   4  1       61.080        2.240
  -1  12   4  1       32.280        1.720
   0  12   4  1       46.080        1.720
   1  12   4  1        6.560        1.060
   2  12   4  1       41.760        2.080
   3  12   4  1      427.150        8.960
   4  12   4  1       55.400        2.080
   5  12   4  1       20.030        1.440
   6  12   4  1      288.230       20.710
   7  12   4  1       22.440        1.150
  -7  13   4  1       16.230        1.130
  -6  13   4  1      485.310        5.870
  -5  13   4  1       24.850        1.600
  -4  13   4  1       74.910        2.240
  -3  13   4  1       29.520        1.510
  -2  13   4  1       11.910        1.150
  -1  13   4  1       46.960        2.410
   0  13   4  1      468.750        7.930
   1  13   4  1       69.890        2.410
   2  13   4  1      640.980       11.040
   3  13   4  1       55.400        2.410
   4  13   4  1      102.870        2.760
   5  13   4  1        0.520        0.660
   6  13   4  1       21.050        1.880
   7  13   4  1      289.950        3.960
  -7  14   4  1      128.400        2.410
  -6  14   4  1       -0.350        0.730
  -5  14   4  1      172.410       20.710
  -4  14   4  1       94.560        2.590
  -3  14   4  1       49.880        2.410
  -2  14   4  1       37.960        2.410
  -1  14   4  1      228.840        5.690
   0  14   4  1       36.240        1.880
   1  14   4  1      102.680        4.160
   2  14   4  1       62.470        2.590
   3  14   4  1      368.990        7.080
   4  14   4  1        2.240        0.730
   5  14   4  1        0.520        0.690
   6  14   4  1       93.200        3.800
   7  14   4  1        5.360        0.990
  -7  15   4  1       24.680        1.420
  -6  15   4  1       46.760        6.200
  -5  15   4  1       79.400        6.730
  -4  15   4  1        0.350        0.820
  -3  15   4  1        0.350        0.820
  -2  15   4  1       47.970        2.240
  -1  15   4  1      202.790        3.960
   0  15   4  1        7.590        1.280
   1  15   4  1      176.040        6.040
   2  15   4  1        1.550        0.870
   3  15   4  1        4.480        0.850
   4  15   4  1        0.870        0.730
   5  15   4  1        4.650        0.820
   6  15   4  1       98.370        2.080
  -7  16   4  1        4.840        0.870
  -6  16   4  1       52.290        4.320
  -5  16   4  1       90.270        2.080
  -4  16   4  1        9.490        1.230
  -3  16   4  1       20.530        1.550
  -2  16   4  1       41.250        2.410
  -1  16   4  1        1.880        0.920
   0  16   4  1       19.520        1.600
   1  16   4  1        3.800        0.990
   2  16   4  1      196.400        3.280
   3  16   4  1        9.160        1.180
   4  16   4  1       81.280        2.590
   5  16   4  1       58.160        1.880
   6  16   4  1        1.040        0.730
  -6  17   4  1       39.170       12.080
  -5  17   4  1       69.720        2.080
  -4  17   4  1        1.390        0.820
  -3  17   4  1       20.360        2.080
  -2  17   4  1       16.400        1.420
  -1  17   4  1        2.410        0.950
   0  17   4  1        0.350        0.920
   1  17   4  1        0.160        0.870
   2  17   4  1       33.840        1.650
   3  17   4  1       44.710        2.240
   4  17   4  1       18.480        1.280
   5  17   4  1       15.880        2.760
  -5  18   4  1       15.360        1.320
  -4  18   4  1       41.600        1.650
  -3  18   4  1       91.990        2.410
  -2  18   4  1        6.040        1.580
  -1  18   4  1       15.880        1.510
   0  18   4  1       25.720        1.880
   1  18   4  1       10.520        1.370
   2  18   4  1       33.130        1.600
   3  18   4  1       45.040        2.240
   4  18   4  1       42.280        1.580
  -4  19   4  1      159.120       22.440
  -3  19   4  1        6.910        1.350
  -2  19   4  1      353.800        7.430
  -1  19   4  1       72.320        2.920
   0  19   4  1       51.760        2.920
   1  19   4  1        5.170        1.040
   2  19   4  1        9.490        1.350
   3  19   4  1        6.730        1.630
  -3  20   4  1       57.800        2.590
  -2  20   4  1        0.000        0.870
  -1  20   4  1       45.210        2.410
   0  20   4  1        3.960        1.230
   1  20   4  1       65.590        2.590
   2  20   4  1       39.000        1.680
   3  20   4  1       -0.160        0.750
  -2  21   4  1        1.880        1.020
  -1  21   4  1        0.350        1.180
   0  21   4  1        4.320        1.300
   1  21   4  1        5.000        1.460
  -4   1   5  1       68.360        2.590
  -3   1   5  1     1551.890       20.710
  -2   1   5  1     2284.990       29.260
  -1   1   5  1      196.640        4.560
   0   1   5  1      705.800       12.340
   1   1   5  1        8.780        1.440
   2   1   5  1        0.520        0.990
   3   1   5  1      370.360        9.320
   4   1   5  1      202.790        2.920
   5   1   5  1       11.210        1.080
   6   1   5  1        1.040        0.730
   7   1   5  1       28.640        1.530
  -6   2   5  1      147.210        1.720
  -4   2   5  1       21.570        1.200
  -3   2   5  1       72.480        2.920
  -2   2   5  1      123.520        3.590
  -1   2   5  1      129.700        3.730
   0   2   5  1      117.990        3.730
   1   2   5  1     1370.020       19.520
   2   2   5  1      407.470        9.320
   3   2   5  1       37.800        1.880
   4   2   5  1        5.000        0.730
   5   2   5  1        2.410        0.690
   6   2   5  1       34.170        1.440
   7   2   5  1       61.790        2.080
  -8   3   5  1       18.480        1.060
  -6   3   5  1       21.050        1.020
  -4   3   5  1       31.070        1.370
  -3   3   5  1        6.560        1.350
  -2   3   5  1      198.100        5.050
  -1   3   5  1     1462.990       19.520
   0   3   5  1      118.970        4.060
   1   3   5  1      359.320        9.910
   2   3   5  1        2.080        0.730
   3   3   5  1      153.250        3.120
   4   3   5  1       27.280        1.200
   5   3   5  1      116.840        2.920
   6   3   5  1       10.880        1.230
   7   3   5  1      181.910        3.960
  -8   4   5  1        0.000        0.690
  -7   4   5  1       34.350        1.200
  -6   4   5  1      210.200        5.170
  -4   4   5  1      225.390        5.360
  -3   4   5  1       77.830        3.120
  -2   4   5  1      353.630        7.930
  -1   4   5  1      136.020        4.390
   0   4   5  1      258.410        6.510
   1   4   5  1      535.540       14.320
   2   4   5  1      377.270        8.630
   3   4   5  1      427.670        9.160
   4   4   5  1       51.760        1.630
   5   4   5  1      163.600        3.120
   6   4   5  1      126.840        3.120
   7   4   5  1       62.120        2.410
  -8   5   5  1       15.360        1.250
  -7   5   5  1        0.690        0.660
  -6   5   5  1       19.520        1.110
  -4   5   5  1      283.550        7.930
  -3   5   5  1      126.670        4.480
  -2   5   5  1      789.940       16.750
  -1   5   5  1      562.110       13.810
   0   5   5  1     1362.050       24.160
   1   5   5  1      745.740       16.040
   2   5   5  1     1179.620       18.990
   3   5   5  1       22.440        1.510
   4   5   5  1       71.110        2.240
   5   5   5  1       44.000        3.800
   6   5   5  1       22.790        1.880
   7   5   5  1       81.120        2.760
  -8   6   5  1        6.730        1.700
  -7   6   5  1        0.520        0.730
  -6   6   5  1      123.570        2.410
  -4   6   5  1      100.270        3.280
  -3   6   5  1      188.630        5.170
  -2   6   5  1        2.240        0.800
  -1   6   5  1       51.760        2.240
   0   6   5  1      408.510        9.490
   1   6   5  1      115.800        3.960
   2   6   5  1       74.200        2.410
   3   6   5  1        2.590        0.730
   4   6   5  1       23.280        1.370
   5   6   5  1        5.000        0.920
   6   6   5  1       14.160        1.700
  -7   7   5  1        6.560        1.060
  -6   7   5  1        3.630        0.850
  -4   7   5  1        0.690        0.750
  -3   7   5  1      168.270        5.520
  -2   7   5  1      219.190        5.000
  -1   7   5  1     1446.090       32.800
   0   7   5  1        3.120        0.920
   1   7   5  1      122.360        3.960
   2   7   5  1      178.630        4.480
   3   7   5  1        3.450        0.800
   4   7   5  1        4.160        0.730
   5   7   5  1        0.690        0.730
   6   7   5  1      124.790        3.450
  -7   8   5  1       43.670        3.800
  -6   8   5  1      142.040        3.280
  -4   8   5  1      180.870        6.910
  -3   8   5  1        0.160        0.640
  -2   8   5  1       33.130        2.410
  -1   8   5  1      168.960        5.690
   0   8   5  1        5.690        1.180
   1   8   5  1      310.670        7.930
   2   8   5  1        9.160        1.130
   3   8   5  1      185.520        3.630
   4   8   5  1      135.480        2.920
   5   8   5  1       31.760        1.440
   6   8   5  1      377.440        7.240
  -7   9   5  1       10.200        1.580
  -6   9   5  1       37.960        2.080
  -4   9   5  1       45.920        2.080
  -3   9   5  1      490.830        7.760
  -2   9   5  1       63.850        2.590
  -1   9   5  1      171.880        4.840
   0   9   5  1       27.960        2.240
   1   9   5  1       69.720        2.080
   2   9   5  1       34.170        1.650
   3   9   5  1      271.120        4.480
   4   9   5  1        1.720        0.730
   5   9   5  1      160.840        4.650
   6   9   5  1       59.550        2.410
  -6  10   5  1      158.600        5.000
  -4  10   5  1       10.880        1.060
  -3  10   5  1      317.560        4.480
  -2  10   5  1        2.590        0.750
  -1  10   5  1      189.840        3.630
   0  10   5  1      136.520        2.760
   1  10   5  1       13.810        1.720
   2  10   5  1       81.120        2.590
   3  10   5  1       24.160        1.580
   4  10   5  1        0.350        0.710
   5  10   5  1       22.600        1.630
   6  10   5  1        1.200        0.640
  -7  11   5  1       38.480        1.280
  -6  11   5  1        3.120        0.950
  -4  11   5  1        0.350        0.690
  -3  11   5  1       20.530        1.510
  -2  11   5  1      967.510       16.750
  -1  11   5  1        5.360        0.850
   0  11   5  1       -0.160        0.660
   1  11   5  1       25.720        1.440
   2  11   5  1        9.490        1.180
   3  11   5  1       41.760        2.080
   4  11   5  1       73.870        2.590
   5  11   5  1       22.790        1.720
   6  11   5  1       33.480        1.880
   7  11   5  1       22.790        1.150
  -7  12   5  1       64.370        1.630
  -6  12   5  1       26.400        1.630
  -4  12   5  1       81.120        3.280
  -3  12   5  1       11.730        1.440
  -2  12   5  1       39.880        1.720
  -1  12   5  1        0.870        0.660
   0  12   5  1        4.320        0.780
   1  12   5  1        2.590        0.750
   2  12   5  1      179.480        3.450
   3  12   5  1       13.630        1.280
   4  12   5  1       28.640        1.650
   5  12   5  1        5.000        0.800
   6  12   5  1        8.120        1.020
   7  12   5  1       46.250        1.440
  -7  13   5  1       15.530        1.250
  -6  13   5  1       21.750        1.130
  -4  13   5  1       36.760        1.630
  -3  13   5  1       55.230        2.410
  -2  13   5  1        3.960        0.800
  -1  13   5  1       30.890        1.700
   0  13   5  1        8.450        1.130
   1  13   5  1        1.200        0.710
   2  13   5  1        6.200        1.040
   3  13   5  1       37.280        1.650
   4  13   5  1        0.350        0.850
   5  13   5  1       34.870        1.720
   6  13   5  1        3.450        0.750
   7  13   5  1       16.040        1.110
  -7  14   5  1       52.640        1.720
  -6  14   5  1       24.680        3.800
  -4  14   5  1        9.840        1.300
  -3  14   5  1        4.320        0.870
  -2  14   5  1      128.750        2.760
  -1  14   5  1       27.600        2.240
   0  14   5  1       48.160        2.080
   1  14   5  1        1.720        0.820
   2  14   5  1      134.440        4.160
   3  14   5  1      102.350        3.280
   4  14   5  1        1.200        0.730
   5  14   5  1       28.130        1.320
   6  14   5  1       13.120        1.130
  -7  15   5  1        2.410        0.730
  -6  15   5  1        0.520        1.130
  -4  15   5  1        1.880        0.870
  -3  15   5  1        0.520        0.900
  -2  15   5  1       55.920        2.760
  -1  15   5  1       94.070        2.920
   0  15   5  1        0.690        0.850
   1  15   5  1       63.680        2.240
   2  15   5  1       14.840        1.440
   3  15   5  1        0.520        0.780
   4  15   5  1       11.910        1.180
   5  15   5  1       35.210        1.420
   6  15   5  1        0.690        0.710
  -7  16   5  1       11.040        1.130
  -6  16   5  1        1.720        0.870
  -4  16   5  1        1.200        0.800
  -3  16   5  1       14.320        1.440
  -2  16   5  1       23.810        1.720
  -1  16   5  1       48.160        2.410
   0  16   5  1       32.800        1.880
   1  16   5  1       40.560        1.630
   2  16   5  1        1.720        0.850
   3  16   5  1       82.680        2.920
   4  16   5  1        2.240        0.820
   5  16   5  1       34.170        1.420
  -6  17   5  1        1.040        1.130
  -4  17   5  1        0.160        0.800
  -3  17   5  1       21.240        1.580
  -2  17   5  1        0.690        0.870
  -1  17   5  1      140.150        3.800
   0  17   5  1       16.750        1.480
   1  17   5  1       18.640        1.460
   2  17   5  1      117.880        3.630
   3  17   5  1       31.920        1.580
   4  17   5  1        9.320        1.150
   5  17   5  1        8.120        1.060
  -4  18   5  1       22.270        1.510
  -3  18   5  1        3.630        0.920
  -2  18   5  1        0.000        0.870
  -1  18   5  1        7.930        1.230
   0  18   5  1        3.280        0.970
   1  18   5  1       28.830        1.600
   2  18   5  1        6.560        1.130
   3  18   5  1       24.320        1.480
   4  18   5  1       51.430        2.590
  -4  19   5  1        2.410        0.820
  -3  19   5  1       23.640        1.510
  -2  19   5  1       32.800        1.880
  -1  19   5  1       12.240        1.630
   0  19   5  1        2.410        0.990
   1  19   5  1        6.200        1.180
   2  19   5  1        0.350        0.950
   3  19   5  1        9.320        1.300
  -3  20   5  1       66.960        2.080
  -2  20   5  1        0.690        1.080
  -1  20   5  1       14.320        2.080
   0  20   5  1       50.230        2.240
   1  20   5  1        0.160        0.850
   2  20   5  1        5.870        1.700
  -1  21   5  1        1.880        0.990
   0  21   5  1       18.480        4.650
   1  21   5  1        0.520        0.820
  -5   0   6  1      639.950       12.440
  -4   0   6  1      625.790        9.670
  -3   0   6  1     2745.830       43.150
  -2   0   6  1        2.920        1.130
  -1   0   6  1      156.830        4.390
   0   0   6  1        4.060        1.180
   1   0   6  1     1784.440       27.630
   2   0   6  1       38.320        3.120
   3   0   6  1       12.600        2.080
   6   0   6  1      215.560        3.960
   7   0   6  1      131.350        3.280
  -6   1   6  1      474.620        4.320
  -5   1   6  1      149.990        3.450
  -4   1   6  1       83.010        2.920
  -3   1   6  1       52.120        2.760
  -2   1   6  1     1102.680       15.930
  -1   1   6  1      234.200        5.520
   0   1   6  1       92.300        3.590
   1   1   6  1     1400.410       22.750
   2   1   6  1      154.640        5.690
   3   1   6  1      372.270       10.360
   4   1   6  1       35.030        1.370
   5   1   6  1        8.280        1.060
   6   1   6  1        0.160        0.730
   7   1   6  1       -0.350        1.320
  -7   2   6  1      297.360        3.450
  -6   2   6  1        8.450        0.690
  -5   2   6  1        0.350        0.620
  -4   2   6  1      148.430        3.960
  -3   2   6  1        4.840        1.350
  -2   2   6  1        1.130        1.020
  -1   2   6  1       10.880        1.630
   0   2   6  1     2571.020       37.370
   1   2   6  1      245.070       10.710
   2   2   6  1      107.170        3.630
   3   2   6  1       67.830        2.410
   4   2   6  1        2.240        0.660
   5   2   6  1       18.480        3.630
   6   2   6  1      261.470        5.170
   7   2   6  1        9.490        1.320
  -8   3   6  1       50.230        1.530
  -7   3   6  1       58.510        1.460
  -6   3   6  1        4.160        1.320
  -5   3   6  1      153.950        2.410
  -4   3   6  1       11.400        1.060
  -3   3   6  1       42.450        2.410
  -2   3   6  1      491.940        9.580
  -1   3   6  1      283.280        6.990
   0   3   6  1       38.040        2.760
   1   3   6  1       96.310        6.040
   2   3   6  1     1538.440       31.070
   3   3   6  1        4.840        0.850
   4   3   6  1       82.840        2.240
   5   3   6  1        8.960        1.110
   6   3   6  1        1.040        0.870
   7   3   6  1        2.410        0.970
  -8   4   6  1        6.560        0.920
  -7   4   6  1      166.370        2.590
  -6   4   6  1        2.410        0.570
  -5   4   6  1       93.880        2.920
  -4   4   6  1       63.160        2.080
  -3   4   6  1      157.920        3.800
  -2   4   6  1     1615.410       29.350
  -1   4   6  1        6.200        1.580
   0   4   6  1        0.690        1.230
   1   4   6  1        0.870        0.870
   2   4   6  1      394.020       10.000
   3   4   6  1       41.250        1.720
   4   4   6  1      235.750        5.360
   5   4   6  1        0.160        0.750
   6   4   6  1       30.200        2.760
  -8   5   6  1       26.400        1.390
  -7   5   6  1       38.840        1.440
  -6   5   6  1        7.760        1.060
  -5   5   6  1       11.730        1.180
  -4   5   6  1      145.840        4.480
  -3   5   6  1        5.690        0.990
  -2   5   6  1      114.430        4.320
  -1   5   6  1      166.550        6.390
   0   5   6  1      173.440        4.650
   1   5   6  1      227.990        5.000
   2   5   6  1       18.280        1.350
   3   5   6  1       62.470        2.410
   4   5   6  1       63.850        2.240
   5   5   6  1        6.390        1.180
   6   5   6  1        3.630        1.110
  -8   6   6  1      277.350       31.070
  -7   6   6  1      197.600        3.960
  -6   6   6  1        2.240        0.920
  -5   6   6  1       32.610        1.370
  -4   6   6  1      103.390        3.630
  -3   6   6  1        0.160        0.660
  -2   6   6  1      915.740       18.990
  -1   6   6  1      888.990       18.990
   0   6   6  1      135.480        3.450
   1   6   6  1       37.440        1.880
   2   6   6  1      196.920        4.480
   3   6   6  1      121.160        3.120
   4   6   6  1       15.530        1.060
   5   6   6  1      162.400        3.280
   6   6   6  1       21.570        1.720
  -7   7   6  1        1.200        0.850
  -6   7   6  1       11.560        1.390
  -5   7   6  1        9.840        1.460
  -4   7   6  1      181.550        2.920
  -3   7   6  1       87.160        3.280
  -2   7   6  1        2.590        0.870
  -1   7   6  1        2.590        0.870
   0   7   6  1       63.350        2.240
   1   7   6  1       11.400        1.390
   2   7   6  1      330.150        5.690
   3   7   6  1      242.320        4.480
   4   7   6  1        0.870        0.640
   5   7   6  1       19.520        1.300
   6   7   6  1        0.350        0.800
  -7   8   6  1       22.600        2.920
  -6   8   6  1        1.880        0.900
  -5   8   6  1       58.330        2.920
  -4   8   6  1        8.280        1.150
  -3   8   6  1      124.790        2.920
  -2   8   6  1       80.950        2.920
  -1   8   6  1       42.450        2.590
   0   8   6  1      251.470        8.450
   1   8   6  1       30.720        2.240
   2   8   6  1      121.160        3.120
   3   8   6  1        1.390        0.730
   4   8   6  1       28.830        1.390
   5   8   6  1        1.880        0.780
   6   8   6  1       15.360        1.320
  -7   9   6  1      143.760        5.520
  -6   9   6  1      124.270        3.630
  -5   9   6  1       62.830        2.410
  -4   9   6  1       22.950        1.180
  -3   9   6  1      161.880        4.480
  -2   9   6  1      279.070        4.840
  -1   9   6  1       20.030        1.320
   0   9   6  1       20.880        1.390
   1   9   6  1      137.890        3.960
   2   9   6  1       37.960        1.700
   3   9   6  1      243.680        4.480
   4   9   6  1        0.690        0.800
   5   9   6  1       18.280        1.550
   6   9   6  1        0.000        0.590
  -6  10   6  1      285.630        5.000
  -5  10   6  1       38.150        2.080
  -4  10   6  1       71.790        2.590
  -3  10   6  1      131.160        3.120
  -2  10   6  1        3.630        0.870
  -1  10   6  1      101.480        2.920
   0  10   6  1        2.240        0.800
   1  10   6  1       33.480        2.410
   2  10   6  1        3.450        0.690
   3  10   6  1       10.000        1.250
   4  10   6  1       58.840        2.760
   5  10   6  1      115.120        3.450
   6  10   6  1      109.920        2.080
   7  10   6  1       36.930        1.320
  -7  11   6  1       66.960        1.630
  -6  11   6  1        0.160        0.730
  -5  11   6  1       19.320        1.350
  -4  11   6  1       60.070        3.280
  -3  11   6  1       23.480        1.370
  -2  11   6  1       52.290        1.880
  -1  11   6  1       53.680        2.080
   0  11   6  1       59.720        2.240
   1  11   6  1      180.520        4.480
   2  11   6  1       15.010        1.200
   3  11   6  1       12.440        1.390
   4  11   6  1       41.930        2.590
   5  11   6  1       35.890        1.370
   6  11   6  1        5.520        0.800
   7  11   6  1       21.400        1.150
  -7  12   6  1       32.440        1.440
  -6  12   6  1      124.440       25.890
  -5  12   6  1      155.840        7.760
  -4  12   6  1       90.440        2.920
  -3  12   6  1      242.150        5.360
  -2  12   6  1       22.440        1.880
  -1  12   6  1      116.670        2.760
   0  12   6  1      165.680        2.920
   1  12   6  1        0.350        0.660
   2  12   6  1        1.200        0.730
   3  12   6  1       15.710        1.460
   4  12   6  1        0.690        0.850
   5  12   6  1        3.120        0.750
   6  12   6  1      169.120       27.600
   7  12   6  1       31.760        1.280
  -7  13   6  1       59.880        1.880
  -6  13   6  1       22.600        1.130
  -5  13   6  1       29.350        2.240
  -4  13   6  1       42.970        1.700
  -3  13   6  1        0.520        0.750
  -2  13   6  1      292.020        5.360
  -1  13   6  1      105.800        3.450
   0  13   6  1       98.030        3.800
   1  13   6  1       41.600        1.720
   2  13   6  1      315.150        5.520
   3  13   6  1       58.840        2.080
   4  13   6  1       63.000        2.240
   5  13   6  1        2.240        0.750
   6  13   6  1        1.200        0.730
   7  13   6  1        1.200        0.690
  -8  14   6  1       52.640        1.420
  -7  14   6  1        8.960        1.130
  -6  14   6  1        1.550        0.730
  -5  14   6  1       53.680        1.530
  -4  14   6  1        1.880        0.850
  -3  14   6  1       50.390        2.240
  -2  14   6  1       58.840        2.590
  -1  14   6  1      121.670        3.800
   0  14   6  1       33.480        1.880
   1  14   6  1        0.350        0.750
   2  14   6  1       50.230        2.080
   3  14   6  1        0.160        0.730
   4  14   6  1       95.440        4.840
   5  14   6  1       18.810        1.250
   6  14   6  1        4.160        0.780
  -7  15   6  1       16.560        3.800
  -6  15   6  1        0.870        0.730
  -5  15   6  1        6.390        1.130
  -4  15   6  1       43.670        1.880
  -3  15   6  1        4.650        0.990
  -2  15   6  1        6.910        1.150
  -1  15   6  1      109.920        3.800
   0  15   6  1       52.800        2.080
   1  15   6  1      307.880        6.560
   2  15   6  1        0.690        0.800
   3  15   6  1       71.110        2.240
   4  15   6  1       38.150        1.510
   5  15   6  1       10.360        1.720
   6  15   6  1        0.520        0.710
  -7  16   6  1        3.120        0.800
  -6  16   6  1       47.120        4.480
  -5  16   6  1        1.200        0.800
  -4  16   6  1        0.160        0.800
  -3  16   6  1       19.320        1.420
  -2  16   6  1       40.910        1.720
  -1  16   6  1      111.670        3.120
   0  16   6  1       64.370        2.760
   1  16   6  1       33.480        2.080
   2  16   6  1       10.520        1.320
   3  16   6  1        0.350        0.800
   4  16   6  1        6.730        1.130
   5  16   6  1       61.280        3.280
  -6  17   6  1       28.480        1.440
  -5  17   6  1       37.110        1.880
  -4  17   6  1        1.040        0.820
  -3  17   6  1       72.320        2.240
  -2  17   6  1        3.800        0.950
  -1  17   6  1       15.010        1.480
   0  17   6  1        0.160        0.870
   1  17   6  1        4.160        0.950
   2  17   6  1       43.150        2.080
   3  17   6  1      168.270        3.120
   4  17   6  1       -0.160        0.750
  -5  18   6  1        0.350        0.800
  -4  18   6  1        4.480        0.900
  -3  18   6  1        1.880        0.900
  -2  18   6  1       70.590        2.240
  -1  18   6  1        0.520        0.920
   0  18   6  1        1.040        0.970
   1  18   6  1       41.930        1.720
   2  18   6  1       23.990        1.650
   3  18   6  1       34.680        1.550
   4  18   6  1       10.000        3.800
  -4  19   6  1       10.200        1.200
  -3  19   6  1       20.710        1.460
  -2  19   6  1       10.520        1.390
  -1  19   6  1       -0.160        0.920
   0  19   6  1        0.520        0.900
   1  19   6  1        2.080        0.990
   2  19   6  1      169.830        3.280
   3  19   6  1       16.750        1.460
  -3  20   6  1        5.170        1.060
  -2  20   6  1        9.670        1.390
  -1  20   6  1       17.240        1.630
   0  20   6  1       20.030        1.700
   1  20   6  1       14.670        1.700
   2  20   6  1        0.350        0.850
  -1  21   6  1        1.200        0.820
   0  21   6  1        5.170        0.920
  -6   1   7  1       15.200        0.820
  -5   1   7  1       10.000        0.750
  -4   1   7  1      225.750        5.870
  -3   1   7  1      248.360        6.200
  -2   1   7  1      224.190        6.040
  -1   1   7  1       68.750        3.250
   0   1   7  1      129.040        4.560
   1   1   7  1       70.410        3.800
   2   1   7  1     1092.650       24.160
   3   1   7  1      393.840        9.490
   4   1   7  1      106.150        2.760
   5   1   7  1      239.390       11.560
   6   1   7  1       26.240        1.630
  -8   2   7  1      172.410        2.920
  -6   2   7  1       20.030        0.900
  -5   2   7  1       13.280        0.920
  -4   2   7  1        8.800        0.990
  -3   2   7  1       12.950        1.880
  -2   2   7  1     2071.040       34.520
  -1   2   7  1     1478.920       24.370
   0   2   7  1       74.560        3.800
   1   2   7  1      747.300       12.950
   2   2   7  1       19.680        1.630
   3   2   7  1       91.990        3.120
   4   2   7  1        2.590        0.750
   5   2   7  1      426.460       36.240
   6   2   7  1      116.160        5.870
  -8   3   7  1       58.840        1.720
  -6   3   7  1        3.800        0.710
  -5   3   7  1      317.720        5.360
  -4   3   7  1      367.270        7.760
  -3   3   7  1      709.340       11.730
  -2   3   7  1      828.230       18.990
  -1   3   7  1     1353.930       24.160
   0   3   7  1      468.390       16.560
   1   3   7  1      560.030       11.040
   2   3   7  1      298.400        8.280
   3   3   7  1       20.030        1.550
   4   3   7  1       63.510        1.880
   5   3   7  1        6.200        0.990
   6   3   7  1      132.030        5.520
  -8   4   7  1      101.640        4.840
  -6   4   7  1      399.190        4.840
  -5   4   7  1       61.080        1.600
  -4   4   7  1       36.400        1.700
  -3   4   7  1     2723.420       69.040
  -2   4   7  1        0.000        0.750
  -1   4   7  1      260.440        6.910
   0   4   7  1        1.200        0.730
   1   4   7  1      512.920        8.800
   2   4   7  1        0.160        0.660
   3   4   7  1       56.600        1.720
   4   4   7  1      245.430        5.000
   5   4   7  1       82.320        1.720
   6   4   7  1       38.670        2.080
  -8   5   7  1        5.170        0.990
  -6   5   7  1       30.560        1.390
  -5   5   7  1      158.430        3.630
  -4   5   7  1      346.390        8.450
  -3   5   7  1        0.160        0.690
  -2   5   7  1     1294.050       25.890
  -1   5   7  1       17.770        1.510
   0   5   7  1      754.190       16.230
   1   5   7  1      805.110       12.440
   2   5   7  1       25.720        1.580
   3   5   7  1        6.390        0.920
   4   5   7  1       45.920        1.480
   5   5   7  1       89.230        2.240
   6   5   7  1      397.990        7.930
  -8   6   7  1       62.470        3.120
  -6   6   7  1      146.520        3.120
  -5   6   7  1       43.320        1.680
  -4   6   7  1       13.470        1.130
  -3   6   7  1      618.030       12.950
  -2   6   7  1      136.350        4.160
  -1   6   7  1        6.910        1.180
   0   6   7  1       41.600        1.880
   1   6   7  1       11.210        1.300
   2   6   7  1       74.560        2.080
   3   6   7  1       27.090        1.440
   4   6   7  1       99.760        3.630
   5   6   7  1       38.670        1.720
   6   6   7  1       51.760        4.320
  -6   7   7  1      398.310       15.710
  -5   7   7  1       22.080        1.350
  -4   7   7  1        0.870        0.730
  -3   7   7  1        9.840        1.320
  -2   7   7  1       23.810        1.650
  -1   7   7  1      327.230        7.590
   0   7   7  1      248.870        5.520
   1   7   7  1      389.000        8.450
   2   7   7  1        0.690        0.660
   3   7   7  1        0.160        0.620
   4   7   7  1       42.110        2.240
   5   7   7  1       38.150        1.530
   6   7   7  1       10.880        1.250
  -6   8   7  1      236.280        4.160
  -5   8   7  1      313.240        5.870
  -4   8   7  1     1065.710       60.400
  -3   8   7  1      136.160        4.650
  -2   8   7  1      176.390        3.630
  -1   8   7  1       38.670        2.410
   0   8   7  1       59.720        2.760
   1   8   7  1       37.800        1.630
   2   8   7  1        0.160        0.730
   3   8   7  1      216.600        3.960
   4   8   7  1       93.880        3.120
   5   8   7  1      112.710        4.160
   6   8   7  1       64.040        1.600
  -6   9   7  1      405.920        7.590
  -5   9   7  1      472.710        7.430
  -4   9   7  1       14.490        1.180
  -3   9   7  1      392.630        6.910
  -2   9   7  1       70.410        2.920
  -1   9   7  1       38.320        1.680
   0   9   7  1      351.200        5.360
   1   9   7  1        0.520        0.660
   2   9   7  1       57.120        2.080
   3   9   7  1      100.270        2.590
   4   9   7  1       99.230        2.590
   5   9   7  1      114.950        3.120
   6   9   7  1        2.410        0.690
  -6  10   7  1        0.350        0.990
  -5  10   7  1      246.280        6.040
  -4  10   7  1      122.710        3.800
  -3  10   7  1        6.730        0.920
  -2  10   7  1        2.080        0.690
  -1  10   7  1      490.660        7.930
   0  10   7  1        0.000        0.690
   1  10   7  1      322.560        5.690
   2  10   7  1       54.200        1.680
   3  10   7  1      474.270        6.560
   4  10   7  1        3.630        0.920
   5  10   7  1       49.360        1.880
   6  10   7  1      151.190        2.590
   7  10   7  1        2.240        0.780
  -6  11   7  1       65.590        2.410
  -5  11   7  1      119.080        3.450
  -4  11   7  1       57.120        1.720
  -3  11   7  1        0.520        0.690
  -2  11   7  1       21.750        1.180
  -1  11   7  1        3.280        0.750
   0  11   7  1      153.080        3.280
   1  11   7  1       52.470        2.590
   2  11   7  1      836.700       15.360
   3  11   7  1      112.000        2.920
   4  11   7  1      177.760        4.480
   5  11   7  1       30.200        1.700
   6  11   7  1        3.120        0.820
   7  11   7  1       77.830        1.720
  -6  12   7  1       15.360        3.960
  -5  12   7  1       38.480        2.410
  -4  12   7  1      146.000        4.320
  -3  12   7  1       56.430        2.410
  -2  12   7  1      130.310        3.120
  -1  12   7  1      123.570        3.450
   0  12   7  1       39.000        2.240
   1  12   7  1       40.210        1.880
   2  12   7  1        4.840        0.870
   3  12   7  1       62.650        1.880
   4  12   7  1       81.640        2.410
   5  12   7  1       11.210        1.250
   6  12   7  1       17.440        1.200
   7  12   7  1        6.040        0.990
  -6  13   7  1       15.710        1.110
  -5  13   7  1       66.110        2.410
  -4  13   7  1        0.160        0.800
  -3  13   7  1       27.280        1.680
  -2  13   7  1        0.870        0.750
  -1  13   7  1        0.000        0.690
   0  13   7  1        1.720        0.750
   1  13   7  1        2.080        0.750
   2  13   7  1       15.200        1.350
   3  13   7  1       20.030        1.440
   4  13   7  1        2.410        0.780
   5  13   7  1       30.720        1.370
   6  13   7  1       11.040        1.180
  -8  14   7  1       49.190        1.420
  -6  14   7  1        0.690        0.970
  -5  14   7  1        1.550        0.690
  -4  14   7  1       -0.160        0.780
  -3  14   7  1       39.520        1.880
  -2  14   7  1      307.200        6.910
  -1  14   7  1       31.920        1.630
   0  14   7  1       75.600        2.920
   1  14   7  1       22.440        1.460
   2  14   7  1       47.800        2.080
   3  14   7  1        8.630        1.150
   4  14   7  1       18.280        1.250
   5  14   7  1       76.120        1.880
   6  14   7  1       12.950        2.080
  -6  15   7  1        0.350        0.730
  -5  15   7  1       77.670        2.410
  -4  15   7  1       35.390        1.530
  -3  15   7  1       26.760        1.580
  -2  15   7  1       11.400        1.370
  -1  15   7  1       43.320        2.240
   0  15   7  1       13.280        1.480
   1  15   7  1      118.230        3.800
   2  15   7  1      151.360        3.450
   3  15   7  1        1.200        0.800
   4  15   7  1       22.950        1.320
   5  15   7  1        0.870        0.730
  -6  16   7  1        8.800        1.180
  -5  16   7  1       86.120        2.080
  -4  16   7  1       16.560        1.300
  -3  16   7  1       99.590        2.410
  -2  16   7  1        9.490        1.250
  -1  16   7  1      133.750        4.480
   0  16   7  1       15.200        1.440
   1  16   7  1       84.910        2.080
   2  16   7  1       23.810        1.480
   3  16   7  1       71.280        1.880
   4  16   7  1        7.080        1.130
   5  16   7  1       24.320        1.250
  -6  17   7  1      125.280       14.490
  -5  17   7  1       33.310        1.480
  -4  17   7  1       55.400        1.720
  -3  17   7  1       21.400        1.460
  -2  17   7  1      129.280        3.120
  -1  17   7  1        6.730        1.180
   0  17   7  1      176.200        4.160
   1  17   7  1       68.870        2.240
   2  17   7  1        3.960        0.950
   3  17   7  1        4.160        0.920
   4  17   7  1       46.600        1.630
  -5  18   7  1       46.760        1.630
  -4  18   7  1      205.720       22.440
  -3  18   7  1       40.040        2.410
  -2  18   7  1        1.040        0.920
  -1  18   7  1       10.360        1.420
   0  18   7  1       25.890        1.630
   1  18   7  1       16.920        1.510
   2  18   7  1        5.870        1.080
   3  18   7  1       34.870        1.530
  -4  19   7  1        2.240        0.850
  -3  19   7  1       14.320        1.370
  -2  19   7  1        0.870        0.870
  -1  19   7  1        0.520        0.920
   0  19   7  1       12.440        1.350
   1  19   7  1        0.870        0.900
   2  19   7  1       12.080        1.510
   3  19   7  1        0.870        2.240
  -3  20   7  1       96.480        2.410
  -2  20   7  1        2.920        0.920
  -1  20   7  1        7.430        1.180
   0  20   7  1        9.160        1.600
   1  20   7  1        3.120        1.040
  -8   0   8  1       35.560        1.350
  -7   0   8  1       25.360        1.110
  -6   0   8  1      339.120        3.800
  -5   0   8  1        1.550        0.540
  -4   0   8  1     2169.400       53.510
  -3   0   8  1      368.120        7.080
  -2   0   8  1      100.960        4.320
  -1   0   8  1      175.680        5.870
   0   0   8  1        8.280        1.720
   1   0   8  1      320.480        8.450
   2   0   8  1     1013.250       39.680
   4   0   8  1        1.550        0.710
   5   0   8  1        1.200        0.850
   6   0   8  1      183.800        8.960
  -8   1   8  1        0.000        0.620
  -7   1   8  1      172.920        7.930
  -6   1   8  1       65.920        2.760
  -5   1   8  1       36.930        1.480
  -4   1   8  1      251.470        6.730
  -3   1   8  1      689.990       12.950
  -2   1   8  1       46.430        3.120
  -1   1   8  1        1.880        1.280
   0   1   8  1     1518.930       29.350
   1   1   8  1       16.400        1.700
   2   1   8  1      186.560        5.170
   3   1   8  1       98.200        2.240
   4   1   8  1       42.800        1.650
   5   1   8  1       33.640        1.700
   6   1   8  1      101.640        4.320
  -8   2   8  1       23.120        1.180
  -7   2   8  1       82.320        3.450
  -6   2   8  1       28.480        1.150
  -5   2   8  1      213.480       10.200
  -4   2   8  1        0.350        0.730
  -3   2   8  1        0.160        0.660
  -2   2   8  1       78.190        2.590
  -1   2   8  1      162.920        5.870
   0   2   8  1      244.720        6.390
   1   2   8  1     1743.120       39.680
   2   2   8  1       15.360        1.510
   3   2   8  1      141.350        2.760
   4   2   8  1       13.280        1.020
   5   2   8  1      260.080        8.450
   6   2   8  1       31.760        3.800
  -8   3   8  1      140.670        2.760
  -7   3   8  1      108.040        3.800
  -6   3   8  1       92.160        1.880
  -5   3   8  1        1.550        0.620
  -4   3   8  1        1.550        0.730
  -3   3   8  1      401.430        8.280
  -2   3   8  1      325.320        6.560
  -1   3   8  1      128.750        4.650
   0   3   8  1       70.240        4.160
   1   3   8  1      566.070       12.240
   2   3   8  1      452.700        9.320
   3   3   8  1        6.560        0.970
   4   3   8  1       34.170        1.350
   5   3   8  1       62.470        1.880
   6   3   8  1       69.040        2.590
  -8   4   8  1       -0.690        1.460
  -7   4   8  1        2.080        0.730
  -6   4   8  1        1.040        0.660
  -5   4   8  1       10.360        0.990
  -4   4   8  1        0.350        0.730
  -3   4   8  1      990.300       17.240
  -2   4   8  1      376.230        7.590
  -1   4   8  1      400.560        8.280
   0   4   8  1        3.280        0.800
   1   4   8  1        0.690        0.750
   2   4   8  1       71.440        2.760
   3   4   8  1      241.110        3.960
   4   4   8  1       47.640        2.080
   5   4   8  1        7.240        1.040
   6   4   8  1       -0.160        1.150
  -8   5   8  1        1.040        0.870
  -7   5   8  1        3.120        0.900
  -6   5   8  1        3.280        0.800
  -5   5   8  1       75.760        1.880
  -4   5   8  1       12.950        1.080
  -3   5   8  1       15.360        1.440
  -2   5   8  1      193.120        4.840
  -1   5   8  1      402.640        7.930
   0   5   8  1        8.800        1.130
   1   5   8  1      159.310        3.960
   2   5   8  1      105.960        2.590
   3   5   8  1       -0.160        0.730
   4   5   8  1      102.680        2.080
   5   5   8  1        4.650        0.920
   6   5   8  1       29.680        2.590
  -7   6   8  1        0.350        0.820
  -6   6   8  1       46.600        3.120
  -5   6   8  1        5.690        0.920
  -4   6   8  1        3.450        0.750
  -3   6   8  1      262.320        5.870
  -2   6   8  1     1168.740       25.890
  -1   6   8  1      102.680        3.120
   0   6   8  1      702.420       12.240
   1   6   8  1      153.600        3.960
   2   6   8  1        8.800        1.110
   3   6   8  1       52.470        1.630
   4   6   8  1       61.280        1.250
   5   6   8  1      172.240        3.120
   6   6   8  1       48.320        1.350
  -7   7   8  1       38.320        2.410
  -6   7   8  1        3.450        0.970
  -5   7   8  1       29.160        1.420
  -4   7   8  1       25.890        1.440
  -3   7   8  1       46.430        2.240
  -2   7   8  1      242.320        6.560
  -1   7   8  1       32.800        1.880
   0   7   8  1       70.240        2.590
   1   7   8  1      193.120        3.450
   2   7   8  1      739.540       10.200
   3   7   8  1       15.360        1.180
   4   7   8  1      341.030        5.360
   5   7   8  1       97.350        2.410
   6   7   8  1       34.680        1.250
  -7   8   8  1       18.480        1.630
  -6   8   8  1        2.760        0.800
  -5   8   8  1       61.080        2.410
  -4   8   8  1       12.770        1.250
  -3   8   8  1      171.390        3.960
  -2   8   8  1        0.870        0.690
  -1   8   8  1      218.150        6.560
   0   8   8  1        7.430        1.080
   1   8   8  1      311.350        5.360
   2   8   8  1        0.160        0.590
   3   8   8  1      181.910        2.920
   4   8   8  1        7.760        1.130
   5   8   8  1      132.360        3.280
   6   8   8  1        3.280        0.800
  -7   9   8  1      198.120        4.840
  -6   9   8  1       14.670        1.320
  -5   9   8  1       38.840        2.410
  -4   9   8  1       17.600        1.180
  -3   9   8  1       94.070        3.280
  -2   9   8  1        8.450        1.110
  -1   9   8  1       12.440        1.250
   0   9   8  1       88.360        3.120
   1   9   8  1       36.070        1.720
   2   9   8  1       44.880        1.550
   3   9   8  1       74.730        1.880
   4   9   8  1       10.710        1.320
   5   9   8  1       88.190        2.410
   6   9   8  1       31.760        1.600
   7   9   8  1       -0.900        0.900
  -7  10   8  1       29.680        1.320
  -6  10   8  1       29.520        2.080
  -5  10   8  1       10.880        1.250
  -4  10   8  1      234.200        4.840
  -3  10   8  1       24.320        1.390
  -2  10   8  1       24.160        1.720
  -1  10   8  1      146.520        3.120
   0  10   8  1       48.490        1.720
   1  10   8  1       22.790        1.700
   2  10   8  1      114.240        2.410
   3  10   8  1       22.270        1.510
   4  10   8  1        0.000        0.800
   5  10   8  1       78.000        4.480
   6  10   8  1       65.920        6.200
   7  10   8  1        5.000        0.920
  -7  11   8  1       17.080        1.150
  -6  11   8  1        3.630        1.060
  -5  11   8  1       63.850        2.920
  -4  11   8  1        4.840        0.950
  -3  11   8  1        0.160        0.660
  -2  11   8  1      104.760        2.590
  -1  11   8  1      164.310        3.630
   0  11   8  1       13.120        1.460
   1  11   8  1       40.040        1.880
   2  11   8  1        1.200        0.730
   3  11   8  1        1.040        0.800
   4  11   8  1       10.000        1.370
   5  11   8  1        3.120        0.780
   6  11   8  1        5.360        0.820
   7  11   8  1        8.280        1.020
  -7  12   8  1       13.810        1.080
  -6  12   8  1      105.270        1.880
  -5  12   8  1        8.280        1.460
  -4  12   8  1       99.760        4.320
  -3  12   8  1      236.960        5.520
  -2  12   8  1        1.550        0.730
  -1  12   8  1       72.670        2.920
   0  12   8  1      113.210        3.280
   1  12   8  1       82.320        3.450
   2  12   8  1        0.870        0.820
   3  12   8  1       39.680        1.720
   4  12   8  1        1.550        0.730
   5  12   8  1       -0.350        1.130
   6  12   8  1       19.680        1.700
  -8  13   8  1       26.240        1.180
  -7  13   8  1       64.880        1.650
  -6  13   8  1       84.560        6.390
  -5  13   8  1        4.480        0.780
  -4  13   8  1       34.680        1.880
  -3  13   8  1       45.210        2.080
  -2  13   8  1      446.140        7.430
  -1  13   8  1      108.560        3.630
   0  13   8  1      171.040        4.320
   1  13   8  1       84.230        2.240
   2  13   8  1        1.040        0.870
   3  13   8  1        6.200        1.060
   4  13   8  1       85.770        2.920
   5  13   8  1        3.450        0.800
   6  13   8  1      207.800        3.280
  -8  14   8  1        2.920        0.710
  -7  14   8  1        0.350        0.660
  -6  14   8  1        6.390        0.900
  -5  14   8  1        0.160        0.690
  -4  14   8  1        0.000        0.780
  -3  14   8  1      155.150        4.160
  -2  14   8  1        0.520        0.800
  -1  14   8  1      215.910        5.170
   0  14   8  1      129.790        3.450
   1  14   8  1        3.630        0.920
   2  14   8  1       13.280        1.350
   3  14   8  1      198.640        3.450
   4  14   8  1        7.430        1.130
   5  14   8  1       62.120        2.590
   6  14   8  1        7.930        1.130
  -7  15   8  1        0.690        0.730
  -6  15   8  1       31.400        1.650
  -5  15   8  1       29.520        1.440
  -4  15   8  1       56.270        2.240
  -3  15   8  1        1.390        0.800
  -2  15   8  1       60.920        2.760
  -1  15   8  1      273.190        5.520
   0  15   8  1       24.160        1.700
   1  15   8  1      151.360        3.280
   2  15   8  1       30.030        1.510
   3  15   8  1        1.200        0.800
   4  15   8  1       43.840        1.550
   5  15   8  1        7.240        1.550
  -6  16   8  1       -0.690        0.820
  -5  16   8  1       17.240        1.320
  -4  16   8  1       48.320        2.080
  -3  16   8  1       64.550        2.240
  -2  16   8  1       79.730        2.920
  -1  16   8  1       28.480        1.880
   0  16   8  1      190.360        4.480
   1  16   8  1        7.590        1.180
   2  16   8  1       24.680        1.510
   3  16   8  1        1.200        0.850
   4  16   8  1        5.690        0.990
  -6  17   8  1        2.410        0.800
  -5  17   8  1        5.360        0.990
  -4  17   8  1        0.350        0.800
  -3  17   8  1       83.870        2.920
  -2  17   8  1       75.080        2.590
  -1  17   8  1        1.040        0.920
   0  17   8  1       12.950        1.440
   1  17   8  1        0.520        0.900
   2  17   8  1        1.720        0.920
   3  17   8  1       36.600        1.580
   4  17   8  1        8.800        1.650
  -5  18   8  1        6.560        1.080
  -4  18   8  1        8.800        1.250
  -3  18   8  1       24.160        1.650
  -2  18   8  1       48.840        1.880
  -1  18   8  1        1.390        0.950
   0  18   8  1        0.350        0.900
   1  18   8  1       92.320        2.920
   2  18   8  1       16.040        1.440
   3  18   8  1        5.690        1.230
  -4  19   8  1       24.320        1.440
  -3  19   8  1       17.240        1.320
  -2  19   8  1        4.840        1.150
  -1  19   8  1       11.910        1.510
   0  19   8  1       37.960        1.880
   1  19   8  1       22.790        1.650
   2  19   8  1      228.840        5.690
  -3  20   8  1        0.000        0.870
  -2  20   8  1       35.210        2.240
  -1  20   8  1       18.120        1.580
   0  20   8  1        0.160        0.900
   1  20   8  1       82.680       34.520
  -8   1   9  1      212.630        5.870
  -7   1   9  1      213.670        6.200
  -6   1   9  1        0.350        0.590
  -5   1   9  1      122.360        2.240
  -4   1   9  1        0.690        0.730
  -3   1   9  1       24.680        1.600
  -2   1   9  1      257.840        5.870
  -1   1   9  1       68.520        2.410
   0   1   9  1       76.120        2.760
   1   1   9  1      200.200        5.690
   2   1   9  1      279.590       11.040
   3   1   9  1        6.390        0.920
   4   1   9  1      406.430        6.730
   5   1   9  1      132.030        4.480
   6   1   9  1        3.120        1.150
  -8   2   9  1        8.450        1.060
  -7   2   9  1       38.320        1.510
  -6   2   9  1       66.960        1.720
  -5   2   9  1        0.000        0.540
  -4   2   9  1      290.800        6.390
  -3   2   9  1      520.350       10.880
  -2   2   9  1      200.360        5.000
  -1   2   9  1        6.910        1.130
   0   2   9  1      525.180       13.630
   1   2   9  1      140.480        3.960
   2   2   9  1       30.560        2.080
   3   2   9  1        6.200        1.350
   4   2   9  1        2.760        0.870
   5   2   9  1      128.920        2.760
   6   2   9  1        2.410        1.180
  -8   3   9  1       14.840        1.250
  -7   3   9  1        5.360        0.870
  -6   3   9  1      259.560        8.280
  -5   3   9  1       72.830        1.880
  -4   3   9  1      114.240        4.650
  -3   3   9  1       29.160        2.240
  -2   3   9  1      265.440        6.200
  -1   3   9  1        5.520        1.480
   0   3   9  1       59.880        3.120
   1   3   9  1      271.480        7.080
   2   3   9  1      218.670        3.960
   3   3   9  1       14.320        1.250
   4   3   9  1        8.800        1.230
   5   3   9  1        0.160        0.730
   6   3   9  1       -0.160        1.720
  -8   4   9  1       21.750        1.480
  -7   4   9  1       44.000        1.700
  -6   4   9  1       90.950        3.120
  -5   4   9  1        2.920        0.710
  -4   4   9  1        6.730        1.510
  -3   4   9  1      270.620        6.040
  -2   4   9  1      127.880        3.800
  -1   4   9  1       97.000        3.800
   0   4   9  1        1.880        0.820
   1   4   9  1      150.480        5.520
   2   4   9  1       38.670        2.240
   3   4   9  1        2.080        0.620
   4   4   9  1       66.440        1.880
   5   4   9  1      100.110        2.410
   6   4   9  1       59.200        1.440
  -8   5   9  1       20.880        1.700
  -7   5   9  1       88.880        3.450
  -6   5   9  1        8.450        1.180
  -5   5   9  1      133.240        3.630
  -4   5   9  1      520.350        6.560
  -3   5   9  1      107.350        3.120
  -2   5   9  1       27.790        1.720
  -1   5   9  1        0.520        0.710
   0   5   9  1      587.470       11.560
   1   5   9  1        0.000        0.820
   2   5   9  1      130.310        3.630
   3   5   9  1      139.440        2.410
   4   5   9  1       36.600        1.480
   5   5   9  1      130.830        2.590
   6   5   9  1      299.440        3.630
  -7   6   9  1      149.640        4.650
  -6   6   9  1       52.290        2.590
  -5   6   9  1       22.950        1.510
  -4   6   9  1        1.720        0.750
  -3   6   9  1        3.800        0.730
  -2   6   9  1        9.670        1.350
  -1   6   9  1        1.720        0.800
   0   6   9  1       65.590        2.410
   1   6   9  1      203.830        3.630
   2   6   9  1       30.560        1.480
   3   6   9  1       42.800        1.440
   4   6   9  1       74.910        1.880
   5   6   9  1       47.470        1.880
   6   6   9  1       54.200        1.440
  -7   7   9  1        0.160        0.950
  -6   7   9  1      337.070        6.040
  -5   7   9  1      100.440        3.960
  -4   7   9  1       59.550        2.760
  -3   7   9  1       81.970        3.120
  -2   7   9  1       59.040        2.410
  -1   7   9  1        2.760        0.730
   0   7   9  1       55.750        1.880
   1   7   9  1      445.440        6.040
   2   7   9  1      235.750        3.630
   3   7   9  1       94.230        2.080
   4   7   9  1       35.390        1.600
   5   7   9  1       22.270        1.630
   6   7   9  1       40.210        1.320
  -7   8   9  1       44.710        2.240
  -6   8   9  1       34.680        1.880
  -5   8   9  1       55.920        2.410
  -4   8   9  1      154.990        2.590
  -3   8   9  1       53.330        2.590
  -2   8   9  1       49.360        1.880
  -1   8   9  1       66.960        2.590
   0   8   9  1      319.630        5.170
   1   8   9  1       99.400        2.240
   2   8   9  1       49.880        1.630
   3   8   9  1       25.720        1.320
   4   8   9  1       77.670        2.410
   5   8   9  1      173.800        5.170
   6   8   9  1        0.520        0.850
  -7   9   9  1        5.520        1.280
  -6   9   9  1       21.400        1.880
  -5   9   9  1       45.040        3.800
  -4   9   9  1       85.600        3.120
  -3   9   9  1       20.710        1.440
  -2   9   9  1      103.200        2.920
  -1   9   9  1       11.400        1.180
   0   9   9  1       62.310        1.880
   1   9   9  1      146.870        2.760
   2   9   9  1       21.920        1.390
   3   9   9  1      112.190        2.920
   4   9   9  1      116.320        2.760
   5   9   9  1       16.230        1.150
   6   9   9  1        0.690        0.690
   7   9   9  1        8.960        1.110
  -7  10   9  1       95.960        1.720
  -6  10   9  1        6.040        1.130
  -5  10   9  1        4.160        0.920
  -4  10   9  1       44.880        2.590
  -3  10   9  1       24.850        1.630
  -2  10   9  1        5.870        0.850
  -1  10   9  1        1.880        0.640
   0  10   9  1        1.880        0.660
   1  10   9  1      231.600        4.160
   2  10   9  1        4.650        0.870
   3  10   9  1      143.760        3.120
   4  10   9  1       38.150        1.880
   5  10   9  1        5.000        0.820
   6  10   9  1       59.880        1.630
   7  10   9  1       42.450        1.600
  -7  11   9  1      289.590        3.630
  -6  11   9  1       13.280        1.390
  -5  11   9  1        3.630        0.920
  -4  11   9  1       57.290        2.760
  -3  11   9  1        4.320        0.870
  -2  11   9  1       19.850        1.720
  -1  11   9  1        1.200        0.710
   0  11   9  1        7.240        1.130
   1  11   9  1        9.670        1.180
   2  11   9  1      464.260        7.240
   3  11   9  1       58.840        2.080
   4  11   9  1      102.870        3.280
   5  11   9  1       88.520        2.080
   6  11   9  1       -0.350        0.710
  -7  12   9  1       -0.160        0.660
  -6  12   9  1        2.240        0.660
  -5  12   9  1       12.950        1.600
  -4  12   9  1       11.910        1.440
  -3  12   9  1      174.310        6.560
  -2  12   9  1       38.320        2.240
  -1  12   9  1       80.760        3.450
   0  12   9  1       14.320        1.580
   1  12   9  1       13.120        1.320
   2  12   9  1        0.000        0.870
   3  12   9  1        1.390        0.870
   4  12   9  1       47.800        1.700
   5  12   9  1        8.450        2.410
   6  12   9  1        7.080        1.060
  -8  13   9  1       25.890        1.180
  -7  13   9  1        1.390        0.690
  -6  13   9  1       -0.160        0.640
  -5  13   9  1       18.810        1.680
  -4  13   9  1        8.630        1.200
  -3  13   9  1        2.240        0.850
  -2  13   9  1       21.240        1.390
  -1  13   9  1        0.000        0.750
   0  13   9  1       24.160        1.530
   1  13   9  1       19.520        1.460
   2  13   9  1        5.690        1.320
   3  13   9  1       21.050        1.390
   4  13   9  1       39.000        1.580
   5  13   9  1       11.730        1.880
   6  13   9  1        0.690        0.730
  -7  14   9  1       16.230        2.410
  -6  14   9  1        0.520        0.690
  -5  14   9  1        3.120        0.750
  -4  14   9  1       32.440        1.420
  -3  14   9  1      166.040        4.480
  -2  14   9  1       41.600        1.880
  -1  14   9  1       22.950        1.580
   0  14   9  1       91.290        3.120
   1  14   9  1        8.800        1.280
   2  14   9  1        6.560        0.990
   3  14   9  1       18.120        1.300
   4  14   9  1       -0.160        0.870
   5  14   9  1        0.870        0.800
  -7  15   9  1       37.960        1.720
  -6  15   9  1       20.360        1.880
  -5  15   9  1        3.450        0.800
  -4  15   9  1       33.130        1.650
  -3  15   9  1        3.280        0.870
  -2  15   9  1        1.040        0.800
  -1  15   9  1        3.280        0.870
   0  15   9  1       32.280        1.650
   1  15   9  1       16.560        1.390
   2  15   9  1        3.450        0.920
   3  15   9  1        0.000        0.800
   4  15   9  1        8.120        1.650
   5  15   9  1       25.030        1.280
  -6  16   9  1        3.450        0.780
  -5  16   9  1       15.530        1.440
  -4  16   9  1        3.800        0.870
  -3  16   9  1       28.480        1.880
  -2  16   9  1       11.210        1.320
  -1  16   9  1       21.920        1.530
   0  16   9  1       19.160        1.510
   1  16   9  1       18.480        1.460
   2  16   9  1        1.390        0.900
   3  16   9  1       25.200        1.550
   4  16   9  1        1.040        0.800
  -6  17   9  1       27.600        1.440
  -5  17   9  1        2.760        0.800
  -4  17   9  1       17.440        1.350
  -3  17   9  1       21.400        1.480
  -2  17   9  1        1.040        0.870
  -1  17   9  1        0.160        0.900
   0  17   9  1       15.530        1.440
   1  17   9  1       46.250        2.080
   2  17   9  1        2.410        0.920
   3  17   9  1       10.200        1.420
  -5  18   9  1       35.720        4.840
  -4  18   9  1       23.810        1.600
  -3  18   9  1        0.350        0.870
  -2  18   9  1        3.450        0.950
  -1  18   9  1       25.560        1.630
   0  18   9  1       16.920        1.460
   1  18   9  1       35.720        1.700
   2  18   9  1       21.400        1.880
  -4  19   9  1       18.120        1.320
  -3  19   9  1        0.160        0.820
  -2  19   9  1       11.400        1.510
  -1  19   9  1        2.080        0.920
   0  19   9  1        3.960        0.990
   1  19   9  1        3.280        1.020
   2  19   9  1       14.840        2.410
  -3  20   9  1        8.630        1.230
  -2  20   9  1        6.040        1.280
  -1  20   9  1       -0.520        0.900
   0  20   9  1        0.870        0.850
  -8   0  10  1       59.720        1.880
  -7   0  10  1        0.690        0.640
  -6   0  10  1      516.550       17.240
  -5   0  10  1        0.520        1.510
  -4   0  10  1       44.710        1.880
  -3   0  10  1      487.560       11.400
  -2   0  10  1     1416.580       31.070
  -1   0  10  1       81.640        2.760
   0   0  10  1     1592.090       37.960
   1   0  10  1     1261.420       31.070
   2   0  10  1       24.520        2.080
   3   0  10  1       95.440        6.040
   4   0  10  1       10.000        1.320
   5   0  10  1      236.280        8.800
  -8   1  10  1       21.750        1.460
  -7   1  10  1      198.120        3.450
  -6   1  10  1      177.760        4.480
  -5   1  10  1        3.630        0.730
  -4   1  10  1       13.470        1.630
  -3   1  10  1      351.550        6.910
  -2   1  10  1      443.720        9.320
  -1   1  10  1      637.190       13.630
   0   1  10  1        5.870        1.150
   1   1  10  1      122.530        4.160
   2   1  10  1       51.250        2.240
   3   1  10  1       60.750        2.080
   4   1  10  1       47.470        2.240
   5   1  10  1      139.790        6.390
  -8   2  10  1      112.520        2.590
  -7   2  10  1       49.360        1.700
  -6   2  10  1      151.880        3.120
  -5   2  10  1      432.830        6.390
  -4   2  10  1        8.280        1.040
  -3   2  10  1      141.870        4.840
  -2   2  10  1      233.680        5.690
  -1   2  10  1       39.000        1.880
   0   2  10  1        2.760        0.870
   1   2  10  1      191.560        5.690
   2   2  10  1       29.850        1.460
   3   2  10  1       83.870        2.410
   4   2  10  1       25.030        1.630
   5   2  10  1        0.520        0.900
  -8   3  10  1       32.110        1.580
  -7   3  10  1      317.720        5.170
  -6   3  10  1       16.560        1.280
  -5   3  10  1       17.770        1.230
  -4   3  10  1      380.200        5.690
  -3   3  10  1      181.200        4.320
  -2   3  10  1       38.840        2.080
  -1   3  10  1      148.070        5.360
   0   3  10  1        5.170        1.060
   1   3  10  1       54.710        3.450
   2   3  10  1        0.350        0.710
   3   3  10  1       14.490        1.320
   4   3  10  1      158.270        3.800
   5   3  10  1       30.030        2.080
   6   3  10  1      204.160        2.760
  -8   4  10  1       10.360        1.630
  -7   4  10  1       78.360        2.240
  -6   4  10  1        0.350        1.060
  -5   4  10  1        4.650        0.820
  -4   4  10  1       68.870        2.760
  -3   4  10  1      723.820       15.200
  -2   4  10  1        1.390        1.150
  -1   4  10  1      147.560        4.840
   0   4  10  1      174.670        5.000
   1   4  10  1       25.030        1.390
   2   4  10  1       21.750        1.880
   3   4  10  1        1.720        0.620
   4   4  10  1        8.280        1.580
   5   4  10  1       49.710        1.880
   6   4  10  1        2.590        0.690
  -7   5  10  1       59.550        2.080
  -6   5  10  1       47.470        2.590
  -5   5  10  1      332.560        5.170
  -4   5  10  1       61.790        1.880
  -3   5  10  1      148.760        3.280
  -2   5  10  1       10.880        1.460
  -1   5  10  1       32.280        2.080
   0   5  10  1      173.110        3.630
   1   5  10  1       50.230        1.880
   2   5  10  1       46.250        1.720
   3   5  10  1       13.120        1.200
   4   5  10  1       21.570        1.320
   5   5  10  1       81.470        2.410
   6   5  10  1        1.390        0.660
  -7   6  10  1       40.040        2.080
  -6   6  10  1      158.960        5.170
  -5   6  10  1       76.280        2.410
  -4   6  10  1      874.830       25.890
  -3   6  10  1      348.790        5.690
  -2   6  10  1       86.990        2.590
  -1   6  10  1      568.150        7.590
   0   6  10  1        4.160        0.870
   1   6  10  1        2.760        0.850
   2   6  10  1      191.400        3.280
   3   6  10  1      147.040        2.410
   4   6  10  1       90.090        2.410
   5   6  10  1       41.760        1.720
   6   6  10  1       17.080        1.130
  -7   7  10  1      274.400        5.690
  -6   7  10  1        2.080        0.780
  -5   7  10  1      375.720        5.360
  -4   7  10  1       56.270        1.880
  -3   7  10  1       42.800        2.080
  -2   7  10  1       11.210        1.180
  -1   7  10  1      128.750        3.960
   0   7  10  1       32.440        1.600
   1   7  10  1       10.880        1.110
   2   7  10  1        0.870        0.660
   3   7  10  1        1.390        0.690
   4   7  10  1       38.670        1.720
   5   7  10  1      115.630        2.080
   6   7  10  1       17.080        1.130
  -7   8  10  1       40.210        2.080
  -6   8  10  1       68.160        2.920
  -5   8  10  1       53.000        2.240
  -4   8  10  1       51.080        2.760
  -3   8  10  1       12.950        1.060
  -2   8  10  1      102.170        3.280
  -1   8  10  1        5.690        0.920
   0   8  10  1       52.290        2.590
   1   8  10  1        0.160        0.620
   2   8  10  1        4.840        0.870
   3   8  10  1        0.350        0.690
   4   8  10  1        0.520        0.820
   5   8  10  1        0.350        0.690
   6   8  10  1        0.160        0.800
   7   8  10  1        6.730        0.950
  -7   9  10  1        0.870        0.590
  -6   9  10  1        1.200        0.870
  -5   9  10  1        4.840        0.990
  -4   9  10  1       18.990        1.390
  -3   9  10  1      147.720        4.650
  -2   9  10  1      141.680        3.630
  -1   9  10  1       72.150        2.240
   0   9  10  1       16.750        1.510
   1   9  10  1       47.970        2.240
   2   9  10  1      100.440        2.760
   3   9  10  1       18.990        1.550
   4   9  10  1      154.470        3.280
   5   9  10  1       98.200        2.080
   6   9  10  1        2.410        0.730
   7   9  10  1        0.350        0.950
  -7  10  10  1        1.880        0.640
  -6  10  10  1       11.400        1.280
  -5  10  10  1        4.840        1.040
  -4  10  10  1      122.710        3.450
  -3  10  10  1       20.030        1.280
  -2  10  10  1       61.280        2.590
  -1  10  10  1        0.350        0.640
   0  10  10  1      151.880        3.280
   1  10  10  1      202.440        4.160
   2  10  10  1       12.440        1.460
   3  10  10  1        7.240        1.390
   4  10  10  1       13.280        1.200
   5  10  10  1       26.760        1.880
   6  10  10  1        0.160        0.730
  -7  11  10  1        2.240        0.690
  -6  11  10  1       73.360        6.040
  -5  11  10  1       82.320        4.480
  -4  11  10  1       13.810        1.420
  -3  11  10  1       64.040        2.590
  -2  11  10  1        0.520        0.690
  -1  11  10  1        1.880        0.730
   0  11  10  1      125.640        2.760
   1  11  10  1       38.840        1.720
   2  11  10  1       55.570        2.410
   3  11  10  1        7.080        1.180
   4  11  10  1       45.720        1.510
   5  11  10  1       40.720        1.600
   6  11  10  1        0.160        0.730
  -8  12  10  1        1.390        0.660
  -7  12  10  1       -0.350        0.690
  -6  12  10  1       28.640        1.200
  -5  12  10  1      108.720        4.160
  -4  12  10  1      205.390        3.960
  -3  12  10  1       77.830        3.800
  -2  12  10  1       54.200        2.240
  -1  12  10  1       23.990        1.510
   0  12  10  1      275.440        5.520
   1  12  10  1      283.720        4.650
   2  12  10  1        8.450        1.580
   3  12  10  1      116.160        2.590
   4  12  10  1       43.840        1.680
   5  12  10  1        9.670        4.320
   6  12  10  1        1.200        0.730
  -8  13  10  1        2.080        0.690
  -7  13  10  1        4.650        0.730
  -6  13  10  1        0.350        0.690
  -5  13  10  1       86.470        1.880
  -4  13  10  1      152.040        5.690
  -3  13  10  1      345.350        9.490
  -2  13  10  1       32.440        1.720
  -1  13  10  1        0.690        0.850
   0  13  10  1        4.650        1.080
   1  13  10  1      106.670        3.280
   2  13  10  1        6.390        0.990
   3  13  10  1       35.030        1.510
   4  13  10  1       79.400        2.080
   5  13  10  1        2.240        1.180
  -7  14  10  1       15.530        1.580
  -6  14  10  1       34.170        3.800
  -5  14  10  1       25.560        1.630
  -4  14  10  1      223.320        9.160
  -3  14  10  1      105.440        3.120
  -2  14  10  1        1.550        0.870
  -1  14  10  1        1.880        0.900
   0  14  10  1       25.360        1.700
   1  14  10  1       17.950        1.350
   2  14  10  1        0.000        0.820
   3  14  10  1        8.800        1.180
   4  14  10  1       23.810        2.240
   5  14  10  1        8.450        1.180
  -7  15  10  1       25.560        2.410
  -6  15  10  1       88.030        6.390
  -5  15  10  1      218.150        3.450
  -4  15  10  1       99.760        2.410
  -3  15  10  1       29.520        1.880
  -2  15  10  1        1.200        0.850
  -1  15  10  1        4.320        0.920
   0  15  10  1      140.150        3.960
   1  15  10  1        1.550        0.870
   2  15  10  1       25.360        1.510
   3  15  10  1        0.690        0.800
   4  15  10  1        5.690        0.920
  -6  16  10  1        0.000        0.690
  -5  16  10  1       35.890        1.480
  -4  16  10  1      218.150        4.840
  -3  16  10  1        1.880        0.870
  -2  16  10  1       16.750        1.390
  -1  16  10  1       71.630        3.630
   0  16  10  1       50.750        1.880
   1  16  10  1        6.730        1.130
   2  16  10  1       12.950        1.350
   3  16  10  1       20.200        1.650
  -5  17  10  1        4.480        0.820
  -4  17  10  1        8.450        1.150
  -3  17  10  1        3.800        0.920
  -2  17  10  1       98.550        2.920
  -1  17  10  1       31.070        2.080
   0  17  10  1        0.160        0.900
   1  17  10  1        7.080        1.200
   2  17  10  1       10.360        1.320
   3  17  10  1       10.200        1.320
  -4  18  10  1        2.240        0.870
  -3  18  10  1       88.720        2.240
  -2  18  10  1       40.040        2.590
  -1  18  10  1       13.470        1.420
   0  18  10  1        1.550        0.950
   1  18  10  1        3.280        0.970
   2  18  10  1       23.120        1.580
  -4  19  10  1        3.960        0.990
  -3  19  10  1        0.160        0.850
  -2  19  10  1        0.160        0.870
  -1  19  10  1       44.710        2.410
   0  19  10  1        2.410        1.060
   1  19  10  1        0.520        0.870
  -1  20  10  1        4.160        0.900
  -8   1  11  1      124.960        2.920
  -7   1  11  1       38.150        1.630
  -6   1  11  1       86.640        7.760
  -5   1  11  1      147.560        2.760
  -4   1  11  1       41.600        1.630
  -3   1  11  1       43.150        2.080
  -2   1  11  1      146.870        4.320
  -1   1  11  1       11.400        1.460
   0   1  11  1       37.630        2.240
   1   1  11  1       -0.160        0.590
   2   1  11  1       -0.160        0.640
   3   1  11  1       13.630        1.390
   4   1  11  1      132.200        3.630
   5   1  11  1       50.040        2.410
   6   1  11  1        6.560        0.970
  -8   2  11  1      161.360        3.450
  -7   2  11  1        6.910        1.040
  -6   2  11  1      145.150        2.920
  -5   2  11  1        4.160        0.800
  -4   2  11  1      443.030        6.390
  -3   2  11  1       30.720        1.720
  -2   2  11  1      465.120       10.710
  -1   2  11  1      103.560        3.800
   0   2  11  1       56.960        2.410
   1   2  11  1        1.200        0.690
   2   2  11  1      371.400        6.390
   3   2  11  1        1.880        0.870
   4   2  11  1      186.910        4.320
   5   2  11  1       81.470        2.590
   6   2  11  1       15.880        1.060
  -8   3  11  1        3.120        0.920
  -7   3  11  1      244.200        4.480
  -6   3  11  1        0.350        0.730
  -5   3  11  1      467.710        6.730
  -4   3  11  1       81.470        2.240
  -3   3  11  1      851.540       12.240
  -2   3  11  1        0.350        0.820
  -1   3  11  1      432.320       10.000
   0   3  11  1      231.430        4.840
   1   3  11  1      453.550        6.560
   2   3  11  1      360.710        4.840
   3   3  11  1      381.070        9.320
   4   3  11  1       50.920        1.880
   5   3  11  1      117.710        3.120
   6   3  11  1      102.520        1.880
  -7   4  11  1       28.830        2.240
  -6   4  11  1      123.240        2.920
  -5   4  11  1       26.570        1.300
  -4   4  11  1      185.710        4.160
  -3   4  11  1       84.400        2.410
  -2   4  11  1      419.550        5.690
  -1   4  11  1      309.960        6.560
   0   4  11  1      269.590        4.480
   1   4  11  1      668.260        9.840
   2   4  11  1      283.040        3.960
   3   4  11  1       51.430        1.720
   4   4  11  1        7.930        1.180
   5   4  11  1        7.240        1.320
   6   4  11  1       19.520        1.150
  -7   5  11  1        1.040        1.580
  -6   5  11  1       41.600        1.680
  -5   5  11  1       37.280        1.880
  -4   5  11  1      393.150       14.670
  -3   5  11  1      645.120       14.160
  -2   5  11  1      246.440        5.000
  -1   5  11  1        1.390        0.800
   0   5  11  1        9.160        1.110
   1   5  11  1        6.730        0.970
   2   5  11  1       46.760        1.480
   3   5  11  1      239.720        3.960
   4   5  11  1       48.680        1.720
   5   5  11  1       91.640        1.880
   6   5  11  1        4.320        0.730
  -7   6  11  1       11.210        1.440
  -6   6  11  1       51.600        3.120
  -5   6  11  1        6.910        0.970
  -4   6  11  1       63.350        2.760
  -3   6  11  1        0.350        0.690
  -2   6  11  1      121.510        2.920
  -1   6  11  1       88.880        2.590
   0   6  11  1        6.560        1.040
   1   6  11  1      483.590        6.910
   2   6  11  1      154.990        2.590
   3   6  11  1        7.080        0.970
   4   6  11  1        4.650        0.990
   5   6  11  1        3.630        0.730
   6   6  11  1       13.120        1.110
  -7   7  11  1       37.800        2.240
  -6   7  11  1       21.570        1.440
  -5   7  11  1       63.350        3.120
  -4   7  11  1      340.160       10.000
  -3   7  11  1       28.480        1.580
  -2   7  11  1       37.280        1.580
  -1   7  11  1      104.760        3.800
   0   7  11  1       50.040        1.600
   1   7  11  1        3.630        0.710
   2   7  11  1       95.600        2.410
   3   7  11  1       42.280        1.510
   4   7  11  1       70.590        2.080
   6   7  11  1       10.710        1.060
   7   7  11  1       13.280        0.970
  -7   8  11  1       63.000        2.590
  -6   8  11  1       34.870        2.240
  -5   8  11  1        0.350        0.710
  -4   8  11  1       18.640        1.580
  -3   8  11  1        0.350        0.620
  -2   8  11  1       65.400        2.410
  -1   8  11  1       32.610        1.720
   0   8  11  1     1520.130       34.520
   1   8  11  1       26.760        1.550
   2   8  11  1        1.390        0.780
   3   8  11  1      189.510        4.480
   4   8  11  1        1.200        0.870
   5   8  11  1       18.480        1.200
   6   8  11  1       18.480        1.320
   7   8  11  1       87.320        1.880
  -7   9  11  1       49.190        1.370
  -6   9  11  1        0.160        0.780
  -5   9  11  1      106.480        5.870
  -4   9  11  1       39.350        2.410
  -3   9  11  1      186.230        4.650
  -2   9  11  1      273.550        5.170
  -1   9  11  1      709.670       11.400
   0   9  11  1       26.400        1.350
   1   9  11  1      310.150        4.840
   2   9  11  1        4.320        0.870
   3   9  11  1       70.920        1.880
   4   9  11  1      276.480        3.800
   5   9  11  1       36.760        1.460
   6   9  11  1       45.040        1.460
  -7  10  11  1       80.240        1.700
  -6  10  11  1       50.040        2.760
  -5  10  11  1       35.720        2.590
  -4  10  11  1       81.280        3.960
  -3  10  11  1        0.350        0.690
  -2  10  11  1       56.960        2.240
  -1  10  11  1      104.070        3.280
   0  10  11  1      191.400        4.160
   1  10  11  1      164.830        4.160
   2  10  11  1        5.690        1.150
   3  10  11  1        7.930        1.390
   4  10  11  1       52.470        1.700
   5  10  11  1       25.200        1.880
   6  10  11  1        6.200        1.150
  -7  11  11  1       55.920        1.510
  -6  11  11  1       51.430        5.870
  -5  11  11  1      211.240        5.520
  -4  11  11  1       16.920        1.320
  -3  11  11  1       24.320        1.680
  -2  11  11  1       15.710        1.250
  -1  11  11  1       98.200        2.760
   0  11  11  1       12.440        1.280
   1  11  11  1       40.910        1.720
   2  11  11  1        4.160        1.130
   3  11  11  1       21.400        1.720
   4  11  11  1        5.690        1.350
   5  11  11  1       90.950        3.960
   6  11  11  1       32.800        1.420
  -8  12  11  1       87.510        1.720
  -7  12  11  1        1.040        0.640
  -6  12  11  1       19.320        3.120
  -5  12  11  1        0.160        0.660
  -4  12  11  1       72.480        3.800
  -3  12  11  1       34.170        2.240
  -2  12  11  1       67.120        2.760
  -1  12  11  1      189.840        4.480
   0  12  11  1       63.510        2.240
   1  12  11  1       15.880        2.080
   2  12  11  1       26.400        1.720
   3  12  11  1       36.930        1.880
   4  12  11  1       50.750        2.080
   5  12  11  1       56.790        1.700
  -8  13  11  1        1.200        0.690
  -7  13  11  1        0.160        0.640
  -6  13  11  1        2.080        0.730
  -5  13  11  1        0.000        0.710
  -4  13  11  1        8.800        1.180
  -3  13  11  1       10.360        1.390
  -2  13  11  1       20.880        1.480
  -1  13  11  1       76.120        3.630
   0  13  11  1        6.730        1.600
   1  13  11  1       28.830        1.880
   2  13  11  1        4.840        1.110
   3  13  11  1        1.880        0.950
   4  13  11  1       39.880        1.650
   5  13  11  1       -0.160        0.780
  -7  14  11  1       24.160        2.080
  -6  14  11  1       33.840        1.350
  -5  14  11  1       11.730        1.300
  -4  14  11  1       79.560        2.590
  -3  14  11  1       47.470        1.720
  -2  14  11  1       41.430        2.080
  -1  14  11  1       78.710        2.920
   0  14  11  1       22.270        1.880
   1  14  11  1        2.080        0.900
   2  14  11  1       64.720        1.880
   3  14  11  1        1.040        1.060
   4  14  11  1       69.890        1.880
  -7  15  11  1       63.350        5.000
  -6  15  11  1        0.520        0.710
  -5  15  11  1      148.600        2.760
  -4  15  11  1       44.190        1.650
  -3  15  11  1       24.160        1.480
  -2  15  11  1        1.390        0.850
  -1  15  11  1       72.830        2.410
   0  15  11  1        6.560        1.130
   1  15  11  1       73.520        2.080
   2  15  11  1       19.160        1.880
   3  15  11  1       14.320        1.280
   4  15  11  1       -0.160        0.800
  -6  16  11  1        6.390        1.060
  -5  16  11  1       33.840        1.700
  -4  16  11  1       25.030        1.510
  -3  16  11  1       20.880        1.440
  -2  16  11  1       41.250        1.700
  -1  16  11  1        1.550        0.920
   0  16  11  1       90.790        3.800
   1  16  11  1        0.160        0.920
   2  16  11  1       12.080        1.600
   3  16  11  1        7.590        1.180
  -5  17  11  1       -0.350        0.710
  -4  17  11  1       85.240        2.410
  -3  17  11  1       72.480        2.920
  -2  17  11  1        3.800        0.950
  -1  17  11  1      119.430        2.760
   0  17  11  1        3.630        0.990
   1  17  11  1       48.680        2.240
   2  17  11  1        3.280        0.920
   3  17  11  1       14.320        1.280
  -4  18  11  1       21.920        2.080
  -3  18  11  1        2.410        0.920
  -2  18  11  1       43.150        2.760
  -1  18  11  1        9.670        1.390
   0  18  11  1      294.950        4.650
   1  18  11  1       37.630        1.650
   2  18  11  1        6.560        1.150
  -3  19  11  1        0.870        0.990
  -2  19  11  1       17.770        1.700
  -1  19  11  1       23.640        1.650
   0  19  11  1       -0.350        0.900
   1  19  11  1        3.960        1.020
  -8   0  12  1       33.130        1.720
  -7   0  12  1      136.680        3.120
  -6   0  12  1        0.160        0.800
  -5   0  12  1       28.830        1.460
  -4   0  12  1       73.690        3.120
  -3   0  12  1       25.200        1.440
  -2   0  12  1      340.350        5.520
  -1   0  12  1       80.080        2.080
   0   0  12  1     1706.360       39.680
   1   0  12  1      142.040        3.800
   2   0  12  1      482.030        5.520
   3   0  12  1       50.750        3.120
   4   0  12  1       37.960        2.080
   5   0  12  1      129.080        3.960
   6   0  12  1      293.390        3.960
  -8   1  12  1        8.800        1.230
  -7   1  12  1       34.170        1.880
  -6   1  12  1      132.360        2.920
  -5   1  12  1      296.670        4.320
  -4   1  12  1       11.560        1.180
  -3   1  12  1      195.710        3.450
  -2   1  12  1       22.950        1.320
  -1   1  12  1      181.390        3.280
   0   1  12  1       82.480        2.760
   1   1  12  1      299.950        6.730
   2   1  12  1       95.960        4.160
   3   1  12  1        1.720        0.920
   4   1  12  1      155.320        4.160
   5   1  12  1        1.200        0.990
   6   1  12  1       63.000        1.880
  -8   2  12  1       54.030        2.080
  -7   2  12  1      109.590        2.920
  -6   2  12  1       75.760        3.280
  -5   2  12  1       11.910        1.320
  -4   2  12  1      116.490        2.590
  -3   2  12  1        0.690        0.690
  -2   2  12  1        0.520        0.660
  -1   2  12  1        3.120        0.730
   0   2  12  1       25.890        1.480
   1   2  12  1       62.310        2.410
   2   2  12  1        0.000        0.690
   3   2  12  1      112.520        2.760
   4   2  12  1       44.710        2.080
   5   2  12  1      140.480        2.240
   6   2  12  1       15.360        1.130
  -7   3  12  1       85.950        3.120
  -6   3  12  1      169.120        3.630
  -5   3  12  1       16.040        1.130
  -4   3  12  1      543.300        7.760
  -3   3  12  1        6.390        0.950
  -2   3  12  1        9.320        1.150
  -1   3  12  1       40.210        1.720
   0   3  12  1       12.080        1.510
   1   3  12  1      158.600        2.920
   2   3  12  1       37.630        1.530
   3   3  12  1       87.840        2.590
   4   3  12  1        9.160        1.420
   5   3  12  1       53.000        1.460
   6   3  12  1       18.640        1.150
  -7   4  12  1        0.520        0.920
  -6   4  12  1       10.000        1.230
  -5   4  12  1       32.110        1.700
  -4   4  12  1        3.280        0.780
  -3   4  12  1       59.880        2.410
  -2   4  12  1       95.800        2.590
  -1   4  12  1      137.200        3.450
   0   4  12  1        5.870        0.870
   1   4  12  1       34.680        1.720
   2   4  12  1       20.710        1.880
   3   4  12  1       97.000        2.590
   4   4  12  1        5.520        1.880
   5   4  12  1       80.600        1.720
   6   4  12  1       27.600        1.250
  -7   5  12  1        0.870        0.950
  -6   5  12  1       19.320        1.580
  -5   5  12  1      183.800        5.000
  -4   5  12  1        0.870        0.750
  -3   5  12  1       12.240        1.250
  -2   5  12  1        1.390        0.710
  -1   5  12  1       42.970        1.880
   0   5  12  1        2.590        0.750
   1   5  12  1       28.480        1.280
   2   5  12  1       61.080        2.240
   3   5  12  1      122.530        2.410
   4   5  12  1        0.350        1.040
   5   5  12  1       60.920        1.600
   6   5  12  1        3.960        0.750
  -7   6  12  1       35.390        2.410
  -6   6  12  1      132.890        4.320
  -5   6  12  1       18.480        1.280
  -4   6  12  1      131.520        4.650
  -3   6  12  1        0.350        0.620
  -2   6  12  1      257.670        4.650
  -1   6  12  1      101.840        3.120
   0   6  12  1        2.920        0.690
   1   6  12  1       17.950        1.150
   2   6  12  1      155.840        2.760
   3   6  12  1        0.870        0.710
   4   6  12  1      521.900       11.560
   5   6  12  1       42.280        1.440
   6   6  12  1       32.440        1.320
  -7   7  12  1        0.520        0.850
  -6   7  12  1       24.520        1.480
  -5   7  12  1       82.680        2.920
  -4   7  12  1       27.960        1.460
  -3   7  12  1       12.080        1.130
  -2   7  12  1        3.960        0.730
  -1   7  12  1        2.410        0.730
   0   7  12  1       48.680        1.700
   1   7  12  1       45.560        1.630
   2   7  12  1        9.670        1.180
   3   7  12  1        5.000        0.870
   4   7  12  1       10.000        1.320
   5   7  12  1       58.160        1.630
   6   7  12  1       10.000        1.020
  -7   8  12  1        9.490        0.920
  -6   8  12  1       29.160        2.410
  -5   8  12  1       25.030        1.600
  -4   8  12  1       12.240        1.130
  -3   8  12  1       16.920        1.250
  -2   8  12  1        0.350        0.660
  -1   8  12  1       10.520        1.130
   0   8  12  1        5.870        0.990
   1   8  12  1        0.000        0.690
   2   8  12  1        3.960        0.850
   3   8  12  1        2.760        0.850
   4   8  12  1        1.040        0.730
   5   8  12  1       12.950        1.130
   6   8  12  1       -0.800        0.800
  -7   9  12  1        3.800        0.690
  -6   9  12  1        0.520        0.820
  -5   9  12  1       67.320        3.280
  -4   9  12  1       61.280        2.590
  -3   9  12  1      133.070        3.960
  -2   9  12  1        3.120        0.780
  -1   9  12  1      191.230        5.360
   0   9  12  1       55.920        2.080
   1   9  12  1       68.870        2.240
   2   9  12  1        0.690        0.800
   3   9  12  1       53.840        1.720
   4   9  12  1      102.680        2.590
   5   9  12  1        0.160        0.870
   6   9  12  1       16.750        1.130
  -7  10  12  1       22.950        1.180
  -6  10  12  1        0.160        0.620
  -5  10  12  1        3.280        0.920
  -4  10  12  1        4.650        0.990
  -3  10  12  1        7.080        1.060
  -2  10  12  1       15.010        1.320
  -1  10  12  1       32.280        1.720
   0  10  12  1      246.110        5.170
   1  10  12  1       34.170        2.240
   2  10  12  1       39.880        2.080
   3  10  12  1       12.770        1.460
   4  10  12  1       40.040        2.410
   5  10  12  1        2.410        0.780
   6  10  12  1       43.840        1.630
  -8  11  12  1        0.520        0.690
  -7  11  12  1        0.520        0.690
  -6  11  12  1       36.400        3.280
  -5  11  12  1      133.240        6.910
  -4  11  12  1        4.840        0.970
  -3  11  12  1       17.600        1.440
  -2  11  12  1        1.390        0.780
  -1  11  12  1       54.530        1.880
   0  11  12  1        0.350        0.820
   1  11  12  1       12.600        1.550
   2  11  12  1       85.950        3.630
   3  11  12  1       86.800        2.410
   4  11  12  1        1.040        0.800
   5  11  12  1       21.750        2.920
  -8  12  12  1       48.490        1.420
  -7  12  12  1       14.840        1.060
  -6  12  12  1       25.560        1.370
  -5  12  12  1        5.000        0.800
  -4  12  12  1      103.390        5.520
  -3  12  12  1       23.810        1.550
  -2  12  12  1       36.930        2.080
  -1  12  12  1       26.760        2.240
   0  12  12  1      219.190        5.690
   1  12  12  1       65.240        2.590
   2  12  12  1       60.750        1.880
   3  12  12  1      142.720        2.920
   4  12  12  1       63.000        2.080
   5  12  12  1       20.530        1.370
  -7  13  12  1       53.160        2.760
  -6  13  12  1       37.110        1.390
  -5  13  12  1        1.880        1.020
  -4  13  12  1      274.230        4.650
  -3  13  12  1        8.630        1.180
  -2  13  12  1       20.200        1.600
  -1  13  12  1       39.520        2.590
   0  13  12  1        0.160        1.060
   1  13  12  1       13.810        1.530
   2  13  12  1       27.090        1.530
   3  13  12  1      115.120        2.410
   4  13  12  1       17.600        2.240
   5  13  12  1        2.240        0.850
  -7  14  12  1        6.910        0.990
  -6  14  12  1        4.480        0.800
  -5  14  12  1        0.520        0.730
  -4  14  12  1        9.160        1.150
  -3  14  12  1       22.270        1.440
  -2  14  12  1        2.920        0.900
  -1  14  12  1       10.200        1.700
   0  14  12  1        2.080        1.300
   1  14  12  1        7.430        1.200
   2  14  12  1        2.080        0.920
   3  14  12  1       48.160        1.720
   4  14  12  1       51.760        2.080
  -6  15  12  1       28.310        1.880
  -5  15  12  1      239.550        3.800
  -4  15  12  1        3.280        0.870
  -3  15  12  1        1.550        0.870
  -2  15  12  1        4.840        0.990
  -1  15  12  1        6.910        1.130
   0  15  12  1        9.160        1.720
   1  15  12  1        7.760        1.250
   2  15  12  1       60.750        2.410
   3  15  12  1      102.680        2.240
  -6  16  12  1       21.050        2.080
  -5  16  12  1        4.320        0.800
  -4  16  12  1       18.480        1.350
  -3  16  12  1        8.450        1.200
  -2  16  12  1        8.450        1.250
  -1  16  12  1       13.810        1.510
   0  16  12  1       29.350        1.650
   1  16  12  1        9.160        1.580
   2  16  12  1        3.450        0.970
   3  16  12  1        0.160        0.780
  -5  17  12  1        5.870        0.920
  -4  17  12  1        8.450        1.150
  -3  17  12  1       46.080        1.880
  -2  17  12  1        8.280        1.320
  -1  17  12  1       25.360        1.580
   0  17  12  1       20.880        1.510
   1  17  12  1       36.400        1.880
   2  17  12  1       14.840        1.350
  -4  18  12  1        2.760        0.920
  -3  18  12  1        8.120        1.230
  -2  18  12  1       17.950        1.440
  -1  18  12  1       10.000        1.580
   0  18  12  1        2.590        0.950
   1  18  12  1        7.430        1.420
  -2  19  12  1        0.160        0.900
  -1  19  12  1        7.080        1.510
  -7   1  13  1       74.560        2.410
  -6   1  13  1        0.870        0.780
  -5   1  13  1        0.520        0.640
  -4   1  13  1      176.040        4.480
  -3   1  13  1      194.680        3.800
  -2   1  13  1       33.840        1.440
  -1   1  13  1      696.380       10.360
   0   1  13  1       20.030        1.350
   1   1  13  1       28.130        1.880
   2   1  13  1        3.120        0.900
   3   1  13  1       67.480        2.760
   4   1  13  1        3.280        1.180
   5   1  13  1        2.760        0.800
   6   1  13  1        3.630        0.820
  -7   2  13  1       40.040        2.080
  -6   2  13  1        0.160        0.660
  -5   2  13  1      270.960        4.160
  -4   2  13  1       13.470        1.080
  -3   2  13  1       14.490        1.230
  -2   2  13  1       22.950        1.370
  -1   2  13  1       85.080        2.080
   0   2  13  1      169.120        4.650
   1   2  13  1        1.390        0.690
   2   2  13  1       17.600        2.080
   3   2  13  1       92.160        2.590
   4   2  13  1      122.530        3.450
   5   2  13  1       18.480        1.440
   6   2  13  1        1.880        0.730
  -7   3  13  1        3.800        1.250
  -6   3  13  1       68.360        1.720
  -5   3  13  1       17.950        1.200
  -4   3  13  1       35.210        1.390
  -3   3  13  1       25.200        1.510
  -2   3  13  1       34.000        1.880
  -1   3  13  1       46.760        2.080
   0   3  13  1        9.490        1.180
   1   3  13  1       57.470        2.410
   2   3  13  1        0.350        0.710
   3   3  13  1       20.030        1.530
   4   3  13  1        0.690        1.440
   5   3  13  1       67.480        1.700
   6   3  13  1       14.160        1.130
  -7   4  13  1       31.600        1.880
  -6   4  13  1      252.480        6.040
  -5   4  13  1       41.760        1.720
  -4   4  13  1       14.320        1.130
  -3   4  13  1       37.800        1.420
  -2   4  13  1      255.430        4.840
  -1   4  13  1       15.200        1.320
   0   4  13  1        3.280        0.750
   1   4  13  1       48.490        2.080
   2   4  13  1        4.840        0.870
   3   4  13  1       78.870        2.240
   4   4  13  1       41.080        2.080
   5   4  13  1       11.040        1.130
   6   4  13  1        0.520        0.710
  -7   5  13  1      153.950        3.960
  -6   5  13  1      201.400        3.960
  -5   5  13  1      320.670        6.560
  -4   5  13  1       32.440        1.370
  -3   5  13  1        4.840        0.800
  -2   5  13  1      212.630        4.480
  -1   5  13  1       97.350        2.410
   0   5  13  1      311.680        5.520
   1   5  13  1       67.320        1.880
   2   5  13  1        0.000        0.710
   3   5  13  1       13.630        1.280
   4   5  13  1       51.430        2.080
   5   5  13  1        2.080        0.750
   6   5  13  1        1.720        0.730
  -7   6  13  1        2.080        0.900
  -6   6  13  1       20.360        1.530
  -5   6  13  1       64.200        2.590
  -4   6  13  1      201.590        4.840
  -3   6  13  1       92.510        2.410
  -2   6  13  1       44.710        1.510
  -1   6  13  1        3.120        0.690
   0   6  13  1        1.040        0.640
   1   6  13  1       22.080        1.370
   2   6  13  1       41.080        1.720
   3   6  13  1       11.910        1.300
   4   6  13  1        3.960        0.800
   5   6  13  1        7.930        1.130
   6   6  13  1        7.080        1.060
  -7   7  13  1        5.360        0.730
  -6   7  13  1        2.410        0.870
  -5   7  13  1      274.230        5.360
  -4   7  13  1       28.640        1.720
  -3   7  13  1      139.280        3.280
  -2   7  13  1       77.480        2.410
  -1   7  13  1      130.310        3.630
   0   7  13  1        0.520        0.660
   1   7  13  1      122.200        2.760
   2   7  13  1        7.930        1.150
   3   7  13  1       17.600        1.350
   4   7  13  1        1.720        0.750
   5   7  13  1      110.280        2.240
   6   7  13  1       54.710        1.510
  -7   8  13  1        6.560        0.970
  -6   8  13  1        1.550        0.850
  -5   8  13  1      140.150        7.760
  -4   8  13  1       53.160        1.880
  -3   8  13  1      176.200        4.840
  -2   8  13  1       26.570        1.580
  -1   8  13  1       32.440        1.510
   0   8  13  1      175.510        3.450
   1   8  13  1        0.160        0.710
   2   8  13  1       16.750        1.420
   3   8  13  1       83.870        3.120
   5   8  13  1        1.040        0.730
   6   8  13  1        3.280        0.730
  -7   9  13  1       15.200        1.060
  -6   9  13  1        1.880        0.640
  -5   9  13  1       53.000        2.240
  -4   9  13  1        3.800        1.250
  -3   9  13  1       15.360        1.460
  -2   9  13  1       66.110        2.410
  -1   9  13  1      238.680        5.520
   0   9  13  1       12.950        1.350
   1   9  13  1        5.170        0.920
   2   9  13  1        1.390        0.870
   3   9  13  1       19.520        1.720
   4   9  13  1        1.550        0.780
   5   9  13  1        0.870        0.900
   6   9  13  1       41.250        1.440
  -8  10  13  1        6.040        0.900
  -7  10  13  1       25.720        2.410
  -6  10  13  1        4.320        1.720
  -5  10  13  1        2.240        0.870
  -4  10  13  1      344.670        7.760
  -3  10  13  1      135.640        4.160
  -2  10  13  1       15.530        1.580
  -1  10  13  1       10.710        1.350
   0  10  13  1       72.150        2.920
   1  10  13  1       25.200        2.080
   2  10  13  1       64.880        2.240
   3  10  13  1       22.440        1.390
   4  10  13  1        1.720        0.820
   5  10  13  1       14.840        1.200
  -8  11  13  1       27.790        1.150
  -7  11  13  1       15.880        1.060
  -6  11  13  1        2.760        0.730
  -5  11  13  1        8.630        1.440
  -4  11  13  1      136.000        4.650
  -3  11  13  1      229.200        7.430
  -2  11  13  1      195.360        5.360
  -1  11  13  1       97.520        3.120
   0  11  13  1      102.680        4.160
   1  11  13  1       27.600        1.720
   2  11  13  1        1.390        0.850
   3  11  13  1       24.160        1.880
   4  11  13  1       11.040        2.240
   5  11  13  1        8.280        1.320
  -8  12  13  1       22.790        1.110
  -7  12  13  1       13.470        1.230
  -6  12  13  1       15.360        1.110
  -5  12  13  1        0.870        0.750
  -4  12  13  1       37.110        2.760
  -3  12  13  1       19.680        2.080
  -2  12  13  1       34.870        2.410
  -1  12  13  1        7.240        1.230
   0  12  13  1        0.160        0.970
   1  12  13  1       14.490        1.650
   2  12  13  1        0.690        0.870
   3  12  13  1       28.640        1.880
   4  12  13  1       43.840        2.410
  -7  13  13  1        2.590        0.870
  -6  13  13  1        1.040        1.110
  -5  13  13  1        2.920        0.800
  -4  13  13  1       13.470        1.230
  -3  13  13  1        1.390        0.870
  -2  13  13  1        1.550        0.870
  -1  13  13  1       73.870        2.080
   0  13  13  1        3.450        0.990
   1  13  13  1        7.760        1.300
   2  13  13  1        0.870        0.900
   3  13  13  1       11.210        1.320
   4  13  13  1        0.690        0.870
  -7  14  13  1        2.590        1.480
  -6  14  13  1       34.680        1.510
  -5  14  13  1       53.680        1.700
  -4  14  13  1        4.650        0.900
  -3  14  13  1        0.520        0.850
  -2  14  13  1        9.490        1.250
  -1  14  13  1       29.680        1.720
   0  14  13  1       10.880        1.420
   1  14  13  1        2.240        0.970
   2  14  13  1        0.160        0.870
   3  14  13  1       32.440        1.720
  -6  15  13  1       -0.160        0.870
  -5  15  13  1       16.560        1.180
  -4  15  13  1       30.030        1.510
  -3  15  13  1        2.590        0.900
  -2  15  13  1       10.360        1.300
  -1  15  13  1       14.840        1.420
   0  15  13  1       14.840        1.510
   1  15  13  1        5.360        1.040
   2  15  13  1        0.690        0.870
   3  15  13  1        0.160        0.800
  -5  16  13  1       -0.160        1.720
  -4  16  13  1       63.000        1.880
  -3  16  13  1        5.690        1.060
  -2  16  13  1       23.280        1.880
  -1  16  13  1        0.520        0.950
   0  16  13  1       14.160        1.460
   1  16  13  1        1.200        0.900
   2  16  13  1       19.850        1.440
  -4  17  13  1        5.170        0.950
  -3  17  13  1       18.810        2.080
  -2  17  13  1        1.390        0.970
  -1  17  13  1       17.600        1.510
   0  17  13  1       11.730        1.420
   1  17  13  1       17.950        1.680
   2  17  13  1        1.720        0.820
  -3  18  13  1       17.240        1.720
  -2  18  13  1        3.120        0.990
  -1  18  13  1        9.670        2.080
   0  18  13  1       44.000        1.880
  -7   0  14  1       10.360        1.440
  -6   0  14  1      239.720        3.630
  -5   0  14  1        0.160        0.660
  -4   0  14  1        0.870        0.590
  -3   0  14  1       48.680        1.390
  -2   0  14  1      123.240        2.920
  -1   0  14  1      105.630        3.280
   0   0  14  1      148.070        3.960
   1   0  14  1      149.640        2.760
   2   0  14  1       30.360        2.590
   3   0  14  1      125.640        5.520
   4   0  14  1      205.720        7.240
   5   0  14  1        4.650        0.870
   6   0  14  1        3.960        0.920
  -7   1  14  1       28.990        1.720
  -6   1  14  1      134.440        3.280
  -5   1  14  1      192.270        4.480
  -4   1  14  1       42.970        1.440
  -3   1  14  1      272.680        4.160
  -2   1  14  1      109.080        2.080
  -1   1  14  1        2.240        0.690
   0   1  14  1      120.470        3.120
   1   1  14  1       41.250        1.720
   2   1  14  1       26.240        1.630
   3   1  14  1      346.390        6.910
   4   1  14  1       52.470        1.550
   5   1  14  1        7.590        1.130
   6   1  14  1        1.720        0.730
  -7   2  14  1        4.320        1.180
  -6   2  14  1       89.920        2.410
  -5   2  14  1      295.800        6.200
  -4   2  14  1      212.960        4.320
  -3   2  14  1      132.710        2.410
  -2   2  14  1      334.640        5.360
  -1   2  14  1      427.320        6.730
   0   2  14  1       11.210        1.230
   1   2  14  1       20.710        2.240
   2   2  14  1      443.880        7.760
   3   2  14  1        2.410        0.970
   4   2  14  1       36.070        1.390
   5   2  14  1       37.280        1.440
   6   2  14  1       10.520        1.130
  -7   3  14  1       -0.870        1.350
  -6   3  14  1       10.200        1.130
  -5   3  14  1       38.670        1.700
  -4   3  14  1       56.270        1.700
  -3   3  14  1       13.120        1.390
  -2   3  14  1      305.480        5.690
  -1   3  14  1       98.720        3.120
   0   3  14  1      106.150        3.120
   1   3  14  1       28.310        1.700
   2   3  14  1      114.080        3.120
   3   3  14  1       35.560        1.720
   4   3  14  1       14.160        1.180
   5   3  14  1        4.840        0.820
   6   3  14  1       17.240        1.180
  -7   4  14  1      153.250        6.390
  -6   4  14  1       79.730        3.630
  -5   4  14  1        0.350        0.730
  -4   4  14  1       18.120        1.180
  -3   4  14  1       70.410        2.080
  -2   4  14  1       45.210        2.080
  -1   4  14  1        1.550        0.690
   0   4  14  1      205.880        3.800
   1   4  14  1      188.470        4.160
   2   4  14  1        2.920        0.820
   3   4  14  1      112.350        2.760
   4   4  14  1       92.510        1.880
   5   4  14  1        0.520        0.750
   6   4  14  1       44.880        1.440
  -7   5  14  1        0.160        0.870
  -6   5  14  1       61.610        1.880
  -5   5  14  1        0.520        0.870
  -4   5  14  1       95.960        4.840
  -3   5  14  1        6.390        0.900
  -2   5  14  1       20.880        1.250
  -1   5  14  1      154.470        3.630
   0   5  14  1        3.280        0.730
   1   5  14  1       65.240        2.080
   2   5  14  1       19.320        1.420
   3   5  14  1       -0.520        0.800
   4   5  14  1       10.880        1.180
   5   5  14  1       13.810        1.180
   6   5  14  1        0.690        0.730
  -7   6  14  1       59.550        1.480
  -6   6  14  1       73.160        3.120
  -5   6  14  1      264.070       13.280
  -4   6  14  1       60.920        1.880
  -3   6  14  1       39.680        1.720
  -2   6  14  1       19.850        1.510
  -1   6  14  1       11.910        1.180
   0   6  14  1      190.360        3.120
   1   6  14  1        7.760        1.110
   2   6  14  1       88.030        2.410
   3   6  14  1      143.600        3.120
   4   6  14  1       22.600        1.350
   5   6  14  1        0.870        0.750
   6   6  14  1       -0.350        0.710
  -7   7  14  1       37.440        1.370
  -6   7  14  1       90.600        3.450
  -5   7  14  1       15.530        1.420
  -4   7  14  1      290.990        5.520
  -3   7  14  1      128.240        3.800
  -2   7  14  1      266.310        5.170
  -1   7  14  1      576.430        7.760
   0   7  14  1       -0.160        0.710
   1   7  14  1      128.570        3.120
   2   7  14  1        7.080        1.080
   3   7  14  1       67.480        2.240
   4   7  14  1        1.390        0.800
   5   7  14  1       53.160        1.650
   6   7  14  1        7.240        0.990
  -7   8  14  1       97.160        6.730
  -6   8  14  1       93.200        3.630
  -5   8  14  1      104.590        4.320
  -4   8  14  1      115.630        3.960
  -3   8  14  1       94.070        3.120
  -2   8  14  1      141.520        4.320
  -1   8  14  1       85.600        2.240
   0   8  14  1       95.270        2.410
   1   8  14  1       27.440        1.510
   2   8  14  1      113.390        3.120
   3   8  14  1       20.710        1.880
   4   8  14  1       72.830        1.880
   5   8  14  1        4.650        0.820
  -7   9  14  1        0.160        0.710
  -6   9  14  1       18.480        1.720
  -5   9  14  1       33.310        2.240
  -4   9  14  1        9.670        1.440
  -3   9  14  1        5.000        0.970
  -2   9  14  1       19.320        1.420
  -1   9  14  1      107.350        3.450
   0   9  14  1       40.390        1.880
   1   9  14  1        0.350        0.800
   2   9  14  1        1.880        0.870
   3   9  14  1       16.230        1.630
   4   9  14  1        0.000        0.730
   5   9  14  1        0.870        0.780
  -8  10  14  1        1.040        0.850
  -7  10  14  1       15.880        1.180
  -6  10  14  1       20.200        1.320
  -5  10  14  1       83.710        2.410
  -4  10  14  1       47.120        3.630
  -3  10  14  1        9.490        1.320
  -2  10  14  1        2.590        1.130
  -1  10  14  1        5.690        1.180
   0  10  14  1      130.830        4.480
   1  10  14  1       73.000        2.760
   2  10  14  1       26.400        1.530
   3  10  14  1       24.520        1.440
   4  10  14  1       16.560        1.320
   5  10  14  1       12.440        1.180
  -8  11  14  1       27.280        1.350
  -7  11  14  1        0.690        0.660
  -6  11  14  1        8.450        1.700
  -5  11  14  1        2.760        0.900
  -4  11  14  1        8.450        1.150
  -3  11  14  1        5.170        1.350
  -2  11  14  1        2.240        0.900
  -1  11  14  1       14.320        1.720
   0  11  14  1        0.350        0.870
   1  11  14  1        7.930        1.250
   2  11  14  1       30.030        1.600
   3  11  14  1       13.470        1.300
   4  11  14  1       12.080        1.320
  -7  12  14  1      104.590       11.730
  -6  12  14  1       13.810        1.130
  -5  12  14  1        2.920        1.060
  -4  12  14  1        0.350        0.780
  -3  12  14  1        9.160        1.280
  -2  12  14  1        1.040        0.870
  -1  12  14  1       21.570        1.480
   0  12  14  1       65.590        1.880
   1  12  14  1       59.880        2.760
   2  12  14  1       13.810        1.880
   3  12  14  1       23.480        1.700
   4  12  14  1       51.960        1.720
  -7  13  14  1       18.990        1.110
  -6  13  14  1      157.230        8.960
  -5  13  14  1      131.850        2.590
  -4  13  14  1       29.850        1.880
  -3  13  14  1       56.080        1.880
  -2  13  14  1        4.320        0.990
  -1  13  14  1       38.840        2.240
   0  13  14  1      140.830        3.280
   1  13  14  1      212.110        3.630
   2  13  14  1      107.520        2.760
   3  13  14  1       15.200        1.880
  -6  14  14  1        5.870        0.920
  -5  14  14  1       44.190        2.240
  -4  14  14  1       26.070        2.590
  -3  14  14  1       79.400        2.920
  -2  14  14  1       50.230        2.590
  -1  14  14  1        0.160        0.920
   0  14  14  1      250.430        9.670
   1  14  14  1      105.270        2.760
   2  14  14  1        4.160        0.970
   3  14  14  1        8.800        1.180
  -6  15  14  1       13.810        2.590
  -5  15  14  1       16.560        1.720
  -4  15  14  1       34.680        1.880
  -3  15  14  1        3.450        1.060
  -2  15  14  1        2.410        1.250
  -1  15  14  1      102.680        2.410
   0  15  14  1        8.450        1.630
   1  15  14  1       16.750        1.440
   2  15  14  1        3.630        0.970
  -5  16  14  1       24.320        3.120
  -4  16  14  1        5.870        0.990
  -3  16  14  1        1.390        0.870
  -2  16  14  1        1.720        0.970
  -1  16  14  1       14.490        1.440
   0  16  14  1       80.240        2.590
   1  16  14  1       12.240        1.630
   2  16  14  1        0.160        0.850
  -4  17  14  1        8.120        1.390
  -3  17  14  1        0.520        0.870
  -2  17  14  1        2.080        0.900
  -1  17  14  1       42.110        2.080
   0  17  14  1        0.870        0.900
   1  17  14  1        4.650        0.920
  -3  18  14  1        6.560        0.990
  -2  18  14  1        8.120        1.510
  -7   1  15  1        8.450        1.440
  -6   1  15  1      130.990        2.920
  -5   1  15  1        2.240        0.780
  -4   1  15  1      154.110        2.590
  -3   1  15  1       13.120        1.110
  -2   1  15  1      476.510        7.080
  -1   1  15  1      381.430        5.870
   0   1  15  1       16.560        1.300
   1   1  15  1       94.920        2.590
   2   1  15  1       17.240        2.080
   3   1  15  1        1.390        1.020
   5   1  15  1       27.440        2.080
   6   1  15  1       -0.690        0.690
  -7   2  15  1       16.750        1.650
  -6   2  15  1      102.680        2.590
  -5   2  15  1      360.520        5.870
  -4   2  15  1       14.490        1.150
  -3   2  15  1       39.520        1.880
  -2   2  15  1      147.040        2.760
  -1   2  15  1       56.270        2.760
   0   2  15  1       76.280        2.240
   1   2  15  1       49.710        1.880
   2   2  15  1      252.320        5.170
   3   2  15  1       12.440        1.880
   4   2  15  1       10.000        1.420
   5   2  15  1        4.650        0.850
   6   2  15  1        9.490        1.720
  -7   3  15  1        5.170        1.080
  -6   3  15  1       91.480        3.120
  -5   3  15  1       56.270        2.080
  -4   3  15  1        0.160        0.660
  -3   3  15  1       13.970        1.420
  -2   3  15  1       28.830        1.680
  -1   3  15  1       79.730        2.080
   0   3  15  1        0.690        0.750
   1   3  15  1      106.670        3.630
   2   3  15  1        9.160        1.420
   3   3  15  1       15.360        1.630
   4   3  15  1        3.120        0.800
   5   3  15  1       25.200        1.300
   6   3  15  1       35.390        1.390
  -7   4  15  1      239.720        3.120
  -6   4  15  1       64.200        2.760
  -5   4  15  1       24.320        1.510
  -4   4  15  1       15.200        1.350
  -3   4  15  1        8.630        1.080
  -2   4  15  1       86.280        2.590
  -1   4  15  1      164.470        3.280
   0   4  15  1       85.440        3.120
   1   4  15  1       48.160        1.720
   2   4  15  1       52.290        2.080
   3   4  15  1      281.480        5.690
   4   4  15  1       51.600        1.600
   5   4  15  1        9.490        1.150
   6   4  15  1      180.190        2.760
  -7   5  15  1       78.710        1.630
  -6   5  15  1      395.390        7.430
  -5   5  15  1        3.960        0.920
  -4   5  15  1        6.390        0.950
  -3   5  15  1      145.670        3.120
  -2   5  15  1        2.920        0.750
  -1   5  15  1        6.040        0.950
   0   5  15  1      287.350        4.320
   1   5  15  1      118.390        2.590
   2   5  15  1      364.320        7.930
   3   5  15  1       70.920        1.880
   4   5  15  1        7.240        1.150
   5   5  15  1       10.710        1.150
   6   5  15  1        4.320        0.800
  -7   6  15  1       42.800        3.120
  -6   6  15  1        0.870        0.900
  -5   6  15  1        0.350        0.820
  -4   6  15  1       81.640        2.920
  -3   6  15  1       45.920        1.700
  -2   6  15  1       23.990        1.370
  -1   6  15  1        5.360        0.920
   0   6  15  1        2.760        0.800
   1   6  15  1        1.200        0.800
   2   6  15  1        2.590        0.950
   3   6  15  1       56.430        2.590
   4   6  15  1       17.950        1.320
   5   6  15  1       58.000        1.680
  -7   7  15  1        6.390        1.080
  -6   7  15  1       16.400        3.630
  -5   7  15  1      241.280        5.000
  -4   7  15  1      131.850        4.160
  -3   7  15  1        4.650        0.870
  -2   7  15  1        1.720        0.750
  -1   7  15  1       29.520        1.550
   0   7  15  1      119.760        2.760
   1   7  15  1        2.410        0.870
   2   7  15  1       13.470        1.440
   3   7  15  1       94.560        2.240
   4   7  15  1       23.480        1.370
   5   7  15  1       16.040        1.200
  -7   8  15  1        0.870        0.660
  -6   8  15  1      100.800        5.690
  -5   8  15  1       81.280        3.800
  -4   8  15  1       12.240        1.530
  -3   8  15  1       66.960        3.450
  -2   8  15  1       39.680        2.080
  -1   8  15  1        2.410        0.850
   0   8  15  1        2.080        0.900
   1   8  15  1        0.000        0.870
   2   8  15  1       23.990        1.440
   3   8  15  1        8.450        1.180
   4   8  15  1      248.000        3.800
   5   8  15  1       34.170        1.390
  -8   9  15  1        7.590        0.950
  -7   9  15  1       44.360        6.200
  -6   9  15  1       22.270        1.200
  -5   9  15  1      113.720        2.240
  -4   9  15  1       83.710        2.240
  -3   9  15  1        4.320        0.950
  -2   9  15  1        0.160        0.800
  -1   9  15  1        1.550        0.870
   0   9  15  1       28.640        1.700
   1   9  15  1        5.870        1.350
   2   9  15  1        5.690        1.040
   3   9  15  1      134.610        2.590
   4   9  15  1        1.390        0.850
   5   9  15  1       36.760        1.420
  -8  10  15  1       20.880        1.110
  -7  10  15  1        3.280        0.800
  -6  10  15  1        0.160        0.750
  -5  10  15  1      154.470        2.590
  -4  10  15  1      128.400        2.920
  -3  10  15  1      347.070        6.910
  -2  10  15  1       35.560        2.410
  -1  10  15  1       78.520        3.280
   0  10  15  1      100.800        3.280
   1  10  15  1       57.640        2.920
   2  10  15  1      100.600        2.410
   3  10  15  1        8.120        1.230
   4  10  15  1      131.850        2.590
  -8  11  15  1       68.690        1.600
  -7  11  15  1       11.730        1.720
  -6  11  15  1        5.170        1.440
  -5  11  15  1       34.170        1.880
  -4  11  15  1      263.540        3.960
  -3  11  15  1        0.870        0.850
  -2  11  15  1      355.870        7.590
  -1  11  15  1      228.510        3.800
   0  11  15  1       17.240        1.880
   1  11  15  1       38.150        2.410
   2  11  15  1        1.550        0.920
   3  11  15  1       37.630        2.590
   4  11  15  1       42.800        1.630
  -7  12  15  1       12.770        1.150
  -6  12  15  1       21.400        2.410
  -5  12  15  1       14.490        1.300
  -4  12  15  1       18.810        1.420
  -3  12  15  1       19.850        1.550
  -2  12  15  1       -0.160        0.870
  -1  12  15  1       -0.350        0.870
   0  12  15  1        1.040        0.950
   1  12  15  1        0.690        0.920
   2  12  15  1       21.750        2.240
   3  12  15  1       55.570        2.590
  -7  13  15  1        1.720        3.960
  -6  13  15  1       26.400        4.320
  -5  13  15  1        7.080        1.080
  -4  13  15  1        2.240        0.820
  -3  13  15  1        0.690        0.870
  -2  13  15  1       16.560        1.440
  -1  13  15  1       12.240        1.440
   0  13  15  1       -0.160        0.920
   1  13  15  1        2.410        1.200
   2  13  15  1        4.160        1.200
   3  13  15  1        8.960        1.250
  -6  14  15  1       54.030        5.170
  -5  14  15  1       39.520        1.530
  -4  14  15  1        1.040        0.870
  -3  14  15  1        0.350        0.850
  -2  14  15  1        7.080        1.250
  -1  14  15  1        1.880        0.950
   0  14  15  1        2.240        0.970
   1  14  15  1        0.160        0.920
   2  14  15  1       24.160        1.550
  -5  15  15  1        0.160        0.620
  -4  15  15  1        9.670        1.390
  -3  15  15  1        0.520        0.820
  -2  15  15  1       38.840        1.880
  -1  15  15  1       67.650        3.800
   0  15  15  1        2.410        1.060
   1  15  15  1       16.920        1.880
   2  15  15  1        1.880        0.920
  -4  16  15  1       28.830        3.280
  -3  16  15  1       56.600        1.720
  -2  16  15  1       12.080        1.880
  -1  16  15  1       51.960        2.410
   0  16  15  1       30.030        1.580
   1  16  15  1       50.920        2.410
  -3  17  15  1       10.200        1.510
  -2  17  15  1        2.240        0.950
  -1  17  15  1        4.480        0.990
   0  17  15  1       45.920        1.630
  -7   0  16  1        4.650        0.620
  -6   0  16  1       51.600        1.880
  -5   0  16  1      547.270       22.440
  -4   0  16  1       51.080        1.580
  -3   0  16  1        6.200        0.900
  -2   0  16  1      129.790        2.920
  -1   0  16  1        4.320        0.820
   0   0  16  1        7.080        0.990
   1   0  16  1      140.320        3.630
   2   0  16  1       13.970        1.880
   4   0  16  1       64.200        1.880
   5   0  16  1        1.040        1.020
  -7   1  16  1        1.200        0.540
  -6   1  16  1       27.600        1.530
  -5   1  16  1        1.390        0.780
  -4   1  16  1        5.360        0.920
  -3   1  16  1      102.000        2.240
  -2   1  16  1       77.150        2.080
  -1   1  16  1      278.910        5.170
   0   1  16  1       11.400        1.440
   1   1  16  1       13.470        1.390
   2   1  16  1       60.570        2.590
   3   1  16  1       63.510        1.880
   4   1  16  1        0.000        0.800
   5   1  16  1       34.680        1.390
  -7   2  16  1        0.870        0.620
  -6   2  16  1       49.880        1.880
  -5   2  16  1        7.590        1.180
  -4   2  16  1       72.150        1.880
  -3   2  16  1      314.440        5.000
  -2   2  16  1        1.200        0.730
  -1   2  16  1       69.550        2.080
   0   2  16  1       26.070        1.440
   1   2  16  1        3.630        0.920
   2   2  16  1       68.520        2.920
   3   2  16  1       26.240        1.390
   4   2  16  1       -0.160        0.800
   5   2  16  1       13.810        3.630
  -7   3  16  1       18.810        1.150
  -6   3  16  1        1.200        0.820
  -5   3  16  1        0.000        0.850
  -4   3  16  1        8.120        1.110
  -3   3  16  1        3.800        0.800
  -2   3  16  1      341.880        6.040
  -1   3  16  1        0.520        0.750
   0   3  16  1      115.800        3.450
   1   3  16  1       59.720        2.760
   2   3  16  1       80.080        2.590
   3   3  16  1       26.240        1.390
   4   3  16  1        1.880        0.800
   5   3  16  1       10.360        1.150
  -7   4  16  1       58.160        2.410
  -6   4  16  1       68.160        3.630
  -5   4  16  1       16.040        1.600
  -4   4  16  1       56.270        1.720
  -3   4  16  1        6.390        1.020
  -2   4  16  1        4.480        0.850
  -1   4  16  1       70.080        2.920
   0   4  16  1       24.850        1.510
   1   4  16  1       84.050        2.410
   2   4  16  1       37.440        2.080
   3   4  16  1       66.440        2.080
   4   4  16  1        5.520        0.900
   5   4  16  1       29.350        1.370
  -7   5  16  1        0.690        0.690
  -6   5  16  1        0.160        0.870
  -5   5  16  1        2.410        0.900
  -4   5  16  1       -0.160        0.690
  -3   5  16  1       19.320        1.390
  -2   5  16  1       14.320        1.280
  -1   5  16  1       76.970        2.240
   0   5  16  1        7.430        1.080
   1   5  16  1        2.240        0.850
   2   5  16  1        5.520        1.110
   3   5  16  1        0.350        0.800
   4   5  16  1       -0.160        0.800
   5   5  16  1        1.880        0.750
  -7   6  16  1      118.230        8.120
  -6   6  16  1       67.480        5.000
  -5   6  16  1       17.080        1.460
  -4   6  16  1        1.200        0.800
  -3   6  16  1        2.920        0.850
  -2   6  16  1       75.080        2.760
  -1   6  16  1       45.040        1.720
   0   6  16  1       12.440        1.320
   1   6  16  1        0.520        0.850
   2   6  16  1       52.800        2.080
   3   6  16  1       67.320        1.880
   4   6  16  1        1.390        0.800
   5   6  16  1       20.200        1.250
  -8   7  16  1        0.520        0.710
  -7   7  16  1        2.080        0.690
  -6   7  16  1        6.200        0.990
  -5   7  16  1        0.520        0.870
  -4   7  16  1        8.450        1.230
  -3   7  16  1       12.080        1.530
  -2   7  16  1      107.880        2.590
  -1   7  16  1       82.320        2.590
   0   7  16  1       11.560        1.440
   1   7  16  1       32.110        1.720
   2   7  16  1        0.520        0.850
   3   7  16  1        0.520        0.820
   4   7  16  1       32.610        1.460
   5   7  16  1       18.810        1.180
  -8   8  16  1        1.720        0.730
  -7   8  16  1        4.160        0.730
  -6   8  16  1        0.160        0.780
  -5   8  16  1        4.650        0.780
  -4   8  16  1        0.160        0.800
  -3   8  16  1       26.760        2.080
  -2   8  16  1        3.630        0.970
  -1   8  16  1       48.680        2.080
   0   8  16  1        0.000        0.870
   1   8  16  1       37.800        1.630
   2   8  16  1        3.800        0.920
   3   8  16  1       43.670        2.080
   4   8  16  1        8.960        1.130
  -8   9  16  1       16.230        1.150
  -7   9  16  1        4.480        0.800
  -6   9  16  1       38.320        5.690
  -5   9  16  1        0.350        0.730
  -4   9  16  1       20.360        1.720
  -3   9  16  1       14.160        1.600
  -2   9  16  1       36.930        1.720
  -1   9  16  1      115.120        3.630
   0   9  16  1        1.550        1.300
   1   9  16  1        2.920        0.950
   2   9  16  1       26.400        1.580
   3   9  16  1       42.640        1.630
   4   9  16  1        5.360        1.040
  -8  10  16  1        1.040        0.690
  -7  10  16  1        0.160        0.690
  -6  10  16  1       30.890        2.920
  -5  10  16  1      161.190        2.760
  -4  10  16  1        3.800        0.870
  -3  10  16  1       14.840        1.370
  -2  10  16  1       37.280        2.410
  -1  10  16  1        0.350        0.900
   0  10  16  1        1.880        1.020
   1  10  16  1       53.160        2.240
   2  10  16  1        0.690        0.920
   3  10  16  1        8.120        1.250
   4  10  16  1       10.710        1.180
  -7  11  16  1        1.880        0.730
  -6  11  16  1        3.450        0.820
  -5  11  16  1        0.520        0.800
  -4  11  16  1        7.760        1.180
  -3  11  16  1       19.320        1.460
  -2  11  16  1       68.520        3.120
  -1  11  16  1       42.110        2.410
   0  11  16  1        1.390        0.970
   1  11  16  1        0.870        1.060
   2  11  16  1        5.690        1.080
   3  11  16  1        0.000        0.850
  -7  12  16  1        0.870        0.730
  -6  12  16  1       61.440        5.690
  -5  12  16  1       21.400        1.370
  -4  12  16  1       22.440        2.410
  -3  12  16  1      118.040        4.650
  -2  12  16  1       -0.160        0.900
  -1  12  16  1       -0.160        1.200
   0  12  16  1       27.280        2.240
   1  12  16  1        3.450        1.080
   2  12  16  1        7.760        2.410
   3  12  16  1        3.120        0.950
  -6  13  16  1        4.320        2.080
  -5  13  16  1        0.350        0.730
  -4  13  16  1       19.850        3.630
  -3  13  16  1        1.880        0.870
  -2  13  16  1       68.520        2.240
  -1  13  16  1        3.630        1.130
   0  13  16  1      144.280        5.360
   1  13  16  1        4.320        1.320
   2  13  16  1      100.960       13.630
  -6  14  16  1        4.160        2.240
  -5  14  16  1       20.360        1.300
  -4  14  16  1       50.750        4.160
  -3  14  16  1        2.590        0.870
  -2  14  16  1        1.390        1.040
  -1  14  16  1       12.240        2.080
   0  14  16  1       23.810        1.880
   1  14  16  1       45.210        4.320
   2  14  16  1        8.800        1.880
  -5  15  16  1        5.000        0.870
  -4  15  16  1        1.550        0.780
  -3  15  16  1       34.170        1.530
  -2  15  16  1       20.710        1.700
  -1  15  16  1      108.390        2.920
   0  15  16  1        1.880        0.920
   1  15  16  1        1.880        0.850
  -4  16  16  1       12.080        5.360
  -3  16  16  1        6.910        1.440
  -2  16  16  1       33.310        4.160
  -1  16  16  1       11.730        2.410
   0  16  16  1        9.160        2.080
  -7   1  17  1       28.990        1.180
  -6   1  17  1       26.240        1.580
  -5   1  17  1        2.920        0.920
  -4   1  17  1        0.000        0.690
  -3   1  17  1       34.680        1.550
  -2   1  17  1       41.760        1.720
  -1   1  17  1        3.800        0.970
   0   1  17  1        1.880        0.820
   1   1  17  1       13.120        1.720
   2   1  17  1       18.120        1.550
   3   1  17  1      108.390        2.240
   4   1  17  1       10.520        1.880
   5   1  17  1        6.390        1.060
  -7   2  17  1       79.200        2.760
  -6   2  17  1       59.200        2.760
  -5   2  17  1       18.640        1.440
  -4   2  17  1       -0.160        0.690
  -3   2  17  1        1.040        0.750
  -2   2  17  1       48.680        1.880
  -1   2  17  1      213.840        4.650
   0   2  17  1        3.120        0.920
   1   2  17  1        3.120        0.970
   2   2  17  1        1.200        0.900
   3   2  17  1       32.960        4.160
   4   2  17  1        3.630        0.870
   5   2  17  1       49.710        4.650
  -7   3  17  1       25.560        1.230
  -6   3  17  1      119.950        3.630
  -5   3  17  1        5.360        1.110
  -4   3  17  1      274.590        5.000
  -3   3  17  1        2.240        0.800
  -2   3  17  1      204.520        4.160
  -1   3  17  1       11.730        1.650
   0   3  17  1      137.030        3.630
   1   3  17  1       28.990        1.700
   2   3  17  1       16.920        1.440
   3   3  17  1       25.200        2.240
   4   3  17  1       65.400        1.720
   5   3  17  1        8.800        3.120
  -7   4  17  1        6.200        1.060
  -6   4  17  1       12.950        1.150
  -5   4  17  1      209.680        4.320
  -4   4  17  1        1.390        0.780
  -3   4  17  1      182.430        4.320
  -2   4  17  1      115.120        3.120
  -1   4  17  1       42.970        2.240
   0   4  17  1       13.970        1.370
   1   4  17  1        7.080        1.150
   2   4  17  1       49.710        2.240
   3   4  17  1        2.080        0.850
   4   4  17  1       10.880        1.230
   5   4  17  1        0.520        0.730
  -7   5  17  1       31.400        1.280
  -6   5  17  1       17.950        1.300
  -5   5  17  1       39.000        1.880
  -4   5  17  1       17.600        1.600
  -3   5  17  1        1.550        0.850
  -2   5  17  1       99.920        2.410
  -1   5  17  1       69.040        2.240
   0   5  17  1        0.690        0.870
   1   5  17  1       37.280        1.880
   2   5  17  1      309.110        4.480
   3   5  17  1       19.850        1.390
   4   5  17  1       20.710        1.320
   5   5  17  1        1.040        0.730
  -8   6  17  1       51.430        1.530
  -7   6  17  1       20.030        1.250
  -6   6  17  1        3.280        0.750
  -5   6  17  1       81.120        5.690
  -4   6  17  1        0.520        0.800
  -3   6  17  1       43.840        1.880
  -2   6  17  1       23.480        1.510
  -1   6  17  1       60.920        2.590
   0   6  17  1       64.720        2.240
   1   6  17  1       13.120        1.390
   2   6  17  1       20.200        1.510
   3   6  17  1        1.200        0.850
   4   6  17  1        7.080        1.130
  -8   7  17  1        0.690        0.640
  -7   7  17  1        4.320        1.700
  -6   7  17  1       13.970        1.180
  -5   7  17  1        3.280        0.730
  -4   7  17  1       13.810        1.880
  -3   7  17  1       -0.160        0.900
  -2   7  17  1        1.390        0.870
  -1   7  17  1       65.920        2.240
   0   7  17  1       12.240        1.480
   1   7  17  1      126.840        2.920
   2   7  17  1       -0.160        0.870
   3   7  17  1       76.630        2.080
   4   7  17  1       41.080        1.530
  -8   8  17  1       10.880        1.230
  -7   8  17  1       78.520       13.810
  -6   8  17  1      210.390       29.350
  -5   8  17  1      107.880        2.240
  -4   8  17  1        7.240        1.080
  -3   8  17  1      214.520        5.360
  -2   8  17  1       21.050        1.630
  -1   8  17  1        7.430        1.130
   0   8  17  1       41.760        1.880
   1   8  17  1      145.480        2.760
   2   8  17  1        2.080        0.920
   3   8  17  1        2.080        0.900
   4   8  17  1       12.240        1.130
  -8   9  17  1      104.590        2.240
  -7   9  17  1       35.030        4.840
  -6   9  17  1      198.310       27.600
  -5   9  17  1       30.030        1.420
  -4   9  17  1       59.550        2.410
  -3   9  17  1       22.270        1.700
  -2   9  17  1       95.270        2.240
  -1   9  17  1        4.320        0.950
   0   9  17  1       50.390        1.880
   1   9  17  1       35.560        2.080
   2   9  17  1       81.970        2.240
   3   9  17  1      100.960        4.480
   4   9  17  1        1.390        0.780
  -7  10  17  1      122.530       36.240
  -6  10  17  1        3.960        0.870
  -5  10  17  1        0.870        0.780
  -4  10  17  1        1.040        0.850
  -3  10  17  1        0.520        0.870
  -2  10  17  1       14.320        1.720
  -1  10  17  1        0.870        0.970
   0  10  17  1       61.440        2.240
   1  10  17  1       52.120        1.880
   2  10  17  1        2.240        0.920
   3  10  17  1        4.840        0.920
  -7  11  17  1       12.600        3.960
  -6  11  17  1        3.800        0.800
  -5  11  17  1        6.390        1.130
  -4  11  17  1        5.360        1.530
  -3  11  17  1       15.360        1.880
  -2  11  17  1       13.810        1.390
  -1  11  17  1        0.350        0.950
   0  11  17  1        0.690        0.900
   1  11  17  1        1.200        1.040
   2  11  17  1      146.360        3.120
   3  11  17  1       13.280        2.590
  -6  12  17  1        0.690        0.990
  -5  12  17  1       11.560        1.370
  -4  12  17  1        0.690        0.820
  -3  12  17  1       10.710        2.760
  -2  12  17  1       20.880        2.410
  -1  12  17  1       26.570        3.120
   0  12  17  1       19.320        3.280
   1  12  17  1       45.390        2.080
   2  12  17  1        8.120        1.320
  -6  13  17  1       23.810        8.800
  -5  13  17  1        7.760        1.060
  -4  13  17  1       10.200        2.240
  -3  13  17  1        1.880        1.060
  -2  13  17  1        7.760        1.230
  -1  13  17  1        1.720        1.180
   0  13  17  1        0.350        1.080
   1  13  17  1        4.840        1.580
   2  13  17  1        1.550        0.900
  -5  14  17  1        2.080        0.730
  -4  14  17  1        0.870        0.800
  -3  14  17  1        0.520        0.820
  -2  14  17  1       46.080        2.760
  -1  14  17  1       73.360        4.650
   0  14  17  1        4.840        0.990
   1  14  17  1       14.490        1.720
  -4  15  17  1       29.520        1.880
  -3  15  17  1        0.000        0.820
  -2  15  17  1        6.730        1.180
  -1  15  17  1       11.560        1.320
   0  15  17  1       15.200        1.650
  -3  16  17  1        0.350        0.900
  -2  16  17  1        2.080        3.450
  -7   0  18  1       98.370        1.880
  -6   0  18  1      251.110        3.280
  -5   0  18  1      473.750       10.710
  -4   0  18  1      483.590        8.800
  -3   0  18  1      243.000        5.520
  -2   0  18  1      119.600        3.280
  -1   0  18  1      203.120        4.160
   0   0  18  1        8.630        1.250
   1   0  18  1       84.560        1.880
   2   0  18  1        0.350        1.300
   3   0  18  1      177.240        3.120
   4   0  18  1       18.990        1.480
  -7   1  18  1       11.560        1.060
  -6   1  18  1      376.750        4.650
  -5   1  18  1      158.600        4.160
  -4   1  18  1       22.600        1.390
  -3   1  18  1        2.590        0.870
  -2   1  18  1      102.680        3.450
  -1   1  18  1       26.570        1.880
   0   1  18  1      174.150        3.960
   1   1  18  1       52.120        2.240
   2   1  18  1       24.160        3.450
   3   1  18  1        3.280        1.130
   4   1  18  1       26.760        1.390
  -7   2  18  1       38.320        1.320
  -6   2  18  1        6.200        0.990
  -5   2  18  1       38.670        1.880
  -4   2  18  1       18.640        1.510
  -3   2  18  1       72.320        2.240
  -2   2  18  1       42.640        1.720
  -1   2  18  1       89.230        2.590
   0   2  18  1       13.810        1.460
   1   2  18  1       20.030        1.460
   2   2  18  1       56.960        2.240
   3   2  18  1       42.640        1.580
  -7   3  18  1      107.680        2.080
  -6   3  18  1        8.120        1.150
  -5   3  18  1      103.720        3.120
  -4   3  18  1       12.440        1.280
  -3   3  18  1        0.350        0.800
  -2   3  18  1        7.240        1.150
  -1   3  18  1        0.160        0.870
   0   3  18  1        2.410        0.970
   1   3  18  1       54.880        1.880
   2   3  18  1      159.470        3.960
   3   3  18  1        9.670        2.760
   4   3  18  1        3.450        1.250
  -8   4  18  1        0.690        0.620
  -7   4  18  1       17.600        1.180
  -6   4  18  1        1.720        0.730
  -5   4  18  1        0.350        0.690
  -4   4  18  1       34.000        1.720
  -3   4  18  1      187.950        4.160
  -2   4  18  1       30.030        1.720
  -1   4  18  1       12.770        1.720
   0   4  18  1       25.890        1.680
   1   4  18  1        0.160        0.820
   2   4  18  1        5.870        0.990
   3   4  18  1        4.840        0.920
   4   4  18  1       67.120        1.880
  -8   5  18  1       53.000        1.440
  -7   5  18  1       35.390        2.410
  -6   5  18  1        2.760        0.780
  -5   5  18  1        0.350        0.710
  -4   5  18  1      120.120        2.920
  -3   5  18  1       18.990        1.630
  -2   5  18  1       99.230        2.590
  -1   5  18  1       20.200        1.650
   0   5  18  1       60.570        1.880
   1   5  18  1        5.360        0.990
   2   5  18  1       70.080        2.080
   3   5  18  1        9.840        1.250
   4   5  18  1       26.920        1.320
  -8   6  18  1       89.750        1.880
  -7   6  18  1      100.800        4.840
  -6   6  18  1       12.770        1.150
  -5   6  18  1       51.600        1.550
  -4   6  18  1        5.000        0.850
  -3   6  18  1       46.430        1.880
  -2   6  18  1      266.120        4.840
  -1   6  18  1      246.960        5.000
   0   6  18  1       20.030        1.530
   1   6  18  1      181.390        3.280
   2   6  18  1        1.550        0.920
   3   6  18  1       56.080        1.720
   4   6  18  1        0.350        0.780
  -8   7  18  1       44.190        1.420
  -7   7  18  1        0.160        0.690
  -6   7  18  1        2.410        0.870
  -5   7  18  1       13.120        1.530
  -4   7  18  1       68.160        2.410
  -3   7  18  1        0.520        0.800
  -2   7  18  1       52.640        1.880
  -1   7  18  1        0.000        0.870
   0   7  18  1       43.840        1.720
   1   7  18  1        5.690        1.040
   2   7  18  1      151.710        2.920
   3   7  18  1       62.310        1.880
   4   7  18  1       18.480        1.230
  -8   8  18  1        2.080        0.800
  -7   8  18  1       12.440        2.920
  -6   8  18  1        2.760        0.820
  -5   8  18  1       36.070        1.510
  -4   8  18  1        0.690        0.800
  -3   8  18  1       38.840        1.720
  -2   8  18  1       16.040        1.390
  -1   8  18  1       47.640        2.080
   0   8  18  1       22.790        1.530
   1   8  18  1       21.050        1.510
   2   8  18  1       25.560        1.880
   3   8  18  1       10.000        3.450
  -7   9  18  1       60.400        6.730
  -6   9  18  1      123.920       18.990
  -5   9  18  1       27.440        1.720
  -4   9  18  1       29.680        1.720
  -3   9  18  1        6.560        1.060
  -2   9  18  1       58.840        1.880
  -1   9  18  1        2.410        0.990
   0   9  18  1       57.470        2.410
   1   9  18  1       23.120        1.720
   2   9  18  1        3.120        1.040
   3   9  18  1       22.080        1.720
  -7  10  18  1       -0.160        0.710
  -6  10  18  1       40.040        5.000
  -5  10  18  1       24.320        1.390
  -4  10  18  1       79.400        2.410
  -3  10  18  1       12.440        1.420
  -2  10  18  1       43.840        2.760
  -1  10  18  1        1.040        0.990
   0  10  18  1        5.170        0.990
   1  10  18  1        0.870        0.920
   2  10  18  1        5.000        1.320
  -7  11  18  1       49.710        1.680
  -6  11  18  1        0.160        0.870
  -5  11  18  1        0.690        0.800
  -4  11  18  1       93.880        2.920
  -3  11  18  1       10.360        1.700
  -2  11  18  1       58.840        3.800
  -1  11  18  1       17.080        1.720
   0  11  18  1       18.640        1.550
   1  11  18  1        4.840        1.320
   2  11  18  1       20.030        1.880
  -6  12  18  1       76.120       16.400
  -5  12  18  1       43.480        1.880
  -4  12  18  1        6.910        1.130
  -3  12  18  1      342.400        5.000
  -2  12  18  1        4.480        1.440
  -1  12  18  1       12.770        2.080
   0  12  18  1        1.720        0.900
   1  12  18  1       26.070        1.700
   2  12  18  1        3.960        1.440
  -5  13  18  1       25.720        2.410
  -4  13  18  1       82.480        3.960
  -3  13  18  1        0.350        0.990
  -2  13  18  1       85.080        2.240
  -1  13  18  1        0.000        0.920
   0  13  18  1       34.680        1.720
   1  13  18  1       65.240        2.240
  -4  14  18  1       17.950        2.590
  -3  14  18  1      167.400        3.800
  -2  14  18  1        3.450        1.440
  -1  14  18  1       12.770        1.550
   0  14  18  1        4.480        1.060
  -3  15  18  1       14.840        1.440
  -2  15  18  1       44.360        1.880
  -1  15  18  1       18.120       16.400
  -8   1  19  1       10.360        1.130
  -7   1  19  1       89.920        1.880
  -6   1  19  1       15.360        1.180
  -5   1  19  1        6.390        1.130
  -4   1  19  1        1.880        0.920
  -3   1  19  1        6.560        1.180
  -2   1  19  1       22.790        1.580
  -1   1  19  1        2.240        1.040
   0   1  19  1        0.160        0.800
   1   1  19  1        1.550        0.950
   2   1  19  1       83.710        3.450
   3   1  19  1       48.320        2.240
   4   1  19  1       21.240        1.720
  -8   2  19  1        3.960        0.690
  -7   2  19  1        2.920        0.750
  -6   2  19  1        0.870        0.660
  -5   2  19  1        1.880        0.690
  -4   2  19  1        8.450        1.230
  -3   2  19  1        3.120        0.990
  -2   2  19  1      123.400        2.920
  -1   2  19  1       93.720        3.630
   0   2  19  1       62.650        2.240
   1   2  19  1       63.510        2.590
   2   2  19  1       21.050        2.590
   3   2  19  1       33.840        2.920
   4   2  19  1        0.000        0.800
  -8   3  19  1        0.350        0.590
  -7   3  19  1       23.120        3.120
  -6   3  19  1        2.240        0.780
  -5   3  19  1       71.110        1.720
  -4   3  19  1        9.840        1.180
  -3   3  19  1       23.640        1.680
  -2   3  19  1      154.990        4.480
  -1   3  19  1      149.110        2.760
   0   3  19  1        9.670        1.350
   1   3  19  1       20.360        1.510
   2   3  19  1       53.840        2.080
   3   3  19  1        0.690        1.250
   4   3  19  1       46.430        3.800
  -8   4  19  1        9.670        0.950
  -7   4  19  1        0.520        0.690
  -6   4  19  1       17.440        2.080
  -5   4  19  1        1.200        0.710
  -4   4  19  1        3.630        0.820
  -3   4  19  1      228.320        3.630
  -2   4  19  1       11.910        1.390
  -1   4  19  1       56.600        1.880
   0   4  19  1        5.000        0.950
   1   4  19  1        6.910        1.130
   2   4  19  1       12.770        2.240
   3   4  19  1       70.590        2.410
   4   4  19  1        8.800        2.920
  -8   5  19  1       55.230        1.480
  -7   5  19  1       18.480        1.200
  -6   5  19  1       32.280        1.390
  -5   5  19  1        4.320        0.800
  -4   5  19  1       12.080        1.460
  -3   5  19  1       91.290        2.240
  -2   5  19  1      151.710        2.760
  -1   5  19  1       16.560        1.440
   0   5  19  1        8.280        1.200
   1   5  19  1      139.280        2.920
   2   5  19  1        5.520        1.040
   3   5  19  1       12.770        1.230
  -8   6  19  1        6.910        0.970
  -7   6  19  1        1.390        0.730
  -6   6  19  1       12.240        1.630
  -5   6  19  1        3.450        0.850
  -4   6  19  1        0.160        0.800
  -3   6  19  1       70.410        2.080
  -2   6  19  1        2.410        0.920
  -1   6  19  1       21.920        1.580
   0   6  19  1       57.640        1.880
   1   6  19  1       28.480        1.630
   2   6  19  1        6.730        1.060
   3   6  19  1       28.830        1.440
  -8   7  19  1        0.870        0.660
  -7   7  19  1        6.730        1.700
  -6   7  19  1       17.770        1.250
  -5   7  19  1        6.910        1.080
  -4   7  19  1       30.030        1.720
  -3   7  19  1        0.160        0.820
  -2   7  19  1       44.190        1.720
  -1   7  19  1      153.760        3.280
   0   7  19  1       67.320        2.080
   1   7  19  1       30.560        1.700
   2   7  19  1        3.120        0.920
   3   7  19  1        1.200        1.110
  -7   8  19  1        4.320        0.950
  -6   8  19  1       33.130        3.800
  -5   8  19  1       34.680        2.590
  -4   8  19  1      165.350        2.920
  -3   8  19  1       60.570        2.240
  -2   8  19  1       17.440        1.510
  -1   8  19  1       -0.350        0.900
   0   8  19  1       36.760        1.700
   1   8  19  1       40.040        1.720
   2   8  19  1       81.970        3.800
  -7   9  19  1       70.080       12.080
  -6   9  19  1       23.990        3.630
  -5   9  19  1       29.160        2.240
  -4   9  19  1       36.240        2.240
  -3   9  19  1      103.720        3.630
  -2   9  19  1        5.170        1.130
  -1   9  19  1        2.590        0.970
   0   9  19  1      134.110        2.920
   1   9  19  1        3.800        1.180
   2   9  19  1       13.630        2.590
  -7  10  19  1        4.160        0.800
  -6  10  19  1        2.240        0.920
  -5  10  19  1       13.120        1.300
  -4  10  19  1        5.520        1.420
  -3  10  19  1        8.960        1.420
  -2  10  19  1        6.560        1.510
  -1  10  19  1       13.280        1.420
   0  10  19  1       14.490        1.420
   1  10  19  1      167.760        3.280
   2  10  19  1        1.200        1.040
  -6  11  19  1        4.840        2.080
  -5  11  19  1        0.000        1.200
  -4  11  19  1        3.960        0.950
  -3  11  19  1       24.160        1.880
  -2  11  19  1        0.520        0.950
  -1  11  19  1       31.760        2.240
   0  11  19  1       43.840        2.920
   1  11  19  1       16.920        2.080
   2  11  19  1      100.110        2.240
  -5  12  19  1        9.160        2.240
  -4  12  19  1       19.160        1.510
  -3  12  19  1       10.200        2.080
  -2  12  19  1       46.250        1.720
  -1  12  19  1       11.730        1.440
   0  12  19  1        2.920        1.020
   1  12  19  1       74.910        2.240
  -4  13  19  1        3.800        0.920
  -3  13  19  1       13.280        1.510
  -2  13  19  1        3.960        1.200
  -1  13  19  1        0.690        0.970
   0  13  19  1        3.450        2.080
  -3  14  19  1       11.040        1.440
  -2  14  19  1       71.110        2.240
  -1  14  19  1       11.040        1.280
  -8   0  20  1       24.850        1.320
  -7   0  20  1       20.880        1.250
  -6   0  20  1       43.670        1.530
  -5   0  20  1       51.080        1.700
  -4   0  20  1       43.320        1.880
  -3   0  20  1        5.520        0.920
  -2   0  20  1        5.000        0.990
  -1   0  20  1       29.160        3.280
   0   0  20  1       53.510        5.690
   1   0  20  1       15.010        3.280
   2   0  20  1       75.080        3.280
   3   0  20  1        4.160        0.870
  -8   1  20  1        5.690        1.060
  -7   1  20  1        3.120        0.730
  -6   1  20  1       21.050        1.200
  -5   1  20  1       11.730        1.180
  -4   1  20  1       12.600        1.300
  -3   1  20  1       35.560        1.880
  -2   1  20  1        7.240        1.390
  -1   1  20  1        1.390        0.920
   0   1  20  1        1.040        0.950
   1   1  20  1       61.610        3.120
   2   1  20  1       27.440        1.600
   3   1  20  1       35.390        2.920
  -8   2  20  1      170.510        2.760
  -7   2  20  1       40.720        2.080
  -6   2  20  1        2.920        2.410
  -5   2  20  1        3.630        0.750
  -4   2  20  1       39.880        2.080
  -3   2  20  1       11.730        1.320
  -2   2  20  1        2.920        1.080
  -1   2  20  1        2.240        0.920
   0   2  20  1       32.280        2.410
   1   2  20  1       78.000        2.920
   2   2  20  1       10.360        1.880
   3   2  20  1       12.770        1.320
  -8   3  20  1       35.390        2.590
  -7   3  20  1       61.960        1.680
  -6   3  20  1        0.870        0.730
  -5   3  20  1       12.080        1.110
  -4   3  20  1       94.400        2.240
  -3   3  20  1       16.040        1.370
  -2   3  20  1        0.000        0.850
  -1   3  20  1        0.350        0.870
   0   3  20  1       13.630        1.420
   1   3  20  1        2.760        0.990
   2   3  20  1       95.600        2.920
   3   3  20  1       29.850        1.440
  -8   4  20  1        1.390        0.660
  -7   4  20  1        8.960        1.060
  -6   4  20  1       58.680        1.700
  -5   4  20  1        4.160        0.800
  -4   4  20  1        3.120        0.850
  -3   4  20  1       50.750        1.720
  -2   4  20  1       68.690        2.080
  -1   4  20  1       15.530        1.440
   0   4  20  1       19.160        1.480
   1   4  20  1       27.280        1.650
   2   4  20  1        3.120        0.950
   3   4  20  1        2.410        0.900
  -8   5  20  1        0.690        0.780
  -7   5  20  1        6.730        1.060
  -6   5  20  1       21.750        1.280
  -5   5  20  1       15.530        1.150
  -4   5  20  1        1.880        0.850
  -3   5  20  1        4.160        0.920
  -2   5  20  1        1.040        0.920
  -1   5  20  1        2.080        0.950
   0   5  20  1       -0.160        0.900
   1   5  20  1       19.520        1.630
   2   5  20  1        3.120        0.950
   3   5  20  1        5.690        1.060
  -7   6  20  1       34.680        1.650
  -6   6  20  1        5.870        1.060
  -5   6  20  1        8.630        1.130
  -4   6  20  1        7.930        1.250
  -3   6  20  1      102.520        2.410
  -2   6  20  1       50.230        1.880
  -1   6  20  1        4.840        1.020
   0   6  20  1       90.090        2.240
   1   6  20  1       10.710        1.510
   2   6  20  1        1.390        1.020
  -7   7  20  1       95.270        7.080
  -6   7  20  1       24.160        1.320
  -5   7  20  1       31.240        1.880
  -4   7  20  1       25.720        1.460
  -3   7  20  1       -0.160        0.870
  -2   7  20  1        0.000        0.920
  -1   7  20  1        6.730        1.180
   0   7  20  1        2.240        0.950
   1   7  20  1        3.960        1.020
   2   7  20  1       12.600        1.350
  -7   8  20  1        0.520        0.800
  -6   8  20  1       16.040        1.200
  -5   8  20  1        0.000        0.780
  -4   8  20  1       16.560        1.370
  -3   8  20  1        0.350        0.870
  -2   8  20  1       15.880        1.510
  -1   8  20  1        1.200        0.920
   0   8  20  1       13.810        1.420
   1   8  20  1        2.410        1.110
   2   8  20  1        4.320        1.280
  -6   9  20  1        6.200        1.020
  -5   9  20  1       17.600        1.510
  -4   9  20  1        1.390        0.850
  -3   9  20  1        4.160        0.990
  -2   9  20  1        4.650        1.040
  -1   9  20  1        3.960        1.060
   0   9  20  1       -0.160        1.060
   1   9  20  1        4.480        0.990
   2   9  20  1        5.690        6.390
  -6  10  20  1       24.520        4.840
  -5  10  20  1       11.560        1.200
  -4  10  20  1       41.250        1.880
  -3  10  20  1        6.730        1.150
  -2  10  20  1        0.350        1.020
  -1  10  20  1        5.170        1.150
   0  10  20  1        8.450        1.370
   1  10  20  1       18.120        2.590
  -5  11  20  1        1.880        0.820
  -4  11  20  1        2.760        0.870
  -3  11  20  1        4.480        0.950
  -2  11  20  1       -0.690        0.920
  -1  11  20  1        1.200        1.060
   0  11  20  1        0.690        1.390
   1  11  20  1       10.520        6.200
  -4  12  20  1        6.040        1.110
  -3  12  20  1        8.120        1.680
  -2  12  20  1        4.840        1.060
  -1  12  20  1        0.690        1.580
   0  12  20  1        0.160        0.870
  -3  13  20  1       29.850        3.450
  -2  13  20  1        1.390        0.990
  -1  13  20  1        1.880        0.920
  -8   1  21  1       41.250        1.390
  -7   1  21  1       92.320        2.080
  -6   1  21  1        1.390        0.730
  -5   1  21  1      113.560        2.920
  -4   1  21  1       14.160        1.350
  -3   1  21  1        1.880        0.920
  -2   1  21  1       11.040        1.480
  -1   1  21  1       11.210        1.510
   0   1  21  1        0.350        0.950
   1   1  21  1        5.360        1.390
   2   1  21  1        5.520        1.280
  -8   2  21  1       83.010        3.120
  -7   2  21  1       14.160        1.130
  -6   2  21  1       39.000        3.120
  -5   2  21  1       20.530        1.320
  -4   2  21  1      153.080        3.630
  -3   2  21  1       28.990        1.720
  -2   2  21  1        0.350        0.900
  -1   2  21  1       72.320        2.240
   0   2  21  1        6.730        1.080
   1   2  21  1        1.200        1.320
   2   2  21  1       23.480        1.880
  -7   3  21  1       23.120        1.580
  -6   3  21  1       72.670        3.630
  -5   3  21  1      101.840        2.240
  -4   3  21  1       39.680        1.720
  -3   3  21  1       23.120        1.600
  -2   3  21  1       31.240        1.630
  -1   3  21  1        0.350        0.900
   0   3  21  1      119.950        2.590
   1   3  21  1        5.360        1.200
   2   3  21  1       49.530        1.880
  -7   4  21  1        0.160        0.690
  -6   4  21  1       61.440        1.700
  -5   4  21  1       30.360        1.390
  -4   4  21  1      150.480        3.450
  -3   4  21  1       35.030        1.700
  -2   4  21  1       19.680        1.530
  -1   4  21  1       22.440        1.530
   0   4  21  1      105.630        2.590
   1   4  21  1       87.160        2.590
   2   4  21  1       -0.160        0.920
  -7   5  21  1        0.350        0.690
  -6   5  21  1        2.410        0.780
  -5   5  21  1       88.030        2.590
  -4   5  21  1       83.520        2.410
  -3   5  21  1      168.270        3.120
  -2   5  21  1        1.040        0.920
  -1   5  21  1        3.120        0.990
   0   5  21  1       12.770        1.440
   1   5  21  1       50.230        1.880
   2   5  21  1        3.280        1.180
  -7   6  21  1        2.240        0.730
  -6   6  21  1        0.160        0.730
  -5   6  21  1       42.110        1.510
  -4   6  21  1       43.480        1.880
  -3   6  21  1       37.440        1.680
  -2   6  21  1       21.050        1.550
  -1   6  21  1       20.710        1.530
   0   6  21  1        3.450        0.990
   1   6  21  1       23.480        1.580
   2   6  21  1        5.170        1.720
  -7   7  21  1       10.710        1.060
  -6   7  21  1       73.520        5.360
  -5   7  21  1       15.710        1.200
  -4   7  21  1       11.910        1.320
  -3   7  21  1       34.170        1.680
  -2   7  21  1        4.160        0.990
  -1   7  21  1       68.690        2.080
   0   7  21  1       28.310        1.600
   1   7  21  1        6.040        1.130
   2   7  21  1       -1.060        1.060
  -6   8  21  1       17.600        1.180
  -5   8  21  1        1.040        0.780
  -4   8  21  1       34.350        1.880
  -3   8  21  1       39.880        1.700
  -2   8  21  1      105.630        2.920
  -1   8  21  1        0.520        0.920
   0   8  21  1       52.800        1.880
   1   8  21  1       78.710        6.730
  -6   9  21  1        2.590        0.800
  -5   9  21  1        0.000        0.730
  -4   9  21  1       33.130        1.510
  -3   9  21  1       37.110        2.080
  -2   9  21  1      106.670        2.760
  -1   9  21  1       44.710        2.240
   0   9  21  1       10.360        1.720
   1   9  21  1        1.880        0.870
  -5  10  21  1        1.880        0.800
  -4  10  21  1       16.920        1.420
  -3  10  21  1       96.830       11.910
  -2  10  21  1      100.960        2.410
  -1  10  21  1        3.630        1.390
   0  10  21  1        3.800        1.020
  -4  11  21  1       65.240        2.080
  -3  11  21  1        1.880        0.950
  -2  11  21  1        4.480        1.020
  -1  11  21  1       46.250        2.410
  -3  12  21  1       82.480        2.240
  -2  12  21  1        7.760        1.200
  -7   0  22  1       10.360        1.180
  -6   0  22  1       21.920        1.230
  -5   0  22  1        5.690        0.990
  -4   0  22  1       24.680        1.720
  -3   0  22  1       30.360        1.720
  -2   0  22  1       62.120        2.240
  -1   0  22  1       66.610        2.240
   0   0  22  1      395.040        5.870
   1   0  22  1       59.550        2.080
   2   0  22  1        8.960        1.440
  -7   1  22  1        5.000        0.920
  -6   1  22  1        0.520        0.800
  -5   1  22  1       17.770        2.240
  -4   1  22  1       20.530        1.460
  -3   1  22  1       40.390        1.880
  -2   1  22  1       86.640        2.410
  -1   1  22  1      195.200        3.630
   0   1  22  1        2.920        1.020
   1   1  22  1       24.320        1.720
   2   1  22  1        9.160        1.440
  -7   2  22  1       27.600        1.680
  -6   2  22  1       11.560        1.130
  -5   2  22  1       10.360        1.150
  -4   2  22  1       14.490        1.700
  -3   2  22  1        0.350        0.870
  -2   2  22  1       16.750        1.510
  -1   2  22  1       13.630        1.880
   0   2  22  1       49.880        2.760
   1   2  22  1       80.950        2.590
   2   2  22  1        1.390        0.920
  -7   3  22  1        5.520        1.440
  -6   3  22  1        0.690        0.730
  -5   3  22  1       27.090        1.390
  -4   3  22  1       45.920        1.880
  -3   3  22  1       57.640        1.880
  -2   3  22  1       28.990        1.650
  -1   3  22  1       10.710        1.440
   0   3  22  1        9.670        1.580
   1   3  22  1       -0.160        0.970
   2   3  22  1        0.690        0.900
  -7   4  22  1       10.360        1.060
  -6   4  22  1       13.810        1.130
  -5   4  22  1       10.520        1.180
  -4   4  22  1       14.160        1.370
  -3   4  22  1       29.850        1.630
  -2   4  22  1       11.730        1.420
  -1   4  22  1       48.490        1.880
   0   4  22  1        7.930        1.600
   1   4  22  1       38.480        2.240
   2   4  22  1       12.770        1.320
  -6   5  22  1        0.870        0.730
  -5   5  22  1       40.720        1.550
  -4   5  22  1       22.440        1.460
  -3   5  22  1       36.400        1.700
  -2   5  22  1        0.160        0.920
  -1   5  22  1        0.870        0.920
   0   5  22  1       27.960        1.580
   1   5  22  1       13.120        1.720
  -6   6  22  1       45.390        2.240
  -5   6  22  1       20.710        1.320
  -4   6  22  1       73.160        2.920
  -3   6  22  1       48.320        1.880
  -2   6  22  1       41.760        1.720
  -1   6  22  1       78.710        2.240
   0   6  22  1        3.120        0.990
   1   6  22  1       12.950        1.550
  -6   7  22  1        3.120        0.750
  -5   7  22  1      114.600        3.280
  -4   7  22  1       22.600        1.420
  -3   7  22  1       21.240        1.510
  -2   7  22  1        0.000        0.900
  -1   7  22  1       29.680        1.600
   0   7  22  1        4.160        0.970
   1   7  22  1       27.280        5.170
  -5   8  22  1        9.160        1.060
  -4   8  22  1       34.350        1.550
  -3   8  22  1        1.550        0.920
  -2   8  22  1       34.870        1.650
  -1   8  22  1        0.160        0.870
   0   8  22  1       26.920        3.120
  -4   9  22  1       11.910        1.280
  -3   9  22  1       25.720        1.480
  -2   9  22  1       23.810        1.550
  -1   9  22  1       26.570        2.080
   0   9  22  1       12.600        2.590
  -4  10  22  1        2.920        0.920
  -3  10  22  1        2.760        0.950
  -2  10  22  1       -0.350        1.110
  -1  10  22  1        0.690        0.900
  -6   1  23  1        9.490        1.060
  -5   1  23  1       24.520        1.510
  -4   1  23  1        2.080        1.110
  -3   1  23  1       13.470        1.880
  -2   1  23  1        5.000        1.350
  -1   1  23  1       11.560        1.510
   0   1  23  1       31.600        1.680
   1   1  23  1        1.720        0.990
  -6   2  23  1       11.730        1.370
  -5   2  23  1        3.800        0.820
  -4   2  23  1        2.080        0.870
  -3   2  23  1        0.350        0.900
  -2   2  23  1        4.320        1.020
  -1   2  23  1       16.920        2.080
   0   2  23  1        9.320        1.880
   1   2  23  1        1.550        0.990
  -6   3  23  1       21.050        1.650
  -5   3  23  1       42.970        1.580
  -4   3  23  1        0.350        0.900
  -3   3  23  1        2.240        0.950
  -2   3  23  1       12.440        1.390
  -1   3  23  1       16.230        1.460
   0   3  23  1        8.280        1.580
   1   3  23  1        9.670        1.700
  -6   4  23  1        4.160        0.800
  -5   4  23  1       20.200        1.320
  -4   4  23  1       13.280        1.390
  -3   4  23  1       12.770        1.440
  -2   4  23  1        1.550        1.080
  -1   4  23  1        6.560        1.130
   0   4  23  1       33.310        1.680
   1   4  23  1       24.320        1.600
  -6   5  23  1        3.120        0.780
  -5   5  23  1        0.000        0.750
  -4   5  23  1      176.720        3.120
  -3   5  23  1        3.630        0.970
  -2   5  23  1        9.490        1.350
  -1   5  23  1       20.710        1.720
   0   5  23  1        0.160        0.920
  -5   6  23  1        0.350        0.750
  -4   6  23  1        4.840        0.920
  -3   6  23  1        1.200        0.920
  -2   6  23  1        0.160        0.900
  -1   6  23  1        0.000        0.920
   0   6  23  1        1.880        0.990
  -4   7  23  1        2.410        0.850
  -3   7  23  1       12.080        1.370
  -2   7  23  1       10.360        1.350
  -1   7  23  1        1.880        0.990
  -4   8  23  1        0.350        0.870
  -3   8  23  1       11.210        1.720
  -2   8  23  1        6.040        1.180
  -1   8  23  1        0.690        0.970
  -3   9  23  1       37.630        1.630
  -5   0  24  1       16.750        1.230
  -4   0  24  1       37.440        2.590
  -3   0  24  1       89.230        2.410
  -2   0  24  1        8.630        1.880
  -1   0  24  1        4.840        0.990
   0   0  24  1       15.880        1.630
  -5   1  24  1       92.160        3.450
  -4   1  24  1        0.690        1.020
  -3   1  24  1       22.950        1.530
  -2   1  24  1       10.520        1.350
  -1   1  24  1       26.760        1.580
   0   1  24  1        4.650        1.060
  -5   2  24  1        7.430        1.650
  -4   2  24  1      134.110        3.630
  -3   2  24  1       15.530        2.080
  -2   2  24  1        0.350        0.920
  -1   2  24  1        8.960        1.320
   0   2  24  1       18.120        4.320
  -5   3  24  1        2.080        0.750
  -4   3  24  1       39.000        2.080
  -3   3  24  1       13.120        1.390
  -2   3  24  1       36.600        2.410
  -1   3  24  1        0.520        1.280
   0   3  24  1       47.970        1.880
  -4   4  24  1        3.630        0.900
  -3   4  24  1       25.890        1.580
  -2   4  24  1       46.080        1.720
  -1   4  24  1        2.080        1.700
  -4   5  24  1       11.210        3.280
  -3   5  24  1        4.480        0.990
  -2   5  24  1        0.000        0.920
  -1   5  24  1       29.350        3.450
  -4   6  24  1        4.160        0.920
  -3   6  24  1        1.040        0.920
  -2   6  24  1        2.920        2.760
  -4   1  25  1       17.240        1.880
  -3   1  25  1       33.480        1.720
  -2   1  25  1        6.910        2.760
  -4   2  25  1       46.960        1.720
  -3   2  25  1        9.160        1.880
  -2   2  25  1       26.570        1.600
  -3   3  25  1        9.670        1.390
