# Supplementary material for: Solid-state calculations for iterative refinement in quantum crystallography using the multipole model
Source: IUCrJ. 2025 Apr 4;12(Pt 3):322–33. doi: 10.1107/S2052252525002040 (PMC12044847; doi:10.1107/S2052252525002040)
Supplement: Supplementary file 1 [file m-12-00322-sup1.zip › Serin/ReCrystal08_def2TZVP_PBE/xd.res]

!!!!!!!!!!!!!!!!!!!!!!!!!!!!!!!!!!!!!!!!!!!!!!!!!!!!!!!!!!!!!!!!!!!!!!!!!!!!!!!
! <<< X D PARAMETER FILE >>> $Revision: 5.34 (Mar 05 2007)$          12-Feb-02!
!!!!!!!!!!!!!!!!!!!!!!!!!!!!!!!!!!!!!!!!!!!!!!!!!!!!!!!!!!!!!!!!!!!!!!!!!!!!!!!
XDPARFILE VERSION  2
   CHECK    MODEL   4  2  1  0
LIMITS nat  2000 ntx  31 lmx  4 nzz  30 nto  0 nsc  20 ntb  20 nov   2500
USAGE     14   2  4  14   0   1   0   0   4   2   127   1  40  0
  0.017539  0.031905  0.017539  0.031905  0.020672  0.042012  1.288116 0.656E+04
 -2.000000  0.000000  0.000000  0.000000  0.000000  0.333300
O(001)    3 2    5   1   2 2  1  1 4  1   0  0.248317  0.489008  0.671213 1.0000
  0.007207  0.006724  0.009398 -0.000445  0.002247 -0.002118
  6.2676  0.0000 -0.0007 -0.0036 -0.0746 -0.0270 -0.0006  0.0056 -0.0603  0.0003
  0.0345  0.0005  0.0008  0.0124  0.0073  0.0009 -0.0067 -0.0026 -0.0007  0.0034
  0.0040  0.0031 -0.0042  0.0021  0.0026  0.0030
O(002)    3 2    5   2   1 2  1  2 4  1   0  0.572596  0.592954  0.841356 1.0000
  0.006031  0.007233  0.008686  0.000922  0.000600 -0.000427
  6.2696  0.0000  0.0017 -0.0110 -0.0717 -0.0202  0.0000  0.0049 -0.0696 -0.0016
  0.0407  0.0015  0.0023  0.0136  0.0048  0.0044  0.0020 -0.0006  0.0013  0.0053
  0.0072  0.0020  0.0027  0.0007 -0.0038 -0.0042
O(003)    3 2   14   3   6 2  1  3 4  1   0  0.278482  0.824588  0.571203 1.0000
  0.009860  0.008183  0.007602 -0.002163  0.004572 -0.001145
  6.2338  0.0000 -0.0058 -0.0784 -0.0411 -0.0133 -0.0004  0.0477  0.0761 -0.0044
  0.0821 -0.0017 -0.0159  0.0331  0.0041  0.0009 -0.0277  0.0282  0.0016 -0.0012
  0.0029 -0.0001 -0.0011  0.0040  0.0062 -0.0045
N(001)    3 2   13   4  12 2  2  4 4  1   0  0.256215  0.826546  0.846751 1.0000
  0.006614  0.006297  0.006232  0.000579  0.002220 -0.000071
  5.1458  0.0000  0.0237  0.0044  0.0048  0.0076 -0.0237 -0.0118 -0.0210 -0.0364
  0.2507 -0.0205  0.0086  0.0185 -0.0041  0.0196 -0.1983  0.0694 -0.0019  0.0061
 -0.0017  0.0073  0.0010  0.0764 -0.0009 -0.0226
C(001)    3 2    2   5   1 2  3  5 4  1   0  0.333785  0.589559  0.753530 1.0000
  0.005094  0.005323  0.006697  0.000024  0.002041 -0.000134
  4.0619  0.0000  0.0148  0.0329  0.0220  0.1876  0.0036 -0.0705 -0.2083  0.0076
  0.3230 -0.0035  0.0626  0.2354 -0.0051  0.0074  0.0058  0.0184  0.0071 -0.0118
 -0.0261 -0.0082  0.0063 -0.0072  0.0164  0.0056
C(003)    3 2    9   6   8 2  3  6 4  1   0  0.030107  0.783660  0.610517 1.0000
  0.006359  0.007992  0.006076  0.000279  0.001459  0.000508
  4.0454  0.0000 -0.0443  0.0565  0.0328  0.0460  0.0340 -0.0463 -0.0725  0.0405
  0.3124  0.0052 -0.0070 -0.0161  0.0193  0.0028 -0.2412  0.0847  0.0344  0.0011
 -0.0042 -0.0070  0.0063  0.0989  0.0253 -0.0102
C(002)    3 2   10   7   4 2  3  7 4  1   0  0.121110  0.716452  0.745528 1.0000
  0.004925  0.006009  0.006266  0.000237  0.002140  0.000332
  3.8909  0.0000  0.0046 -0.0663  0.0382  0.0644  0.0023  0.0529  0.0640  0.0130
  0.2223 -0.0087 -0.0131  0.0036 -0.0037  0.0107 -0.1755  0.0612 -0.0022  0.0046
  0.0079  0.0172 -0.0094  0.0777  0.0042 -0.0073
H(03B)    3 2    6   8   9 2  4  8 2  1   0 -0.091572  0.702675  0.542660 1.0000
  0.013415  0.026348  0.020964 -0.005765  0.007697 -0.006153
  0.9324  0.0000 -0.0033  0.0002  0.1323  0.0504 -0.0044  0.0044 -0.0041 -0.0083
  0.0000  0.0000  0.0000  0.0000  0.0000  0.0000  0.0000  0.0000  0.0000  0.0000
  0.0000  0.0000  0.0000  0.0000  0.0000  0.0000
H(03A)    3 2    6   9   8 2  4  9 2  1   0 -0.114878  0.876780  0.607305 1.0000
  0.022951  0.023961  0.023824  0.006432  0.007415  0.002950
  0.9196  0.0000  0.0135 -0.0093  0.1226  0.0629  0.0107 -0.0048 -0.0005 -0.0004
  0.0000  0.0000  0.0000  0.0000  0.0000  0.0000  0.0000  0.0000  0.0000  0.0000
  0.0000  0.0000  0.0000  0.0000  0.0000  0.0000
H(002)    3 2    7  10   4 2  4 10 2  1   0 -0.071977  0.674026  0.766844 1.0000
  0.014637  0.020798  0.027027 -0.000772  0.014746  0.000438
  0.9328  0.0000 -0.0065  0.0040  0.1604  0.0745 -0.0046  0.0049 -0.0052  0.0036
  0.0000  0.0000  0.0000  0.0000  0.0000  0.0000  0.0000  0.0000  0.0000  0.0000
  0.0000  0.0000  0.0000  0.0000  0.0000  0.0000
H(01A)    3 2    4  11  13 2  4 11 2  1   0  0.313618  0.774231  0.936429 1.0000
  0.026843  0.018647  0.016250 -0.001588  0.002775  0.002846
  0.7879  0.0000 -0.0031  0.0021  0.1221  0.0606 -0.0217 -0.0088  0.0006  0.0039
  0.0000  0.0000  0.0000  0.0000  0.0000  0.0000  0.0000  0.0000  0.0000  0.0000
  0.0000  0.0000  0.0000  0.0000  0.0000  0.0000
H(01B)    3 2    4  12  13 2  4 12 2  1   0  0.440966  0.877461  0.833048 1.0000
  0.011222  0.022016  0.022090 -0.000416  0.004756  0.000252
  0.7905  0.0000 -0.0001 -0.0074  0.1556  0.1084  0.0101 -0.0043  0.0090 -0.0043
  0.0000  0.0000  0.0000  0.0000  0.0000  0.0000  0.0000  0.0000  0.0000  0.0000
  0.0000  0.0000  0.0000  0.0000  0.0000  0.0000
H(01C)    3 2    4  13  12 2  4 13 2  1   0  0.105147  0.903759  0.849639 1.0000
  0.026931  0.022009  0.028709 -0.002376  0.012459 -0.006847
  0.8251  0.0000  0.0093  0.0034  0.1723  0.1028 -0.0042  0.0193 -0.0080 -0.0010
  0.0000  0.0000  0.0000  0.0000  0.0000  0.0000  0.0000  0.0000  0.0000  0.0000
  0.0000  0.0000  0.0000  0.0000  0.0000  0.0000
H(003)    3 2    3  14   6 2  4 14 2  1   0  0.325410  0.922781  0.595990 1.0000
  0.021387  0.032074  0.020810 -0.001436  0.012924  0.001560
  0.8965  0.0000  0.0005  0.0047  0.1781  0.1331 -0.0079  0.0014  0.0102 -0.0031
  0.0000  0.0000  0.0000  0.0000  0.0000  0.0000  0.0000  0.0000  0.0000  0.0000
  0.0000  0.0000  0.0000  0.0000  0.0000  0.0000
  1  0.989896  1.005681  1.005681  1.005681  1.005681  1.005681
  1  0.989155  1.065771  1.065771  1.065771  1.065771  1.065771
  1  0.991402  1.004981  1.004981  1.004981  1.004981  1.004981
  2  0.998748  0.820312  0.820312  0.820312  0.820312  0.820312
  3  1.006180  0.901667  0.901667  0.901667  0.901667  0.901667
  3  1.006037  0.915590  0.915590  0.915590  0.915590  0.915590
  3  1.014919  1.007233  1.007233  1.007233  1.007233  1.007233
  4  1.216174  1.262226  1.262226  1.262226  1.262226  1.262226
  4  1.211839  1.242468  1.242468  1.242468  1.242468  1.242468
  4  1.210067  1.168397  1.168397  1.168397  1.168397  1.168397
  4  1.203237  1.368678  1.368678  1.368678  1.368678  1.368678
  4  1.199163  1.220306  1.220306  1.220306  1.220306  1.220306
  4  1.198577  1.228460  1.228460  1.228460  1.228460  1.228460
  4  1.168009  1.250474  1.250474  1.250474  1.250474  1.250474
 0.0000E+00 0.0000E+00 0.0000E+00  0.0000E+00  0.0000E+00  0.0000E+00 0.0000E+00
 0.0000E+00
 0.152331E+01
