# Supplementary material for: Solid-state calculations for iterative refinement in quantum crystallography using the multipole model
Source: IUCrJ. 2025 Apr 4;12(Pt 3):322–33. doi: 10.1107/S2052252525002040 (PMC12044847; doi:10.1107/S2052252525002040)
Supplement: Supplementary file 1 [file m-12-00322-sup1.zip › Xylitol/NoSpherA2_def2TZVP_PBE/xylitol.cif]

data_xylitol
_audit_creation_date               2025-02-11
_audit_creation_method
;
Olex2 1.5
(compiled 2021.10.07 svn.r9718050b for OlexSys, GUI svn.r6410)
;
_audit_contact_author_address  Kaiser-Wilhelm-Platz 1
_audit_contact_author_email    patzer@kofo.mpg.de
_audit_contact_author_name     'Michael Patzer'
_publ_section_references
;
Bourhis, L.J., Dolomanov, O.V., Gildea, R.J., Howard, J.A.K., Puschmann, H.
 (2015). Acta Cryst. A71, 59-75.

Dolomanov, O.V., Bourhis, L.J., Gildea, R.J, Howard, J.A.K. & Puschmann, H.
 (2009), J. Appl. Cryst. 42, 339-341.

Kleemiss, F., Dolomanov, O.V., Bodensteiner, M., Peyerimhoff, N., Midgley, M.,
Bourhis, L.J., Genoni, A., Malaspina, L.A., Jayatilaka, D., Spencer, J.L.,
White, F., Grundkoetter-Stock, B, Steinhauer, S., Lentz, D., Puschmann, H.,
Grabowsky, S. (2021), Chem. Sci., 12, 1675-1692.
;
_chemical_name_systematic          (2R,3r,4S)-Pentane-1,2,3,4,5-pentol
_chemical_name_common              Xylitol
_chemical_formula_moiety           'C5 H12 O5'
_chemical_formula_sum              'C5 H12 O5'
_chemical_formula_weight           152.148
_chemical_absolute_configuration   unk
loop_
  _atom_type_symbol
  _atom_type_scat_dispersion_real
  _atom_type_scat_dispersion_imag
  _atom_type_scat_source
  _atom_type_scat_dispersion_source
 C 0.00347 0.00161 'NoSpherA2: Chem.Sci. 2021, DOI:10.1039/D0SC05526C'
 'Henke, Gullikson and Davis, At. Data and Nucl. Data Tables, 1993, 54, 2'
 H 0.00000 0.00000 'NoSpherA2: Chem.Sci. 2021, DOI:10.1039/D0SC05526C'
 'Henke, Gullikson and Davis, At. Data and Nucl. Data Tables, 1993, 54, 2'
 O 0.01158 0.00611 'NoSpherA2: Chem.Sci. 2021, DOI:10.1039/D0SC05526C'
 'Henke, Gullikson and Davis, At. Data and Nucl. Data Tables, 1993, 54, 2'

_space_group_crystal_system        'orthorhombic'
_space_group_IT_number             19
_space_group_name_H-M_alt          'P 21 21 21'
_space_group_name_Hall             ' P 2ac 2ab'
loop_
  _space_group_symop_id
  _space_group_symop_operation_xyz
 1 x,y,z
 2 x+1/2,-y+1/2,-z
 3 -x,y+1/2,-z+1/2
 4 -x+1/2,-y,z+1/2

_symmetry_Int_Tables_number        19
_cell_length_a                     8.264(4)
_cell_length_b                     8.901(2)
_cell_length_c                     8.9223(14)
_cell_angle_alpha                  90
_cell_angle_beta                   90
_cell_angle_gamma                  90
_cell_volume                       656.3(4)
_cell_formula_units_Z              4
_cell_measurement_temperature      122.4(5)
_cell_measurement_reflns_used      20
_cell_measurement_theta_min        ?
_cell_measurement_theta_max        ?
_exptl_crystal_description         prism
_exptl_crystal_colour              colourless
_exptl_absorpt_coefficient_mu      0.139
_exptl_crystal_density_diffrn      1.540
_exptl_crystal_F_000               328.269
_exptl_crystal_size_max            0.37
_exptl_crystal_size_mid            0.32
_exptl_crystal_size_min            0.26
_diffrn_reflns_av_R_equivalents    0.0000
_diffrn_reflns_av_unetI/netI       0.0310
_diffrn_reflns_Laue_measured_fraction_full  1.0000
_diffrn_reflns_Laue_measured_fraction_max  0.9894
_diffrn_measurement_device_type    'Enraf Nonius CAD4'
_diffrn_measurement_method         '\w 2\q scans'
_diffrn_reflns_limit_h_max         20
_diffrn_reflns_limit_h_min         -20
_diffrn_reflns_limit_k_max         21
_diffrn_reflns_limit_k_min         -21
_diffrn_reflns_limit_l_max         21
_diffrn_reflns_limit_l_min         -21
_diffrn_reflns_number              9789
_diffrn_reflns_point_group_measured_fraction_full  1.0000
_diffrn_reflns_point_group_measured_fraction_max  0.9844
_diffrn_reflns_theta_full          25.2417
_diffrn_reflns_theta_max           59.94
_diffrn_reflns_theta_min           3.23
_diffrn_ambient_temperature        122.4(5)
_diffrn_measured_fraction_theta_full  1.0000
_diffrn_measured_fraction_theta_max  0.9894
_diffrn_radiation_type             'Mo K\a'
_diffrn_radiation_wavelength       0.71073
_reflns_Friedel_coverage           0.978
_reflns_limit_h_max                20
_reflns_limit_h_min                -20
_reflns_limit_k_max                21
_reflns_limit_k_min                -21
_reflns_limit_l_max                21
_reflns_limit_l_min                -21
_reflns_number_gt                  8777
_reflns_number_total               9789
_reflns_threshold_expression       I>=2u(I)
_computing_molecular_graphics      'Olex2 1.5 (Dolomanov et al., 2009)'
_computing_publication_material    'Olex2 1.5 (Dolomanov et al., 2009)'
_computing_structure_refinement    'olex2.refine 1.5 (Bourhis et al., 2015)'
_refine_diff_density_max           0.1355
_refine_diff_density_min           -0.1661
_refine_diff_density_rms           0.0294
_refine_ls_abs_structure_details  
 'Hooft, R.W.W., Straver, L.H., Spek, A.L. (2010). J. Appl. Cryst., 43, 665-668.'
_refine_ls_abs_structure_Flack     0.04(15)
_refine_ls_d_res_high              0.4106
_refine_ls_d_res_low               6.3014
_refine_ls_extinction_coef         0.0309(14)
_refine_ls_extinction_expression   Fc^*^=kFc[1+0.001xFc^2^\l^3^/sin(2\q)]^-1/4^
_refine_ls_goodness_of_fit_ref     0.6074
_refine_ls_hydrogen_treatment      refall
_refine_ls_matrix_type             full
_refine_ls_number_constraints      0
_refine_ls_number_parameters       200
_refine_ls_number_reflns           9789
_refine_ls_number_restraints       0
_refine_ls_R_factor_all            0.0197
_refine_ls_R_factor_gt             0.0154
_refine_ls_restrained_S_all        0.6074
_refine_ls_shift/su_max            -0.0007
_refine_ls_shift/su_mean           0.0001
_refine_ls_structure_factor_coef   Fsqd
_refine_ls_weighting_details      
 'w=1/[\s^2^(Fo^2^)+(0.0124P)^2^+0.0031P] where P=(Fo^2^+2Fc^2^)/3'
_refine_ls_weighting_scheme        calc
_refine_ls_wR_factor_gt            0.0283
_refine_ls_wR_factor_ref           0.0299
_refine_special_details
;
Refinement using NoSpherA2, an implementation of
NOn-SPHERical Atom-form-factors in Olex2.
Please cite:
F. Kleemiss et al. Chem. Sci. DOI 10.1039/D0SC05526C - 2021
NoSpherA2 implementation of HAR makes use of
tailor-made aspherical atomic form factors calculated
on-the-fly from a Hirshfeld-partitioned electron density (ED) - not from
spherical-atom form factors.

The ED is calculated from a gaussian basis set single determinant SCF
wavefunction - either Hartree-Fock or DFT using selected funtionals
 - for a fragment of the crystal.
This fragment can be embedded in an electrostatic crystal field by employing cluster charges 
or modelled using implicit solvation models, depending on the software used.
The following options were used:
   SOFTWARE:       ORCA 5.0
   PARTITIONING:   NoSpherA2
   INT ACCURACY:   Normal
   METHOD:         PBE
   BASIS SET:      def2-TZVP
   CHARGE:         0
   MULTIPLICITY:   1
   DATE:           2025-02-11_08-43-14
;
_olex2_refinement_description
;
;
loop_
  _atom_site_label
  _atom_site_type_symbol
  _atom_site_fract_x
  _atom_site_fract_y
  _atom_site_fract_z
  _atom_site_U_iso_or_equiv
  _atom_site_adp_type
  _atom_site_occupancy
  _atom_site_refinement_flags_posn
 O4 O 0.770886(14) 0.129572(13) 0.391484(13) 0.011553(15) Uani 1.000000 .
 O3 O 0.681863(15) 0.431185(13) 0.459823(12) 0.011780(15) Uani 1.000000 .
 O2 O 0.385235(14) 0.436031(14) 0.317497(13) 0.012206(16) Uani 1.000000 .
 O1 O 0.321494(14) 0.228823(14) 0.078360(13) 0.011955(15) Uani 1.000000 .
 O5 O 1.088667(14) 0.205111(15) 0.283928(14) 0.013297(17) Uani 1.000000 .
 C3 C 0.672312(16) 0.375473(15) 0.310137(15) 0.009360(16) Uani 1.000000 .
 C2 C 0.499328(16) 0.322872(16) 0.275572(15) 0.009275(16) Uani 1.000000 .
 C4 C 0.799192(15) 0.251730(16) 0.289907(15) 0.009419(16) Uani 1.000000 .
 C1 C 0.475424(17) 0.293778(17) 0.109408(16) 0.011084(18) Uani 1.000000 .
 C5 C 0.968162(17) 0.314787(17) 0.314447(18) 0.011964(19) Uani 1.000000 .
 H4 H 0.7932(5) 0.2105(5) 0.1768(4) 0.0258(9) Uani 1.000000 .
 H3 H 0.7019(5) 0.4662(4) 0.2331(4) 0.0215(8) Uani 1.000000 .
 H14 H 0.7227(6) 0.0519(5) 0.3355(6) 0.0292(11) Uani 1.000000 .
 H5B H 0.9796(5) 0.3552(5) 0.4289(5) 0.0278(9) Uani 1.000000 .
 H12 H 0.3494(6) 0.4170(5) 0.4153(6) 0.0343(12) Uani 1.000000 .
 H2 H 0.4741(5) 0.2196(4) 0.3378(4) 0.0195(8) Uani 1.000000 .
 H1B H 0.5650(5) 0.2176(5) 0.0675(4) 0.0301(10) Uani 1.000000 .
 H1A H 0.4874(5) 0.4013(5) 0.0489(5) 0.0289(10) Uani 1.000000 .
 H5A H 0.9865(5) 0.4089(5) 0.2388(6) 0.0323(10) Uani 1.000000 .
 H15 H 1.1192(6) 0.1596(6) 0.3728(6) 0.0337(12) Uani 1.000000 .
 H13 H 0.6723(6) 0.5376(6) 0.4551(5) 0.0320(11) Uani 1.000000 .
 H11 H 0.2479(5) 0.2420(6) 0.1583(6) 0.0309(11) Uani 1.000000 .

loop_
  _atom_site_aniso_label
  _atom_site_aniso_U_11
  _atom_site_aniso_U_22
  _atom_site_aniso_U_33
  _atom_site_aniso_U_12
  _atom_site_aniso_U_13
  _atom_site_aniso_U_23
 O4 0.01183(3) 0.01130(3) 0.01153(3) -0.00153(3) -0.00158(3) 0.00159(3)
 O3 0.01308(4) 0.01267(4) 0.00959(3) -0.00061(3) -0.00052(3) -0.00035(3)
 O2 0.01076(3) 0.01417(4) 0.01169(3) 0.00291(3) 0.00065(3) 0.00059(3)
 O1 0.00975(3) 0.01610(4) 0.01002(3) -0.00058(3) -0.00092(3) -0.00054(3)
 O5 0.00925(3) 0.01774(4) 0.01290(4) 0.00146(3) 0.00150(3) 0.00162(3)
 C3 0.00853(4) 0.01091(4) 0.00864(3) -0.00023(3) -0.00021(3) 0.00096(3)
 C2 0.00820(3) 0.01124(4) 0.00839(3) 0.00027(3) -0.00019(3) 0.00100(3)
 C4 0.00805(3) 0.01161(4) 0.00859(4) -0.00023(3) -0.00029(3) 0.00055(3)
 C1 0.00915(4) 0.01550(5) 0.00861(4) -0.00039(3) 0.00019(3) 0.00039(4)
 C5 0.00851(4) 0.01258(4) 0.01480(5) -0.00092(3) -0.00010(4) 0.00150(4)
 H4 0.026(2) 0.029(2) 0.022(2) 0.0039(17) 0.0032(18) 0.0019(18)
 H3 0.027(2) 0.0213(19) 0.0159(18) -0.0027(16) 0.0029(17) 0.0059(16)
 H14 0.033(3) 0.024(2) 0.031(3) -0.006(2) 0.002(2) 0.000(2)
 H5B 0.028(2) 0.027(2) 0.028(2) 0.0020(18) 0.0012(18) -0.0100(19)
 H12 0.040(3) 0.030(3) 0.033(3) 0.005(2) 0.011(2) -0.004(2)
 H2 0.0231(19) 0.0169(17) 0.0187(18) -0.0035(16) 0.0020(15) 0.0026(15)
 H1B 0.0204(19) 0.045(3) 0.025(2) 0.000(2) 0.0035(17) -0.011(2)
 H1A 0.033(2) 0.030(2) 0.024(2) -0.0088(19) -0.0067(18) 0.0082(18)
 H5A 0.0202(19) 0.034(2) 0.043(2) -0.0050(19) 0.0005(18) 0.010(2)
 H15 0.038(3) 0.033(3) 0.030(2) 0.007(2) 0.004(2) -0.004(2)
 H13 0.031(3) 0.044(3) 0.021(2) 0.003(3) -0.001(2) -0.005(2)
 H11 0.022(2) 0.038(3) 0.032(3) -0.003(2) -0.009(2) -0.005(2)

loop_
  _geom_bond_atom_site_label_1
  _geom_bond_atom_site_label_2
  _geom_bond_distance
  _geom_bond_site_symmetry_2
  _geom_bond_publ_flag
 O4 C4 1.43469(18) . ?
 O4 H14 0.942(5) . ?
 O3 C3 1.42678(17) . ?
 O3 H13 0.952(5) . ?
 O2 C2 1.42948(17) . ?
 O2 H12 0.937(5) . ?
 O1 C1 1.42450(18) . ?
 O1 H11 0.944(5) . ?
 O5 C5 1.42087(19) . ?
 O5 H15 0.925(5) . ?
 C3 C2 1.53554(18) . ?
 C3 C4 1.53140(19) . ?
 C3 H3 1.088(3) . ?
 C2 C1 1.51788(19) . ?
 C2 H2 1.094(4) . ?
 C4 C5 1.52080(19) . ?
 C4 H4 1.075(4) . ?
 C1 H1B 1.071(4) . ?
 C1 H1A 1.103(4) . ?
 C5 H5B 1.087(4) . ?
 C5 H5A 1.086(4) . ?

loop_
  _geom_angle_atom_site_label_1
  _geom_angle_atom_site_label_2
  _geom_angle_atom_site_label_3
  _geom_angle
  _geom_angle_site_symmetry_1
  _geom_angle_site_symmetry_3
  _geom_angle_publ_flag
 H14 O4 C4 106.9(3) . . ?
 H13 O3 C3 107.4(3) . . ?
 H12 O2 C2 108.9(3) . . ?
 H11 O1 C1 112.2(3) . . ?
 H15 O5 C5 109.2(3) . . ?
 C2 C3 O3 110.210(11) . . ?
 C4 C3 O3 108.810(11) . . ?
 C4 C3 C2 113.232(11) . . ?
 H3 C3 O3 108.7(2) . . ?
 H3 C3 C2 108.0(2) . . ?
 H3 C3 C4 107.8(2) . . ?
 C3 C2 O2 110.283(11) . . ?
 C1 C2 O2 106.855(11) . . ?
 C1 C2 C3 111.675(11) . . ?
 H2 C2 O2 109.5(2) . . ?
 H2 C2 C3 109.4(2) . . ?
 H2 C2 C1 109.1(2) . . ?
 C3 C4 O4 111.040(11) . . ?
 C5 C4 O4 109.784(11) . . ?
 C5 C4 C3 110.259(12) . . ?
 H4 C4 O4 109.1(2) . . ?
 H4 C4 C3 109.0(2) . . ?
 H4 C4 C5 107.6(2) . . ?
 C2 C1 O1 112.049(11) . . ?
 H1B C1 O1 107.0(2) . . ?
 H1B C1 C2 111.0(2) . . ?
 H1A C1 O1 109.7(2) . . ?
 H1A C1 C2 108.6(2) . . ?
 H1A C1 H1B 108.4(3) . . ?
 C4 C5 O5 111.245(12) . . ?
 H5B C5 O5 110.3(2) . . ?
 H5B C5 C4 109.7(2) . . ?
 H5A C5 O5 108.2(2) . . ?
 H5A C5 C4 108.9(2) . . ?
 H5A C5 H5B 108.4(4) . . ?

loop_
  _geom_torsion_atom_site_label_1
  _geom_torsion_atom_site_label_2
  _geom_torsion_atom_site_label_3
  _geom_torsion_atom_site_label_4
  _geom_torsion
  _geom_torsion_site_symmetry_1
  _geom_torsion_site_symmetry_2
  _geom_torsion_site_symmetry_3
  _geom_torsion_site_symmetry_4
  _geom_torsion_publ_flag
 O4 C4 C3 O3 60.534(12) . . . . ?
 O4 C4 C3 C2 -62.379(12) . . . . ?
 O4 C4 C5 O5 62.273(12) . . . . ?
 O3 C3 C2 O2 49.378(12) . . . . ?
 O3 C3 C2 C1 168.032(11) . . . . ?
 O3 C3 C4 C5 -61.372(12) . . . . ?
 O2 C2 C3 C4 171.513(10) . . . . ?
 O2 C2 C1 O1 -65.986(12) . . . . ?
 O1 C1 C2 C3 173.337(12) . . . . ?
 O5 C5 C4 C3 -175.080(11) . . . . ?

loop_
  _diffrn_refln_index_h
  _diffrn_refln_index_k
  _diffrn_refln_index_l
  _diffrn_refln_intensity_net
  _diffrn_refln_intensity_u
 -20 -2 -1 0.31 0.6
 -20 -1 -2 2.35 0.62
 -20 -1 -1 1.81 0.62
 -19 -6 -3 6.81 0.76
 -19 -6 -2 1.1 0.6
 -19 -6 -1 11.14 0.81
 -19 -5 -5 0.54 0.58
 -19 -5 -4 3.61 0.65
 -19 -5 -3 1.56 0.6
 -19 -5 -2 6.05 0.72
 -19 -5 -1 13.89 0.87
 -19 -4 -5 1.23 0.57
 -19 -4 -4 9.38 0.78
 -19 -4 -3 3.35 0.66
 -19 -4 -2 2.22 0.64
 -19 -4 -1 4.14 0.69
 -19 -3 -6 1.46 0.6
 -19 -3 -5 2.31 0.61
 -19 -3 -4 4.49 0.68
 -19 -3 -3 3.61 0.68
 -19 -3 -2 3.22 0.68
 -19 -3 -1 3.01 0.66
 -19 -2 -6 1.49 0.58
 -19 -2 -5 1.16 0.58
 -19 -2 -4 1.36 0.61
 -19 -2 -3 10.74 0.83
 -19 -2 -2 6.73 0.76
 -19 -2 -1 1.1 0.64
 -19 -1 -7 0.43 0.58
 -19 -1 -5 0.61 0.59
 -19 -1 -4 0.61 0.6
 -19 -1 -3 4.34 0.7
 -19 -1 -2 18.44 1
 -19 -1 -1 0.9 0.64
 -18 -9 -3 0.02 0.58
 -18 -9 -2 7.21 0.74
 -18 -9 -1 3.63 0.64
 -18 -8 -5 4.94 0.7
 -18 -8 -4 5.51 0.69
 -18 -8 -3 4.22 0.69
 -18 -8 -2 1.43 0.62
 -18 -8 -1 0.69 0.6
 -18 -7 -6 1.3 0.58
 -18 -7 -5 7.59 0.74
 -18 -7 -4 1.28 0.62
 -18 -7 -3 0.49 0.6
 -18 -7 -2 9.94 0.83
 -18 -7 -1 0.02 0.6
 -18 -6 -7 4.28 0.64
 -18 -6 -6 4.96 0.68
 -18 -6 -5 2.02 0.62
 -18 -6 -4 4.95 0.7
 -18 -6 -3 4 0.7
 -18 -6 -2 2.24 0.65
 -18 -6 -1 6.01 0.72
 -18 -5 -8 15.29 0.91
 -18 -5 -7 5.37 0.69
 -18 -5 -6 0.95 0.6
 -18 -5 -5 0.54 0.6
 -18 -5 -4 5.27 0.71
 -18 -5 -3 0.95 0.64
 -18 -5 -2 2.29 0.65
 -18 -5 -1 1.44 0.64
 -18 -4 -8 1.98 0.6
 -18 -4 -7 6.91 0.72
 -18 -4 -5 21.89 1.06
 -18 -4 -4 14.85 0.93
 -18 -4 -3 9.31 0.82
 -18 -4 -2 9.59 0.84
 -18 -4 -1 5.21 0.74
 -18 -3 -9 5.43 0.7
 -18 -3 -8 10.27 0.79
 -18 -3 -7 7.06 0.74
 -18 -3 -6 6.17 0.72
 -18 -3 -5 18.18 0.99
 -18 -3 -4 0.45 0.62
 -18 -3 -3 17.77 1.01
 -18 -3 -2 6.91 0.79
 -18 -3 -1 10.5 0.87
 -18 -2 -9 1 0.57
 -18 -2 -8 1.62 0.6
 -18 -2 -7 7.57 0.76
 -18 -2 -6 3.13 0.66
 -18 -2 -5 3 0.67
 -18 -2 -4 0.46 0.62
 -18 -2 -3 23.44 1.13
 -18 -2 -2 15.78 0.98
 -18 -2 -1 7.94 0.82
 -18 -1 -9 1.27 0.58
 -18 -1 -8 1.2 0.59
 -18 -1 -7 4.01 0.68
 -18 -1 -6 16.89 0.97
 -18 -1 -5 10.32 0.84
 -18 -1 -4 12.59 0.91
 -18 -1 -3 2.29 0.67
 -18 -1 -2 3.83 0.72
 -18 -1 -1 3.62 0.7
 -17 -11 -3 0.41 0.58
 -17 -11 -1 6.07 0.7
 -17 -10 -5 1.5 0.6
 -17 -10 -4 3.68 0.65
 -17 -10 -3 2.62 0.64
 -17 -10 -2 1.42 0.6
 -17 -10 -1 0.43 0.58
 -17 -9 -6 1.06 0.6
 -17 -9 -5 20.77 1.01
 -17 -9 -4 0.32 0.6
 -17 -9 -3 2.82 0.66
 -17 -9 -2 14.75 0.91
 -17 -9 -1 0.86 0.62
 -17 -8 -8 0.97 0.6
 -17 -8 -7 1.81 0.6
 -17 -8 -6 9.65 0.8
 -17 -8 -5 0.5 0.59
 -17 -8 -4 1.25 0.61
 -17 -8 -3 1.73 0.64
 -17 -8 -2 3.81 0.69
 -17 -8 -1 8.29 0.8
 -17 -7 -9 7.77 0.76
 -17 -7 -8 6.71 0.71
 -17 -7 -7 0.03 0.58
 -17 -7 -6 1.54 0.62
 -17 -7 -5 1.95 0.64
 -17 -7 -4 2.48 0.66
 -17 -7 -3 2.13 0.67
 -17 -7 -2 7.91 0.81
 -17 -7 -1 7.21 0.8
 -17 -6 -9 3.21 0.62
 -17 -6 -8 1.23 0.6
 -17 -6 -7 1.94 0.62
 -17 -6 -6 17.62 0.97
 -17 -6 -5 2.98 0.67
 -17 -6 -4 5.01 0.74
 -17 -6 -3 9.2 0.84
 -17 -6 -2 2.63 0.69
 -17 -6 -1 0.69 0.64
 -17 -5 -10 3.81 0.62
 -17 -5 -9 0.51 0.58
 -17 -5 -8 1.19 0.62
 -17 -5 -7 2.23 0.64
 -17 -5 -6 0.56 0.6
 -17 -5 -5 8.21 0.8
 -17 -5 -4 1.03 0.64
 -17 -5 -3 0.79 0.65
 -17 -5 -2 1.4 0.67
 -17 -5 -1 8.51 0.8
 -17 -4 -10 0.74 0.56
 -17 -4 -9 5.03 0.69
 -17 -4 -8 6.98 0.74
 -17 -4 -7 5.7 0.72
 -17 -4 -6 0.73 0.62
 -17 -4 -5 7.63 0.8
 -17 -4 -4 2.99 0.69
 -17 -4 -3 2.26 0.66
 -17 -4 -2 14.08 0.92
 -17 -4 -1 3.83 0.69
 -17 -3 -11 5.1 0.68
 -17 -3 -10 24.83 1.08
 -17 -3 -9 2.98 0.66
 -17 -3 -8 19.45 1.01
 -17 -3 -7 2.7 0.68
 -17 -3 -6 3.17 0.68
 -17 -3 -5 0.74 0.64
 -17 -3 -4 5.91 0.74
 -17 -3 -3 14.63 0.93
 -17 -3 -2 1.15 0.64
 -17 -3 -1 11.18 0.87
 -17 -2 -11 0.89 0.56
 -17 -2 -10 2.72 0.62
 -17 -2 -9 12.04 0.85
 -17 -2 -8 14.22 0.92
 -17 -2 -7 0.62 0.62
 -17 -2 -6 7.84 0.8
 -17 -2 -5 15.37 0.98
 -17 -2 -4 0.9 0.62
 -17 -2 -3 15.25 0.96
 -17 -2 -2 9.69 0.84
 -17 -2 -1 27.47 1.2
 -17 -1 -11 3.61 0.62
 -17 -1 -10 15.35 0.9
 -17 -1 -9 1.05 0.6
 -17 -1 -8 8.11 0.8
 -17 -1 -7 5.51 0.76
 -17 -1 -6 49.45 1.65
 -17 -1 -5 5.83 0.76
 -17 -1 -4 90.33 2.35
 -17 -1 -3 16.5 0.98
 -17 -1 -2 18.4 1.03
 -17 -1 -1 20.41 1.07
 -16 -13 -2 3.34 0.62
 -16 -13 -1 2.49 0.6
 -16 -12 -5 2.61 0.62
 -16 -12 -4 1.05 0.57
 -16 -12 -3 0.66 0.57
 -16 -12 -2 3.76 0.65
 -16 -12 -1 2.81 0.64
 -16 -11 -7 5.38 0.69
 -16 -11 -6 2.84 0.64
 -16 -11 -5 12.29 0.84
 -16 -11 -4 3.85 0.67
 -16 -11 -3 6.53 0.73
 -16 -11 -2 4.13 0.68
 -16 -11 -1 5.23 0.7
 -16 -10 -8 1.25 0.58
 -16 -10 -7 3.61 0.66
 -16 -10 -6 0.16 0.58
 -16 -10 -5 7.87 0.78
 -16 -10 -4 15.55 0.94
 -16 -10 -2 4.57 0.7
 -16 -10 -1 2.01 0.66
 -16 -9 -9 12.9 0.83
 -16 -9 -8 8.54 0.77
 -16 -9 -7 0.89 0.6
 -16 -9 -6 7.58 0.77
 -16 -9 -5 9.55 0.82
 -16 -9 -4 8.58 0.82
 -16 -9 -3 2.26 0.66
 -16 -9 -2 23.79 1.15
 -16 -9 -1 21.42 1.09
 -16 -8 -10 4.98 0.66
 -16 -8 -9 0.38 0.57
 -16 -8 -8 3.04 0.66
 -16 -8 -7 18.59 0.99
 -16 -8 -6 2.88 0.68
 -16 -8 -5 28 1.22
 -16 -8 -4 6.46 0.78
 -16 -8 -3 29.68 1.27
 -16 -8 -2 5 0.76
 -16 -8 -1 1.73 0.65
 -16 -7 -11 2.04 0.62
 -16 -7 -10 2.41 0.62
 -16 -7 -9 5.98 0.72
 -16 -7 -8 6.36 0.76
 -16 -7 -7 2.8 0.68
 -16 -7 -6 13.81 0.92
 -16 -7 -5 18.08 1.04
 -16 -7 -4 6.14 0.76
 -16 -7 -3 3.96 0.71
 -16 -7 -2 31.33 1.27
 -16 -7 -1 2.29 0.67
 -16 -6 -11 0.74 0.58
 -16 -6 -10 8.33 0.76
 -16 -6 -9 3.43 0.66
 -16 -6 -8 14.84 0.94
 -16 -6 -7 12.33 0.9
 -16 -6 -6 5.36 0.73
 -16 -6 -5 6.17 0.74
 -16 -6 -4 1.96 0.64
 -16 -6 -3 20.62 1.06
 -16 -6 -2 31.2 1.27
 -16 -6 -1 6.05 0.74
 -16 -5 -12 16.12 0.91
 -16 -5 -11 0.86 0.58
 -16 -5 -10 9.52 0.8
 -16 -5 -9 2.36 0.65
 -16 -5 -8 34.04 1.34
 -16 -5 -7 5.65 0.76
 -16 -5 -6 3.15 0.66
 -16 -5 -5 1.43 0.62
 -16 -5 -4 1.47 0.61
 -16 -5 -3 0.93 0.62
 -16 -5 -2 1.37 0.64
 -16 -5 -1 3.52 0.68
 -16 -4 -12 1.96 0.58
 -16 -4 -11 0.21 0.58
 -16 -4 -10 0.54 0.58
 -16 -4 -9 6.43 0.74
 -16 -4 -8 0.11 0.62
 -16 -4 -7 15.17 0.94
 -16 -4 -6 3.96 0.68
 -16 -4 -5 11.71 0.87
 -16 -4 -4 26.22 1.18
 -16 -4 -3 30.22 1.25
 -16 -4 -2 2.85 0.68
 -16 -4 -1 4.72 0.71
 -16 -3 -12 4.62 0.66
 -16 -3 -11 3.71 0.67
 -16 -3 -10 21.67 1.07
 -16 -3 -9 16.61 0.97
 -16 -3 -8 29.41 1.26
 -16 -3 -7 10.03 0.82
 -16 -3 -6 0.41 0.6
 -16 -3 -5 11.54 0.86
 -16 -3 -4 2.04 0.64
 -16 -3 -3 0.52 0.61
 -16 -3 -2 12.8 0.9
 -16 -3 -1 33.69 1.32
 -16 -2 -13 3.03 0.64
 -16 -2 -12 7.05 0.71
 -16 -2 -11 5.8 0.72
 -16 -2 -10 5.14 0.72
 -16 -2 -9 3.04 0.69
 -16 -2 -8 2.45 0.68
 -16 -2 -7 8.26 0.79
 -16 -2 -6 10.02 0.82
 -16 -2 -5 12.32 0.89
 -16 -2 -4 0.35 0.61
 -16 -2 -3 7.92 0.78
 -16 -2 -2 4.98 0.72
 -16 -2 -1 9.33 0.82
 -16 -1 -13 1.03 0.57
 -16 -1 -12 8.76 0.76
 -16 -1 -11 9.99 0.8
 -16 -1 -10 5.3 0.72
 -16 -1 -9 1.44 0.64
 -16 -1 -8 0.35 0.58
 -16 -1 -7 3.62 0.66
 -16 -1 -6 10.94 0.85
 -16 -1 -5 2.93 0.66
 -16 -1 -4 3.35 0.68
 -16 -1 -3 5.75 0.74
 -16 -1 -2 15.74 0.95
 -16 -1 -1 3.17 0.68
 -15 -14 -3 0.78 0.58
 -15 -14 -1 1.8 0.58
 -15 -13 -6 4.9 0.68
 -15 -13 -5 1.69 0.6
 -15 -13 -4 3.88 0.66
 -15 -13 -2 4.27 0.66
 -15 -13 -1 1.5 0.6
 -15 -12 -8 0.91 0.58
 -15 -12 -7 2.18 0.6
 -15 -12 -6 5.73 0.7
 -15 -12 -5 0.34 0.58
 -15 -12 -4 9.31 0.8
 -15 -12 -3 3.79 0.67
 -15 -12 -2 6.39 0.73
 -15 -12 -1 0.18 0.58
 -15 -11 -9 10.04 0.78
 -15 -11 -8 4.7 0.68
 -15 -11 -7 9.17 0.79
 -15 -11 -6 2.86 0.64
 -15 -11 -5 6.45 0.74
 -15 -11 -4 1.61 0.64
 -15 -11 -3 22.52 1.11
 -15 -11 -2 5.17 0.74
 -15 -11 -1 23.85 1.15
 -15 -10 -10 10.17 0.77
 -15 -10 -9 2.81 0.64
 -15 -10 -8 1 0.6
 -15 -10 -7 10.72 0.83
 -15 -10 -6 4.43 0.7
 -15 -10 -5 5.35 0.74
 -15 -10 -4 11.48 0.89
 -15 -10 -3 24.27 1.17
 -15 -10 -2 21.2 1.11
 -15 -10 -1 13.52 0.91
 -15 -9 -11 1.4 0.6
 -15 -9 -10 5.77 0.7
 -15 -9 -9 3.54 0.68
 -15 -9 -8 7.14 0.77
 -15 -9 -7 16.64 0.98
 -15 -9 -6 27.72 1.23
 -15 -9 -5 13.54 0.94
 -15 -9 -4 47.84 1.58
 -15 -9 -3 12.75 0.89
 -15 -9 -2 7.61 0.78
 -15 -9 -1 5.78 0.74
 -15 -8 -12 6.77 0.71
 -15 -8 -11 0.61 0.58
 -15 -8 -10 21.48 1.05
 -15 -8 -9 14.75 0.93
 -15 -8 -8 0.1 0.62
 -15 -8 -7 23.22 1.14
 -15 -8 -6 0.43 0.6
 -15 -8 -5 3.96 0.7
 -15 -8 -4 8.39 0.81
 -15 -8 -3 52.47 1.67
 -15 -8 -2 8.46 0.82
 -15 -8 -1 40.01 1.45
 -15 -7 -12 0.29 0.54
 -15 -7 -11 3.27 0.66
 -15 -7 -10 7.92 0.77
 -15 -7 -9 1.72 0.65
 -15 -7 -8 11.45 0.89
 -15 -7 -7 8.16 0.79
 -15 -7 -6 46.53 1.56
 -15 -7 -5 6.54 0.76
 -15 -7 -4 46.36 1.57
 -15 -7 -3 8.47 0.82
 -15 -7 -2 52.22 1.67
 -15 -7 -1 4.43 0.7
 -15 -6 -13 1.97 0.6
 -15 -6 -12 1.44 0.6
 -15 -6 -11 9.22 0.78
 -15 -6 -10 1.89 0.64
 -15 -6 -9 12.88 0.91
 -15 -6 -8 3.97 0.68
 -15 -6 -7 12.63 0.89
 -15 -6 -6 0.25 0.58
 -15 -6 -5 4.4 0.69
 -15 -6 -4 26.63 1.19
 -15 -6 -3 43.73 1.52
 -15 -6 -2 1.66 0.66
 -15 -6 -1 59.78 1.81
 -15 -5 -13 7.76 0.72
 -15 -5 -12 8.41 0.76
 -15 -5 -11 4.86 0.7
 -15 -5 -10 9.51 0.82
 -15 -5 -9 22.37 1.13
 -15 -5 -8 6.48 0.76
 -15 -5 -7 2 0.64
 -15 -5 -6 4.49 0.7
 -15 -5 -5 3.05 0.68
 -15 -5 -4 19.9 1.05
 -15 -5 -3 19.63 1.04
 -15 -5 -2 11.79 0.88
 -15 -5 -1 16.88 0.98
 -15 -4 -12 3.43 0.66
 -15 -4 -11 12.31 0.87
 -15 -4 -10 0.86 0.62
 -15 -4 -9 6.73 0.74
 -15 -4 -8 11.29 0.86
 -15 -4 -7 22.68 1.1
 -15 -4 -6 1.49 0.62
 -15 -4 -5 3.64 0.69
 -15 -4 -4 11.24 0.86
 -15 -4 -3 9.09 0.81
 -15 -4 -2 9.89 0.83
 -15 -4 -1 25.05 1.15
 -15 -3 -14 2.98 0.62
 -15 -3 -13 1.05 0.58
 -15 -3 -12 2.29 0.62
 -15 -3 -11 7.39 0.78
 -15 -3 -10 9.22 0.84
 -15 -3 -9 0.51 0.59
 -15 -3 -8 0.6 0.59
 -15 -3 -7 4.34 0.69
 -15 -3 -6 2.29 0.64
 -15 -3 -5 23.46 1.11
 -15 -3 -4 14.07 0.91
 -15 -3 -3 17 0.96
 -15 -3 -2 5.05 0.7
 -15 -3 -1 5 0.71
 -15 -2 -14 8.72 0.72
 -15 -2 -13 2.45 0.64
 -15 -2 -12 3.85 0.67
 -15 -2 -11 3.97 0.69
 -15 -2 -10 15.13 0.97
 -15 -2 -9 1.05 0.6
 -15 -2 -8 10.78 0.83
 -15 -2 -7 7.74 0.78
 -15 -2 -6 8.05 0.78
 -15 -2 -5 1.19 0.6
 -15 -2 -4 20.25 1.04
 -15 -2 -3 18.57 1.01
 -15 -2 -2 6.37 0.73
 -15 -2 -1 1.63 0.6
 -15 -1 -14 3.26 0.61
 -15 -1 -13 5.17 0.69
 -15 -1 -12 3.97 0.67
 -15 -1 -11 14.51 0.94
 -15 -1 -10 2.77 0.64
 -15 -1 -9 5.24 0.7
 -15 -1 -8 14.03 0.91
 -15 -1 -7 0.73 0.58
 -15 -1 -6 6.21 0.73
 -15 -1 -5 0.68 0.6
 -15 -1 -4 2.2 0.64
 -15 -1 -3 10.72 0.82
 -15 -1 -2 39.24 1.41
 -15 -1 -1 4.84 0.7
 -14 -15 -4 5.8 0.69
 -14 -15 -3 1.87 0.58
 -14 -15 -2 0.77 0.56
 -14 -15 -1 0.49 0.56
 -14 -14 -6 7.39 0.72
 -14 -14 -4 2.31 0.62
 -14 -14 -3 2.76 0.62
 -14 -14 -2 2.55 0.64
 -14 -14 -1 16.77 0.96
 -14 -13 -8 3.13 0.6
 -14 -13 -7 4.83 0.66
 -14 -13 -6 3.59 0.67
 -14 -13 -5 14.25 0.91
 -14 -13 -4 19.01 1
 -14 -13 -3 3.57 0.68
 -14 -13 -2 2.66 0.66
 -14 -13 -1 1.94 0.66
 -14 -12 -9 6.11 0.69
 -14 -12 -8 1.3 0.61
 -14 -12 -7 2 0.64
 -14 -12 -5 1.07 0.64
 -14 -12 -4 4.91 0.72
 -14 -12 -3 3.07 0.69
 -14 -12 -2 13.02 0.92
 -14 -12 -1 0.27 0.61
 -14 -11 -11 1.11 0.59
 -14 -11 -10 3.51 0.64
 -14 -11 -9 1.62 0.61
 -14 -11 -8 6.27 0.74
 -14 -11 -7 2.33 0.66
 -14 -11 -6 0.88 0.64
 -14 -11 -5 3.88 0.7
 -14 -11 -4 6.51 0.78
 -14 -11 -3 2.12 0.64
 -14 -11 -2 5.51 0.73
 -14 -11 -1 10.04 0.84
 -14 -10 -11 3.58 0.64
 -14 -10 -10 3.61 0.66
 -14 -10 -9 4.88 0.71
 -14 -10 -8 1.42 0.66
 -14 -10 -7 10.4 0.85
 -14 -10 -6 2.36 0.65
 -14 -10 -5 8.42 0.8
 -14 -10 -4 1.83 0.66
 -14 -10 -3 14.26 0.92
 -14 -10 -2 7.92 0.8
 -14 -10 -1 1.15 0.62
 -14 -9 -12 7.03 0.7
 -14 -9 -11 0.43 0.59
 -14 -9 -10 0.33 0.59
 -14 -9 -9 4.01 0.7
 -14 -9 -8 19.17 1.06
 -14 -9 -7 0.5 0.6
 -14 -9 -6 0.58 0.62
 -14 -9 -5 1.01 0.62
 -14 -9 -4 2.25 0.64
 -14 -9 -3 1.35 0.62
 -14 -9 -2 0.31 0.59
 -14 -9 -1 6.59 0.74
 -14 -8 -13 0.02 0.54
 -14 -8 -12 4.2 0.68
 -14 -8 -11 4.46 0.68
 -14 -8 -10 0.7 0.6
 -14 -8 -9 10.83 0.88
 -14 -8 -8 2.68 0.66
 -14 -8 -7 2.38 0.66
 -14 -8 -6 16.7 0.99
 -14 -8 -5 19.71 1.05
 -14 -8 -4 3.34 0.68
 -14 -8 -3 3.13 0.68
 -14 -8 -2 1.67 0.64
 -14 -8 -1 2.81 0.66
 -14 -7 -13 1.29 0.58
 -14 -7 -12 2.33 0.61
 -14 -7 -11 23.24 1.11
 -14 -7 -10 5.69 0.76
 -14 -7 -9 8.83 0.8
 -14 -7 -8 7.89 0.78
 -14 -7 -7 10.76 0.86
 -14 -7 -6 16.3 0.96
 -14 -7 -5 2.45 0.65
 -14 -7 -4 6.13 0.74
 -14 -7 -3 3.77 0.68
 -14 -7 -2 10.23 0.82
 -14 -7 -1 26.15 1.16
 -14 -6 -13 2.51 0.62
 -14 -6 -12 0.15 0.58
 -14 -6 -11 2.79 0.67
 -14 -6 -10 4.63 0.7
 -14 -6 -9 4.22 0.7
 -14 -6 -8 6.52 0.76
 -14 -6 -7 9.57 0.82
 -14 -6 -6 20.42 1.05
 -14 -6 -5 14.22 0.92
 -14 -6 -4 8.81 0.8
 -14 -6 -3 17.05 0.97
 -14 -6 -2 8.52 0.78
 -14 -6 -1 1.22 0.61
 -14 -5 -14 0.52 0.56
 -14 -5 -13 2.19 0.62
 -14 -5 -12 2.47 0.66
 -14 -5 -11 32.46 1.32
 -14 -5 -10 28.2 1.21
 -14 -5 -9 10.09 0.83
 -14 -5 -8 0.21 0.58
 -14 -5 -7 5.63 0.72
 -14 -5 -6 1.14 0.6
 -14 -5 -5 4.77 0.69
 -14 -5 -4 2.02 0.62
 -14 -5 -3 2.31 0.62
 -14 -5 -2 15.47 0.91
 -14 -5 -1 62.62 1.81
 -14 -4 -15 1.07 0.58
 -14 -4 -14 2.16 0.61
 -14 -4 -13 0.91 0.59
 -14 -4 -12 4.84 0.72
 -14 -4 -11 4.07 0.69
 -14 -4 -10 2.07 0.64
 -14 -4 -9 32.23 1.3
 -14 -4 -8 4.77 0.7
 -14 -4 -7 11.3 0.85
 -14 -4 -6 50.86 1.64
 -14 -4 -5 24.84 1.13
 -14 -4 -4 45.72 1.52
 -14 -4 -3 5.95 0.7
 -14 -4 -2 12.55 0.84
 -14 -4 -1 19.67 0.97
 -14 -3 -15 1.41 0.58
 -14 -3 -14 11.88 0.83
 -14 -3 -13 2 0.64
 -14 -3 -12 18.81 1.03
 -14 -3 -11 1.89 0.64
 -14 -3 -10 20.83 1.06
 -14 -3 -9 3.13 0.67
 -14 -3 -8 2.97 0.66
 -14 -3 -7 26.1 1.17
 -14 -3 -6 10.31 0.81
 -14 -3 -5 3.44 0.66
 -14 -3 -4 11.14 0.82
 -14 -3 -3 11.4 0.82
 -14 -3 -2 4.46 0.64
 -14 -3 -1 58.41 1.67
 -14 -2 -15 22.64 1.01
 -14 -2 -14 1.19 0.61
 -14 -2 -13 4.65 0.69
 -14 -2 -12 31.71 1.3
 -14 -2 -11 20.23 1.03
 -14 -2 -10 5.4 0.72
 -14 -2 -9 34.37 1.33
 -14 -2 -8 2.06 0.64
 -14 -2 -7 55.78 1.73
 -14 -2 -6 20.42 1.04
 -14 -2 -5 12.44 0.84
 -14 -2 -4 28.95 1.17
 -14 -2 -3 7.47 0.69
 -14 -2 -2 33.25 1.21
 -14 -2 -1 28.64 1.12
 -14 -1 -15 3.02 0.61
 -14 -1 -14 27.08 1.15
 -14 -1 -13 31.23 1.27
 -14 -1 -12 19.15 1.05
 -14 -1 -11 8.64 0.78
 -14 -1 -10 9.94 0.83
 -14 -1 -9 41.08 1.47
 -14 -1 -8 29.06 1.23
 -14 -1 -7 17 0.97
 -14 -1 -6 21.65 1.06
 -14 -1 -5 45.78 1.5
 -14 -1 -4 55.98 1.66
 -14 -1 -3 2.43 0.58
 -14 -1 -2 80.85 2.06
 -14 -1 -1 9.14 0.73
 -13 -16 -4 2.38 0.6
 -13 -16 -3 5.59 0.66
 -13 -16 -1 4.27 0.8
 -13 -15 -7 0.31 0.54
 -13 -15 -6 12.55 0.82
 -13 -15 -5 10.82 0.8
 -13 -15 -4 11.02 0.82
 -13 -15 -3 0.84 0.58
 -13 -15 -2 2.78 0.65
 -13 -15 -1 1.09 0.6
 -13 -14 -8 1.91 0.59
 -13 -14 -7 8.22 0.74
 -13 -14 -6 0.54 0.58
 -13 -14 -5 1.91 0.61
 -13 -14 -4 3.19 0.67
 -13 -14 -3 6.63 0.76
 -13 -14 -2 3.02 0.68
 -13 -14 -1 46.46 1.57
 -13 -13 -10 4.01 0.66
 -13 -13 -9 0.84 0.56
 -13 -13 -8 6.91 0.74
 -13 -13 -7 9.65 0.82
 -13 -13 -6 18.79 1.03
 -13 -13 -5 1.9 0.66
 -13 -13 -4 12.83 0.92
 -13 -13 -3 5.25 0.77
 -13 -13 -2 32.55 1.33
 -13 -13 -1 11.92 0.91
 -13 -12 -11 12.14 0.8
 -13 -12 -9 1.51 0.62
 -13 -12 -8 9.16 0.81
 -13 -12 -7 11.43 0.88
 -13 -12 -6 7.93 0.82
 -13 -12 -5 0.7 0.64
 -13 -12 -4 8.77 0.8
 -13 -12 -3 6.16 0.74
 -13 -12 -2 15.98 0.97
 -13 -12 -1 26.27 1.18
 -13 -11 -12 5.81 0.68
 -13 -11 -11 1.65 0.6
 -13 -11 -10 8.91 0.79
 -13 -11 -9 6.11 0.76
 -13 -11 -8 17.9 1.03
 -13 -11 -7 11.62 0.91
 -13 -11 -6 3.54 0.69
 -13 -11 -5 19.79 1.04
 -13 -11 -4 0.61 0.61
 -13 -11 -3 12.6 0.89
 -13 -11 -2 0.71 0.62
 -13 -11 -1 0.45 0.6
 -13 -10 -13 8.31 0.74
 -13 -10 -12 4.01 0.66
 -13 -10 -11 2.37 0.64
 -13 -10 -10 1.12 0.62
 -13 -10 -9 6.54 0.78
 -13 -10 -8 1.45 0.64
 -13 -10 -7 5.54 0.74
 -13 -10 -6 2.15 0.66
 -13 -10 -5 4.45 0.72
 -13 -10 -4 12.33 0.9
 -13 -10 -3 13.71 0.93
 -13 -10 -2 16.27 0.97
 -13 -10 -1 3.58 0.68
 -13 -9 -13 13.2 0.84
 -13 -9 -12 5.16 0.71
 -13 -9 -11 2.31 0.66
 -13 -9 -10 3.67 0.71
 -13 -9 -9 1.14 0.62
 -13 -9 -8 8.11 0.8
 -13 -9 -7 7.31 0.79
 -13 -9 -6 21.84 1.09
 -13 -9 -5 1.55 0.65
 -13 -9 -4 1.81 0.64
 -13 -9 -3 1.92 0.64
 -13 -9 -2 6.83 0.76
 -13 -9 -1 3.78 0.68
 -13 -8 -14 3.03 0.61
 -13 -8 -13 7.59 0.74
 -13 -8 -12 1.51 0.62
 -13 -8 -11 1.79 0.65
 -13 -8 -10 9.16 0.8
 -13 -8 -9 7.14 0.78
 -13 -8 -8 2.33 0.67
 -13 -8 -7 24.11 1.15
 -13 -8 -6 0.76 0.61
 -13 -8 -5 4.2 0.7
 -13 -8 -4 3.7 0.68
 -13 -8 -3 9.07 0.79
 -13 -8 -2 1.01 0.59
 -13 -8 -1 0.88 0.58
 -13 -7 -15 3.54 0.64
 -13 -7 -14 6.63 0.71
 -13 -7 -13 5.35 0.71
 -13 -7 -12 0.65 0.62
 -13 -7 -11 4.42 0.74
 -13 -7 -10 7.1 0.78
 -13 -7 -9 5.29 0.74
 -13 -7 -8 7.67 0.78
 -13 -7 -6 6.87 0.77
 -13 -7 -5 4.05 0.68
 -13 -7 -4 13.44 0.89
 -13 -7 -3 2.81 0.61
 -13 -7 -2 4.42 0.66
 -13 -7 -1 18.56 0.96
 -13 -6 -15 6.96 0.7
 -13 -6 -14 21.75 1.05
 -13 -6 -13 3.47 0.68
 -13 -6 -12 1.34 0.65
 -13 -6 -11 13.97 0.91
 -13 -6 -10 2.26 0.66
 -13 -6 -9 13.75 0.93
 -13 -6 -8 4.37 0.7
 -13 -6 -7 14.14 0.91
 -13 -6 -6 0.46 0.58
 -13 -6 -5 1.23 0.6
 -13 -6 -4 53.38 1.64
 -13 -6 -3 0.08 0.52
 -13 -6 -2 13.23 0.81
 -13 -6 -1 20.37 0.96
 -13 -5 -15 2.73 0.61
 -13 -5 -14 19.11 0.99
 -13 -5 -13 0.88 0.61
 -13 -5 -12 2.52 0.68
 -13 -5 -11 3.31 0.67
 -13 -5 -10 1.83 0.65
 -13 -5 -9 40.93 1.46
 -13 -5 -8 22.74 1.1
 -13 -5 -7 14.54 0.92
 -13 -5 -6 26.21 1.14
 -13 -5 -5 56.98 1.7
 -13 -5 -4 26.26 1.07
 -13 -5 -3 22.34 0.99
 -13 -5 -2 3.58 0.59
 -13 -5 -1 44.63 1.4
 -13 -4 -16 0.7 0.56
 -13 -4 -15 1.32 0.58
 -13 -4 -14 6.12 0.72
 -13 -4 -13 1.67 0.64
 -13 -4 -12 3.96 0.68
 -13 -4 -11 13.52 0.91
 -13 -4 -10 2.84 0.67
 -13 -4 -9 18.01 1
 -13 -4 -8 29.78 1.23
 -13 -4 -7 1.61 0.6
 -13 -4 -6 45.66 1.49
 -13 -4 -5 3.81 0.61
 -13 -4 -4 101.03 2.41
 -13 -4 -3 35.75 1.23
 -13 -4 -2 49.85 1.49
 -13 -4 -1 3.54 0.59
 -13 -3 -16 3.12 0.6
 -13 -3 -15 7.02 0.72
 -13 -3 -14 3.62 0.68
 -13 -3 -13 5.64 0.74
 -13 -3 -12 12.95 0.9
 -13 -3 -11 9.96 0.83
 -13 -3 -10 5.19 0.72
 -13 -3 -9 39.65 1.43
 -13 -3 -8 28.41 1.21
 -13 -3 -7 20.5 1.01
 -13 -3 -6 16.98 0.89
 -13 -3 -5 39.85 1.32
 -13 -3 -4 5.66 0.62
 -13 -3 -3 59.35 1.65
 -13 -3 -2 108.55 2.5
 -13 -3 -1 109.42 2.51
 -13 -2 -16 2.47 0.58
 -13 -2 -15 1.3 0.61
 -13 -2 -14 3.54 0.68
 -13 -2 -13 23.64 1.16
 -13 -2 -12 4.88 0.72
 -13 -2 -11 3.89 0.68
 -13 -2 -10 35.58 1.36
 -13 -2 -9 2.26 0.65
 -13 -2 -8 7.08 0.74
 -13 -2 -7 42.66 1.44
 -13 -2 -6 56.49 1.63
 -13 -2 -5 21.63 0.97
 -13 -2 -4 27.32 1.07
 -13 -2 -3 54.72 1.56
 -13 -2 -2 30.15 1.11
 -13 -2 -1 52.53 1.51
 -13 -1 -16 2.68 0.6
 -13 -1 -15 16.54 0.95
 -13 -1 -14 2.02 0.65
 -13 -1 -13 8.56 0.83
 -13 -1 -12 5.75 0.74
 -13 -1 -11 3.8 0.68
 -13 -1 -10 0.1 0.59
 -13 -1 -9 38.52 1.41
 -13 -1 -8 28.55 1.2
 -13 -1 -7 51.73 1.6
 -13 -1 -6 17.78 0.9
 -13 -1 -5 20.58 0.94
 -13 -1 -4 15.72 0.84
 -13 -1 -3 12.1 0.76
 -13 -1 -2 6.38 0.62
 -13 -1 -1 28.38 1.06
 -12 -17 -3 2.66 0.62
 -12 -17 -2 5.45 0.66
 -12 -17 -1 0.21 0.54
 -12 -16 -5 5.02 0.66
 -12 -16 -4 2.38 0.61
 -12 -16 -3 7.89 0.76
 -12 -16 -2 2.33 0.62
 -12 -16 -1 5.12 0.69
 -12 -15 -8 6.56 0.69
 -12 -15 -7 7.81 0.74
 -12 -15 -6 3.9 0.67
 -12 -15 -5 2.6 0.64
 -12 -15 -4 5.73 0.72
 -12 -15 -3 3.85 0.69
 -12 -15 -2 4.96 0.72
 -12 -15 -1 8.18 0.8
 -12 -14 -10 1.24 0.57
 -12 -14 -9 2.55 0.61
 -12 -14 -8 0.89 0.6
 -12 -14 -7 3.47 0.68
 -12 -14 -6 0.35 0.59
 -12 -14 -4 3.69 0.7
 -12 -14 -3 2.43 0.68
 -12 -14 -2 0.64 0.62
 -12 -14 -1 11.99 0.91
 -12 -13 -11 0.24 0.54
 -12 -13 -10 0.49 0.58
 -12 -13 -9 0.68 0.6
 -12 -13 -8 0.04 0.6
 -12 -13 -7 2.65 0.66
 -12 -13 -6 1.21 0.64
 -12 -13 -5 6.2 0.74
 -12 -13 -4 6.99 0.77
 -12 -13 -3 13.63 0.91
 -12 -13 -2 0.74 0.62
 -12 -13 -1 6.49 0.77
 -12 -12 -12 0.76 0.57
 -12 -12 -11 1.83 0.61
 -12 -12 -10 10.86 0.85
 -12 -12 -9 22.06 1.1
 -12 -12 -8 19.04 1.07
 -12 -12 -7 3.69 0.68
 -12 -12 -6 6.93 0.77
 -12 -12 -5 1.72 0.64
 -12 -12 -4 0.9 0.61
 -12 -12 -3 19.11 1.04
 -12 -12 -2 18.03 1.03
 -12 -12 -1 11.05 0.87
 -12 -11 -13 1.06 0.56
 -12 -11 -12 4.22 0.67
 -12 -11 -11 6.85 0.77
 -12 -11 -10 20.85 1.08
 -12 -11 -9 4.94 0.76
 -12 -11 -8 4.53 0.72
 -12 -11 -7 17.36 0.99
 -12 -11 -6 0.97 0.62
 -12 -11 -5 22.81 1.11
 -12 -11 -4 0.21 0.6
 -12 -11 -3 32.7 1.31
 -12 -11 -2 28.39 1.23
 -12 -11 -1 1.92 0.64
 -12 -10 -14 6.07 0.69
 -12 -10 -13 5.43 0.69
 -12 -10 -12 4.24 0.69
 -12 -10 -11 0.33 0.64
 -12 -10 -10 6.81 0.8
 -12 -10 -9 13.38 0.91
 -12 -10 -8 2.05 0.66
 -12 -10 -7 23.36 1.13
 -12 -10 -6 0.74 0.61
 -12 -10 -5 36.14 1.36
 -12 -10 -4 58.69 1.79
 -12 -10 -3 11.8 0.87
 -12 -10 -2 28.76 1.21
 -12 -10 -1 0.52 0.58
 -12 -9 -14 15.7 0.9
 -12 -9 -13 9.5 0.81
 -12 -9 -12 17.13 1
 -12 -9 -11 40.88 1.5
 -12 -9 -10 49.98 1.64
 -12 -9 -9 43.32 1.51
 -12 -9 -8 5.29 0.73
 -12 -9 -7 25.21 1.16
 -12 -9 -6 2 0.65
 -12 -9 -5 2.06 0.65
 -12 -9 -4 30.32 1.24
 -12 -9 -3 5.02 0.67
 -12 -9 -2 14.12 0.86
 -12 -9 -1 1.58 0.58
 -12 -8 -15 4.77 0.66
 -12 -8 -14 18.87 0.98
 -12 -8 -13 2.74 0.67
 -12 -8 -12 24.07 1.15
 -12 -8 -11 37.65 1.4
 -12 -8 -10 8.25 0.82
 -12 -8 -9 5.89 0.76
 -12 -8 -8 28.11 1.21
 -12 -8 -7 3.15 0.66
 -12 -8 -6 34.38 1.32
 -12 -8 -5 7.42 0.73
 -12 -8 -4 35.82 1.3
 -12 -8 -3 35.43 1.24
 -12 -8 -2 2.69 0.58
 -12 -8 -1 25.45 1.05
 -12 -7 -15 1.68 0.6
 -12 -7 -14 20.54 1.04
 -12 -7 -13 15.55 0.97
 -12 -7 -12 2.51 0.65
 -12 -7 -11 34.83 1.34
 -12 -7 -10 3.97 0.7
 -12 -7 -9 46.78 1.58
 -12 -7 -8 2.3 0.64
 -12 -7 -7 29.3 1.22
 -12 -7 -6 31.14 1.22
 -12 -7 -5 22.29 1
 -12 -7 -4 107.75 2.52
 -12 -7 -3 40.09 1.32
 -12 -7 -2 6.65 0.65
 -12 -7 -1 12.06 0.76
 -12 -6 -16 17.59 0.91
 -12 -6 -15 1.13 0.58
 -12 -6 -14 4 0.7
 -12 -6 -13 0.27 0.6
 -12 -6 -12 10.29 0.84
 -12 -6 -11 5.21 0.72
 -12 -6 -10 41.8 1.48
 -12 -6 -9 49.98 1.63
 -12 -6 -8 0.86 0.6
 -12 -6 -7 10.57 0.79
 -12 -6 -6 60.36 1.71
 -12 -6 -5 3.92 0.61
 -12 -6 -4 74.41 1.92
 -12 -6 -3 14.48 0.81
 -12 -6 -2 60.32 1.65
 -12 -6 -1 89.43 2.15
 -12 -5 -16 0.56 0.55
 -12 -5 -15 4.69 0.69
 -12 -5 -14 6.15 0.76
 -12 -5 -13 2.03 0.62
 -12 -5 -12 7.28 0.78
 -12 -5 -11 14.88 0.94
 -12 -5 -10 33.8 1.32
 -12 -5 -9 5.78 0.72
 -12 -5 -8 2.12 0.6
 -12 -5 -7 50.21 1.52
 -12 -5 -6 20.64 0.95
 -12 -5 -5 24.37 1.01
 -12 -5 -4 49.84 1.47
 -12 -5 -3 43.21 1.34
 -12 -5 -2 9.97 0.7
 -12 -5 -1 25.37 0.99
 -12 -4 -16 2.37 0.6
 -12 -4 -15 1.36 0.6
 -12 -4 -14 1.05 0.62
 -12 -4 -13 14.18 0.92
 -12 -4 -12 12.53 0.89
 -12 -4 -11 1.36 0.64
 -12 -4 -10 10.03 0.82
 -12 -4 -9 6.35 0.72
 -12 -4 -8 4.13 0.64
 -12 -4 -7 1.2 0.52
 -12 -4 -6 47.75 1.45
 -12 -4 -5 8.73 0.68
 -12 -4 -4 9.18 0.68
 -12 -4 -3 21.04 0.91
 -12 -4 -2 27.48 1.03
 -12 -4 -1 2.14 0.52
 -12 -3 -17 11.46 0.81
 -12 -3 -16 2.49 0.6
 -12 -3 -15 7.23 0.76
 -12 -3 -14 2.05 0.66
 -12 -3 -13 0.86 0.6
 -12 -3 -12 6.83 0.77
 -12 -3 -11 22.69 1.1
 -12 -3 -10 5.52 0.71
 -12 -3 -9 3.23 0.62
 -12 -3 -8 4.32 0.6
 -12 -3 -7 20.64 0.95
 -12 -3 -6 31.03 1.13
 -12 -3 -5 0.99 0.49
 -12 -3 -4 9.22 0.67
 -12 -3 -3 10.69 0.69
 -12 -3 -2 26.65 0.99
 -12 -3 -1 31.42 1.08
 -12 -2 -17 1.54 0.56
 -12 -2 -16 0.48 0.57
 -12 -2 -15 0.34 0.58
 -12 -2 -14 6.83 0.78
 -12 -2 -13 3.28 0.67
 -12 -2 -12 7.22 0.78
 -12 -2 -11 15.72 0.95
 -12 -2 -10 4.05 0.67
 -12 -2 -9 9.61 0.77
 -12 -2 -8 12.29 0.79
 -12 -2 -7 1.27 0.52
 -12 -2 -6 17.38 0.85
 -12 -2 -5 45.22 1.36
 -12 -2 -4 12.89 0.74
 -12 -2 -3 9.26 0.65
 -12 -2 -2 17.38 0.81
 -12 -2 -1 12.12 0.7
 -12 -1 -17 0.78 0.55
 -12 -1 -16 1.15 0.59
 -12 -1 -15 10.37 0.84
 -12 -1 -14 1.06 0.6
 -12 -1 -13 5.02 0.71
 -12 -1 -12 8.04 0.78
 -12 -1 -11 27.23 1.19
 -12 -1 -10 12.73 0.87
 -12 -1 -9 38.38 1.36
 -12 -1 -8 8.57 0.69
 -12 -1 -7 12.25 0.76
 -12 -1 -6 4.04 0.56
 -12 -1 -5 34.03 1.15
 -12 -1 -4 14.15 0.76
 -12 -1 -3 0.34 0.45
 -12 -1 -2 1.87 0.47
 -12 -1 -1 19.05 0.84
 -11 -18 -2 1.6 0.59
 -11 -18 -1 0.8 0.58
 -11 -17 -6 1.42 0.58
 -11 -17 -5 1.36 0.56
 -11 -17 -4 2.47 0.6
 -11 -17 -3 2.14 0.6
 -11 -17 -2 7.91 0.74
 -11 -17 -1 2.22 0.61
 -11 -16 -8 2.57 0.59
 -11 -16 -7 1.15 0.58
 -11 -16 -6 1.11 0.58
 -11 -16 -5 1.17 0.61
 -11 -16 -4 0.54 0.59
 -11 -16 -3 0 0.58
 -11 -16 -2 3.29 0.66
 -11 -16 -1 10.29 0.84
 -11 -15 -10 1.6 0.59
 -11 -15 -9 2.22 0.6
 -11 -15 -8 5.55 0.7
 -11 -15 -7 0.1 0.58
 -11 -15 -6 4.49 0.7
 -11 -15 -5 15.41 0.95
 -11 -15 -4 6.95 0.78
 -11 -15 -3 1.31 0.64
 -11 -15 -2 12.43 0.91
 -11 -15 -1 3.84 0.72
 -11 -14 -11 0.66 0.54
 -11 -14 -10 1.89 0.6
 -11 -14 -9 3.64 0.66
 -11 -14 -8 16.69 0.97
 -11 -14 -7 1.95 0.66
 -11 -14 -6 11.18 0.89
 -11 -14 -5 6.88 0.77
 -11 -14 -4 17.76 1
 -11 -14 -3 24.35 1.15
 -11 -14 -2 7.53 0.78
 -11 -14 -1 7.84 0.78
 -11 -13 -12 12.1 0.81
 -11 -13 -11 8.78 0.78
 -11 -13 -10 0.31 0.59
 -11 -13 -9 10.36 0.86
 -11 -13 -8 7.94 0.81
 -11 -13 -7 2.49 0.66
 -11 -13 -6 7.81 0.78
 -11 -13 -5 26.57 1.19
 -11 -13 -4 9.65 0.84
 -11 -13 -3 18.4 1.01
 -11 -13 -2 3.6 0.68
 -11 -13 -1 44.41 1.52
 -11 -12 -13 8.05 0.72
 -11 -12 -12 5.05 0.68
 -11 -12 -11 6.87 0.77
 -11 -12 -10 8.38 0.82
 -11 -12 -9 7.97 0.83
 -11 -12 -8 0.68 0.62
 -11 -12 -7 1.05 0.6
 -11 -12 -6 23.69 1.13
 -11 -12 -5 24.96 1.16
 -11 -12 -4 11.45 0.87
 -11 -12 -3 20 1.05
 -11 -12 -2 12 0.87
 -11 -12 -1 0.6 0.6
 -11 -11 -14 2.9 0.58
 -11 -11 -13 1.99 0.62
 -11 -11 -12 8.99 0.81
 -11 -11 -11 13.54 0.93
 -11 -11 -10 11.86 0.86
 -11 -11 -9 16.62 0.98
 -11 -11 -8 11.4 0.86
 -11 -11 -7 7.82 0.79
 -11 -11 -6 21.26 1.08
 -11 -11 -5 2.56 0.64
 -11 -11 -4 2.41 0.64
 -11 -11 -3 4.06 0.68
 -11 -11 -2 3.09 0.65
 -11 -11 -1 2.56 0.64
 -11 -10 -15 1.37 0.58
 -11 -10 -14 0.54 0.56
 -11 -10 -13 0.45 0.59
 -11 -10 -12 9.05 0.82
 -11 -10 -11 0.93 0.61
 -11 -10 -10 3.48 0.67
 -11 -10 -9 1.46 0.62
 -11 -10 -8 2.3 0.66
 -11 -10 -7 1.36 0.6
 -11 -10 -6 37.29 1.38
 -11 -10 -5 9.46 0.8
 -11 -10 -4 0.82 0.56
 -11 -10 -3 2.38 0.6
 -11 -10 -2 27.14 1.11
 -11 -10 -1 5.61 0.65
 -11 -9 -15 9.74 0.77
 -11 -9 -14 1.09 0.6
 -11 -9 -13 5.14 0.73
 -11 -9 -12 5.4 0.76
 -11 -9 -11 18.08 1.01
 -11 -9 -10 1.27 0.62
 -11 -9 -9 1.88 0.64
 -11 -9 -8 7.96 0.79
 -11 -9 -7 8.93 0.79
 -11 -9 -6 12.21 0.84
 -11 -9 -5 1.14 0.57
 -11 -9 -4 10.57 0.74
 -11 -9 -3 2.12 0.54
 -11 -9 -2 3.23 0.56
 -11 -9 -1 2.95 0.55
 -11 -8 -16 2.12 0.58
 -11 -8 -15 0.41 0.56
 -11 -8 -14 0.72 0.6
 -11 -8 -13 2.72 0.67
 -11 -8 -12 13.6 0.91
 -11 -8 -11 2.35 0.66
 -11 -8 -9 24.24 1.13
 -11 -8 -8 2.01 0.62
 -11 -8 -7 19.18 0.97
 -11 -8 -6 11.19 0.78
 -11 -8 -5 19.56 0.93
 -11 -8 -4 8.7 0.69
 -11 -8 -3 13.55 0.78
 -11 -8 -2 3.17 0.54
 -11 -8 -1 7.88 0.65
 -11 -7 -16 0.55 0.56
 -11 -7 -15 8.12 0.76
 -11 -7 -14 10.67 0.85
 -11 -7 -13 4.15 0.68
 -11 -7 -12 11.15 0.86
 -11 -7 -11 8.56 0.8
 -11 -7 -10 4.53 0.69
 -11 -7 -9 7.71 0.76
 -11 -7 -8 4.3 0.65
 -11 -7 -7 27.09 1.09
 -11 -7 -6 19.93 0.93
 -11 -7 -5 13.15 0.79
 -11 -7 -4 12.41 0.76
 -11 -7 -3 1.32 0.49
 -11 -7 -2 2.53 0.52
 -11 -7 -1 74.21 1.86
 -11 -6 -17 0.15 0.54
 -11 -6 -16 11.54 0.82
 -11 -6 -15 0.82 0.6
 -11 -6 -14 1.15 0.64
 -11 -6 -13 6.48 0.74
 -11 -6 -12 30.72 1.26
 -11 -6 -11 7.9 0.78
 -11 -6 -10 20.76 1.05
 -11 -6 -9 5.42 0.68
 -11 -6 -8 24.74 1.05
 -11 -6 -7 3.74 0.58
 -11 -6 -6 2.49 0.54
 -11 -6 -5 12.05 0.74
 -11 -6 -4 10.04 0.68
 -11 -6 -3 76.08 1.88
 -11 -6 -2 17.41 0.82
 -11 -6 -1 28.85 1.03
 -11 -5 -17 1.18 0.55
 -11 -5 -16 7.82 0.74
 -11 -5 -15 10.08 0.84
 -11 -5 -14 2.08 0.62
 -11 -5 -13 26.02 1.17
 -11 -5 -12 2.21 0.65
 -11 -5 -11 3.41 0.68
 -11 -5 -10 1.37 0.6
 -11 -5 -9 52.7 1.62
 -11 -5 -8 132.13 2.94
 -11 -5 -7 53.96 1.56
 -11 -5 -6 50.21 1.46
 -11 -5 -5 12.7 0.74
 -11 -5 -4 25.5 0.97
 -11 -5 -3 45.81 1.34
 -11 -5 -2 90.48 2.1
 -11 -5 -1 16.88 0.79
 -11 -4 -17 10.86 0.79
 -11 -4 -16 0.69 0.58
 -11 -4 -15 7.49 0.78
 -11 -4 -14 15.53 0.95
 -11 -4 -13 20.72 1.06
 -11 -4 -12 9.53 0.82
 -11 -4 -11 89.7 2.33
 -11 -4 -10 19.15 0.97
 -11 -4 -9 0.99 0.54
 -11 -4 -8 19.15 0.91
 -11 -4 -7 1.33 0.5
 -11 -4 -6 11.85 0.72
 -11 -4 -5 7.68 0.62
 -11 -4 -4 54.06 1.48
 -11 -4 -3 87.89 2.05
 -11 -4 -2 218.38 4.24
 -11 -4 -1 99.81 2.23
 -11 -3 -17 3.35 0.64
 -11 -3 -16 0.29 0.59
 -11 -3 -15 1.31 0.64
 -11 -3 -14 0.79 0.6
 -11 -3 -13 11.23 0.86
 -11 -3 -12 3.08 0.66
 -11 -3 -11 2.45 0.64
 -11 -3 -10 1.08 0.55
 -11 -3 -9 52.36 1.54
 -11 -3 -8 24.61 1.01
 -11 -3 -7 141.28 3.03
 -11 -3 -6 54.12 1.5
 -11 -3 -5 102.13 2.31
 -11 -3 -4 19.65 0.84
 -11 -3 -3 95.61 2.17
 -11 -3 -2 104.11 2.3
 -11 -3 -1 88.43 2.02
 -11 -2 -18 0.31 0.56
 -11 -2 -17 10.67 0.8
 -11 -2 -16 2.86 0.66
 -11 -2 -15 2.06 0.66
 -11 -2 -14 5.53 0.73
 -11 -2 -13 6.87 0.76
 -11 -2 -12 34.71 1.34
 -11 -2 -11 22.58 1.07
 -11 -2 -10 3.52 0.59
 -11 -2 -9 23.76 0.99
 -11 -2 -8 50.59 1.48
 -11 -2 -7 9.03 0.66
 -11 -2 -6 34.49 1.14
 -11 -2 -5 35.5 1.14
 -11 -2 -4 177.8 3.57
 -11 -2 -3 16.84 0.77
 -11 -2 -2 134.31 2.79
 -11 -2 -1 2.31 0.46
 -11 -1 -18 0.02 0.54
 -11 -1 -17 1.11 0.58
 -11 -1 -16 31.75 1.27
 -11 -1 -15 16.29 0.99
 -11 -1 -14 7.87 0.79
 -11 -1 -13 16.78 0.99
 -11 -1 -12 22.09 1.08
 -11 -1 -11 9.14 0.78
 -11 -1 -10 13.99 0.82
 -11 -1 -9 8.62 0.69
 -11 -1 -8 19.21 0.89
 -11 -1 -7 34.94 1.17
 -11 -1 -6 10.04 0.66
 -11 -1 -5 78.03 1.88
 -11 -1 -4 14.49 0.72
 -11 -1 -3 38.09 1.15
 -11 -1 -2 15.46 0.72
 -11 -1 -1 18.08 0.77
 -10 -18 -5 2.41 0.61
 -10 -18 -4 8.86 0.73
 -10 -18 -3 1.44 0.58
 -10 -18 -2 3.29 0.62
 -10 -18 -1 3.27 0.62
 -10 -17 -8 6.27 0.7
 -10 -17 -7 13.27 0.83
 -10 -17 -6 5.51 0.68
 -10 -17 -5 3.04 0.64
 -10 -17 -4 2.75 0.62
 -10 -17 -3 1.99 0.62
 -10 -17 -2 2.61 0.64
 -10 -17 -1 7.88 0.77
 -10 -16 -8 2.52 0.64
 -10 -16 -7 0.51 0.58
 -10 -16 -6 2.26 0.64
 -10 -16 -5 7.55 0.78
 -10 -16 -4 4.58 0.72
 -10 -16 -3 23.63 1.14
 -10 -16 -2 3.54 0.7
 -10 -16 -1 16.25 0.99
 -10 -15 -11 1.82 0.58
 -10 -15 -10 3.39 0.64
 -10 -15 -9 3.84 0.66
 -10 -15 -8 11.71 0.86
 -10 -15 -7 25.87 1.18
 -10 -15 -6 3.07 0.68
 -10 -15 -5 2.59 0.68
 -10 -15 -4 2.86 0.65
 -10 -15 -3 3.54 0.68
 -10 -15 -2 3.48 0.67
 -10 -15 -1 1.4 0.62
 -10 -14 -12 0.58 0.54
 -10 -14 -11 1.85 0.6
 -10 -14 -10 22.24 1.07
 -10 -14 -9 0.58 0.62
 -10 -14 -8 5.72 0.76
 -10 -14 -7 1.44 0.62
 -10 -14 -6 26.03 1.17
 -10 -14 -5 1.05 0.62
 -10 -14 -4 6.23 0.73
 -10 -14 -3 5.64 0.73
 -10 -14 -2 6.44 0.74
 -10 -14 -1 4.49 0.7
 -10 -13 -13 2.04 0.58
 -10 -13 -12 5.56 0.7
 -10 -13 -11 4.34 0.68
 -10 -13 -10 8.44 0.81
 -10 -13 -9 14.77 0.96
 -10 -13 -7 4.61 0.72
 -10 -13 -6 3.25 0.68
 -10 -13 -5 12.6 0.89
 -10 -13 -4 3.87 0.69
 -10 -13 -3 12.86 0.89
 -10 -13 -2 4.11 0.68
 -10 -12 -14 1.62 0.57
 -10 -12 -13 0.57 0.58
 -10 -12 -12 2.21 0.64
 -10 -12 -11 1.96 0.66
 -10 -12 -10 8.44 0.8
 -10 -12 -9 4.71 0.71
 -10 -12 -8 8.56 0.81
 -10 -12 -7 13.44 0.91
 -10 -12 -6 4.53 0.71
 -10 -12 -5 6.1 0.73
 -10 -12 -4 3.2 0.66
 -10 -12 -3 10.82 0.82
 -10 -12 -2 3.54 0.66
 -10 -12 -1 2.02 0.62
 -10 -11 -15 3.31 0.6
 -10 -11 -14 1.32 0.59
 -10 -11 -13 3.78 0.68
 -10 -11 -12 8.53 0.8
 -10 -11 -11 6.2 0.73
 -10 -11 -10 32.45 1.29
 -10 -11 -9 5.08 0.7
 -10 -11 -8 7.84 0.78
 -10 -11 -7 4.71 0.7
 -10 -11 -6 11.37 0.84
 -10 -11 -5 16.27 0.95
 -10 -11 -4 10.41 0.8
 -10 -11 -3 5.4 0.66
 -10 -11 -2 13.73 0.81
 -10 -11 -1 5.74 0.64
 -10 -10 -15 2.49 0.61
 -10 -10 -14 0.71 0.58
 -10 -10 -13 6.07 0.74
 -10 -10 -12 4.11 0.68
 -10 -10 -11 1.56 0.64
 -10 -10 -10 1.07 0.62
 -10 -10 -8 13.23 0.89
 -10 -10 -7 2.36 0.62
 -10 -10 -6 5.63 0.68
 -10 -10 -5 35.28 1.25
 -10 -10 -4 22.49 0.98
 -10 -10 -3 7.52 0.67
 -10 -10 -2 83.48 2.08
 -10 -10 -1 33.38 1.18
 -10 -9 -16 2.1 0.58
 -10 -9 -15 8.23 0.77
 -10 -9 -13 0.93 0.62
 -10 -9 -12 2.26 0.64
 -10 -9 -11 5.65 0.72
 -10 -9 -10 6.5 0.74
 -10 -9 -9 9.45 0.81
 -10 -9 -8 9.72 0.8
 -10 -9 -7 15.1 0.89
 -10 -9 -6 23.58 1.01
 -10 -9 -5 1.84 0.54
 -10 -9 -4 20.54 0.92
 -10 -9 -3 7.77 0.65
 -10 -9 -2 6.93 0.62
 -10 -9 -1 5.31 0.58
 -10 -8 -17 1.15 0.56
 -10 -8 -16 1.81 0.59
 -10 -8 -15 4.38 0.69
 -10 -8 -14 5.53 0.74
 -10 -8 -13 1.6 0.62
 -10 -8 -12 0.27 0.58
 -10 -8 -11 10.26 0.83
 -10 -8 -10 2.65 0.64
 -10 -8 -9 31.61 1.26
 -10 -8 -8 24.12 1.04
 -10 -8 -7 3.24 0.58
 -10 -8 -6 0.88 0.5
 -10 -8 -5 106.03 2.44
 -10 -8 -4 5.85 0.6
 -10 -8 -3 7.92 0.62
 -10 -8 -2 23.25 0.93
 -10 -8 -1 21.81 0.9
 -10 -7 -17 4.69 0.64
 -10 -7 -16 0.93 0.58
 -10 -7 -15 17.43 0.99
 -10 -7 -14 2.17 0.64
 -10 -7 -13 20.11 1.05
 -10 -7 -12 4.03 0.68
 -10 -7 -11 4.94 0.7
 -10 -7 -10 9.34 0.8
 -10 -7 -9 3.04 0.6
 -10 -7 -8 25.36 1.04
 -10 -7 -7 4.17 0.58
 -10 -7 -6 1.17 0.5
 -10 -7 -5 2.13 0.5
 -10 -7 -4 2.02 0.49
 -10 -7 -3 162.4 3.33
 -10 -7 -2 0.82 0.44
 -10 -7 -1 36.05 1.14
 -10 -6 -17 0.83 0.56
 -10 -6 -16 8.4 0.78
 -10 -6 -15 3.83 0.7
 -10 -6 -14 2.89 0.65
 -10 -6 -13 1.36 0.62
 -10 -6 -12 5 0.71
 -10 -6 -11 1.48 0.6
 -10 -6 -10 7.3 0.72
 -10 -6 -9 10.62 0.74
 -10 -6 -8 59.58 1.65
 -10 -6 -7 11.5 0.72
 -10 -6 -6 9.5 0.66
 -10 -6 -5 2.04 0.49
 -10 -6 -4 1.34 0.47
 -10 -6 -3 7.28 0.58
 -10 -6 -2 3.54 0.49
 -10 -6 -1 30.17 1
 -10 -5 -18 2.02 0.58
 -10 -5 -17 0.99 0.57
 -10 -5 -16 2.1 0.64
 -10 -5 -15 1.51 0.65
 -10 -5 -14 5.95 0.74
 -10 -5 -13 28.01 1.21
 -10 -5 -12 13.28 0.89
 -10 -5 -11 4.41 0.67
 -10 -5 -10 22.41 0.99
 -10 -5 -9 5.16 0.61
 -10 -5 -8 1.27 0.51
 -10 -5 -7 82.64 2.01
 -10 -5 -6 22.26 0.91
 -10 -5 -5 41.58 1.24
 -10 -5 -4 28.79 0.99
 -10 -5 -3 129.62 2.72
 -10 -5 -2 5.87 0.53
 -10 -5 -1 14.86 0.7
 -10 -4 -18 1.46 0.56
 -10 -4 -17 6.63 0.73
 -10 -4 -16 5.99 0.76
 -10 -4 -15 8.77 0.8
 -10 -4 -14 4.22 0.7
 -10 -4 -13 67.41 1.95
 -10 -4 -12 7.1 0.74
 -10 -4 -11 7.28 0.71
 -10 -4 -10 31.97 1.17
 -10 -4 -9 20.29 0.91
 -10 -4 -8 14.91 0.79
 -10 -4 -7 54.47 1.5
 -10 -4 -6 9.67 0.64
 -10 -4 -5 3.14 0.48
 -10 -4 -4 24.92 0.9
 -10 -4 -3 42.28 1.2
 -10 -4 -2 113.52 2.41
 -10 -4 -1 26.26 0.9
 -10 -3 -18 9.1 0.76
 -10 -3 -17 14.72 0.91
 -10 -3 -16 3.82 0.7
 -10 -3 -15 5.59 0.72
 -10 -3 -14 16.14 0.97
 -10 -3 -13 5.28 0.72
 -10 -3 -12 10.19 0.82
 -10 -3 -11 11.55 0.8
 -10 -3 -10 10.49 0.73
 -10 -3 -9 86.36 2.1
 -10 -3 -8 75.97 1.89
 -10 -3 -7 37.62 1.19
 -10 -3 -6 3.83 0.5
 -10 -3 -5 29.42 0.98
 -10 -3 -4 12.37 0.65
 -10 -3 -3 18.32 0.74
 -10 -3 -2 24.96 0.86
 -10 -3 -1 13.58 0.65
 -10 -2 -18 4.78 0.66
 -10 -2 -17 7.66 0.77
 -10 -2 -16 16.67 0.99
 -10 -2 -15 10.68 0.86
 -10 -2 -14 59.68 1.81
 -10 -2 -13 43.15 1.49
 -10 -2 -12 26.28 1.16
 -10 -2 -11 2.57 0.56
 -10 -2 -10 55.53 1.59
 -10 -2 -9 3.62 0.55
 -10 -2 -8 78.71 1.93
 -10 -2 -7 47.74 1.36
 -10 -2 -6 194.07 3.83
 -10 -2 -5 8.84 0.58
 -10 -2 -4 142.17 2.9
 -10 -2 -3 3.15 0.44
 -10 -2 -2 66.76 1.58
 -10 -2 -1 7.49 0.52
 -10 -1 -18 8.98 0.74
 -10 -1 -17 5.76 0.72
 -10 -1 -16 5.02 0.73
 -10 -1 -15 13.99 0.92
 -10 -1 -14 60.89 1.84
 -10 -1 -13 7.59 0.77
 -10 -1 -12 46.79 1.55
 -10 -1 -11 55.45 1.6
 -10 -1 -10 60.64 1.67
 -10 -1 -9 68.42 1.77
 -10 -1 -7 218.08 4.26
 -10 -1 -6 33.03 1.06
 -10 -1 -5 129.81 2.71
 -10 -1 -4 4.2 0.47
 -10 -1 -3 32.52 0.99
 -10 -1 -2 110.75 2.33
 -10 -1 -1 62.39 1.5
 -9 -19 -3 0.33 0.54
 -9 -19 -2 1.63 0.56
 -9 -19 -1 0.47 0.54
 -9 -18 -7 0.52 0.56
 -9 -18 -6 2.84 0.6
 -9 -18 -5 1.97 0.58
 -9 -18 -4 2.92 0.61
 -9 -18 -3 1.65 0.59
 -9 -18 -2 1.99 0.61
 -9 -18 -1 4.08 0.66
 -9 -17 -9 1.68 0.59
 -9 -17 -8 2.07 0.58
 -9 -17 -7 2.54 0.6
 -9 -17 -6 0.28 0.57
 -9 -17 -5 3.23 0.65
 -9 -17 -4 2.59 0.65
 -9 -17 -3 2.57 0.65
 -9 -17 -2 8.58 0.81
 -9 -17 -1 1.27 0.62
 -9 -16 -10 4.52 0.64
 -9 -16 -9 1.1 0.58
 -9 -16 -8 1.15 0.59
 -9 -16 -7 4.4 0.68
 -9 -16 -6 7 0.77
 -9 -16 -5 1.54 0.66
 -9 -16 -4 2.94 0.68
 -9 -16 -3 3.7 0.67
 -9 -16 -2 0.08 0.57
 -9 -16 -1 2.57 0.64
 -9 -15 -12 7.26 0.7
 -9 -15 -11 8.07 0.74
 -9 -15 -10 1.11 0.62
 -9 -15 -9 0.8 0.6
 -9 -15 -7 0.32 0.6
 -9 -15 -6 1.22 0.62
 -9 -15 -5 10.78 0.84
 -9 -15 -4 0.74 0.6
 -9 -15 -3 6.85 0.76
 -9 -15 -2 1.01 0.59
 -9 -15 -1 2.33 0.64
 -9 -14 -13 2 0.58
 -9 -14 -12 0.97 0.57
 -9 -14 -10 8.26 0.8
 -9 -14 -9 2.16 0.66
 -9 -14 -8 31.97 1.27
 -9 -14 -7 6.96 0.76
 -9 -14 -6 0.9 0.62
 -9 -14 -5 13.56 0.91
 -9 -14 -4 4.8 0.7
 -9 -14 -2 0.8 0.59
 -9 -14 -1 4.4 0.7
 -9 -13 -14 0.17 0.53
 -9 -13 -13 7.93 0.74
 -9 -13 -12 0.33 0.58
 -9 -13 -11 5.33 0.74
 -9 -13 -10 15.81 0.95
 -9 -13 -9 3.33 0.66
 -9 -13 -8 21.17 1.07
 -9 -13 -7 5.18 0.71
 -9 -13 -6 2.44 0.64
 -9 -13 -5 12.31 0.87
 -9 -13 -4 0.43 0.59
 -9 -13 -3 17.51 0.97
 -9 -13 -2 11.23 0.83
 -9 -13 -1 10.12 0.8
 -9 -12 -15 1.39 0.56
 -9 -12 -13 15.99 0.95
 -9 -12 -12 11.37 0.88
 -9 -12 -11 5.11 0.71
 -9 -12 -10 23.52 1.12
 -9 -12 -9 8.7 0.81
 -9 -12 -8 30.33 1.25
 -9 -12 -7 2.18 0.62
 -9 -12 -6 6.42 0.72
 -9 -12 -5 8.64 0.78
 -9 -12 -4 18.75 0.97
 -9 -12 -3 4.67 0.65
 -9 -12 -2 28.11 1.1
 -9 -12 -1 40.64 1.34
 -9 -11 -16 0.6 0.55
 -9 -11 -15 4.59 0.66
 -9 -11 -14 0.42 0.59
 -9 -11 -13 20.22 1.05
 -9 -11 -12 9.02 0.8
 -9 -11 -11 6.03 0.74
 -9 -11 -10 14.04 0.92
 -9 -11 -9 1.01 0.6
 -9 -11 -8 14.96 0.93
 -9 -11 -7 48.3 1.58
 -9 -11 -6 0.06 0.54
 -9 -11 -5 33.02 1.2
 -9 -11 -4 40 1.32
 -9 -11 -3 28.3 1.09
 -9 -11 -2 25.18 1.03
 -9 -11 -1 27.16 1.05
 -9 -10 -16 4.04 0.62
 -9 -10 -15 0.98 0.59
 -9 -10 -14 1.6 0.62
 -9 -10 -13 0.89 0.6
 -9 -10 -12 0.59 0.6
 -9 -10 -11 4.03 0.69
 -9 -10 -10 11.09 0.85
 -9 -10 -9 3.27 0.66
 -9 -10 -8 41.96 1.42
 -9 -10 -7 5.59 0.64
 -9 -10 -6 73.09 1.91
 -9 -10 -5 20.04 0.92
 -9 -10 -4 44.51 1.37
 -9 -10 -3 28.37 1.07
 -9 -10 -2 165.98 3.45
 -9 -10 -1 8.01 0.65
 -9 -9 -17 1.87 0.59
 -9 -9 -16 1.28 0.58
 -9 -9 -15 9.81 0.82
 -9 -9 -14 1.88 0.65
 -9 -9 -13 18.57 1.01
 -9 -9 -12 10.16 0.84
 -9 -9 -11 19.89 1.04
 -9 -9 -10 22.39 1.08
 -9 -9 -9 17.51 0.95
 -9 -9 -8 17.44 0.9
 -9 -9 -7 45.32 1.41
 -9 -9 -6 5.84 0.62
 -9 -9 -5 28.78 1.06
 -9 -9 -4 56.53 1.56
 -9 -9 -3 185.31 3.74
 -9 -9 -2 37.32 1.19
 -9 -9 -1 34.39 1.12
 -9 -8 -17 2.55 0.59
 -9 -8 -16 7.14 0.74
 -9 -8 -15 4.54 0.7
 -9 -8 -14 3.1 0.66
 -9 -8 -13 3.36 0.67
 -9 -8 -12 3.23 0.67
 -9 -8 -11 20.2 1.05
 -9 -8 -10 1.03 0.55
 -9 -8 -9 71.99 1.91
 -9 -8 -8 58.06 1.64
 -9 -8 -7 1.87 0.52
 -9 -8 -6 23.64 0.96
 -9 -8 -5 80.62 1.96
 -9 -8 -4 91.78 2.13
 -9 -8 -3 10.97 0.67
 -9 -8 -2 37.78 1.17
 -9 -8 -1 231.86 4.46
 -9 -7 -18 1.43 0.57
 -9 -7 -17 1.09 0.58
 -9 -7 -16 10.12 0.83
 -9 -7 -15 5.46 0.74
 -9 -7 -14 0.52 0.59
 -9 -7 -13 7.47 0.77
 -9 -7 -12 14.52 0.92
 -9 -7 -11 22.56 1.07
 -9 -7 -10 8.21 0.7
 -9 -7 -9 21.75 0.96
 -9 -7 -8 18.46 0.87
 -9 -7 -7 35.24 1.17
 -9 -7 -6 40.56 1.25
 -9 -7 -5 132.28 2.81
 -9 -7 -4 96.21 2.18
 -9 -7 -3 146.9 3.01
 -9 -7 -2 40.35 1.18
 -9 -7 -1 95.36 2.12
 -9 -6 -18 6.71 0.69
 -9 -6 -17 6.58 0.72
 -9 -6 -16 5.6 0.73
 -9 -6 -15 12.18 0.87
 -9 -6 -14 5.92 0.72
 -9 -6 -13 18.13 1
 -9 -6 -12 9.24 0.8
 -9 -6 -11 52.69 1.62
 -9 -6 -10 10.61 0.74
 -9 -6 -9 0.9 0.5
 -9 -6 -8 86.97 2.09
 -9 -6 -7 4.6 0.55
 -9 -6 -6 88.7 2.06
 -9 -6 -5 132.54 2.78
 -9 -6 -4 19.98 0.81
 -9 -6 -3 18.09 0.76
 -9 -6 -2 184.14 3.6
 -9 -6 -1 49.21 1.3
 -9 -5 -18 15.49 0.88
 -9 -5 -17 8.94 0.79
 -9 -5 -16 8.14 0.8
 -9 -5 -15 3.07 0.66
 -9 -5 -14 18.25 1
 -9 -5 -13 0.93 0.6
 -9 -5 -12 42.74 1.47
 -9 -5 -11 48.03 1.48
 -9 -5 -10 83.24 2.07
 -9 -5 -9 0.16 0.46
 -9 -5 -8 32.8 1.11
 -9 -5 -7 20.31 0.84
 -9 -5 -6 89.82 2.06
 -9 -5 -5 121.63 2.57
 -9 -5 -4 2.74 0.44
 -9 -5 -3 5.21 0.48
 -9 -5 -2 71.69 1.67
 -9 -5 -1 49.17 1.27
 -9 -4 -19 1.99 0.59
 -9 -4 -18 1.94 0.6
 -9 -4 -17 2.79 0.64
 -9 -4 -16 22.91 1.14
 -9 -4 -15 37.82 1.4
 -9 -4 -14 8.23 0.79
 -9 -4 -13 47.32 1.57
 -9 -4 -12 13.64 0.86
 -9 -4 -11 40.66 1.33
 -9 -4 -10 2.7 0.54
 -9 -4 -9 20.62 0.89
 -9 -4 -8 19.14 0.84
 -9 -4 -7 1.6 0.45
 -9 -4 -6 66.52 1.63
 -9 -4 -5 47.76 1.28
 -9 -4 -4 26.36 0.88
 -9 -4 -3 8.07 0.52
 -9 -4 -2 8.34 0.52
 -9 -4 -1 98.03 2.08
 -9 -3 -19 6.98 0.7
 -9 -3 -18 4.08 0.67
 -9 -3 -17 3.85 0.68
 -9 -3 -16 5.14 0.7
 -9 -3 -15 12.47 0.89
 -9 -3 -14 1.97 0.64
 -9 -3 -13 2.45 0.64
 -9 -3 -12 3.17 0.61
 -9 -3 -11 57 1.62
 -9 -3 -10 17.38 0.84
 -9 -3 -9 58.55 1.58
 -9 -3 -8 22.26 0.88
 -9 -3 -7 64.53 1.61
 -9 -3 -6 55.03 1.42
 -9 -3 -5 32.25 0.99
 -9 -3 -4 129.32 2.64
 -9 -3 -3 2.29 0.39
 -9 -3 -2 29.38 0.89
 -9 -3 -1 7.93 0.49
 -9 -2 -19 0.64 0.54
 -9 -2 -18 13.07 0.86
 -9 -2 -17 11.92 0.88
 -9 -2 -16 27.69 1.19
 -9 -2 -15 2.28 0.64
 -9 -2 -14 2.2 0.64
 -9 -2 -13 0.86 0.58
 -9 -2 -12 19.92 0.94
 -9 -2 -11 16.96 0.86
 -9 -2 -10 27.21 1.03
 -9 -2 -9 64.26 1.67
 -9 -2 -8 18.03 0.8
 -9 -2 -7 11.25 0.64
 -9 -2 -6 30.44 0.97
 -9 -2 -5 20.23 0.76
 -9 -2 -4 26.82 0.86
 -9 -2 -3 5.76 0.45
 -9 -2 -2 50.84 1.25
 -9 -2 -1 30.17 0.89
 -9 -1 -19 0.52 0.54
 -9 -1 -18 9.76 0.8
 -9 -1 -17 10.9 0.86
 -9 -1 -16 2.68 0.66
 -9 -1 -15 9.61 0.81
 -9 -1 -14 28.52 1.21
 -9 -1 -13 2.08 0.6
 -9 -1 -12 49.63 1.5
 -9 -1 -11 26.82 1.05
 -9 -1 -10 16.88 0.82
 -9 -1 -9 33.25 1.1
 -9 -1 -8 1.63 0.45
 -9 -1 -7 1.39 0.43
 -9 -1 -6 12.88 0.64
 -9 -1 -5 3.83 0.43
 -9 -1 -4 3.58 0.41
 -9 -1 -3 69.59 1.58
 -9 -1 -2 9.46 0.51
 -9 -1 -1 6.81 0.45
 -8 -19 -5 0.49 0.54
 -8 -19 -4 0.72 0.55
 -8 -19 -3 4.66 0.65
 -8 -19 -2 2.06 0.6
 -8 -19 -1 2.83 0.6
 -8 -18 -8 5.42 0.66
 -8 -18 -7 0.81 0.56
 -8 -18 -6 3.03 0.62
 -8 -18 -5 0.43 0.58
 -8 -18 -4 2.88 0.64
 -8 -18 -3 3.23 0.66
 -8 -18 -2 11.93 0.86
 -8 -17 -10 3.41 0.62
 -8 -17 -9 0.85 0.56
 -8 -17 -8 1.05 0.58
 -8 -17 -7 4.49 0.68
 -8 -17 -6 1.54 0.62
 -8 -17 -5 4.09 0.7
 -8 -17 -4 5.07 0.73
 -8 -17 -3 3.35 0.68
 -8 -17 -2 0.97 0.61
 -8 -17 -1 2.4 0.67
 -8 -16 -11 0.24 0.53
 -8 -16 -10 0.69 0.58
 -8 -16 -9 1.89 0.62
 -8 -16 -8 2.94 0.66
 -8 -16 -7 0.54 0.62
 -8 -16 -6 1.71 0.66
 -8 -16 -5 8.57 0.8
 -8 -16 -4 3.89 0.68
 -8 -16 -3 4.98 0.71
 -8 -16 -2 2.28 0.65
 -8 -16 -1 5.22 0.72
 -8 -15 -13 0.78 0.57
 -8 -15 -12 2.4 0.59
 -8 -15 -11 3.78 0.66
 -8 -15 -10 17.73 1
 -8 -15 -9 0.79 0.6
 -8 -15 -7 20.3 1.04
 -8 -15 -6 1.17 0.62
 -8 -15 -5 2.07 0.64
 -8 -15 -4 3.22 0.66
 -8 -15 -3 22.68 1.09
 -8 -15 -2 2.35 0.64
 -8 -15 -1 0.85 0.58
 -8 -14 -13 3.59 0.64
 -8 -14 -12 1.05 0.6
 -8 -14 -11 7.03 0.76
 -8 -14 -10 12.75 0.93
 -8 -14 -9 4.86 0.7
 -8 -14 -8 0.66 0.6
 -8 -14 -7 2.2 0.64
 -8 -14 -6 13.95 0.91
 -8 -14 -5 7.55 0.76
 -8 -14 -4 13.82 0.91
 -8 -14 -3 7.64 0.76
 -8 -14 -2 7.99 0.77
 -8 -14 -1 10.29 0.82
 -8 -13 -15 2.49 0.6
 -8 -13 -14 15.44 0.89
 -8 -13 -13 1.52 0.61
 -8 -13 -12 11.66 0.88
 -8 -13 -11 12.41 0.89
 -8 -13 -10 2.04 0.64
 -8 -13 -9 0.58 0.6
 -8 -13 -8 4.3 0.7
 -8 -13 -7 0.35 0.59
 -8 -13 -6 14.69 0.93
 -8 -13 -5 1.39 0.61
 -8 -13 -4 29.2 1.21
 -8 -13 -3 17.6 0.93
 -8 -13 -2 1.58 0.56
 -8 -13 -1 4.26 0.62
 -8 -12 -15 2.77 0.59
 -8 -12 -14 3.54 0.65
 -8 -12 -13 18.07 1.01
 -8 -12 -12 7.03 0.76
 -8 -12 -11 25.85 1.17
 -8 -12 -10 2.31 0.64
 -8 -12 -9 24.47 1.14
 -8 -12 -8 9.75 0.82
 -8 -12 -7 10.33 0.82
 -8 -12 -6 12.82 0.83
 -8 -12 -5 49.29 1.5
 -8 -12 -4 27.59 1.09
 -8 -12 -3 8.05 0.68
 -8 -12 -2 17.26 0.86
 -8 -12 -1 15.06 0.81
 -8 -11 -16 3.25 0.61
 -8 -11 -15 1.21 0.58
 -8 -11 -14 2.5 0.65
 -8 -11 -13 0.9 0.6
 -8 -11 -12 8.87 0.8
 -8 -11 -11 20.47 1.07
 -8 -11 -10 5.19 0.72
 -8 -11 -9 18.43 1
 -8 -11 -8 37.76 1.36
 -8 -11 -7 43.23 1.4
 -8 -11 -6 6.91 0.65
 -8 -11 -5 2.25 0.53
 -8 -11 -4 5.91 0.61
 -8 -11 -3 44.39 1.36
 -8 -11 -2 48.38 1.42
 -8 -11 -1 21.25 0.91
 -8 -10 -17 2.15 0.57
 -8 -10 -16 2.24 0.6
 -8 -10 -15 3.13 0.66
 -8 -10 -14 5.39 0.72
 -8 -10 -13 0.03 0.58
 -8 -10 -12 6.44 0.74
 -8 -10 -11 10.17 0.84
 -8 -10 -10 1.58 0.61
 -8 -10 -9 8.95 0.76
 -8 -10 -8 0.15 0.49
 -8 -10 -7 34.9 1.21
 -8 -10 -6 23.36 0.97
 -8 -10 -5 101.31 2.35
 -8 -10 -4 68.49 1.77
 -8 -10 -3 113.17 2.52
 -8 -10 -2 1.6 0.48
 -8 -10 -1 52.91 1.46
 -8 -9 -17 4.06 0.62
 -8 -9 -16 0.76 0.58
 -8 -9 -15 13.1 0.91
 -8 -9 -14 3.17 0.66
 -8 -9 -13 5.03 0.71
 -8 -9 -12 17.05 0.97
 -8 -9 -11 2.83 0.65
 -8 -9 -10 77.26 2.07
 -8 -9 -9 15.7 0.86
 -8 -9 -8 47.17 1.43
 -8 -9 -7 21.9 0.93
 -8 -9 -6 5.87 0.58
 -8 -9 -5 85.8 2.04
 -8 -9 -4 32.8 1.09
 -8 -9 -3 72.62 1.77
 -8 -9 -2 124.5 2.66
 -8 -9 -1 20.1 0.82
 -8 -8 -18 3.51 0.59
 -8 -8 -17 2.59 0.62
 -8 -8 -16 7.4 0.76
 -8 -8 -15 4.11 0.68
 -8 -8 -14 10.97 0.84
 -8 -8 -13 4.95 0.7
 -8 -8 -12 6.51 0.73
 -8 -8 -11 4.67 0.66
 -8 -8 -10 54.84 1.6
 -8 -8 -9 32.48 1.17
 -8 -8 -8 45.97 1.38
 -8 -8 -7 52.48 1.47
 -8 -8 -6 3.15 0.5
 -8 -8 -5 36.4 1.14
 -8 -8 -4 12.76 0.68
 -8 -8 -3 112.35 2.42
 -8 -8 -2 185.59 3.64
 -8 -8 -1 18.84 0.78
 -8 -7 -18 5.62 0.66
 -8 -7 -17 2.5 0.64
 -8 -7 -16 1.06 0.6
 -8 -7 -15 6.42 0.72
 -8 -7 -14 4.53 0.68
 -8 -7 -13 2.76 0.65
 -8 -7 -12 32.25 1.27
 -8 -7 -11 5.67 0.65
 -8 -7 -10 50.38 1.5
 -8 -7 -9 13.74 0.78
 -8 -7 -8 6.69 0.59
 -8 -7 -7 20.15 0.85
 -8 -7 -6 2.88 0.47
 -8 -7 -5 144.72 2.98
 -8 -7 -4 160.45 3.21
 -8 -7 -3 50.11 1.32
 -8 -7 -2 66.01 1.58
 -8 -7 -1 24.14 0.84
 -8 -6 -19 2.7 0.59
 -8 -6 -18 6.73 0.71
 -8 -6 -17 2.06 0.64
 -8 -6 -16 39.47 1.46
 -8 -6 -15 1.71 0.62
 -8 -6 -14 13.21 0.89
 -8 -6 -13 6.68 0.74
 -8 -6 -12 20.49 0.99
 -8 -6 -11 5.12 0.62
 -8 -6 -10 78.38 1.97
 -8 -6 -9 68.88 1.77
 -8 -6 -8 42.6 1.27
 -8 -6 -7 33.94 1.08
 -8 -6 -6 87.77 2
 -8 -6 -5 60.66 1.5
 -8 -6 -4 35.48 1.05
 -8 -6 -3 32.59 0.97
 -8 -6 -2 61.82 1.47
 -8 -6 -1 186.88 3.58
 -8 -5 -19 20.41 0.95
 -8 -5 -18 1.34 0.6
 -8 -5 -17 5.64 0.73
 -8 -5 -16 6.69 0.74
 -8 -5 -15 47.48 1.58
 -8 -5 -14 0.68 0.58
 -8 -5 -13 20.98 1.04
 -8 -5 -12 3.83 0.6
 -8 -5 -11 107.34 2.49
 -8 -5 -10 48.51 1.43
 -8 -5 -9 63.82 1.66
 -8 -5 -8 17.7 0.78
 -8 -5 -7 36.38 1.11
 -8 -5 -6 77.91 1.81
 -8 -5 -5 40.05 1.12
 -8 -5 -4 45.87 1.2
 -8 -5 -3 20.6 0.74
 -8 -5 -2 19.59 0.71
 -8 -5 -1 3.81 0.4
 -8 -4 -19 0.29 0.54
 -8 -4 -18 7.02 0.74
 -8 -4 -17 18.43 1.03
 -8 -4 -16 9.18 0.81
 -8 -4 -15 11.88 0.87
 -8 -4 -14 21.42 1.07
 -8 -4 -13 26.11 1.12
 -8 -4 -12 8.84 0.7
 -8 -4 -11 2.94 0.54
 -8 -4 -10 82.07 2
 -8 -4 -9 22.29 0.89
 -8 -4 -8 53.4 1.42
 -8 -4 -7 14.49 0.68
 -8 -4 -6 97.07 2.11
 -8 -4 -5 166.03 3.25
 -8 -4 -4 6.13 0.46
 -8 -4 -3 25.87 0.81
 -8 -4 -2 4.98 0.4
 -8 -4 -1 29.67 0.84
 -8 -3 -19 7.94 0.72
 -8 -3 -18 0.56 0.59
 -8 -3 -17 5.23 0.72
 -8 -3 -16 4.03 0.68
 -8 -3 -15 29.97 1.25
 -8 -3 -14 32.45 1.29
 -8 -3 -13 28.54 1.16
 -8 -3 -12 53.17 1.56
 -8 -3 -11 15.59 0.81
 -8 -3 -10 84.97 2.04
 -8 -3 -9 41.26 1.23
 -8 -3 -8 8.41 0.57
 -8 -3 -7 10.28 0.58
 -8 -3 -6 31.36 0.95
 -8 -3 -5 62.76 1.48
 -8 -3 -4 32.86 0.93
 -8 -3 -3 225.96 4.17
 -8 -3 -2 49.69 1.18
 -8 -3 -1 59.57 1.34
 -8 -2 -19 13.54 0.85
 -8 -2 -18 4.94 0.71
 -8 -2 -17 0.34 0.6
 -8 -2 -16 2.29 0.64
 -8 -2 -15 14.79 0.92
 -8 -2 -14 21.41 1.05
 -8 -2 -13 1.57 0.57
 -8 -2 -12 13.99 0.8
 -8 -2 -11 10.33 0.69
 -8 -2 -10 32.9 1.09
 -8 -2 -9 19.84 0.82
 -8 -2 -8 62.25 1.55
 -8 -2 -7 15.45 0.68
 -8 -2 -6 51.27 1.29
 -8 -2 -5 169.9 3.28
 -8 -2 -4 40.23 1.03
 -8 -2 -3 86.49 1.81
 -8 -2 -2 23.54 0.72
 -8 -2 -1 20.86 0.66
 -8 -1 -19 9.21 0.76
 -8 -1 -18 9.85 0.81
 -8 -1 -17 6.02 0.71
 -8 -1 -16 1.17 0.6
 -8 -1 -15 2.26 0.62
 -8 -1 -14 6.52 0.72
 -8 -1 -13 51.5 1.54
 -8 -1 -12 5.58 0.62
 -8 -1 -11 8.55 0.64
 -8 -1 -10 6.51 0.56
 -8 -1 -9 2.12 0.45
 -8 -1 -8 10.9 0.6
 -8 -1 -7 80.55 1.83
 -8 -1 -6 14.64 0.62
 -8 -1 -5 75.36 1.67
 -8 -1 -4 123.69 2.45
 -8 -1 -3 35.41 0.93
 -8 -1 -2 24.78 0.72
 -8 -1 -1 20.34 0.64
 -7 -20 -3 0.47 0.55
 -7 -20 -2 0.08 0.53
 -7 -20 -1 1.39 0.56
 -7 -19 -7 8.48 0.74
 -7 -19 -6 1.11 0.56
 -7 -19 -5 4.24 0.64
 -7 -19 -4 1.42 0.58
 -7 -19 -3 1.13 0.57
 -7 -19 -2 1.12 0.58
 -7 -19 -1 1.16 0.59
 -7 -18 -9 1.5 0.56
 -7 -18 -8 2.24 0.6
 -7 -18 -7 2.32 0.6
 -7 -18 -6 0.91 0.6
 -7 -18 -5 21.05 1.05
 -7 -18 -4 10.92 0.85
 -7 -18 -3 8.29 0.79
 -7 -18 -2 10.96 0.86
 -7 -18 -1 6.51 0.76
 -7 -17 -11 1.77 0.58
 -7 -17 -10 4.84 0.66
 -7 -17 -9 7.67 0.74
 -7 -17 -8 14.87 0.93
 -7 -17 -7 26.28 1.17
 -7 -17 -5 9.42 0.84
 -7 -17 -4 2.35 0.64
 -7 -17 -3 5.1 0.71
 -7 -17 -2 8.79 0.81
 -7 -17 -1 13.66 0.92
 -7 -16 -12 5.85 0.66
 -7 -16 -11 4.69 0.66
 -7 -16 -10 2.98 0.65
 -7 -16 -9 0.79 0.61
 -7 -16 -8 6.52 0.76
 -7 -16 -7 1.01 0.61
 -7 -16 -6 40.49 1.44
 -7 -16 -5 13.4 0.91
 -7 -16 -4 37.73 1.4
 -7 -16 -3 2.91 0.66
 -7 -16 -2 12.96 0.89
 -7 -16 -1 28.28 1.23
 -7 -15 -13 0.84 0.56
 -7 -15 -12 2.28 0.62
 -7 -15 -11 3.88 0.67
 -7 -15 -10 6.08 0.76
 -7 -15 -9 31.6 1.26
 -7 -15 -8 15.24 0.95
 -7 -15 -7 8.56 0.81
 -7 -15 -6 19.63 1.04
 -7 -15 -5 3.26 0.66
 -7 -15 -4 2.43 0.64
 -7 -15 -3 3.44 0.66
 -7 -15 -2 6.95 0.76
 -7 -15 -1 29.57 1.23
 -7 -14 -13 13.74 0.88
 -7 -14 -12 2.49 0.65
 -7 -14 -11 21.18 1.09
 -7 -14 -10 1.83 0.64
 -7 -14 -9 2.06 0.62
 -7 -14 -8 3.35 0.67
 -7 -14 -7 5.32 0.72
 -7 -14 -6 5.35 0.71
 -7 -14 -5 7.46 0.76
 -7 -14 -4 9.47 0.79
 -7 -14 -3 34.77 1.32
 -7 -14 -2 4.65 0.66
 -7 -14 -1 43.26 1.45
 -7 -13 -15 1.37 0.56
 -7 -13 -14 1.18 0.58
 -7 -13 -13 1.05 0.61
 -7 -13 -12 6.95 0.78
 -7 -13 -11 2.45 0.62
 -7 -13 -10 8.4 0.8
 -7 -13 -9 2.24 0.64
 -7 -13 -8 3.6 0.67
 -7 -13 -7 45.32 1.52
 -7 -13 -6 27.27 1.17
 -7 -13 -5 1.9 0.58
 -7 -13 -4 1.62 0.55
 -7 -13 -3 17.47 0.89
 -7 -13 -2 23.05 0.99
 -7 -13 -1 2.2 0.53
 -7 -12 -16 0.79 0.55
 -7 -12 -15 11.42 0.83
 -7 -12 -14 0.64 0.6
 -7 -12 -13 14.48 0.95
 -7 -12 -12 1.21 0.61
 -7 -12 -11 11.11 0.85
 -7 -12 -10 1.06 0.61
 -7 -12 -9 0.58 0.58
 -7 -12 -8 8.16 0.76
 -7 -12 -7 9.2 0.74
 -7 -12 -6 5.71 0.64
 -7 -12 -5 13.04 0.78
 -7 -12 -4 11.93 0.74
 -7 -12 -3 32.92 1.16
 -7 -12 -2 1.69 0.48
 -7 -12 -1 0.95 0.47
 -7 -11 -17 7.88 0.72
 -7 -11 -16 0.15 0.56
 -7 -11 -15 12.59 0.88
 -7 -11 -14 0.7 0.62
 -7 -11 -13 2.35 0.64
 -7 -11 -12 2.41 0.64
 -7 -11 -11 9.18 0.81
 -7 -11 -10 4.73 0.69
 -7 -11 -9 25.72 1.11
 -7 -11 -8 3.5 0.58
 -7 -11 -7 3.35 0.56
 -7 -11 -6 19.21 0.89
 -7 -11 -5 4.05 0.56
 -7 -11 -4 13.71 0.76
 -7 -11 -3 38.17 1.21
 -7 -11 -2 4.78 0.54
 -7 -11 -1 12.31 0.7
 -7 -10 -17 1.92 0.57
 -7 -10 -16 3.41 0.65
 -7 -10 -15 0.17 0.59
 -7 -10 -13 2.75 0.64
 -7 -10 -12 3.08 0.66
 -7 -10 -11 0.29 0.58
 -7 -10 -10 7.45 0.72
 -7 -10 -9 40.05 1.32
 -7 -10 -8 18.75 0.89
 -7 -10 -7 20.14 0.9
 -7 -10 -6 27.09 1.01
 -7 -10 -5 12.33 0.71
 -7 -10 -4 0.66 0.43
 -7 -10 -3 4.88 0.52
 -7 -10 -2 17.19 0.77
 -7 -10 -1 30.16 1
 -7 -9 -18 5.61 0.65
 -7 -9 -17 1.84 0.59
 -7 -9 -16 0.82 0.59
 -7 -9 -15 4.55 0.69
 -7 -9 -14 25.02 1.15
 -7 -9 -13 2.25 0.64
 -7 -9 -12 33.89 1.31
 -7 -9 -11 4.81 0.66
 -7 -9 -10 1.6 0.52
 -7 -9 -9 34.01 1.19
 -7 -9 -8 1.75 0.5
 -7 -9 -7 22.33 0.91
 -7 -9 -6 38.18 1.19
 -7 -9 -5 7.8 0.58
 -7 -9 -4 13.3 0.68
 -7 -9 -3 25.48 0.9
 -7 -9 -2 29.71 0.97
 -7 -9 -1 21.62 0.82
 -7 -8 -18 1.4 0.56
 -7 -8 -17 2.94 0.64
 -7 -8 -16 42.57 1.5
 -7 -8 -15 7.46 0.76
 -7 -8 -14 10.76 0.83
 -7 -8 -13 19.57 1.03
 -7 -8 -12 27.63 1.18
 -7 -8 -11 10.72 0.74
 -7 -8 -10 5.68 0.61
 -7 -8 -9 3.85 0.55
 -7 -8 -8 13.15 0.73
 -7 -8 -7 32.74 1.08
 -7 -8 -6 1.56 0.43
 -7 -8 -5 7.96 0.56
 -7 -8 -4 30.05 0.97
 -7 -8 -3 32.95 1
 -7 -8 -2 95.69 2.08
 -7 -8 -1 2.72 0.41
 -7 -7 -19 0.34 0.54
 -7 -7 -18 12.58 0.84
 -7 -7 -17 1.1 0.6
 -7 -7 -16 1.33 0.6
 -7 -7 -15 0.15 0.57
 -7 -7 -14 13.54 0.9
 -7 -7 -13 5.78 0.71
 -7 -7 -12 38.91 1.36
 -7 -7 -11 17.86 0.89
 -7 -7 -10 53.78 1.52
 -7 -7 -9 5.72 0.58
 -7 -7 -8 77.82 1.88
 -7 -7 -7 9.13 0.6
 -7 -7 -6 20.11 0.8
 -7 -7 -5 13.58 0.65
 -7 -7 -4 14.67 0.65
 -7 -7 -3 17.27 0.68
 -7 -7 -2 73.69 1.67
 -7 -7 -1 11.61 0.56
 -7 -6 -19 2.26 0.56
 -7 -6 -18 4.83 0.69
 -7 -6 -17 9.74 0.84
 -7 -6 -16 0.16 0.57
 -7 -6 -15 10.3 0.82
 -7 -6 -14 14.96 0.92
 -7 -6 -13 21.77 1.05
 -7 -6 -12 0.27 0.49
 -7 -6 -11 2.49 0.54
 -7 -6 -10 5.29 0.57
 -7 -6 -9 31.56 1.07
 -7 -6 -8 29.55 0.99
 -7 -6 -7 70.05 1.69
 -7 -6 -6 66.97 1.6
 -7 -6 -5 17.92 0.7
 -7 -6 -4 90.96 1.96
 -7 -6 -3 0.98 0.34
 -7 -6 -2 70.5 1.58
 -7 -6 -1 0.58 0.31
 -7 -5 -19 0.24 0.54
 -7 -5 -18 7.62 0.76
 -7 -5 -17 24.51 1.16
 -7 -5 -16 12.94 0.89
 -7 -5 -15 7.03 0.74
 -7 -5 -14 25.85 1.15
 -7 -5 -13 4.44 0.64
 -7 -5 -12 49.8 1.49
 -7 -5 -11 35.71 1.19
 -7 -5 -10 20.93 0.88
 -7 -5 -9 25.6 0.93
 -7 -5 -8 11.01 0.61
 -7 -5 -7 13.84 0.66
 -7 -5 -6 22.56 0.8
 -7 -5 -5 17.76 0.68
 -7 -5 -4 27.57 0.84
 -7 -5 -3 19.18 0.66
 -7 -5 -2 20.84 0.67
 -7 -5 -1 19.85 0.65
 -7 -4 -19 3.11 0.62
 -7 -4 -18 4.92 0.71
 -7 -4 -17 4.65 0.68
 -7 -4 -16 4.06 0.67
 -7 -4 -15 12.64 0.88
 -7 -4 -14 8.95 0.78
 -7 -4 -13 18.18 0.9
 -7 -4 -12 5.23 0.6
 -7 -4 -11 16.58 0.81
 -7 -4 -10 9.24 0.62
 -7 -4 -9 30.62 1
 -7 -4 -8 132.88 2.75
 -7 -4 -7 54.86 1.37
 -7 -4 -6 31.22 0.93
 -7 -4 -5 73.36 1.63
 -7 -4 -4 78.98 1.68
 -7 -4 -3 68.41 1.48
 -7 -4 -2 84.29 1.74
 -7 -4 -1 71.88 1.52
 -7 -3 -20 0.82 0.56
 -7 -3 -19 5.97 0.7
 -7 -3 -18 15.8 0.95
 -7 -3 -17 7.55 0.76
 -7 -3 -16 20.78 1.05
 -7 -3 -15 25.44 1.15
 -7 -3 -14 1.45 0.59
 -7 -3 -13 45.6 1.42
 -7 -3 -12 53.65 1.53
 -7 -3 -11 18.34 0.84
 -7 -3 -10 31.68 1.05
 -7 -3 -9 15.73 0.72
 -7 -3 -8 46.63 1.25
 -7 -3 -7 80.44 1.8
 -7 -3 -6 113.86 2.33
 -7 -3 -5 49.63 1.19
 -7 -3 -4 35.56 0.92
 -7 -3 -3 210.29 3.86
 -7 -3 -2 14.1 0.52
 -7 -3 -1 101.62 2.01
 -7 -2 -20 8.98 0.72
 -7 -2 -19 3.49 0.65
 -7 -2 -18 0.4 0.6
 -7 -2 -17 26.09 1.16
 -7 -2 -16 16.71 0.98
 -7 -2 -15 22.33 1.08
 -7 -2 -14 3.33 0.62
 -7 -2 -13 180.29 3.76
 -7 -2 -12 2.85 0.52
 -7 -2 -11 82.73 1.99
 -7 -2 -10 1.32 0.43
 -7 -2 -9 12.98 0.65
 -7 -2 -8 239.06 4.51
 -7 -2 -7 17.64 0.68
 -7 -2 -6 6.85 0.45
 -7 -2 -5 88.39 1.84
 -7 -2 -4 21.87 0.67
 -7 -2 -3 217.09 3.97
 -7 -2 -2 121.76 2.35
 -7 -2 -1 484.08 8.48
 -7 -1 -20 2.48 0.58
 -7 -1 -19 6.96 0.73
 -7 -1 -18 6.71 0.76
 -7 -1 -16 6.92 0.74
 -7 -1 -15 4.65 0.69
 -7 -1 -14 57.99 1.71
 -7 -1 -13 19.98 0.92
 -7 -1 -12 13.86 0.77
 -7 -1 -11 28.61 1.01
 -7 -1 -10 66.93 1.67
 -7 -1 -9 13.59 0.66
 -7 -1 -8 278.04 5.17
 -7 -1 -7 402.78 7.22
 -7 -1 -6 191.22 3.6
 -7 -1 -5 56.42 1.28
 -7 -1 -4 142.53 2.72
 -7 -1 -3 635 11.15
 -7 -1 -2 89.15 1.79
 -7 -1 -1 177.61 3.27
 -6 -20 -5 5.74 0.68
 -6 -20 -4 6.77 0.68
 -6 -20 -3 0.21 0.54
 -6 -20 -2 5.48 0.67
 -6 -20 -1 0.68 0.55
 -6 -19 -8 4.79 0.66
 -6 -19 -7 4.92 0.65
 -6 -19 -6 1.36 0.58
 -6 -19 -5 4.95 0.67
 -6 -19 -4 1.34 0.59
 -6 -19 -3 6.87 0.74
 -6 -19 -2 13.59 0.89
 -6 -19 -1 0.74 0.6
 -6 -18 -9 0.65 0.55
 -6 -18 -8 2.12 0.59
 -6 -18 -7 5.89 0.7
 -6 -18 -6 4.44 0.69
 -6 -18 -5 2.87 0.67
 -6 -18 -4 1.16 0.61
 -6 -18 -3 5.21 0.72
 -6 -18 -2 0.95 0.62
 -6 -18 -1 7.38 0.8
 -6 -17 -11 0.9 0.54
 -6 -17 -10 4.39 0.66
 -6 -17 -9 3.25 0.66
 -6 -17 -8 2.33 0.62
 -6 -17 -7 3.81 0.7
 -6 -17 -6 1.3 0.64
 -6 -17 -5 8.36 0.77
 -6 -17 -4 1.67 0.61
 -6 -17 -3 6.01 0.73
 -6 -17 -2 12.91 0.89
 -6 -17 -1 4.98 0.71
 -6 -16 -12 6.56 0.69
 -6 -16 -11 1.27 0.6
 -6 -16 -10 0.24 0.59
 -6 -16 -9 12.51 0.9
 -6 -16 -8 8.69 0.79
 -6 -16 -7 1.91 0.64
 -6 -16 -6 4.79 0.7
 -6 -16 -5 2.68 0.66
 -6 -16 -4 16.98 0.98
 -6 -16 -3 18.5 1.01
 -6 -16 -2 19.02 1.01
 -6 -16 -1 4.11 0.69
 -6 -15 -14 2.48 0.6
 -6 -15 -13 0.59 0.55
 -6 -15 -12 5.41 0.72
 -6 -15 -11 2.07 0.64
 -6 -15 -10 5.89 0.76
 -6 -15 -9 5.22 0.7
 -6 -15 -8 3.44 0.68
 -6 -15 -7 24.75 1.15
 -6 -15 -6 5.4 0.72
 -6 -15 -5 10.98 0.84
 -6 -15 -4 1.85 0.62
 -6 -15 -3 13.79 0.89
 -6 -15 -2 7.28 0.76
 -6 -15 -1 11.68 0.84
 -6 -14 -15 0.44 0.52
 -6 -14 -14 4.07 0.65
 -6 -14 -13 7.82 0.77
 -6 -14 -12 3.99 0.69
 -6 -14 -11 4.88 0.69
 -6 -14 -10 7.12 0.77
 -6 -14 -9 10.8 0.85
 -6 -14 -8 4.77 0.72
 -6 -14 -7 7.86 0.78
 -6 -14 -6 1.59 0.6
 -6 -14 -5 23.85 1.09
 -6 -14 -4 6.91 0.7
 -6 -14 -3 26 1.11
 -6 -14 -2 81.65 2.09
 -6 -14 -1 56.31 1.63
 -6 -13 -16 1.81 0.56
 -6 -13 -15 3.94 0.64
 -6 -13 -14 1.28 0.61
 -6 -13 -13 4.59 0.71
 -6 -13 -12 1.46 0.61
 -6 -13 -11 0.78 0.58
 -6 -13 -9 53.48 1.69
 -6 -13 -8 45.5 1.53
 -6 -13 -7 27.08 1.17
 -6 -13 -6 25.95 1.1
 -6 -13 -5 0.62 0.5
 -6 -13 -4 88.92 2.19
 -6 -13 -3 33.63 1.19
 -6 -13 -2 22.95 0.97
 -6 -13 -1 18.83 0.89
 -6 -12 -16 17.2 0.92
 -6 -12 -15 5.75 0.72
 -6 -12 -14 6.5 0.78
 -6 -12 -13 0.12 0.58
 -6 -12 -12 21.32 1.07
 -6 -12 -11 4.69 0.7
 -6 -12 -10 3.56 0.67
 -6 -12 -9 21.55 1.06
 -6 -12 -8 11.05 0.8
 -6 -12 -7 5.88 0.64
 -6 -12 -6 30.05 1.11
 -6 -12 -5 8.63 0.67
 -6 -12 -4 41.13 1.3
 -6 -12 -3 19.23 0.87
 -6 -12 -2 23.57 0.94
 -6 -12 -1 31.07 1.08
 -6 -11 -17 1.74 0.57
 -6 -11 -16 6.22 0.72
 -6 -11 -15 9.51 0.84
 -6 -11 -14 37.38 1.37
 -6 -11 -13 4.1 0.68
 -6 -11 -12 9.66 0.82
 -6 -11 -11 44.47 1.51
 -6 -11 -10 16.93 0.96
 -6 -11 -9 50.53 1.52
 -6 -11 -8 2.14 0.54
 -6 -11 -7 11.59 0.72
 -6 -11 -6 8.98 0.66
 -6 -11 -5 2.47 0.5
 -6 -11 -4 44.47 1.31
 -6 -11 -3 4.98 0.54
 -6 -11 -2 22.51 0.89
 -6 -11 -1 68.86 1.71
 -6 -10 -17 2.42 0.61
 -6 -10 -16 6.03 0.72
 -6 -10 -15 16.86 0.99
 -6 -10 -14 18.29 1
 -6 -10 -13 4.65 0.69
 -6 -10 -12 13.5 0.89
 -6 -10 -11 24.45 1.11
 -6 -10 -10 6.6 0.66
 -6 -10 -9 54.41 1.57
 -6 -10 -8 14.86 0.8
 -6 -10 -7 1.25 0.47
 -6 -10 -6 23.89 0.93
 -6 -10 -5 101.62 2.29
 -6 -10 -4 41.65 1.22
 -6 -10 -3 2.11 0.44
 -6 -10 -2 5.22 0.5
 -6 -10 -1 0.42 0.39
 -6 -9 -18 3.52 0.61
 -6 -9 -17 0.88 0.6
 -6 -9 -16 14.77 0.95
 -6 -9 -15 12.51 0.88
 -6 -9 -14 2.31 0.64
 -6 -9 -13 0.99 0.59
 -6 -9 -12 12.84 0.88
 -6 -9 -11 2.56 0.56
 -6 -9 -10 48.44 1.46
 -6 -9 -9 6.42 0.6
 -6 -9 -8 11.69 0.7
 -6 -9 -7 11.85 0.68
 -6 -9 -6 4.17 0.5
 -6 -9 -5 31.48 1.01
 -6 -9 -4 9.92 0.59
 -6 -9 -3 30.23 0.96
 -6 -9 -2 24.43 0.84
 -6 -9 -1 15.93 0.68
 -6 -8 -19 6.39 0.69
 -6 -8 -18 10.65 0.8
 -6 -8 -17 3.58 0.68
 -6 -8 -16 13.94 0.91
 -6 -8 -15 9.33 0.81
 -6 -8 -14 18.86 1.01
 -6 -8 -13 21.77 1.07
 -6 -8 -12 12.06 0.82
 -6 -8 -11 21.51 0.95
 -6 -8 -10 16.98 0.84
 -6 -8 -9 29.16 1.05
 -6 -8 -8 63.9 1.65
 -6 -8 -7 7.58 0.56
 -6 -8 -6 22.51 0.84
 -6 -8 -5 2.57 0.43
 -6 -8 -4 4.26 0.44
 -6 -8 -3 28.43 0.89
 -6 -8 -2 64.84 1.51
 -6 -8 -1 63.98 1.49
 -6 -7 -19 1.46 0.56
 -6 -7 -18 4.83 0.68
 -6 -7 -17 2.71 0.67
 -6 -7 -16 12.84 0.89
 -6 -7 -15 6.44 0.74
 -6 -7 -14 13.27 0.89
 -6 -7 -13 18.72 0.98
 -6 -7 -12 61.45 1.71
 -6 -7 -11 24.78 0.99
 -6 -7 -10 6.28 0.58
 -6 -7 -9 4.63 0.53
 -6 -7 -8 1.41 0.44
 -6 -7 -7 112.71 2.42
 -6 -7 -6 129.46 2.67
 -6 -7 -5 47.89 1.24
 -6 -7 -4 39.94 1.08
 -6 -7 -3 26.17 0.82
 -6 -7 -2 3.17 0.35
 -6 -7 -1 12.37 0.53
 -6 -6 -19 11.91 0.8
 -6 -6 -18 4.54 0.69
 -6 -6 -17 36.07 1.4
 -6 -6 -16 4.29 0.7
 -6 -6 -15 11.87 0.86
 -6 -6 -14 0.23 0.58
 -6 -6 -13 31.77 1.22
 -6 -6 -12 0.67 0.49
 -6 -6 -11 32.09 1.11
 -6 -6 -10 6.14 0.56
 -6 -6 -9 112.81 2.46
 -6 -6 -8 13.48 0.66
 -6 -6 -7 2.88 0.42
 -6 -6 -6 16.19 0.66
 -6 -6 -5 40.16 1.07
 -6 -6 -4 3.69 0.36
 -6 -6 -3 95.09 1.95
 -6 -6 -2 128.84 2.51
 -6 -6 -1 72.39 1.55
 -6 -5 -20 0.39 0.54
 -6 -5 -19 12.67 0.85
 -6 -5 -18 1.81 0.62
 -6 -5 -17 2.08 0.64
 -6 -5 -16 18.4 1
 -6 -5 -15 50.71 1.63
 -6 -5 -14 94.37 2.39
 -6 -5 -13 33.06 1.19
 -6 -5 -12 88.16 2.15
 -6 -5 -11 64.91 1.69
 -6 -5 -10 3.66 0.49
 -6 -5 -9 8.68 0.57
 -6 -5 -8 70.95 1.68
 -6 -5 -7 57.84 1.42
 -6 -5 -6 130.86 2.63
 -6 -5 -5 61.45 1.4
 -6 -5 -4 72.2 1.56
 -6 -5 -3 114.93 2.26
 -6 -5 -2 6.87 0.39
 -6 -5 -1 122.48 2.37
 -6 -4 -20 14.44 0.83
 -6 -4 -19 18.64 0.98
 -6 -4 -18 5.55 0.72
 -6 -4 -17 15.6 0.94
 -6 -4 -16 1.4 0.6
 -6 -4 -15 11.73 0.86
 -6 -4 -14 4.18 0.64
 -6 -4 -13 2.7 0.54
 -6 -4 -12 22.23 0.93
 -6 -4 -11 43.3 1.29
 -6 -4 -10 60.22 1.55
 -6 -4 -9 23.97 0.86
 -6 -4 -8 60.9 1.48
 -6 -4 -7 55.2 1.34
 -6 -4 -6 283.06 5.15
 -6 -4 -5 265.71 4.83
 -6 -4 -4 196.57 3.63
 -6 -4 -3 308.39 5.49
 -6 -4 -2 226.74 4.1
 -6 -4 -1 362.76 6.39
 -6 -3 -20 0.02 0.52
 -6 -3 -19 2.47 0.62
 -6 -3 -18 3.09 0.67
 -6 -3 -17 6.86 0.74
 -6 -3 -16 0.46 0.57
 -6 -3 -15 10.06 0.81
 -6 -3 -14 3.17 0.6
 -6 -3 -13 3.77 0.56
 -6 -3 -12 11.59 0.7
 -6 -3 -11 2.33 0.47
 -6 -3 -10 30.83 1
 -6 -3 -9 9.54 0.56
 -6 -3 -8 296.96 5.48
 -6 -3 -7 121.64 2.47
 -6 -3 -6 144.79 2.8
 -6 -3 -5 5.32 0.37
 -6 -3 -4 202.57 3.73
 -6 -3 -3 34.86 0.86
 -6 -3 -2 322.07 5.7
 -6 -3 -1 221.56 4.01
 -6 -2 -20 4.83 0.64
 -6 -2 -19 0.33 0.58
 -6 -2 -18 1.17 0.62
 -6 -2 -17 18.38 0.99
 -6 -2 -16 21.13 1.07
 -6 -2 -15 8.79 0.77
 -6 -2 -14 4.94 0.6
 -6 -2 -13 17.26 0.85
 -6 -2 -12 63.61 1.67
 -6 -2 -11 102.31 2.3
 -6 -2 -10 33.23 1.04
 -6 -2 -9 9.83 0.56
 -6 -2 -8 10.4 0.54
 -6 -2 -7 36.87 0.97
 -6 -2 -6 29.31 0.81
 -6 -2 -5 485.12 8.53
 -6 -2 -4 103.1 2.02
 -6 -2 -3 132.96 2.51
 -6 -2 -2 226.1 4.07
 -6 -2 -1 662.53 11.65
 -6 -1 -20 1.2 0.56
 -6 -1 -19 3.25 0.65
 -6 -1 -18 6.78 0.77
 -6 -1 -17 0.41 0.59
 -6 -1 -16 4.97 0.7
 -6 -1 -15 11.13 0.82
 -6 -1 -14 2.53 0.54
 -6 -1 -13 10.75 0.71
 -6 -1 -12 13.26 0.72
 -6 -1 -11 19.61 0.82
 -6 -1 -10 135.68 2.82
 -6 -1 -9 31.24 0.96
 -6 -1 -8 7.55 0.48
 -6 -1 -7 44.8 1.11
 -6 -1 -6 151.78 2.9
 -6 -1 -5 299.43 5.38
 -6 -1 -4 65.24 1.37
 -6 -1 -3 20.41 0.58
 -6 -1 -2 229.13 4.12
 -6 -1 -1 293.6 5.2
 -5 -20 -6 1.68 0.58
 -5 -20 -5 5.74 0.66
 -5 -20 -3 1.68 0.59
 -5 -20 -2 2.73 0.6
 -5 -20 -1 2.66 0.62
 -5 -19 -8 0.44 0.54
 -5 -19 -7 4.78 0.66
 -5 -19 -6 6.66 0.72
 -5 -19 -5 0.48 0.57
 -5 -19 -4 0.54 0.58
 -5 -19 -3 1.38 0.6
 -5 -19 -2 0.99 0.58
 -5 -19 -1 5.7 0.74
 -5 -18 -10 0.96 0.54
 -5 -18 -9 5.44 0.68
 -5 -18 -8 1.28 0.6
 -5 -18 -7 0.35 0.58
 -5 -18 -6 1.85 0.64
 -5 -18 -5 3.66 0.68
 -5 -18 -4 7.13 0.78
 -5 -18 -3 0.12 0.56
 -5 -18 -2 3.97 0.66
 -5 -18 -1 6.71 0.74
 -5 -17 -12 2.18 0.56
 -5 -17 -11 6.33 0.69
 -5 -17 -10 0.19 0.56
 -5 -17 -9 12.45 0.89
 -5 -17 -8 5.18 0.73
 -5 -17 -7 11.21 0.88
 -5 -17 -6 1.58 0.6
 -5 -17 -5 4.92 0.7
 -5 -17 -4 13.49 0.9
 -5 -17 -3 0.8 0.58
 -5 -17 -2 2.06 0.64
 -5 -17 -1 9.12 0.81
 -5 -16 -13 0.11 0.53
 -5 -16 -12 1.07 0.57
 -5 -16 -11 3.25 0.65
 -5 -16 -10 0.45 0.6
 -5 -16 -9 14.47 0.95
 -5 -16 -8 3.73 0.67
 -5 -16 -7 1.14 0.6
 -5 -16 -6 2.66 0.66
 -5 -16 -5 7.92 0.77
 -5 -16 -4 12.26 0.87
 -5 -16 -3 1.77 0.62
 -5 -16 -2 28.81 1.21
 -5 -16 -1 16.47 0.96
 -5 -15 -14 10.7 0.78
 -5 -15 -13 9.14 0.78
 -5 -15 -12 5.72 0.73
 -5 -15 -11 2.77 0.67
 -5 -15 -10 1.58 0.6
 -5 -15 -9 3.34 0.66
 -5 -15 -8 5.32 0.71
 -5 -15 -7 9.05 0.8
 -5 -15 -6 3.52 0.66
 -5 -15 -5 3.59 0.66
 -5 -15 -4 9.57 0.8
 -5 -15 -3 13.72 0.89
 -5 -15 -2 4.9 0.66
 -5 -15 -1 1.19 0.56
 -5 -14 -15 0.77 0.54
 -5 -14 -14 0.53 0.58
 -5 -14 -13 4.53 0.69
 -5 -14 -12 1.46 0.64
 -5 -14 -11 9.69 0.81
 -5 -14 -10 2.43 0.62
 -5 -14 -9 0.3 0.58
 -5 -14 -8 4.24 0.68
 -5 -14 -7 5.04 0.69
 -5 -14 -6 23.92 1.09
 -5 -14 -5 10.91 0.78
 -5 -14 -4 14.65 0.84
 -5 -14 -3 4.28 0.6
 -5 -14 -2 15.13 0.83
 -5 -14 -1 10.88 0.74
 -5 -13 -16 10.25 0.76
 -5 -13 -15 0.72 0.58
 -5 -13 -14 7.62 0.76
 -5 -13 -13 1.86 0.64
 -5 -13 -12 1.81 0.62
 -5 -13 -11 2.34 0.62
 -5 -13 -10 3.54 0.67
 -5 -13 -9 1.77 0.6
 -5 -13 -8 5.04 0.69
 -5 -13 -7 13.83 0.85
 -5 -13 -6 47.37 1.46
 -5 -13 -5 3.76 0.58
 -5 -13 -4 9.3 0.69
 -5 -13 -3 15.06 0.8
 -5 -13 -2 7.35 0.64
 -5 -13 -1 14.78 0.79
 -5 -12 -17 1.16 0.53
 -5 -12 -16 5.98 0.7
 -5 -12 -15 3.09 0.66
 -5 -12 -14 5.23 0.74
 -5 -12 -13 13.19 0.89
 -5 -12 -12 11.57 0.86
 -5 -12 -11 10.84 0.85
 -5 -12 -10 16.36 0.95
 -5 -12 -9 28.04 1.16
 -5 -12 -8 3.29 0.58
 -5 -12 -7 4.75 0.59
 -5 -12 -6 38.18 1.25
 -5 -12 -5 4.42 0.56
 -5 -12 -4 46.82 1.38
 -5 -12 -3 25.29 0.96
 -5 -12 -2 21.03 0.88
 -5 -12 -1 34.72 1.13
 -5 -11 -17 1.03 0.56
 -5 -11 -16 16.94 0.96
 -5 -11 -15 2.48 0.67
 -5 -11 -14 3.83 0.68
 -5 -11 -13 4.4 0.7
 -5 -11 -12 0.86 0.59
 -5 -11 -11 27.77 1.19
 -5 -11 -10 31.8 1.23
 -5 -11 -9 20.91 0.95
 -5 -11 -8 31.09 1.13
 -5 -11 -7 0.02 0.45
 -5 -11 -6 59.7 1.6
 -5 -11 -5 34.22 1.12
 -5 -11 -4 185.35 3.75
 -5 -11 -3 8.78 0.6
 -5 -11 -2 3.6 0.48
 -5 -11 -1 36.96 1.13
 -5 -10 -17 10.61 0.81
 -5 -10 -16 28.94 1.23
 -5 -10 -15 1.48 0.64
 -5 -10 -14 37.99 1.4
 -5 -10 -13 25.18 1.15
 -5 -10 -12 5.12 0.7
 -5 -10 -11 60.98 1.77
 -5 -10 -10 33.45 1.2
 -5 -10 -9 16.86 0.84
 -5 -10 -8 1.13 0.47
 -5 -10 -7 5.47 0.55
 -5 -10 -6 59.12 1.56
 -5 -10 -5 24.94 0.91
 -5 -10 -4 78.92 1.85
 -5 -10 -3 140.94 2.92
 -5 -10 -2 19.71 0.78
 -5 -10 -1 124.07 2.61
 -5 -9 -19 10.86 0.78
 -5 -9 -18 11.89 0.82
 -5 -9 -17 17.9 1
 -5 -9 -16 8.83 0.83
 -5 -9 -15 8.71 0.8
 -5 -9 -14 9.17 0.81
 -5 -9 -13 1.75 0.61
 -5 -9 -12 44.15 1.47
 -5 -9 -11 120.17 2.76
 -5 -9 -10 110.52 2.55
 -5 -9 -9 56.61 1.56
 -5 -9 -8 61.32 1.61
 -5 -9 -7 86.8 2.03
 -5 -9 -6 66.74 1.65
 -5 -9 -5 27.16 0.91
 -5 -9 -4 41.44 1.16
 -5 -9 -3 110.88 2.34
 -5 -9 -2 24.76 0.82
 -5 -9 -1 4.39 0.42
 -5 -8 -19 1.81 0.57
 -5 -8 -18 12.49 0.86
 -5 -8 -17 77.36 2.14
 -5 -8 -16 7.63 0.77
 -5 -8 -15 19 1.01
 -5 -8 -14 38.17 1.4
 -5 -8 -13 46.65 1.54
 -5 -8 -12 16.17 0.86
 -5 -8 -11 70.59 1.85
 -5 -8 -10 78.64 1.96
 -5 -8 -9 71.18 1.79
 -5 -8 -8 7.92 0.58
 -5 -8 -7 110.31 2.4
 -5 -8 -6 43.07 1.19
 -5 -8 -5 163.29 3.25
 -5 -8 -4 149.87 2.99
 -5 -8 -3 8.9 0.5
 -5 -8 -2 60.32 1.42
 -5 -8 -1 72.45 1.6
 -5 -7 -19 4.01 0.64
 -5 -7 -18 5.8 0.73
 -5 -7 -17 15.34 0.97
 -5 -7 -16 6.92 0.74
 -5 -7 -15 5.79 0.72
 -5 -7 -14 13.6 0.88
 -5 -7 -13 21.99 1.01
 -5 -7 -12 60.91 1.69
 -5 -7 -11 27.42 1.03
 -5 -7 -10 113.93 2.54
 -5 -7 -9 78.63 1.88
 -5 -7 -8 134.88 2.82
 -5 -7 -7 97.99 2.15
 -5 -7 -6 69.07 1.61
 -5 -7 -5 78.84 1.75
 -5 -7 -4 4.96 0.39
 -5 -7 -3 462.06 8.22
 -5 -7 -2 150.37 2.9
 -5 -7 -1 8.01 0.43
 -5 -6 -20 1.81 0.58
 -5 -6 -19 8.3 0.76
 -5 -6 -18 3.62 0.68
 -5 -6 -17 7.72 0.76
 -5 -6 -16 5.51 0.72
 -5 -6 -15 8.28 0.78
 -5 -6 -14 1.87 0.59
 -5 -6 -13 38.31 1.28
 -5 -6 -12 4.1 0.56
 -5 -6 -11 85.93 2.07
 -5 -6 -10 69.4 1.73
 -5 -6 -9 42.12 1.21
 -5 -6 -8 90.67 2.02
 -5 -6 -7 49.81 1.27
 -5 -6 -6 14.2 0.6
 -5 -6 -5 9.7 0.47
 -5 -6 -4 37.6 0.96
 -5 -6 -3 613.26 10.87
 -5 -6 -2 169.1 3.17
 -5 -6 -1 322.25 5.78
 -5 -5 -20 0.05 0.52
 -5 -5 -19 9.82 0.8
 -5 -5 -18 5.7 0.74
 -5 -5 -17 20.33 1.05
 -5 -5 -16 16.98 0.97
 -5 -5 -15 3.95 0.66
 -5 -5 -14 5.28 0.66
 -5 -5 -13 79.85 2.03
 -5 -5 -12 11.79 0.72
 -5 -5 -11 16.79 0.79
 -5 -5 -10 20.89 0.83
 -5 -5 -9 59.22 1.48
 -5 -5 -8 121.25 2.51
 -5 -5 -7 16.59 0.65
 -5 -5 -6 123.09 2.45
 -5 -5 -5 12.35 0.5
 -5 -5 -4 258.3 4.7
 -5 -5 -3 84.15 1.71
 -5 -5 -2 111.64 2.17
 -5 -5 -1 79.85 1.62
 -5 -4 -20 2.85 0.6
 -5 -4 -19 2.98 0.64
 -5 -4 -18 8.36 0.8
 -5 -4 -17 0.31 0.58
 -5 -4 -16 5.48 0.7
 -5 -4 -15 1.96 0.6
 -5 -4 -14 16.45 0.86
 -5 -4 -13 22.14 0.95
 -5 -4 -12 16.63 0.8
 -5 -4 -11 9.86 0.62
 -5 -4 -10 16.58 0.73
 -5 -4 -9 1.11 0.38
 -5 -4 -8 53.63 1.33
 -5 -4 -7 149.77 2.92
 -5 -4 -6 29.07 0.81
 -5 -4 -5 0.74 0.27
 -5 -4 -4 169.85 3.19
 -5 -4 -3 304.25 5.44
 -5 -4 -2 215.44 3.92
 -5 -4 -1 172.15 3.17
 -5 -3 -20 1.48 0.57
 -5 -3 -19 11.03 0.84
 -5 -3 -18 10.7 0.82
 -5 -3 -17 12.3 0.86
 -5 -3 -16 9.5 0.8
 -5 -3 -15 3 0.61
 -5 -3 -14 12.5 0.77
 -5 -3 -13 11.37 0.72
 -5 -3 -12 0.12 0.43
 -5 -3 -11 20.07 0.82
 -5 -3 -10 30.44 0.97
 -5 -3 -9 3.41 0.42
 -5 -3 -8 13.41 0.58
 -5 -3 -7 104.21 2.12
 -5 -3 -6 84.46 1.75
 -5 -3 -5 97.82 1.95
 -5 -3 -4 440.75 7.8
 -5 -3 -3 23.78 0.64
 -5 -3 -2 65.69 1.34
 -5 -3 -1 20.95 0.56
 -5 -2 -20 1.71 0.59
 -5 -2 -19 15.84 0.95
 -5 -2 -18 7.47 0.76
 -5 -2 -17 0.15 0.57
 -5 -2 -16 19.56 1.01
 -5 -2 -15 5.08 0.65
 -5 -2 -14 22.69 0.98
 -5 -2 -13 23.12 0.95
 -5 -2 -12 60.11 1.6
 -5 -2 -11 8.11 0.57
 -5 -2 -10 18.52 0.74
 -5 -2 -9 45.79 1.2
 -5 -2 -8 66.76 1.52
 -5 -2 -7 86.59 1.81
 -5 -2 -6 59.55 1.31
 -5 -2 -5 23.56 0.66
 -5 -2 -4 1.46 0.24
 -5 -2 -3 22.94 0.6
 -5 -2 -2 142.96 2.65
 -5 -2 -1 365.73 6.5
 -5 -1 -21 1.27 0.56
 -5 -1 -20 4.12 0.66
 -5 -1 -19 0.88 0.6
 -5 -1 -18 0.45 0.58
 -5 -1 -17 9.58 0.81
 -5 -1 -16 4.85 0.68
 -5 -1 -15 5.97 0.67
 -5 -1 -14 14.67 0.81
 -5 -1 -13 8.29 0.64
 -5 -1 -12 81.43 1.96
 -5 -1 -11 62.74 1.58
 -5 -1 -10 86.64 1.95
 -5 -1 -9 39.56 1.08
 -5 -1 -8 21.82 0.7
 -5 -1 -7 3.81 0.34
 -5 -1 -6 183.77 3.42
 -5 -1 -5 45.95 1.04
 -5 -1 -4 172.14 3.17
 -5 -1 -3 361.85 6.41
 -5 -1 -2 497.11 8.81
 -5 -1 -1 112.34 2.1
 -4 -21 -3 3.67 0.64
 -4 -21 -2 9.48 0.77
 -4 -21 -1 4.79 0.64
 -4 -20 -7 13.51 0.84
 -4 -20 -6 4.75 0.64
 -4 -20 -5 5.94 0.68
 -4 -20 -4 0.95 0.56
 -4 -20 -3 4.22 0.65
 -4 -20 -2 0.72 0.58
 -4 -20 -1 6.67 0.72
 -4 -19 -9 4.3 0.64
 -4 -19 -8 2.68 0.6
 -4 -19 -7 1.26 0.58
 -4 -19 -6 3.97 0.66
 -4 -19 -5 3.54 0.66
 -4 -19 -4 8.41 0.79
 -4 -19 -3 2.52 0.66
 -4 -19 -2 2.98 0.66
 -4 -19 -1 1.95 0.64
 -4 -18 -11 3.9 0.64
 -4 -18 -10 2.72 0.59
 -4 -18 -9 2.15 0.62
 -4 -18 -8 3.65 0.68
 -4 -18 -7 5.25 0.71
 -4 -18 -6 1.01 0.62
 -4 -18 -5 3.49 0.68
 -4 -18 -4 2.45 0.62
 -4 -18 -3 7.95 0.78
 -4 -18 -2 10.6 0.82
 -4 -18 -1 6.58 0.74
 -4 -17 -12 2.29 0.58
 -4 -17 -11 0.56 0.57
 -4 -17 -10 5.23 0.7
 -4 -17 -9 7.62 0.78
 -4 -17 -8 11.66 0.89
 -4 -17 -7 8.95 0.79
 -4 -17 -6 2.18 0.62
 -4 -17 -5 1.75 0.62
 -4 -17 -4 0.89 0.6
 -4 -17 -3 4.15 0.68
 -4 -17 -2 4.01 0.68
 -4 -17 -1 4.2 0.67
 -4 -16 -14 1.08 0.56
 -4 -16 -13 8.83 0.74
 -4 -16 -12 2.5 0.62
 -4 -16 -11 0.15 0.58
 -4 -16 -10 1.75 0.64
 -4 -16 -9 14.59 0.92
 -4 -16 -8 4.92 0.7
 -4 -16 -7 0.12 0.58
 -4 -16 -6 18.56 1.01
 -4 -16 -5 16 0.96
 -4 -16 -4 3.75 0.66
 -4 -16 -3 1.33 0.6
 -4 -16 -2 3.98 0.66
 -4 -16 -1 4.56 0.67
 -4 -15 -15 7.59 0.71
 -4 -15 -14 1.01 0.57
 -4 -15 -13 0.17 0.57
 -4 -15 -12 18.7 1.01
 -4 -15 -11 24.22 1.16
 -4 -15 -10 0.59 0.58
 -4 -15 -9 14.45 0.92
 -4 -15 -8 14.59 0.92
 -4 -15 -7 12.01 0.86
 -4 -15 -6 4.77 0.68
 -4 -15 -5 2.53 0.62
 -4 -15 -4 1.58 0.58
 -4 -15 -3 8.93 0.74
 -4 -15 -2 34.3 1.27
 -4 -15 -1 31.96 1.23
 -4 -14 -16 1.13 0.56
 -4 -14 -15 1.88 0.58
 -4 -14 -14 3.15 0.65
 -4 -14 -13 1.58 0.64
 -4 -14 -12 3.64 0.66
 -4 -14 -11 7.9 0.78
 -4 -14 -10 4.41 0.69
 -4 -14 -9 5.46 0.7
 -4 -14 -8 25.11 1.14
 -4 -14 -7 4.22 0.67
 -4 -14 -6 27.43 1.15
 -4 -14 -5 5.38 0.62
 -4 -14 -4 36.01 1.25
 -4 -14 -3 12.33 0.77
 -4 -14 -2 99.11 2.37
 -4 -14 -1 10.66 0.72
 -4 -13 -16 0 0.54
 -4 -13 -15 2.76 0.62
 -4 -13 -14 1.58 0.62
 -4 -13 -13 0.89 0.58
 -4 -13 -12 7.99 0.77
 -4 -13 -11 11.71 0.86
 -4 -13 -10 3.54 0.65
 -4 -13 -9 7.86 0.76
 -4 -13 -8 8.4 0.73
 -4 -13 -7 26.67 1.07
 -4 -13 -6 24.67 1.01
 -4 -13 -5 112.07 2.59
 -4 -13 -4 13.21 0.76
 -4 -13 -3 82.45 2.04
 -4 -13 -2 1.3 0.49
 -4 -13 -1 23.92 0.95
 -4 -12 -17 1.94 0.57
 -4 -12 -16 10.37 0.81
 -4 -12 -15 16.09 0.96
 -4 -12 -14 26.6 1.17
 -4 -12 -13 3.88 0.66
 -4 -12 -12 1.79 0.61
 -4 -12 -11 10.56 0.83
 -4 -12 -10 16.46 0.94
 -4 -12 -9 10.03 0.74
 -4 -12 -8 40.52 1.32
 -4 -12 -7 12.33 0.74
 -4 -12 -6 3.02 0.52
 -4 -12 -5 40.23 1.26
 -4 -12 -4 84.56 2.04
 -4 -12 -3 20.03 0.85
 -4 -12 -2 60.36 1.59
 -4 -12 -1 95.99 2.21
 -4 -11 -18 2.15 0.56
 -4 -11 -17 3.5 0.64
 -4 -11 -16 9.57 0.82
 -4 -11 -15 0.83 0.61
 -4 -11 -14 2.79 0.65
 -4 -11 -13 4.53 0.68
 -4 -11 -12 6.07 0.72
 -4 -11 -11 12.63 0.88
 -4 -11 -10 32.04 1.19
 -4 -11 -9 49.06 1.48
 -4 -11 -8 26.61 1.03
 -4 -11 -7 20.27 0.88
 -4 -11 -6 6.54 0.57
 -4 -11 -5 2.1 0.47
 -4 -11 -4 21.87 0.86
 -4 -11 -3 33.5 1.06
 -4 -11 -2 117.94 2.55
 -4 -11 -1 11.11 0.61
 -4 -10 -18 0.29 0.54
 -4 -10 -17 4.48 0.68
 -4 -10 -16 6.6 0.77
 -4 -10 -15 4.44 0.67
 -4 -10 -14 19.37 1.03
 -4 -10 -13 0.39 0.56
 -4 -10 -12 7.67 0.73
 -4 -10 -11 8.88 0.7
 -4 -10 -10 3.38 0.56
 -4 -10 -8 11.48 0.68
 -4 -10 -7 19.07 0.82
 -4 -10 -6 29.52 0.99
 -4 -10 -5 11.85 0.64
 -4 -10 -4 79.61 1.85
 -4 -10 -3 8.69 0.54
 -4 -10 -2 13.6 0.64
 -4 -10 -1 35.83 1.04
 -4 -9 -19 8.13 0.7
 -4 -9 -17 4.86 0.7
 -4 -9 -16 3.62 0.67
 -4 -9 -15 7.76 0.76
 -4 -9 -14 7.81 0.77
 -4 -9 -13 10.5 0.81
 -4 -9 -12 8.51 0.7
 -4 -9 -11 1.12 0.5
 -4 -9 -10 17.06 0.83
 -4 -9 -9 70.14 1.79
 -4 -9 -8 34.96 1.11
 -4 -9 -7 52.62 1.41
 -4 -9 -6 16.28 0.71
 -4 -9 -5 40.21 1.14
 -4 -9 -4 18.66 0.72
 -4 -9 -3 17.62 0.68
 -4 -9 -2 43.76 1.15
 -4 -9 -1 79.58 1.77
 -4 -8 -19 4.85 0.64
 -4 -8 -18 2.51 0.64
 -4 -8 -17 0.6 0.62
 -4 -8 -16 1.99 0.61
 -4 -8 -15 7.19 0.74
 -4 -8 -14 5.8 0.71
 -4 -8 -13 24.28 1.07
 -4 -8 -12 3.09 0.56
 -4 -8 -11 22.31 0.94
 -4 -8 -10 30.56 1.07
 -4 -8 -9 5.6 0.54
 -4 -8 -8 10.7 0.61
 -4 -8 -7 16.17 0.7
 -4 -8 -6 27.33 0.88
 -4 -8 -5 17.17 0.67
 -4 -8 -4 48.51 1.22
 -4 -8 -3 23.95 0.74
 -4 -8 -2 41.82 1.05
 -4 -8 -1 42.41 1.05
 -4 -7 -20 1.91 0.57
 -4 -7 -19 4.27 0.65
 -4 -7 -18 3.76 0.67
 -4 -7 -17 7.47 0.74
 -4 -7 -16 2.57 0.64
 -4 -7 -15 3.33 0.65
 -4 -7 -14 1.56 0.58
 -4 -7 -13 8.31 0.69
 -4 -7 -12 3.5 0.55
 -4 -7 -11 2.82 0.51
 -4 -7 -10 28.6 1
 -4 -7 -9 3.04 0.45
 -4 -7 -8 26.76 0.9
 -4 -7 -7 14.06 0.62
 -4 -7 -6 13.66 0.6
 -4 -7 -5 198.52 3.78
 -4 -7 -4 12.44 0.52
 -4 -7 -3 46.12 1.1
 -4 -7 -2 7.62 0.4
 -4 -7 -1 98.53 1.99
 -4 -6 -20 3.83 0.61
 -4 -6 -19 6.92 0.72
 -4 -6 -18 5.1 0.7
 -4 -6 -17 10.27 0.82
 -4 -6 -16 1.52 0.6
 -4 -6 -15 9.55 0.8
 -4 -6 -14 8.23 0.72
 -4 -6 -13 0.33 0.48
 -4 -6 -12 27.53 1.03
 -4 -6 -11 70.34 1.77
 -4 -6 -10 30.42 1.01
 -4 -6 -9 43.32 1.21
 -4 -6 -8 61.8 1.5
 -4 -6 -7 124.8 2.56
 -4 -6 -6 112.75 2.29
 -4 -6 -5 70.91 1.54
 -4 -6 -4 55.13 1.24
 -4 -6 -3 130.36 2.52
 -4 -6 -2 160.55 3.02
 -4 -6 -1 399.49 7.12
 -4 -5 -20 1.94 0.58
 -4 -5 -19 6.13 0.72
 -4 -5 -18 7.83 0.78
 -4 -5 -17 12.48 0.87
 -4 -5 -16 2.41 0.62
 -4 -5 -15 39.35 1.4
 -4 -5 -14 66.22 1.81
 -4 -5 -13 10.97 0.72
 -4 -5 -12 5.35 0.56
 -4 -5 -11 5.78 0.54
 -4 -5 -10 70.75 1.71
 -4 -5 -9 45.24 1.22
 -4 -5 -8 102.06 2.18
 -4 -5 -7 52.73 1.25
 -4 -5 -6 193.27 3.64
 -4 -5 -5 9.67 0.43
 -4 -5 -4 281.78 5.12
 -4 -5 -3 170.19 3.17
 -4 -5 -2 311.66 5.59
 -4 -5 -1 254.59 4.6
 -4 -4 -20 3.48 0.64
 -4 -4 -19 12.11 0.85
 -4 -4 -18 5.33 0.7
 -4 -4 -17 4.14 0.68
 -4 -4 -16 8.28 0.78
 -4 -4 -15 7.46 0.71
 -4 -4 -14 0.56 0.49
 -4 -4 -13 36.61 1.21
 -4 -4 -12 4.77 0.53
 -4 -4 -11 38.15 1.16
 -4 -4 -10 1.21 0.39
 -4 -4 -9 67.64 1.6
 -4 -4 -8 56.05 1.34
 -4 -4 -7 44.99 1.09
 -4 -4 -6 73.01 1.56
 -4 -4 -5 556.22 9.9
 -4 -4 -4 472.32 8.42
 -4 -4 -3 206.03 3.76
 -4 -4 -2 105.4 2.02
 -4 -4 -1 1413.07 25.14
 -4 -3 -21 1.27 0.57
 -4 -3 -20 3.37 0.62
 -4 -3 -19 20 1.05
 -4 -3 -18 14.21 0.91
 -4 -3 -17 0.34 0.58
 -4 -3 -16 8.07 0.77
 -4 -3 -15 7.23 0.69
 -4 -3 -14 25.46 1.03
 -4 -3 -13 1.44 0.47
 -4 -3 -12 69.25 1.75
 -4 -3 -11 46.29 1.29
 -4 -3 -10 2.6 0.41
 -4 -3 -9 219.82 4.21
 -4 -3 -8 272.89 5.05
 -4 -3 -7 34.39 0.89
 -4 -3 -6 384.84 6.91
 -4 -3 -5 326.37 5.87
 -4 -3 -4 711.61 12.76
 -4 -3 -3 40.53 0.9
 -4 -3 -2 10.8 0.37
 -4 -3 -1 768.41 13.73
 -4 -2 -21 0.8 0.53
 -4 -2 -20 5.48 0.69
 -4 -2 -19 34.86 1.34
 -4 -2 -18 4.22 0.68
 -4 -2 -17 7.02 0.74
 -4 -2 -16 8.99 0.79
 -4 -2 -15 40.8 1.4
 -4 -2 -14 56.1 1.6
 -4 -2 -13 72 1.84
 -4 -2 -12 44.12 1.29
 -4 -2 -11 98.52 2.2
 -4 -2 -10 29.25 0.93
 -4 -2 -9 95.48 2.05
 -4 -2 -8 12.67 0.52
 -4 -2 -7 23.09 0.68
 -4 -2 -6 273.4 4.96
 -4 -2 -5 448.86 8.03
 -4 -2 -4 150.19 2.79
 -4 -2 -3 239.68 4.3
 -4 -2 -2 521.57 9.29
 -4 -2 -1 6.08 0.27
 -4 -1 -21 2.16 0.56
 -4 -1 -20 4.6 0.67
 -4 -1 -19 3.71 0.68
 -4 -1 -18 2.08 0.62
 -4 -1 -17 1.87 0.61
 -4 -1 -16 37.81 1.37
 -4 -1 -15 24.3 1.03
 -4 -1 -14 172.14 3.65
 -4 -1 -13 19.46 0.86
 -4 -1 -12 80.73 1.94
 -4 -1 -11 36.47 1.09
 -4 -1 -10 34.38 1.01
 -4 -1 -9 11.03 0.54
 -4 -1 -8 2.37 0.31
 -4 -1 -7 117.08 2.31
 -4 -1 -6 371.2 6.66
 -4 -1 -5 90.53 1.79
 -4 -1 -4 11.07 0.39
 -4 -1 -3 98.96 1.89
 -4 -1 -2 584.01 10.49
 -4 -1 -1 937.22 16.84
 -3 -21 -4 4.19 0.64
 -3 -21 -3 3.93 0.6
 -3 -21 -2 1.87 0.56
 -3 -21 -1 4.2 0.62
 -3 -20 -7 5.52 0.65
 -3 -20 -6 3.31 0.62
 -3 -20 -4 5.48 0.68
 -3 -20 -3 1.8 0.61
 -3 -20 -2 1.85 0.6
 -3 -20 -1 4.86 0.68
 -3 -19 -9 2.79 0.6
 -3 -19 -8 4.9 0.68
 -3 -19 -7 2.08 0.6
 -3 -19 -6 8.85 0.78
 -3 -19 -5 1.61 0.62
 -3 -19 -4 8.08 0.79
 -3 -19 -3 1.46 0.62
 -3 -19 -2 0.78 0.6
 -3 -19 -1 1.96 0.65
 -3 -18 -11 0.18 0.54
 -3 -18 -10 4.75 0.66
 -3 -18 -9 1.43 0.6
 -3 -18 -8 7.66 0.77
 -3 -18 -7 2.18 0.64
 -3 -18 -6 9.5 0.83
 -3 -18 -5 8.22 0.78
 -3 -18 -4 2.97 0.65
 -3 -18 -3 2.82 0.64
 -3 -18 -2 0.76 0.58
 -3 -18 -1 1.64 0.61
 -3 -17 -13 3.07 0.6
 -3 -17 -12 2.79 0.6
 -3 -17 -11 11.43 0.82
 -3 -17 -10 6.01 0.73
 -3 -17 -9 19.51 1.05
 -3 -17 -8 9.77 0.82
 -3 -17 -7 1.65 0.61
 -3 -17 -6 10.39 0.83
 -3 -17 -5 1.34 0.6
 -3 -17 -4 4.19 0.68
 -3 -17 -3 2.66 0.64
 -3 -17 -2 10.55 0.83
 -3 -17 -1 13.64 0.91
 -3 -16 -14 2.32 0.58
 -3 -16 -13 3.29 0.62
 -3 -16 -12 3.48 0.66
 -3 -16 -11 0.49 0.59
 -3 -16 -10 1.48 0.64
 -3 -16 -9 10.91 0.85
 -3 -16 -8 4.61 0.71
 -3 -16 -7 45.15 1.53
 -3 -16 -6 4.22 0.68
 -3 -16 -5 2.74 0.64
 -3 -16 -4 9.53 0.8
 -3 -16 -3 3.39 0.65
 -3 -16 -2 14.64 0.91
 -3 -16 -1 4.08 0.66
 -3 -15 -15 3.61 0.6
 -3 -15 -14 3.26 0.62
 -3 -15 -13 26.32 1.16
 -3 -15 -12 6.61 0.76
 -3 -15 -11 1.85 0.61
 -3 -15 -10 38.94 1.41
 -3 -15 -9 2.2 0.64
 -3 -15 -8 13.22 0.89
 -3 -15 -7 1.87 0.62
 -3 -15 -6 12.51 0.86
 -3 -15 -5 19.62 0.99
 -3 -15 -4 2.14 0.58
 -3 -15 -3 14.21 0.86
 -3 -15 -2 0.95 0.52
 -3 -15 -1 21.57 0.97
 -3 -14 -16 3.21 0.59
 -3 -14 -15 4.39 0.66
 -3 -14 -14 0.08 0.57
 -3 -14 -13 8.68 0.81
 -3 -14 -12 2.79 0.64
 -3 -14 -11 1.5 0.61
 -3 -14 -10 9.09 0.8
 -3 -14 -9 26.26 1.17
 -3 -14 -8 37 1.36
 -3 -14 -7 7.92 0.72
 -3 -14 -6 5.74 0.64
 -3 -14 -5 44.84 1.42
 -3 -14 -4 2.71 0.54
 -3 -14 -3 10.75 0.72
 -3 -14 -2 16.32 0.83
 -3 -14 -1 22.04 0.95
 -3 -13 -17 3.41 0.61
 -3 -13 -16 0.64 0.56
 -3 -13 -15 8.66 0.79
 -3 -13 -14 1.3 0.62
 -3 -13 -13 17.68 0.98
 -3 -13 -12 0.84 0.59
 -3 -13 -11 17.43 0.98
 -3 -13 -10 14.75 0.92
 -3 -13 -9 8.2 0.74
 -3 -13 -8 12.08 0.78
 -3 -13 -7 4.94 0.6
 -3 -13 -6 52.21 1.52
 -3 -13 -5 9.67 0.68
 -3 -13 -4 19.14 0.87
 -3 -13 -3 44.88 1.34
 -3 -13 -2 32.74 1.11
 -3 -13 -1 60.69 1.62
 -3 -12 -17 3.64 0.62
 -3 -12 -16 4.43 0.68
 -3 -12 -15 8.38 0.8
 -3 -12 -14 8.12 0.78
 -3 -12 -13 14.59 0.92
 -3 -12 -12 19.59 1.03
 -3 -12 -11 1.36 0.59
 -3 -12 -10 8.61 0.74
 -3 -12 -9 23.91 1.01
 -3 -12 -8 13.21 0.78
 -3 -12 -7 14.36 0.78
 -3 -12 -6 2.18 0.49
 -3 -12 -5 49.98 1.43
 -3 -12 -4 18.93 0.83
 -3 -12 -3 126.31 2.74
 -3 -12 -2 7.96 0.58
 -3 -12 -1 21.57 0.85
 -3 -11 -18 2.74 0.59
 -3 -11 -17 3.81 0.65
 -3 -11 -16 5.81 0.72
 -3 -11 -15 1.63 0.61
 -3 -11 -14 1.07 0.59
 -3 -11 -13 8.64 0.78
 -3 -11 -12 2.98 0.62
 -3 -11 -11 3.15 0.6
 -3 -11 -10 1.05 0.52
 -3 -11 -9 14.9 0.81
 -3 -11 -8 94.44 2.25
 -3 -11 -7 100.14 2.32
 -3 -11 -6 13.89 0.72
 -3 -11 -5 5.2 0.51
 -3 -11 -4 54.18 1.44
 -3 -11 -3 10.12 0.6
 -3 -11 -2 17.19 0.72
 -3 -11 -1 30.52 0.97
 -3 -10 -18 5.95 0.68
 -3 -10 -17 1.06 0.6
 -3 -10 -16 1.96 0.64
 -3 -10 -15 7.94 0.77
 -3 -10 -14 7.62 0.76
 -3 -10 -13 10.81 0.82
 -3 -10 -12 26.81 1.13
 -3 -10 -11 1.12 0.51
 -3 -10 -10 16.32 0.83
 -3 -10 -9 16.02 0.8
 -3 -10 -8 31.14 1.07
 -3 -10 -7 6.73 0.56
 -3 -10 -6 0.47 0.39
 -3 -10 -5 17.54 0.73
 -3 -10 -4 9.16 0.55
 -3 -10 -3 54.83 1.39
 -3 -10 -2 166.54 3.32
 -3 -10 -1 58.39 1.43
 -3 -9 -19 0.21 0.53
 -3 -9 -18 4.98 0.67
 -3 -9 -16 1.66 0.61
 -3 -9 -15 2.73 0.62
 -3 -9 -14 6.16 0.71
 -3 -9 -13 20.23 1.01
 -3 -9 -12 23.19 0.99
 -3 -9 -11 7.67 0.64
 -3 -9 -10 2.33 0.49
 -3 -9 -9 66.26 1.7
 -3 -9 -8 1.92 0.44
 -3 -9 -7 44.06 1.24
 -3 -9 -6 6.09 0.48
 -3 -9 -5 46.79 1.23
 -3 -9 -4 16.21 0.65
 -3 -9 -3 32.85 0.94
 -3 -9 -2 146.95 2.92
 -3 -9 -1 13.71 0.56
 -3 -8 -19 5.04 0.66
 -3 -8 -18 2.04 0.61
 -3 -8 -17 4.84 0.68
 -3 -8 -16 1.36 0.6
 -3 -8 -15 9.85 0.81
 -3 -8 -14 1.56 0.58
 -3 -8 -13 1.95 0.54
 -3 -8 -12 24.74 1.01
 -3 -8 -11 12.16 0.72
 -3 -8 -10 17.45 0.8
 -3 -8 -9 15.28 0.72
 -3 -8 -8 35.12 1.07
 -3 -8 -7 108.28 2.32
 -3 -8 -6 86.62 1.92
 -3 -8 -5 3.31 0.38
 -3 -8 -4 104.28 2.15
 -3 -8 -3 14.78 0.56
 -3 -8 -2 59.07 1.33
 -3 -8 -1 8.1 0.41
 -3 -7 -20 1.71 0.56
 -3 -7 -19 0.79 0.56
 -3 -7 -18 1.11 0.59
 -3 -7 -17 0.73 0.57
 -3 -7 -16 7.12 0.74
 -3 -7 -15 8.95 0.79
 -3 -7 -14 59.5 1.75
 -3 -7 -13 2.05 0.53
 -3 -7 -12 16.34 0.82
 -3 -7 -11 14.45 0.74
 -3 -7 -10 24.03 0.9
 -3 -7 -9 11.4 0.62
 -3 -7 -8 1.58 0.39
 -3 -7 -7 22.24 0.77
 -3 -7 -6 2.64 0.35
 -3 -7 -5 10.82 0.49
 -3 -7 -4 156.91 3.01
 -3 -7 -3 10.95 0.45
 -3 -7 -2 167.65 3.17
 -3 -7 -1 280.74 5.1
 -3 -6 -20 1.19 0.55
 -3 -6 -19 0.29 0.56
 -3 -6 -18 0.31 0.58
 -3 -6 -17 7.08 0.74
 -3 -6 -16 1.32 0.6
 -3 -6 -15 4.36 0.66
 -3 -6 -14 5.31 0.62
 -3 -6 -13 16.4 0.83
 -3 -6 -12 8.96 0.64
 -3 -6 -11 19.75 0.83
 -3 -6 -10 81.05 1.91
 -3 -6 -9 18.78 0.74
 -3 -6 -8 10.3 0.54
 -3 -6 -7 42.33 1.1
 -3 -6 -6 202.79 3.82
 -3 -6 -5 195.46 3.67
 -3 -6 -4 176.9 3.32
 -3 -6 -3 114.73 2.23
 -3 -6 -2 108.83 2.12
 -3 -6 -1 76.05 1.55
 -3 -5 -20 1.15 0.57
 -3 -5 -19 0.54 0.58
 -3 -5 -18 1.58 0.6
 -3 -5 -17 0.25 0.57
 -3 -5 -16 67.79 1.94
 -3 -5 -15 2.82 0.6
 -3 -5 -14 9.41 0.7
 -3 -5 -13 6.73 0.61
 -3 -5 -12 4.24 0.52
 -3 -5 -11 39.66 1.19
 -3 -5 -10 77.78 1.82
 -3 -5 -9 11.2 0.57
 -3 -5 -8 136.55 2.74
 -3 -5 -7 190.47 3.61
 -3 -5 -6 61.07 1.34
 -3 -5 -5 188.43 3.5
 -3 -5 -4 257.72 4.67
 -3 -5 -3 261.67 4.71
 -3 -5 -2 319.18 5.69
 -3 -5 -1 145.46 2.7
 -3 -4 -21 2.09 0.57
 -3 -4 -20 2.35 0.6
 -3 -4 -19 4.56 0.68
 -3 -4 -18 4.65 0.68
 -3 -4 -17 2.22 0.62
 -3 -4 -16 38.69 1.4
 -3 -4 -15 16.09 0.9
 -3 -4 -14 6.97 0.64
 -3 -4 -13 21.96 0.92
 -3 -4 -12 53.73 1.47
 -3 -4 -11 81.06 1.91
 -3 -4 -10 2.07 0.4
 -3 -4 -9 10.7 0.54
 -3 -4 -8 1.38 0.31
 -3 -4 -7 201.5 3.78
 -3 -4 -6 320.09 5.78
 -3 -4 -5 221.83 4.07
 -3 -4 -4 124.76 2.37
 -3 -4 -3 825.05 14.75
 -3 -4 -2 100.98 1.92
 -3 -4 -1 601.33 10.74
 -3 -3 -21 2.03 0.56
 -3 -3 -20 14.3 0.89
 -3 -3 -19 0.43 0.6
 -3 -3 -18 3.43 0.66
 -3 -3 -17 6.75 0.74
 -3 -3 -16 15.56 0.93
 -3 -3 -15 53.11 1.59
 -3 -3 -14 4.42 0.57
 -3 -3 -13 102.51 2.37
 -3 -3 -12 7.99 0.58
 -3 -3 -11 154.41 3.17
 -3 -3 -10 44.52 1.2
 -3 -3 -9 3.97 0.39
 -3 -3 -8 5.81 0.39
 -3 -3 -7 37.62 0.93
 -3 -3 -6 806.35 14.42
 -3 -3 -5 138.88 2.62
 -3 -3 -4 1.07 0.2
 -3 -3 -3 706.97 12.61
 -3 -3 -2 1047.47 18.69
 -3 -3 -1 322.71 5.77
 -3 -2 -21 3.15 0.58
 -3 -2 -20 11.54 0.83
 -3 -2 -19 9.88 0.84
 -3 -2 -18 24.64 1.12
 -3 -2 -17 57.54 1.75
 -3 -2 -16 46.99 1.54
 -3 -2 -15 8.36 0.69
 -3 -2 -14 85.73 2.12
 -3 -2 -13 11.86 0.7
 -3 -2 -12 67.46 1.69
 -3 -2 -11 141.54 2.94
 -3 -2 -10 57.01 1.41
 -3 -2 -9 196.77 3.78
 -3 -2 -8 301.27 5.51
 -3 -2 -7 20.54 0.62
 -3 -2 -6 300.82 5.43
 -3 -2 -5 199.09 3.64
 -3 -2 -4 1.36 0.19
 -3 -2 -3 371.15 6.64
 -3 -2 -2 17.99 0.45
 -3 -2 -1 1023.04 18.04
 -3 -1 -21 7.57 0.7
 -3 -1 -20 6.88 0.73
 -3 -1 -19 4.67 0.72
 -3 -1 -18 3.7 0.68
 -3 -1 -17 29.82 1.23
 -3 -1 -16 38.95 1.4
 -3 -1 -15 1.75 0.53
 -3 -1 -14 63.22 1.71
 -3 -1 -13 134.88 2.93
 -3 -1 -12 209.86 4.16
 -3 -1 -11 158.74 3.22
 -3 -1 -10 25.07 0.82
 -3 -1 -9 59.35 1.36
 -3 -1 -8 319.83 5.81
 -3 -1 -7 62.13 1.34
 -3 -1 -6 98.34 1.93
 -3 -1 -5 53.62 1.12
 -3 -1 -4 138.72 2.56
 -3 -1 -3 132.6 2.43
 -3 -1 -2 3.96 0.21
 -3 -1 -1 3414.89 60.19
 -2 -21 -2 3.12 0.59
 -2 -20 -8 0.43 0.55
 -2 -20 -7 1.96 0.56
 -2 -20 -6 1.16 0.56
 -2 -20 -5 1.65 0.58
 -2 -20 -4 10.31 0.8
 -2 -20 -3 0.66 0.58
 -2 -20 -2 6.68 0.73
 -2 -20 -1 4.39 0.68
 -2 -19 -10 2.35 0.6
 -2 -19 -9 3.67 0.62
 -2 -19 -8 5.96 0.69
 -2 -19 -7 2.48 0.62
 -2 -19 -6 1.37 0.6
 -2 -19 -5 0.97 0.6
 -2 -19 -4 1.96 0.64
 -2 -19 -3 1.65 0.62
 -2 -19 -2 8.46 0.8
 -2 -19 -1 4.24 0.7
 -2 -18 -10 6.49 0.71
 -2 -18 -9 0.79 0.58
 -2 -18 -8 0.47 0.59
 -2 -18 -7 6.43 0.76
 -2 -18 -6 3.33 0.68
 -2 -18 -5 1.09 0.58
 -2 -18 -4 0.19 0.58
 -2 -18 -3 1.79 0.61
 -2 -18 -2 3.02 0.64
 -2 -18 -1 7.07 0.74
 -2 -17 -13 3.54 0.6
 -2 -17 -12 0.01 0.54
 -2 -17 -11 1 0.57
 -2 -17 -10 10.24 0.82
 -2 -17 -9 4.42 0.7
 -2 -17 -8 7.28 0.76
 -2 -17 -7 4.87 0.7
 -2 -17 -6 1.75 0.61
 -2 -17 -5 7.06 0.74
 -2 -17 -4 6.01 0.72
 -2 -17 -3 1.52 0.61
 -2 -17 -2 13.39 0.89
 -2 -17 -1 16.17 0.95
 -2 -16 -14 2.17 0.56
 -2 -16 -13 2.55 0.62
 -2 -16 -12 11.35 0.84
 -2 -16 -11 7.02 0.76
 -2 -16 -10 4.24 0.67
 -2 -16 -9 1.83 0.61
 -2 -16 -8 1.5 0.61
 -2 -16 -7 8.03 0.78
 -2 -16 -6 1.99 0.6
 -2 -16 -5 12.33 0.86
 -2 -16 -4 15.09 0.91
 -2 -16 -3 23.78 1.09
 -2 -16 -2 4.4 0.67
 -2 -16 -1 4.56 0.66
 -2 -15 -15 5.17 0.65
 -2 -15 -14 0.27 0.56
 -2 -15 -13 0.28 0.58
 -2 -15 -12 4.6 0.71
 -2 -15 -11 2.12 0.62
 -2 -15 -10 8.12 0.78
 -2 -15 -9 10.17 0.83
 -2 -15 -8 1.75 0.62
 -2 -15 -7 0.99 0.59
 -2 -15 -6 17.11 0.95
 -2 -15 -5 1.83 0.58
 -2 -15 -4 5.85 0.67
 -2 -15 -3 2.48 0.55
 -2 -15 -2 4.47 0.6
 -2 -15 -1 7.54 0.67
 -2 -14 -16 0.96 0.54
 -2 -14 -15 6.21 0.71
 -2 -14 -14 2.76 0.66
 -2 -14 -13 3.62 0.67
 -2 -14 -12 1.48 0.61
 -2 -14 -11 21.79 1.07
 -2 -14 -10 6.25 0.73
 -2 -14 -9 4.86 0.68
 -2 -14 -8 2.49 0.6
 -2 -14 -7 23.87 1.07
 -2 -14 -6 0.76 0.52
 -2 -14 -5 15.11 0.83
 -2 -14 -4 17.76 0.88
 -2 -14 -3 10.27 0.7
 -2 -14 -2 8.07 0.65
 -2 -14 -1 12.92 0.76
 -2 -13 -17 8.78 0.7
 -2 -13 -16 3.13 0.62
 -2 -13 -15 18.26 0.99
 -2 -13 -14 6.46 0.76
 -2 -13 -13 11.18 0.85
 -2 -13 -12 16.28 0.95
 -2 -13 -11 2.86 0.62
 -2 -13 -10 0.23 0.56
 -2 -13 -9 13 0.84
 -2 -13 -8 4.26 0.59
 -2 -13 -7 0.97 0.51
 -2 -13 -6 6.48 0.61
 -2 -13 -5 42.44 1.32
 -2 -13 -4 34.44 1.17
 -2 -13 -3 21.61 0.91
 -2 -13 -2 24.88 0.96
 -2 -13 -1 43.78 1.31
 -2 -12 -17 2.75 0.6
 -2 -12 -16 4.78 0.69
 -2 -12 -15 6.58 0.77
 -2 -12 -14 2.97 0.64
 -2 -12 -13 2.08 0.62
 -2 -12 -12 6.92 0.73
 -2 -12 -11 6.96 0.72
 -2 -12 -10 29.98 1.2
 -2 -12 -9 12.22 0.78
 -2 -12 -8 5.66 0.6
 -2 -12 -7 53.09 1.52
 -2 -12 -6 1.97 0.49
 -2 -12 -5 52.76 1.47
 -2 -12 -4 9.78 0.64
 -2 -12 -3 81.61 1.96
 -2 -12 -2 10.64 0.62
 -2 -12 -1 16.63 0.74
 -2 -11 -18 3.76 0.6
 -2 -11 -17 13.29 0.86
 -2 -11 -16 5.13 0.71
 -2 -11 -15 1.39 0.6
 -2 -11 -14 8.42 0.78
 -2 -11 -13 1.44 0.59
 -2 -11 -12 5.37 0.69
 -2 -11 -11 18.77 0.97
 -2 -11 -10 42.64 1.37
 -2 -11 -9 25.95 1.03
 -2 -11 -8 43.31 1.33
 -2 -11 -7 13.64 0.73
 -2 -11 -6 92.46 2.16
 -2 -11 -5 70.62 1.74
 -2 -11 -4 54.09 1.44
 -2 -11 -3 23.07 0.85
 -2 -11 -2 192.21 3.83
 -2 -11 -1 20.47 0.78
 -2 -10 -19 2.61 0.6
 -2 -10 -18 10.12 0.8
 -2 -10 -17 3.58 0.67
 -2 -10 -16 6.2 0.71
 -2 -10 -15 2.15 0.62
 -2 -10 -14 7.86 0.76
 -2 -10 -13 5.41 0.69
 -2 -10 -12 60.84 1.79
 -2 -10 -11 1.05 0.49
 -2 -10 -10 45.36 1.39
 -2 -10 -9 33.91 1.15
 -2 -10 -8 0.39 0.43
 -2 -10 -7 64.22 1.64
 -2 -10 -6 15.81 0.72
 -2 -10 -5 43.11 1.21
 -2 -10 -4 171.76 3.44
 -2 -10 -3 408.28 7.54
 -2 -10 -2 29.78 0.92
 -2 -10 -1 22.02 0.77
 -2 -9 -19 0.95 0.56
 -2 -9 -18 6.83 0.74
 -2 -9 -17 25.16 1.16
 -2 -9 -16 27.51 1.19
 -2 -9 -15 5.55 0.71
 -2 -9 -14 20.09 1.03
 -2 -9 -13 18.94 0.97
 -2 -9 -12 18.7 0.91
 -2 -9 -11 9.73 0.69
 -2 -9 -10 8.25 0.62
 -2 -9 -9 121.83 2.68
 -2 -9 -8 63.66 1.62
 -2 -9 -7 70.98 1.71
 -2 -9 -6 80.47 1.85
 -2 -9 -5 140.12 2.87
 -2 -9 -4 102.13 2.18
 -2 -9 -3 179.17 3.48
 -2 -9 -2 63.26 1.44
 -2 -9 -1 54.63 1.28
 -2 -8 -20 0.89 0.56
 -2 -8 -19 25.42 1.11
 -2 -8 -18 8.18 0.78
 -2 -8 -17 13.07 0.88
 -2 -8 -16 8.85 0.8
 -2 -8 -15 10.3 0.81
 -2 -8 -14 1.7 0.58
 -2 -8 -13 5.78 0.62
 -2 -8 -12 11.67 0.73
 -2 -8 -11 153.29 3.29
 -2 -8 -10 193.83 3.95
 -2 -8 -9 74.33 1.81
 -2 -8 -8 45.15 1.24
 -2 -8 -7 15.01 0.65
 -2 -8 -6 40.12 1.09
 -2 -8 -5 27.94 0.82
 -2 -8 -4 24.8 0.74
 -2 -8 -3 182.99 3.49
 -2 -8 -2 333.89 6.11
 -2 -8 -1 11.65 0.48
 -2 -7 -20 3.83 0.61
 -2 -7 -19 3.07 0.65
 -2 -7 -18 10.33 0.84
 -2 -7 -17 2.12 0.62
 -2 -7 -16 29.28 1.22
 -2 -7 -15 8.28 0.77
 -2 -7 -14 32.2 1.23
 -2 -7 -13 5.39 0.6
 -2 -7 -12 8.06 0.64
 -2 -7 -11 43.26 1.3
 -2 -7 -10 47.87 1.34
 -2 -7 -9 133.83 2.82
 -2 -7 -8 65.68 1.58
 -2 -7 -7 93.9 2.04
 -2 -7 -6 101.53 2.11
 -2 -7 -5 339.78 6.22
 -2 -7 -4 207.45 3.9
 -2 -7 -3 504.24 9.1
 -2 -7 -2 347.58 6.3
 -2 -7 -1 359.94 6.51
 -2 -6 -20 3.28 0.61
 -2 -6 -19 1.16 0.6
 -2 -6 -18 7.37 0.74
 -2 -6 -17 15.04 0.93
 -2 -6 -16 15.85 0.94
 -2 -6 -15 4.06 0.65
 -2 -6 -14 9.62 0.72
 -2 -6 -13 5.43 0.59
 -2 -6 -12 33.62 1.13
 -2 -6 -11 7.26 0.57
 -2 -6 -10 37.62 1.13
 -2 -6 -9 65.2 1.58
 -2 -6 -8 124.27 2.57
 -2 -6 -7 18.19 0.64
 -2 -6 -6 143.58 2.81
 -2 -6 -5 109.07 2.18
 -2 -6 -4 431.33 7.77
 -2 -6 -3 226.26 4.16
 -2 -6 -2 444.23 8.01
 -2 -6 -1 85.48 1.71
 -2 -5 -21 0.19 0.54
 -2 -5 -20 19.41 0.97
 -2 -5 -19 2.66 0.64
 -2 -5 -18 7.6 0.74
 -2 -5 -17 11.65 0.86
 -2 -5 -16 12.67 0.86
 -2 -5 -15 4.46 0.64
 -2 -5 -14 5.39 0.6
 -2 -5 -13 7.42 0.61
 -2 -5 -12 25.8 0.97
 -2 -5 -11 161.1 3.34
 -2 -5 -10 73.56 1.75
 -2 -5 -9 2.57 0.39
 -2 -5 -8 198.4 3.81
 -2 -5 -7 24.01 0.72
 -2 -5 -6 271.83 5
 -2 -5 -5 299.1 5.45
 -2 -5 -4 137.87 2.63
 -2 -5 -3 94.02 1.84
 -2 -5 -2 427.69 7.73
 -2 -5 -1 271.8 4.91
 -2 -4 -21 5.01 0.62
 -2 -4 -20 3.99 0.65
 -2 -4 -18 16.4 0.96
 -2 -4 -17 8.7 0.78
 -2 -4 -16 8.62 0.77
 -2 -4 -15 11.1 0.78
 -2 -4 -14 96.49 2.34
 -2 -4 -13 30.81 1.09
 -2 -4 -12 35.74 1.14
 -2 -4 -11 18.72 0.77
 -2 -4 -10 72.62 1.71
 -2 -4 -9 5.75 0.43
 -2 -4 -8 55.01 1.28
 -2 -4 -7 6.15 0.36
 -2 -4 -6 164.73 3.12
 -2 -4 -5 326.11 5.88
 -2 -4 -4 431.79 7.77
 -2 -4 -3 196.82 3.6
 -2 -4 -2 46.9 0.97
 -2 -4 -1 620.01 11.18
 -2 -3 -21 2.15 0.56
 -2 -3 -20 0.71 0.57
 -2 -3 -19 8.79 0.8
 -2 -3 -18 9.6 0.8
 -2 -3 -17 15.3 0.93
 -2 -3 -16 12.96 0.86
 -2 -3 -15 8.7 0.7
 -2 -3 -14 4.19 0.56
 -2 -3 -13 13.91 0.74
 -2 -3 -12 6.99 0.56
 -2 -3 -11 7.21 0.52
 -2 -3 -10 19.08 0.72
 -2 -3 -9 51.98 1.25
 -2 -3 -8 20.03 0.64
 -2 -3 -7 32.73 0.84
 -2 -3 -6 80.67 1.64
 -2 -3 -5 69.15 1.41
 -2 -3 -4 6.48 0.29
 -2 -3 -3 69.93 1.38
 -2 -3 -2 750.89 13.66
 -2 -3 -1 1042.81 18.48
 -2 -2 -21 3.17 0.58
 -2 -2 -20 1.41 0.58
 -2 -2 -19 21.34 1.09
 -2 -2 -18 18.38 1
 -2 -2 -17 10.62 0.83
 -2 -2 -16 4.32 0.65
 -2 -2 -15 1.59 0.52
 -2 -2 -14 57.14 1.6
 -2 -2 -13 32.33 1.1
 -2 -2 -12 31.98 1.04
 -2 -2 -11 56.54 1.44
 -2 -2 -10 20.13 0.73
 -2 -2 -9 28.26 0.82
 -2 -2 -8 50.73 1.18
 -2 -2 -7 408.37 7.37
 -2 -2 -6 13.91 0.45
 -2 -2 -5 54.14 1.14
 -2 -2 -4 395.46 7.12
 -2 -2 -3 784.31 14.14
 -2 -2 -2 69.09 1.32
 -2 -2 -1 1201.46 21.53
 -2 -1 -21 0.21 0.52
 -2 -1 -20 4.41 0.67
 -2 -1 -19 39.96 1.46
 -2 -1 -18 3.47 0.66
 -2 -1 -17 1.77 0.6
 -2 -1 -16 4.12 0.64
 -2 -1 -15 2.1 0.52
 -2 -1 -14 5.35 0.58
 -2 -1 -13 159.29 3.37
 -2 -1 -12 38.96 1.17
 -2 -1 -11 5.44 0.47
 -2 -1 -10 18.06 0.68
 -2 -1 -9 97.81 2.04
 -2 -1 -8 78.39 1.66
 -2 -1 -7 101.12 2.02
 -2 -1 -6 184.81 3.44
 -2 -1 -5 603.84 10.95
 -2 -1 -4 625.18 11.32
 -2 -1 -3 423.11 7.66
 -2 -1 -2 198.32 3.58
 -2 -1 -1 371.5 6.71
 -1 -21 -5 7.33 0.7
 -1 -21 -4 1.6 0.55
 -1 -21 -3 1.79 0.56
 -1 -21 -2 0.52 0.54
 -1 -21 -1 2.04 0.58
 -1 -20 -8 2.92 0.6
 -1 -20 -7 0.3 0.54
 -1 -20 -6 1.07 0.58
 -1 -20 -5 7.08 0.72
 -1 -20 -4 2.62 0.62
 -1 -20 -3 5.56 0.71
 -1 -20 -2 9.01 0.78
 -1 -20 -1 8.06 0.78
 -1 -19 -10 1.52 0.55
 -1 -19 -9 6.88 0.69
 -1 -19 -8 7.36 0.73
 -1 -19 -7 0.87 0.58
 -1 -19 -6 11.24 0.85
 -1 -19 -5 3.87 0.68
 -1 -19 -4 9.42 0.83
 -1 -19 -3 2.24 0.64
 -1 -19 -2 6.43 0.76
 -1 -19 -1 0.74 0.58
 -1 -18 -12 1.5 0.56
 -1 -18 -11 1.75 0.57
 -1 -18 -10 2.18 0.6
 -1 -18 -9 9.77 0.8
 -1 -18 -8 1.77 0.62
 -1 -18 -7 0.74 0.62
 -1 -18 -6 1.03 0.59
 -1 -18 -5 13.55 0.89
 -1 -18 -4 8.97 0.8
 -1 -18 -3 4.29 0.69
 -1 -18 -2 2.08 0.62
 -1 -18 -1 10.02 0.83
 -1 -17 -13 0.56 0.52
 -1 -17 -11 8.74 0.78
 -1 -17 -9 3.37 0.68
 -1 -17 -8 4.6 0.69
 -1 -17 -7 1.79 0.61
 -1 -17 -6 0.1 0.58
 -1 -17 -5 4.98 0.7
 -1 -17 -4 2.83 0.65
 -1 -17 -3 9.85 0.82
 -1 -17 -2 2.98 0.64
 -1 -17 -1 31.36 1.27
 -1 -16 -14 6.6 0.67
 -1 -16 -13 0.99 0.56
 -1 -16 -12 3.7 0.67
 -1 -16 -11 2.24 0.64
 -1 -16 -10 13.01 0.88
 -1 -16 -9 1.37 0.61
 -1 -16 -8 3.04 0.65
 -1 -16 -7 7.16 0.74
 -1 -16 -6 7.74 0.76
 -1 -16 -5 1.09 0.58
 -1 -16 -4 5.82 0.7
 -1 -16 -3 6.42 0.72
 -1 -16 -2 19.42 0.99
 -1 -16 -1 4.32 0.66
 -1 -15 -15 1.01 0.54
 -1 -15 -14 1.46 0.59
 -1 -15 -13 4.12 0.69
 -1 -15 -12 11.28 0.87
 -1 -15 -11 7.06 0.74
 -1 -15 -10 14.63 0.93
 -1 -15 -9 19.32 1.01
 -1 -15 -8 10.68 0.83
 -1 -15 -6 8.89 0.76
 -1 -15 -5 20.04 0.99
 -1 -15 -4 33.9 1.23
 -1 -15 -3 2.94 0.57
 -1 -15 -2 1.99 0.54
 -1 -15 -1 34.74 1.23
 -1 -14 -16 3.71 0.61
 -1 -14 -15 15.24 0.91
 -1 -14 -14 0.52 0.59
 -1 -14 -13 8.91 0.82
 -1 -14 -12 0.54 0.58
 -1 -14 -11 1.09 0.6
 -1 -14 -10 4.66 0.69
 -1 -14 -9 11.46 0.84
 -1 -14 -8 8.37 0.76
 -1 -14 -7 32.21 1.24
 -1 -14 -6 8.85 0.7
 -1 -14 -5 21.16 0.95
 -1 -14 -4 83.9 2.12
 -1 -14 -3 22 0.95
 -1 -14 -2 0.74 0.48
 -1 -14 -1 4.2 0.55
 -1 -13 -16 3.59 0.64
 -1 -13 -15 10.31 0.84
 -1 -13 -14 6.77 0.77
 -1 -13 -13 10.37 0.82
 -1 -13 -12 12.15 0.87
 -1 -13 -11 8.61 0.78
 -1 -13 -10 44 1.48
 -1 -13 -9 16.28 0.93
 -1 -13 -8 47.99 1.5
 -1 -13 -7 3.42 0.56
 -1 -13 -6 33.41 1.18
 -1 -13 -5 1.23 0.49
 -1 -13 -4 11.09 0.7
 -1 -13 -3 51.84 1.48
 -1 -13 -2 56.16 1.55
 -1 -13 -1 19.89 0.85
 -1 -12 -18 7.21 0.7
 -1 -12 -17 3.24 0.62
 -1 -12 -16 11.04 0.84
 -1 -12 -15 11.34 0.87
 -1 -12 -14 22.84 1.09
 -1 -12 -13 12.47 0.88
 -1 -12 -12 27.71 1.19
 -1 -12 -11 38.3 1.37
 -1 -12 -10 11.32 0.8
 -1 -12 -9 3.92 0.58
 -1 -12 -8 29.05 1.09
 -1 -12 -7 6.9 0.61
 -1 -12 -6 111.59 2.57
 -1 -12 -5 30.17 1.05
 -1 -12 -4 4.05 0.5
 -1 -12 -3 59.39 1.56
 -1 -12 -2 16.77 0.76
 -1 -12 -1 6.19 0.52
 -1 -11 -18 8.74 0.74
 -1 -11 -17 16.66 0.95
 -1 -11 -16 11.24 0.86
 -1 -11 -15 19.77 1.03
 -1 -11 -14 15.7 0.94
 -1 -11 -13 37.8 1.39
 -1 -11 -12 6.71 0.71
 -1 -11 -11 52.9 1.6
 -1 -11 -10 11.4 0.76
 -1 -11 -9 44.36 1.38
 -1 -11 -8 39.59 1.25
 -1 -11 -7 0.95 0.45
 -1 -11 -6 8.98 0.6
 -1 -11 -5 79.1 1.9
 -1 -11 -4 13.41 0.66
 -1 -11 -3 17.04 0.72
 -1 -11 -2 70.12 1.69
 -1 -11 -1 12.76 0.62
 -1 -10 -19 1.56 0.54
 -1 -10 -18 10.69 0.8
 -1 -10 -17 1.9 0.62
 -1 -10 -16 8.79 0.78
 -1 -10 -15 12.26 0.86
 -1 -10 -14 5.94 0.71
 -1 -10 -13 0.32 0.55
 -1 -10 -12 4.54 0.64
 -1 -10 -11 11.26 0.74
 -1 -10 -10 36.97 1.23
 -1 -10 -9 10.47 0.68
 -1 -10 -8 29.12 1.01
 -1 -10 -7 57.95 1.52
 -1 -10 -6 52.17 1.4
 -1 -10 -5 169.28 3.46
 -1 -10 -4 26.69 0.88
 -1 -10 -3 107.19 2.31
 -1 -10 -2 18.05 0.69
 -1 -10 -1 145.3 2.97
 -1 -9 -19 1.9 0.57
 -1 -9 -18 7.95 0.76
 -1 -9 -17 4.94 0.72
 -1 -9 -16 5.34 0.72
 -1 -9 -15 14.45 0.91
 -1 -9 -14 17.25 0.96
 -1 -9 -13 2.41 0.58
 -1 -9 -12 39.62 1.32
 -1 -9 -11 72.81 1.9
 -1 -9 -10 21.37 0.9
 -1 -9 -9 60.5 1.6
 -1 -9 -8 73.69 1.8
 -1 -9 -7 21.52 0.81
 -1 -9 -6 4.75 0.45
 -1 -9 -5 21.53 0.76
 -1 -9 -4 29.68 0.89
 -1 -9 -3 42.14 1.08
 -1 -9 -2 85.66 1.85
 -1 -9 -1 189.53 3.67
 -1 -8 -20 4.61 0.65
 -1 -8 -19 6.69 0.71
 -1 -8 -18 4.66 0.69
 -1 -8 -17 16.69 0.95
 -1 -8 -16 5.61 0.7
 -1 -8 -15 4.83 0.68
 -1 -8 -14 11.4 0.82
 -1 -8 -13 13.52 0.8
 -1 -8 -12 38.33 1.27
 -1 -8 -11 17.37 0.82
 -1 -8 -10 14.36 0.73
 -1 -8 -9 33.58 1.07
 -1 -8 -8 203.6 4.05
 -1 -8 -7 16.17 0.67
 -1 -8 -6 4.56 0.41
 -1 -8 -5 37.4 0.99
 -1 -8 -4 190.49 3.68
 -1 -8 -3 9.43 0.45
 -1 -8 -2 295.71 5.51
 -1 -8 -1 11.26 0.46
 -1 -7 -20 0.19 0.52
 -1 -7 -19 2.16 0.62
 -1 -7 -18 1.65 0.62
 -1 -7 -17 5.41 0.71
 -1 -7 -16 29.91 1.23
 -1 -7 -15 2.48 0.62
 -1 -7 -14 13.93 0.86
 -1 -7 -13 13.31 0.78
 -1 -7 -12 57.27 1.6
 -1 -7 -11 88.36 2.12
 -1 -7 -10 20.54 0.83
 -1 -7 -9 34.15 1.05
 -1 -7 -8 25.52 0.85
 -1 -7 -7 44.14 1.16
 -1 -7 -6 201.61 3.88
 -1 -7 -5 95.86 1.99
 -1 -7 -4 21.61 0.66
 -1 -7 -3 59.26 1.31
 -1 -7 -2 241.2 4.51
 -1 -7 -1 195.29 3.68
 -1 -6 -20 0.6 0.54
 -1 -6 -19 32.78 1.28
 -1 -6 -18 33.13 1.28
 -1 -6 -17 10.89 0.84
 -1 -6 -16 20.83 1.05
 -1 -6 -15 48.32 1.56
 -1 -6 -13 33.71 1.18
 -1 -6 -12 42.48 1.3
 -1 -6 -11 67.17 1.71
 -1 -6 -10 22.43 0.84
 -1 -6 -9 122.12 2.6
 -1 -6 -8 42.04 1.12
 -1 -6 -7 123.4 2.5
 -1 -6 -6 134.59 2.67
 -1 -6 -5 68.26 1.47
 -1 -6 -4 145.38 2.81
 -1 -6 -3 135.92 2.62
 -1 -6 -2 144.63 2.76
 -1 -6 -1 87.31 1.74
 -1 -5 -21 4.81 0.65
 -1 -5 -20 5.74 0.68
 -1 -5 -19 3.13 0.65
 -1 -5 -18 3.29 0.65
 -1 -5 -17 30.61 1.25
 -1 -5 -16 8.37 0.77
 -1 -5 -15 12.09 0.82
 -1 -5 -14 17.8 0.88
 -1 -5 -13 210.3 4.34
 -1 -5 -12 39.34 1.23
 -1 -5 -11 119.25 2.62
 -1 -5 -10 56.66 1.44
 -1 -5 -9 190.49 3.76
 -1 -5 -8 139.59 2.8
 -1 -5 -7 132 2.63
 -1 -5 -6 80.12 1.68
 -1 -5 -5 148.21 2.84
 -1 -5 -4 77.06 1.58
 -1 -5 -3 262.89 4.83
 -1 -5 -2 81.1 1.61
 -1 -5 -1 355.13 6.48
 -1 -4 -21 0.26 0.52
 -1 -4 -20 1.07 0.56
 -1 -4 -19 0.82 0.59
 -1 -4 -18 39.76 1.42
 -1 -4 -17 6.22 0.72
 -1 -4 -16 81.32 2.17
 -1 -4 -15 5.69 0.64
 -1 -4 -14 53.75 1.57
 -1 -4 -13 15.42 0.79
 -1 -4 -12 108.18 2.45
 -1 -4 -11 35.46 1.09
 -1 -4 -10 17.99 0.71
 -1 -4 -9 22.66 0.76
 -1 -4 -8 303.68 5.66
 -1 -4 -7 61.57 1.36
 -1 -4 -6 364.24 6.63
 -1 -4 -5 251.51 4.63
 -1 -4 -4 94.48 1.85
 -1 -4 -3 1504.86 27.6
 -1 -4 -2 334.17 6.09
 -1 -4 -1 217.48 3.97
 -1 -3 -21 3.76 0.6
 -1 -3 -20 2.95 0.62
 -1 -3 -19 2.92 0.66
 -1 -3 -18 10.29 0.82
 -1 -3 -17 4.77 0.68
 -1 -3 -16 5.48 0.68
 -1 -3 -15 3.39 0.57
 -1 -3 -14 26.21 1.03
 -1 -3 -13 87.88 2.12
 -1 -3 -12 46.5 1.32
 -1 -3 -11 93.19 2.11
 -1 -3 -10 11.77 0.57
 -1 -3 -9 90.61 1.94
 -1 -3 -8 185.95 3.58
 -1 -3 -7 152.97 2.95
 -1 -3 -6 347.16 6.31
 -1 -3 -5 370.88 6.75
 -1 -3 -4 250.3 4.55
 -1 -3 -3 1602.66 29.12
 -1 -3 -2 2115.18 37.97
 -1 -3 -1 312.86 5.72
 -1 -2 -21 4.19 0.62
 -1 -2 -20 2.12 0.6
 -1 -2 -19 3.74 0.68
 -1 -2 -18 13.95 0.89
 -1 -2 -17 7.62 0.74
 -1 -2 -16 27.48 1.15
 -1 -2 -15 4.81 0.6
 -1 -2 -14 3.39 0.53
 -1 -2 -13 13.15 0.71
 -1 -2 -12 38.95 1.17
 -1 -2 -11 41.53 1.17
 -1 -2 -10 103.28 2.23
 -1 -2 -9 56.54 1.32
 -1 -2 -8 149.46 2.92
 -1 -2 -7 422.29 7.71
 -1 -2 -6 5.25 0.29
 -1 -2 -5 755.87 13.78
 -1 -2 -4 112.46 2.12
 -1 -2 -3 999.69 18.38
 -1 -2 -2 952 17.47
 -1 -2 -1 559.14 10.23
 -1 -1 -21 5.96 0.68
 -1 -1 -20 10.28 0.8
 -1 -1 -19 6.53 0.72
 -1 -1 -18 10.5 0.83
 -1 -1 -17 9.07 0.78
 -1 -1 -16 4.51 0.64
 -1 -1 -15 28.62 1.1
 -1 -1 -14 4.94 0.56
 -1 -1 -13 3.17 0.49
 -1 -1 -12 46.24 1.3
 -1 -1 -11 135.91 2.86
 -1 -1 -10 46 1.2
 -1 -1 -9 5.79 0.39
 -1 -1 -8 199.55 3.8
 -1 -1 -7 88.67 1.8
 -1 -1 -6 2.62 0.23
 -1 -1 -5 355.31 6.48
 -1 -1 -4 840.27 15.38
 -1 -1 -3 261.25 4.76
 -1 -1 -2 1601.04 28.78
 -1 -1 -1 606.76 11.07
 0 0 2 3284.5 55.9
 0 0 4 0.55 0.16
 0 0 6 170.41 3.21
 0 0 8 582.57 10.67
 0 0 10 522.75 9.61
 0 0 12 139 2.97
 0 0 14 38.98 1.27
 0 0 16 4.23 0.62
 0 0 18 7.82 0.76
 0 0 20 5.21 0.7
 0 1 1 356.56 6.52
 0 1 2 616.12 11.34
 0 1 3 3379.08 61.02
 0 1 4 292.44 5.36
 0 1 5 3593.7 65.7
 0 1 6 1277.6 23.05
 0 1 7 323.14 5.94
 0 1 8 153.13 2.98
 0 1 9 132.52 2.67
 0 1 10 60.07 1.45
 0 1 11 43.67 1.21
 0 1 12 15.27 0.71
 0 1 13 59.82 1.6
 0 1 14 12.4 0.73
 0 1 15 0.84 0.48
 0 1 16 0.66 0.54
 0 1 17 0.44 0.54
 0 1 18 4.59 0.68
 0 1 19 4.61 0.67
 0 1 20 38.26 1.38
 0 1 21 0.44 0.54
 0 2 0 5205.08 92.88
 0 2 1 1615.19 28.96
 0 2 2 1437.8 25.52
 0 2 3 542.92 9.94
 0 2 4 16.79 0.45
 0 2 5 37.39 0.84
 0 2 6 550.99 10.09
 0 2 7 901.51 16.15
 0 2 8 2.84 0.29
 0 2 9 22.27 0.7
 0 2 10 242.22 4.7
 0 2 11 8.97 0.54
 0 2 12 6.83 0.54
 0 2 13 5.09 0.53
 0 2 14 114.99 2.67
 0 2 15 54.08 1.6
 0 2 16 20.77 1.01
 0 2 17 4.73 0.68
 0 2 18 8.87 0.78
 0 2 19 4.35 0.67
 0 2 20 3.92 0.66
 0 2 21 13.5 0.84
 0 3 1 4342.44 74.19
 0 3 2 174.72 3.21
 0 3 3 0.49 0.16
 0 3 4 250.55 4.59
 0 3 5 594.93 10.91
 0 3 6 204.79 3.84
 0 3 7 2.38 0.27
 0 3 8 1.86 0.29
 0 3 9 123.53 2.53
 0 3 10 87.3 1.96
 0 3 11 128.27 2.74
 0 3 12 17.38 0.77
 0 3 13 100.95 2.37
 0 3 14 1.19 0.49
 0 3 15 21.23 0.97
 0 3 16 22.71 1.06
 0 3 17 16.07 0.94
 0 3 18 17.68 0.98
 0 3 19 20.75 1.07
 0 3 20 16.43 0.93
 0 3 21 8.54 0.72
 0 4 0 17.06 0.44
 0 4 1 434.9 7.95
 0 4 2 20.91 0.52
 0 4 3 80.88 1.59
 0 4 4 90.21 1.77
 0 4 5 237.75 4.4
 0 4 6 67.52 1.44
 0 4 7 229.32 4.33
 0 4 8 25.95 0.76
 0 4 9 0.74 0.31
 0 4 10 0.93 0.35
 0 4 11 5.37 0.49
 0 4 12 0.76 0.41
 0 4 13 0.74 0.45
 0 4 14 117.01 2.73
 0 4 16 17.38 0.95
 0 4 17 0.03 0.56
 0 4 18 0.56 0.58
 0 4 19 9.33 0.82
 0 4 20 2.62 0.6
 0 4 21 7.84 0.7
 0 5 1 71.46 1.43
 0 5 2 2.05 0.2
 0 5 3 28.42 0.69
 0 5 4 98.34 1.95
 0 5 5 613.72 11.23
 0 5 6 66.04 1.44
 0 5 7 7.99 0.41
 0 5 8 11.37 0.51
 0 5 9 61.25 1.48
 0 5 10 28.48 0.93
 0 5 11 46.55 1.31
 0 5 12 20.57 0.86
 0 5 13 21.89 0.93
 0 5 14 18.68 0.9
 0 5 15 0.27 0.52
 0 5 16 4.61 0.67
 0 5 17 8.52 0.78
 0 5 18 7.65 0.76
 0 5 19 3.58 0.66
 0 5 20 0.11 0.55
 0 6 0 512.05 9.36
 0 6 1 27.7 0.69
 0 6 2 144.17 2.75
 0 6 3 257.01 4.76
 0 6 4 1.47 0.24
 0 6 5 77.29 1.63
 0 6 6 1.64 0.29
 0 6 7 23.99 0.74
 0 6 8 110.35 2.35
 0 6 9 32.66 0.99
 0 6 10 0.91 0.39
 0 6 11 55.6 1.5
 0 6 12 5.65 0.56
 0 6 13 42.98 1.36
 0 6 14 0.16 0.48
 0 6 15 83.88 2.2
 0 6 16 0.12 0.56
 0 6 17 31.41 1.26
 0 6 18 12.49 0.86
 0 6 19 1.01 0.6
 0 6 20 0.97 0.56
 0 7 1 8.51 0.38
 0 7 2 252.4 4.69
 0 7 3 0.41 0.24
 0 7 4 214.97 4.07
 0 7 5 39.62 0.99
 0 7 6 13.78 0.54
 0 7 7 33.58 0.96
 0 7 8 55.3 1.4
 0 7 9 27.68 0.93
 0 7 10 47.63 1.34
 0 7 11 3.42 0.49
 0 7 12 10.46 0.69
 0 7 13 57.02 1.65
 0 7 15 4.84 0.67
 0 7 16 3.17 0.64
 0 7 17 2.51 0.64
 0 7 18 0.42 0.58
 0 7 19 15.35 0.91
 0 7 20 12.31 0.8
 0 8 0 130.68 2.57
 0 8 1 53.21 1.22
 0 8 2 38.21 0.95
 0 8 3 62.87 1.41
 0 8 4 123.58 2.49
 0 8 5 40.51 1.05
 0 8 6 55.02 1.36
 0 8 7 0.37 0.34
 0 8 8 11.95 0.61
 0 8 9 23.36 0.87
 0 8 10 47.42 1.36
 0 8 11 19.94 0.87
 0 8 12 2.92 0.53
 0 8 13 15.08 0.84
 0 8 14 22.1 1.05
 0 8 15 42.49 1.47
 0 8 16 2.12 0.62
 0 8 17 2.73 0.64
 0 8 18 4.18 0.68
 0 8 19 2.72 0.61
 0 8 20 4.65 0.66
 0 9 1 1.81 0.31
 0 9 2 99.3 2.08
 0 9 3 15.96 0.6
 0 9 4 46.43 1.19
 0 9 5 137.83 2.84
 0 9 6 27.68 0.9
 0 9 7 15.68 0.69
 0 9 8 0.54 0.4
 0 9 9 70.93 1.79
 0 9 10 82.95 2.05
 0 9 11 17.83 0.86
 0 9 12 7.49 0.66
 0 9 13 21.95 1.04
 0 9 14 0.36 0.56
 0 9 15 1.9 0.61
 0 9 16 54.62 1.7
 0 9 17 0.26 0.58
 0 9 18 2 0.61
 0 9 19 15.42 0.87
 0 10 0 2.51 0.38
 0 10 1 245.38 4.71
 0 10 2 8 0.49
 0 10 3 52.75 1.34
 0 10 4 1.5 0.37
 0 10 5 66.02 1.62
 0 10 6 3.44 0.45
 0 10 7 0.74 0.4
 0 10 8 24.68 0.93
 0 10 9 1.99 0.47
 0 10 10 1.4 0.49
 0 10 11 1.19 0.5
 0 10 12 0.37 0.49
 0 10 13 0.78 0.56
 0 10 14 0.21 0.56
 0 10 15 0.23 0.57
 0 10 16 0.43 0.58
 0 10 17 10.41 0.82
 0 10 18 2.9 0.61
 0 10 19 1.79 0.56
 0 11 1 46.14 1.25
 0 11 2 6.07 0.48
 0 11 3 1.77 0.41
 0 11 4 9.34 0.58
 0 11 5 4 0.47
 0 11 6 4.28 0.49
 0 11 7 0.74 0.44
 0 11 8 8.21 0.62
 0 11 9 2.15 0.51
 0 11 10 52.96 1.57
 0 11 11 5.53 0.62
 0 11 12 1.29 0.58
 0 11 13 11.45 0.84
 0 11 14 1.01 0.58
 0 11 15 8.18 0.78
 0 11 16 21.59 1.08
 0 11 17 0.24 0.56
 0 11 18 1.3 0.56
 0 12 0 32.03 1.03
 0 12 1 10.17 0.6
 0 12 2 0.27 0.39
 0 12 3 2.06 0.45
 0 12 4 88.29 2.1
 0 12 5 0.07 0.42
 0 12 6 3.5 0.52
 0 12 7 53.38 1.52
 0 12 8 7 0.62
 0 12 9 20.61 0.95
 0 12 10 41.46 1.39
 0 12 11 2.74 0.62
 0 12 12 0.48 0.56
 0 12 13 0.45 0.58
 0 12 14 19.26 1.01
 0 12 15 8.25 0.8
 0 12 16 5.88 0.71
 0 12 17 1.6 0.57
 0 12 18 1.21 0.55
 0 13 1 13.38 0.72
 0 13 2 28.32 1.01
 0 13 3 0.03 0.43
 0 13 4 74.86 1.91
 0 13 5 0.49 0.45
 0 13 6 0.1 0.45
 0 13 7 2.85 0.55
 0 13 8 2.18 0.55
 0 13 9 17.82 0.95
 0 13 10 3.82 0.66
 0 13 11 6.93 0.74
 0 13 12 1 0.58
 0 13 13 21.6 1.07
 0 13 14 0.8 0.6
 0 13 15 0.62 0.58
 0 13 16 0.5 0.56
 0 14 0 12.26 0.74
 0 14 1 12.91 0.76
 0 14 2 66.74 1.79
 0 14 3 2.36 0.53
 0 14 4 19.06 0.91
 0 14 5 0.41 0.49
 0 14 6 1.23 0.52
 0 14 7 44.94 1.49
 0 14 9 23.74 1.1
 0 14 10 0.21 0.58
 0 14 11 4.12 0.68
 0 14 13 4.53 0.71
 0 14 14 21.62 1.07
 0 14 15 4.9 0.68
 0 14 16 0.04 0.52
 0 15 1 23.62 1.01
 0 15 2 9.71 0.72
 0 15 3 71.08 1.92
 0 15 4 12.06 0.79
 0 15 5 17.05 0.93
 0 15 6 30.13 1.21
 0 15 7 22.22 1.07
 0 15 8 86.4 2.27
 0 15 9 7.16 0.77
 0 15 10 13.91 0.91
 0 15 11 5.36 0.7
 0 15 12 5.28 0.72
 0 15 13 2.41 0.64
 0 15 14 9.54 0.78
 0 16 0 175.26 3.88
 0 16 1 8.74 0.78
 0 16 2 35.56 1.32
 0 16 3 41.2 1.44
 0 16 4 2.51 0.62
 0 16 5 0.01 0.55
 0 16 6 13.91 0.9
 0 16 7 0.95 0.6
 0 16 8 20.02 1.05
 0 16 9 0.29 0.58
 0 16 10 11.69 0.85
 0 16 11 1.42 0.62
 0 16 12 11.7 0.85
 0 16 13 1.92 0.6
 0 16 14 13.21 0.82
 0 17 1 49.08 1.6
 0 17 2 48.45 1.6
 0 17 3 19.14 1.03
 0 17 4 17.54 0.98
 0 17 5 6.4 0.74
 0 17 6 40.99 1.45
 0 17 7 18.46 1.01
 0 17 8 9.69 0.8
 0 17 9 1.08 0.61
 0 17 10 0.18 0.57
 0 17 11 1.52 0.6
 0 17 12 1.12 0.57
 0 17 13 10.86 0.76
 0 18 0 2.28 0.62
 0 18 1 28.18 1.21
 0 18 2 2.41 0.64
 0 18 3 41.87 1.47
 0 18 4 0.05 0.58
 0 18 5 3.83 0.68
 0 18 7 55.83 1.75
 0 18 8 1.15 0.61
 0 18 9 1.42 0.6
 0 18 10 3.06 0.62
 0 18 11 0.95 0.55
 0 18 12 4.19 0.64
 0 19 1 4.63 0.68
 0 19 2 3.97 0.7
 0 19 3 1.4 0.62
 0 19 4 6.96 0.77
 0 19 5 1.85 0.64
 0 19 6 19.39 1.01
 0 19 7 1.07 0.6
 0 19 8 1.09 0.58
 0 19 9 1.83 0.58
 0 19 10 0.17 0.52
 0 20 0 15.93 0.95
 0 20 1 0.3 0.58
 0 20 2 1.21 0.59
 0 20 3 11.09 0.83
 0 20 4 0.58 0.57
 0 20 6 0.08 0.54
 0 20 8 0.7 0.56
 0 21 1 0.35 0.54
 0 21 3 1.06 0.55
 0 21 5 2.17 0.6
 1 0 1 449.08 8.27
 1 0 2 3640.4 65.43
 1 0 3 1243.51 22.74
 1 0 4 1523.78 27.85
 1 0 5 28.65 0.68
 1 0 6 43.48 0.97
 1 0 7 2.61 0.26
 1 0 8 48.58 1.13
 1 0 9 0.82 0.28
 1 0 10 3.64 0.39
 1 0 11 0.58 0.35
 1 0 12 39.38 1.17
 1 0 13 23.89 0.93
 1 0 14 12.95 0.74
 1 0 15 16.52 0.85
 1 0 17 0.58 0.56
 1 0 18 11.74 0.85
 1 0 19 0.04 0.57
 1 0 20 0.42 0.57
 1 0 21 4.51 0.62
 1 1 0 100.18 1.82
 1 1 1 625.69 11.4
 1 1 2 1601.73 29.08
 1 1 3 262.35 4.79
 1 1 4 822.65 15.11
 1 1 5 358.99 6.56
 1 1 6 2.66 0.23
 1 1 7 89.33 1.81
 1 1 8 204.61 3.89
 1 1 9 5.83 0.39
 1 1 10 44.69 1.18
 1 1 11 137.24 2.88
 1 1 12 44.97 1.28
 1 1 13 3.38 0.49
 1 1 14 4.63 0.56
 1 1 15 28.25 1.09
 1 1 16 4.23 0.64
 1 1 17 8.91 0.78
 1 1 18 11.07 0.83
 1 1 19 6 0.71
 1 1 20 9.44 0.8
 1 1 21 6.38 0.68
 1 2 0 2751.17 47.1
 1 2 1 566.02 10.41
 1 2 2 942.27 17.38
 1 2 3 979.01 18.12
 1 2 4 109.56 2.09
 1 2 5 746.83 13.73
 1 2 6 5.29 0.29
 1 2 7 422.5 7.75
 1 2 8 148.68 2.92
 1 2 9 56.61 1.33
 1 2 10 103.84 2.24
 1 2 11 40.81 1.16
 1 2 12 38.57 1.17
 1 2 13 11.75 0.68
 1 2 14 3.07 0.53
 1 2 15 4.35 0.59
 1 2 16 27.37 1.16
 1 2 17 8.15 0.76
 1 2 18 14.58 0.91
 1 2 19 4.77 0.71
 1 2 20 1.83 0.6
 1 2 21 3.65 0.6
 1 3 0 78.14 1.48
 1 3 1 318.52 5.82
 1 3 2 2077.01 37.57
 1 3 3 1594.32 29.14
 1 3 4 250.78 4.6
 1 3 5 374.35 6.87
 1 3 6 352.6 6.46
 1 3 7 155.35 3.01
 1 3 8 186.03 3.6
 1 3 9 90.69 1.95
 1 3 10 12.13 0.58
 1 3 11 94.83 2.15
 1 3 12 49.04 1.37
 1 3 13 88.3 2.14
 1 3 14 25.8 1.01
 1 3 15 3.65 0.57
 1 3 16 5.27 0.68
 1 3 17 4.75 0.68
 1 3 18 10.03 0.81
 1 3 19 3.31 0.66
 1 3 20 3.39 0.64
 1 3 21 3.81 0.6
 1 4 0 13.85 0.39
 1 4 1 214.92 3.93
 1 4 2 327.18 6.02
 1 4 3 1457.02 26.98
 1 4 4 94.13 1.86
 1 4 5 247.29 4.6
 1 4 6 361.13 6.67
 1 4 7 60.31 1.35
 1 4 8 300.38 5.65
 1 4 9 21.3 0.73
 1 4 10 18.52 0.72
 1 4 11 36.18 1.1
 1 4 12 110.29 2.5
 1 4 13 15.27 0.78
 1 4 14 53.94 1.58
 1 4 15 6.39 0.65
 1 4 16 79 2.12
 1 4 17 6.79 0.72
 1 4 18 40.81 1.44
 1 4 19 0.41 0.59
 1 4 20 1.44 0.57
 1 4 21 0.83 0.53
 1 5 0 364.73 6.67
 1 5 1 353.34 6.46
 1 5 2 80.14 1.6
 1 5 3 263.85 4.85
 1 5 4 78.16 1.6
 1 5 5 148.21 2.86
 1 5 6 81.27 1.71
 1 5 7 131.68 2.64
 1 5 8 138.06 2.79
 1 5 9 190.19 3.79
 1 5 10 56.59 1.45
 1 5 11 119.95 2.64
 1 5 12 39.48 1.23
 1 5 13 209.67 4.37
 1 5 14 18.79 0.9
 1 5 15 11.88 0.82
 1 5 16 8.27 0.78
 1 5 17 31.05 1.26
 1 5 18 3.35 0.66
 1 5 19 2.43 0.64
 1 5 20 5.78 0.69
 1 5 21 4.47 0.64
 1 6 0 226.45 4.2
 1 6 1 84.6 1.7
 1 6 2 143.85 2.76
 1 6 3 137.73 2.66
 1 6 4 141.66 2.76
 1 6 5 67.15 1.46
 1 6 6 133.75 2.68
 1 6 7 123.93 2.54
 1 6 8 42.49 1.14
 1 6 9 120.75 2.59
 1 6 10 22.58 0.84
 1 6 11 67.11 1.71
 1 6 12 42.82 1.32
 1 6 13 32.46 1.15
 1 6 15 48.05 1.56
 1 6 16 20.74 1.04
 1 6 17 10.94 0.84
 1 6 18 33.59 1.28
 1 6 19 32.49 1.28
 1 6 20 0.49 0.55
 1 7 0 341.18 6.24
 1 7 1 193.62 3.67
 1 7 2 239.88 4.49
 1 7 3 58.63 1.3
 1 7 4 22.04 0.66
 1 7 5 96.19 2.01
 1 7 6 201.4 3.89
 1 7 7 44.41 1.17
 1 7 8 25.07 0.84
 1 7 9 33.95 1.05
 1 7 10 20.62 0.83
 1 7 11 86.12 2.1
 1 7 12 55.98 1.58
 1 7 13 13.67 0.79
 1 7 14 14.14 0.86
 1 7 15 1.92 0.6
 1 7 16 28.11 1.2
 1 7 17 4.88 0.69
 1 7 18 2.06 0.62
 1 7 19 2.94 0.64
 1 7 20 0.69 0.54
 1 8 0 25.37 0.72
 1 8 1 11.81 0.47
 1 8 2 294.93 5.51
 1 8 3 9.18 0.44
 1 8 4 191.45 3.71
 1 8 5 36.7 0.98
 1 8 6 4.22 0.41
 1 8 7 15.24 0.66
 1 8 8 200.48 4.04
 1 8 9 32.78 1.06
 1 8 10 14.9 0.74
 1 8 11 16.63 0.81
 1 8 12 37.35 1.26
 1 8 13 14.2 0.82
 1 8 14 11.7 0.82
 1 8 15 4.67 0.68
 1 8 16 4.34 0.68
 1 8 17 16 0.94
 1 8 18 5.91 0.71
 1 8 19 7.28 0.71
 1 8 20 4.42 0.64
 1 9 0 34.41 0.92
 1 9 1 192.32 3.73
 1 9 2 85.52 1.85
 1 9 3 42.39 1.09
 1 9 4 30.06 0.9
 1 9 5 20.75 0.74
 1 9 6 4.23 0.43
 1 9 7 21.19 0.8
 1 9 8 75.63 1.84
 1 9 9 59.05 1.58
 1 9 10 22.37 0.92
 1 9 11 73.75 1.93
 1 9 12 41.05 1.35
 1 9 13 2.98 0.59
 1 9 14 17.56 0.96
 1 9 15 13.89 0.89
 1 9 16 6.14 0.72
 1 9 17 4.82 0.72
 1 9 18 7.66 0.74
 1 9 19 2.35 0.58
 1 10 0 12.28 0.57
 1 10 1 145.74 2.98
 1 10 2 18.72 0.7
 1 10 3 107.22 2.32
 1 10 4 26.17 0.87
 1 10 5 167.08 3.42
 1 10 6 52.33 1.4
 1 10 7 59.47 1.56
 1 10 8 30.38 1.05
 1 10 9 9.48 0.66
 1 10 10 36.86 1.23
 1 10 11 11.33 0.74
 1 10 12 5.25 0.65
 1 10 13 0.84 0.57
 1 10 14 5.87 0.7
 1 10 15 12.67 0.87
 1 10 16 8.66 0.78
 1 10 17 1.81 0.62
 1 10 18 9.78 0.78
 1 10 19 1.07 0.54
 1 11 0 0.59 0.35
 1 11 1 12.45 0.62
 1 11 2 69.75 1.69
 1 11 3 17.8 0.74
 1 11 4 13.79 0.67
 1 11 5 80.25 1.93
 1 11 6 8.66 0.6
 1 11 7 1.18 0.45
 1 11 8 39.82 1.26
 1 11 9 46.42 1.42
 1 11 10 11.34 0.74
 1 11 11 53.26 1.61
 1 11 12 7.55 0.74
 1 11 13 36.59 1.36
 1 11 14 16.15 0.95
 1 11 15 19.83 1.03
 1 11 16 10.33 0.84
 1 11 17 16.87 0.94
 1 11 18 7.97 0.72
 1 12 0 5.57 0.51
 1 12 1 6.35 0.53
 1 12 2 16.59 0.74
 1 12 3 59.2 1.56
 1 12 4 3.67 0.49
 1 12 5 29.34 1.04
 1 12 6 116.93 2.67
 1 12 7 6.81 0.61
 1 12 8 29.3 1.1
 1 12 9 5.23 0.6
 1 12 10 10.29 0.79
 1 12 11 37 1.35
 1 12 12 27.44 1.19
 1 12 13 12.4 0.86
 1 12 14 22.16 1.07
 1 12 15 9.73 0.84
 1 12 16 11.07 0.84
 1 12 17 3.71 0.62
 1 12 18 6.36 0.69
 1 13 0 11.13 0.67
 1 13 1 19.74 0.84
 1 13 2 57.75 1.58
 1 13 3 52.69 1.49
 1 13 4 11.13 0.69
 1 13 5 0.54 0.47
 1 13 6 33.55 1.18
 1 13 7 2.24 0.54
 1 13 8 46.42 1.47
 1 13 9 17.31 0.94
 1 13 10 44.76 1.5
 1 13 11 8.83 0.78
 1 13 12 11.05 0.84
 1 13 13 10.7 0.83
 1 13 14 7.22 0.77
 1 13 15 10.35 0.82
 1 13 16 4.36 0.66
 1 13 17 0.47 0.53
 1 14 0 41.39 1.31
 1 14 1 4.51 0.56
 1 14 2 1.11 0.48
 1 14 3 22.29 0.95
 1 14 4 84.89 2.15
 1 14 5 19.57 0.93
 1 14 6 9.59 0.72
 1 14 7 31.06 1.22
 1 14 8 8.89 0.77
 1 14 9 11.93 0.85
 1 14 10 5 0.7
 1 14 11 1.52 0.6
 1 14 12 0.27 0.58
 1 14 13 9.55 0.83
 1 14 14 0.28 0.59
 1 14 15 15.71 0.92
 1 14 16 4.13 0.62
 1 15 0 3.76 0.58
 1 15 1 34.77 1.23
 1 15 2 1.82 0.54
 1 15 3 2.84 0.57
 1 15 4 32.99 1.22
 1 15 5 20.25 0.99
 1 15 6 8.42 0.74
 1 15 7 0.36 0.56
 1 15 8 11.4 0.84
 1 15 9 19.98 1.04
 1 15 10 14.34 0.92
 1 15 11 7.24 0.74
 1 15 12 11.35 0.86
 1 15 13 4.7 0.7
 1 15 14 1.14 0.59
 1 16 0 12.45 0.84
 1 16 1 4.45 0.66
 1 16 2 19.91 1.01
 1 16 3 5.46 0.7
 1 16 4 5.43 0.7
 1 16 5 1.32 0.6
 1 16 6 7.44 0.76
 1 16 7 6.5 0.72
 1 16 8 2.43 0.64
 1 16 9 1.19 0.6
 1 16 10 12.98 0.87
 1 16 11 2.64 0.65
 1 16 12 4.47 0.68
 1 16 13 0.58 0.57
 1 16 14 5.46 0.66
 1 17 0 3.07 0.66
 1 17 1 31.28 1.26
 1 17 2 3.04 0.65
 1 17 3 8.82 0.79
 1 17 4 3.11 0.64
 1 17 5 4.83 0.7
 1 17 6 0.99 0.59
 1 17 7 0.45 0.59
 1 17 8 5.02 0.7
 1 17 9 3.2 0.67
 1 17 11 8.62 0.78
 1 17 13 0.33 0.52
 1 18 0 0.21 0.58
 1 18 1 11.02 0.84
 1 18 2 2.29 0.64
 1 18 3 4.75 0.7
 1 18 4 8.98 0.79
 1 18 5 12.51 0.86
 1 18 6 0.85 0.58
 1 18 7 0.88 0.62
 1 18 8 1.81 0.62
 1 18 9 9.49 0.8
 1 18 10 3.15 0.62
 1 18 11 1.65 0.56
 1 18 12 2.19 0.58
 1 19 0 0.68 0.58
 1 19 1 1.65 0.6
 1 19 2 5.76 0.76
 1 19 3 1.52 0.62
 1 19 4 9.85 0.84
 1 19 5 3.98 0.69
 1 19 6 11.87 0.86
 1 19 7 0.78 0.58
 1 19 8 7.77 0.74
 1 19 9 5.75 0.68
 1 19 10 2.15 0.56
 1 20 0 10.17 0.82
 1 20 1 8 0.78
 1 20 2 8.19 0.77
 1 20 3 6.46 0.71
 1 20 4 3.5 0.64
 1 20 5 6.79 0.72
 1 20 6 1.25 0.57
 1 20 7 1.05 0.54
 1 20 8 3.17 0.6
 1 21 0 0.21 0.54
 1 21 1 1.77 0.58
 1 21 2 0.61 0.54
 1 21 3 1.27 0.56
 1 21 4 1.12 0.55
 1 21 5 6.78 0.69
 2 0 0 269.78 4.86
 2 0 1 992.83 17.79
 2 0 2 1563.45 27.24
 2 0 3 533.93 9.64
 2 0 4 145.84 2.68
 2 0 5 26.4 0.64
 2 0 6 30.19 0.73
 2 0 7 178 3.35
 2 0 8 22.12 0.66
 2 0 9 3.72 0.34
 2 0 10 0.35 0.31
 2 0 11 49.51 1.31
 2 0 12 3.54 0.46
 2 0 13 3.51 0.51
 2 0 14 0.49 0.45
 2 0 15 0.08 0.47
 2 0 16 0.74 0.54
 2 0 17 12.23 0.86
 2 0 18 19.73 1.03
 2 0 19 0.12 0.58
 2 0 20 6.66 0.72
 2 0 21 0.52 0.53
 2 1 0 281.21 5.1
 2 1 1 374.92 6.8
 2 1 2 194.42 3.51
 2 1 3 417.99 7.6
 2 1 4 623.04 11.3
 2 1 5 597.07 10.82
 2 1 6 184.11 3.43
 2 1 7 100.41 2.01
 2 1 8 78.71 1.67
 2 1 9 96.94 2.03
 2 1 10 18.02 0.68
 2 1 11 5.35 0.47
 2 1 12 40.15 1.19
 2 1 13 156.78 3.33
 2 1 14 5.34 0.58
 2 1 15 1.99 0.53
 2 1 16 4.88 0.65
 2 1 17 1.81 0.61
 2 1 18 3.44 0.66
 2 1 19 39.06 1.44
 2 1 20 4.73 0.68
 2 1 21 0.03 0.53
 2 2 0 623.1 11.27
 2 2 1 1205.74 21.67
 2 2 2 68.94 1.32
 2 2 3 777.69 14.11
 2 2 4 397.68 7.18
 2 2 5 54.56 1.15
 2 2 6 14.16 0.46
 2 2 7 407.15 7.35
 2 2 8 50.54 1.18
 2 2 9 28.38 0.82
 2 2 10 20.18 0.73
 2 2 11 56.43 1.44
 2 2 12 31.87 1.04
 2 2 13 32.09 1.09
 2 2 14 56.25 1.6
 2 2 15 1.87 0.52
 2 2 16 3.76 0.64
 2 2 17 10.95 0.82
 2 2 18 17.96 0.99
 2 2 19 21.61 1.09
 2 2 20 1.23 0.58
 2 2 21 2.92 0.58
 2 3 0 191.62 3.46
 2 3 1 1037.52 18.44
 2 3 2 760.17 13.74
 2 3 3 69.22 1.36
 2 3 4 6.53 0.29
 2 3 5 69.17 1.42
 2 3 6 80.19 1.64
 2 3 7 32.69 0.84
 2 3 8 19.8 0.64
 2 3 9 51.13 1.24
 2 3 10 18.31 0.71
 2 3 11 7.23 0.52
 2 3 12 6.83 0.55
 2 3 13 13.1 0.72
 2 3 14 4.02 0.56
 2 3 15 8.77 0.7
 2 3 16 13.69 0.88
 2 3 17 16.03 0.95
 2 3 18 7.96 0.77
 2 3 19 8.63 0.8
 2 3 20 1.2 0.58
 2 3 21 1.79 0.56
 2 4 0 46.2 0.95
 2 4 1 629.78 11.38
 2 4 2 47.32 0.99
 2 4 3 204.04 3.74
 2 4 4 433.53 7.84
 2 4 5 325.46 5.9
 2 4 6 169.66 3.21
 2 4 7 5.6 0.35
 2 4 8 54.04 1.27
 2 4 9 5.87 0.43
 2 4 10 75.13 1.75
 2 4 11 18.46 0.77
 2 4 12 36.69 1.16
 2 4 13 31.55 1.1
 2 4 14 96.47 2.34
 2 4 15 11.71 0.8
 2 4 16 9.34 0.78
 2 4 17 9.01 0.79
 2 4 18 15.99 0.95
 2 4 19 0.89 0.58
 2 4 20 4.59 0.68
 2 4 21 4.8 0.62
 2 5 0 331.48 6.01
 2 5 1 269.18 4.88
 2 5 2 424.14 7.69
 2 5 3 91.21 1.81
 2 5 4 136.87 2.62
 2 5 5 292.65 5.37
 2 5 6 266.45 4.94
 2 5 7 23.44 0.71
 2 5 8 201.51 3.88
 2 5 9 2.26 0.38
 2 5 10 71.87 1.72
 2 5 11 162.08 3.37
 2 5 12 25.98 0.97
 2 5 13 6.6 0.6
 2 5 14 5.53 0.61
 2 5 15 3.92 0.62
 2 5 16 12.68 0.87
 2 5 17 12.95 0.87
 2 5 18 7.31 0.74
 2 5 19 2.84 0.64
 2 5 20 19.07 0.97
 2 5 21 0.24 0.54
 2 6 0 861.91 15.58
 2 6 1 86.18 1.72
 2 6 2 452.03 8.19
 2 6 3 225.75 4.17
 2 6 4 423.04 7.65
 2 6 5 109.17 2.19
 2 6 6 144.22 2.84
 2 6 7 18.4 0.64
 2 6 8 125.31 2.6
 2 6 9 63.8 1.56
 2 6 10 37.28 1.12
 2 6 11 7.94 0.58
 2 6 12 33.69 1.14
 2 6 13 5.44 0.59
 2 6 14 9.62 0.72
 2 6 15 3.84 0.65
 2 6 16 15.7 0.94
 2 6 17 16.13 0.95
 2 6 18 7.49 0.74
 2 6 19 1.53 0.6
 2 6 20 3.6 0.62
 2 7 0 17.32 0.54
 2 7 1 361.14 6.54
 2 7 2 349.26 6.34
 2 7 3 495.82 8.98
 2 7 4 206.34 3.89
 2 7 5 336.52 6.2
 2 7 6 101.53 2.12
 2 7 7 93.2 2.04
 2 7 8 65.95 1.59
 2 7 9 129 2.75
 2 7 10 48.19 1.35
 2 7 11 42.17 1.28
 2 7 12 8.35 0.64
 2 7 13 4.75 0.59
 2 7 14 32.53 1.25
 2 7 15 8.85 0.76
 2 7 16 28.61 1.21
 2 7 17 1.79 0.6
 2 7 18 11.24 0.85
 2 7 19 4.42 0.66
 2 7 20 4.84 0.62
 2 8 0 816.37 14.75
 2 8 1 11.88 0.48
 2 8 2 336.04 6.15
 2 8 3 182.46 3.5
 2 8 4 25.21 0.76
 2 8 5 27.89 0.82
 2 8 6 38.95 1.07
 2 8 7 15.02 0.66
 2 8 8 44.91 1.25
 2 8 9 72.81 1.79
 2 8 10 198.62 4.06
 2 8 11 151.54 3.28
 2 8 12 11.67 0.73
 2 8 13 5.78 0.62
 2 8 14 2.57 0.6
 2 8 15 10.32 0.81
 2 8 16 9.32 0.8
 2 8 17 12.79 0.86
 2 8 18 8.7 0.78
 2 8 19 26.74 1.13
 2 8 20 0.93 0.56
 2 9 0 31.11 0.86
 2 9 1 53.69 1.27
 2 9 2 63.24 1.45
 2 9 3 178.85 3.48
 2 9 4 101.78 2.18
 2 9 5 135.9 2.8
 2 9 6 78.84 1.83
 2 9 7 69.89 1.7
 2 9 8 63.13 1.62
 2 9 9 120.07 2.67
 2 9 10 8.19 0.64
 2 9 11 8.82 0.67
 2 9 12 18.57 0.91
 2 9 13 18.23 0.96
 2 9 14 21.22 1.04
 2 9 15 5.48 0.7
 2 9 16 26.67 1.17
 2 9 17 23.73 1.12
 2 9 18 6.28 0.72
 2 9 19 0.58 0.55
 2 10 0 259.14 4.92
 2 10 1 22.05 0.77
 2 10 2 29.4 0.91
 2 10 3 410.6 7.59
 2 10 4 174.14 3.5
 2 10 5 43.32 1.21
 2 10 6 16.73 0.73
 2 10 7 64.29 1.65
 2 10 8 0.21 0.43
 2 10 9 33.82 1.15
 2 10 10 45.91 1.41
 2 10 11 0.48 0.49
 2 10 12 59.91 1.77
 2 10 13 4.67 0.68
 2 10 14 8.7 0.78
 2 10 15 2.52 0.62
 2 10 16 5.96 0.71
 2 10 17 3.19 0.65
 2 10 18 10.17 0.79
 2 10 19 2.15 0.58
 2 11 0 57.53 1.46
 2 11 1 20.35 0.78
 2 11 2 191.18 3.83
 2 11 3 22.68 0.84
 2 11 4 54.9 1.44
 2 11 5 71.78 1.77
 2 11 6 93.64 2.19
 2 11 7 13.37 0.72
 2 11 8 44.35 1.35
 2 11 9 24.86 1
 2 11 10 42.32 1.36
 2 11 11 18.44 0.95
 2 11 12 5.76 0.7
 2 11 13 1.99 0.6
 2 11 14 7.46 0.76
 2 11 15 0.28 0.58
 2 11 16 6.05 0.72
 2 11 17 14.68 0.9
 2 11 18 2.98 0.59
 2 12 0 0.21 0.39
 2 12 1 16.11 0.74
 2 12 2 9.9 0.62
 2 12 3 83.71 1.99
 2 12 4 9.67 0.62
 2 12 5 53.91 1.5
 2 12 6 1.94 0.48
 2 12 7 53.24 1.53
 2 12 8 5.36 0.6
 2 12 9 13.38 0.8
 2 12 10 30.19 1.2
 2 12 11 6.2 0.71
 2 12 12 7.21 0.74
 2 12 13 2.04 0.62
 2 12 14 2.94 0.65
 2 12 15 6.8 0.77
 2 12 16 4.63 0.69
 2 12 17 2.49 0.6
 2 13 0 13.02 0.71
 2 13 1 42.78 1.3
 2 13 2 23.96 0.94
 2 13 3 22.35 0.92
 2 13 4 34.98 1.17
 2 13 5 43.69 1.35
 2 13 6 6.61 0.62
 2 13 7 1.23 0.51
 2 13 8 5.21 0.61
 2 13 9 11.51 0.8
 2 13 10 0.22 0.56
 2 13 11 0.72 0.6
 2 13 12 17.43 0.98
 2 13 13 11.33 0.85
 2 13 14 5.6 0.73
 2 13 15 17.96 0.99
 2 13 16 2.52 0.61
 2 13 17 8.64 0.7
 2 14 0 16.68 0.83
 2 14 1 13.39 0.77
 2 14 2 8.54 0.66
 2 14 3 10.05 0.7
 2 14 4 16.83 0.86
 2 14 5 14.69 0.82
 2 14 6 0.76 0.52
 2 14 7 24.27 1.08
 2 14 8 2.21 0.6
 2 14 9 4.13 0.66
 2 14 10 6.04 0.72
 2 14 11 20.98 1.06
 2 14 12 1.3 0.61
 2 14 13 3.87 0.69
 2 14 14 2.9 0.66
 2 14 15 6.69 0.72
 2 14 16 0.14 0.54
 2 15 0 4.11 0.59
 2 15 1 7.72 0.67
 2 15 2 4.59 0.6
 2 15 3 2.7 0.56
 2 15 4 6.27 0.68
 2 15 5 0.6 0.56
 2 15 6 17.4 0.95
 2 15 7 1.85 0.61
 2 15 8 1.96 0.61
 2 15 9 10.38 0.83
 2 15 10 7.39 0.77
 2 15 11 2.55 0.62
 2 15 12 5.14 0.72
 2 15 13 0.27 0.58
 2 15 15 5.48 0.65
 2 16 0 12.1 0.84
 2 16 1 4.34 0.66
 2 16 2 4.62 0.66
 2 16 3 22.94 1.07
 2 16 4 15.18 0.93
 2 16 5 12.11 0.86
 2 16 6 1.21 0.59
 2 16 7 7.78 0.77
 2 16 8 1.99 0.62
 2 16 9 1.21 0.61
 2 16 10 4.45 0.68
 2 16 11 5.61 0.72
 2 16 12 10.23 0.82
 2 16 13 1.92 0.6
 2 16 14 1.84 0.56
 2 17 1 16.34 0.95
 2 17 2 11.9 0.86
 2 17 3 1.7 0.61
 2 17 4 6.4 0.73
 2 17 5 7.14 0.74
 2 17 6 1.9 0.61
 2 17 7 4.22 0.67
 2 17 8 7.7 0.76
 2 17 9 2.94 0.67
 2 17 10 10.41 0.83
 2 17 11 1.23 0.58
 2 17 12 0.54 0.54
 2 17 13 3.38 0.58
 2 18 0 1.49 0.61
 2 18 1 6.91 0.76
 2 18 2 1.99 0.61
 2 18 3 2.83 0.64
 2 18 4 0.33 0.57
 2 18 5 0.2 0.58
 2 18 6 2.9 0.67
 2 18 7 6.95 0.76
 2 18 8 0.73 0.6
 2 18 9 0.53 0.58
 2 18 10 6.02 0.7
 2 19 0 0.57 0.6
 2 19 1 4.23 0.7
 2 19 2 7.1 0.77
 2 19 3 2.25 0.64
 2 19 4 1.15 0.62
 2 19 5 1.3 0.6
 2 19 6 2.76 0.62
 2 19 7 2.18 0.62
 2 19 8 5.6 0.68
 2 19 9 4.07 0.62
 2 19 10 2.95 0.6
 2 20 0 3.04 0.65
 2 20 1 3.29 0.66
 2 20 2 6.3 0.71
 2 20 3 0.94 0.58
 2 20 4 10.26 0.8
 2 20 5 1.27 0.57
 2 20 6 0.61 0.54
 2 20 7 1.58 0.56
 2 20 8 0.31 0.53
 2 21 1 0.1 0.53
 2 21 2 3.01 0.6
 2 21 3 0 0.52
 3 0 1 148.27 2.67
 3 0 2 2050.65 36.31
 3 0 3 452.76 8.13
 3 0 4 201.33 3.64
 3 0 5 99.65 1.92
 3 0 6 233.72 4.26
 3 0 7 939.98 16.82
 3 0 8 130.84 2.57
 3 0 9 84.06 1.8
 3 0 10 23.02 0.79
 3 0 11 77.08 1.81
 3 0 12 1.69 0.43
 3 0 13 39.85 1.24
 3 0 14 0.88 0.48
 3 0 15 42.87 1.38
 3 0 16 0.28 0.55
 3 0 17 89.54 2.33
 3 0 18 4.33 0.68
 3 0 19 35.64 1.36
 3 0 20 2.02 0.61
 3 0 21 21.18 0.97
 3 1 0 3.41 0.2
 3 1 1 3421.6 60.48
 3 1 2 3.52 0.2
 3 1 3 133.55 2.45
 3 1 4 140.26 2.59
 3 1 5 52.92 1.11
 3 1 6 98.85 1.94
 3 1 7 63.09 1.35
 3 1 8 323.03 5.87
 3 1 9 59.95 1.38
 3 1 10 25.97 0.84
 3 1 11 160.59 3.25
 3 1 12 208.7 4.14
 3 1 13 138.31 2.98
 3 1 14 62.97 1.71
 3 1 15 1.66 0.52
 3 1 16 39.02 1.4
 3 1 17 30.58 1.25
 3 1 18 4.43 0.69
 3 1 19 4.39 0.71
 3 1 20 6.93 0.73
 3 1 21 7.06 0.69
 3 2 0 1350.71 24.14
 3 2 1 1024.37 18.05
 3 2 2 18.15 0.46
 3 2 3 367.02 6.57
 3 2 4 1.33 0.19
 3 2 5 204.09 3.74
 3 2 6 305.18 5.51
 3 2 7 20.69 0.62
 3 2 8 303.38 5.55
 3 2 9 199.22 3.83
 3 2 10 56.51 1.4
 3 2 11 141.72 2.94
 3 2 12 66.49 1.68
 3 2 13 11.62 0.7
 3 2 14 86.37 2.14
 3 2 15 7.98 0.68
 3 2 16 45.73 1.52
 3 2 17 56.71 1.74
 3 2 18 24.84 1.13
 3 2 19 9.63 0.83
 3 2 20 10.62 0.8
 3 2 21 2.48 0.58
 3 3 0 1394.75 24.57
 3 3 1 311.58 5.56
 3 3 2 1037.73 18.55
 3 3 3 688 12.33
 3 3 4 1.05 0.2
 3 3 5 140.37 2.64
 3 3 6 797.91 14.26
 3 3 7 37.06 0.93
 3 3 8 6.18 0.39
 3 3 9 3.72 0.39
 3 3 10 43.61 1.18
 3 3 11 153.16 3.15
 3 3 12 8.15 0.59
 3 3 13 102.52 2.37
 3 3 14 4.08 0.58
 3 3 15 52.74 1.58
 3 3 16 15.68 0.92
 3 3 17 5.79 0.73
 3 3 18 4.3 0.67
 3 3 19 0.58 0.59
 3 3 20 14.63 0.89
 3 3 21 2.75 0.57
 3 4 0 1527.84 27.48
 3 4 1 598.45 10.72
 3 4 2 100.39 1.92
 3 4 3 819.58 14.68
 3 4 4 120.17 2.29
 3 4 5 221.08 4.07
 3 4 6 315.6 5.72
 3 4 7 200.5 3.77
 3 4 8 1.99 0.32
 3 4 9 10 0.53
 3 4 10 1.92 0.39
 3 4 11 80.47 1.9
 3 4 12 55.02 1.5
 3 4 13 21.02 0.91
 3 4 14 6.79 0.64
 3 4 15 15.64 0.9
 3 4 16 37.74 1.38
 3 4 17 1.72 0.61
 3 4 18 5.54 0.7
 3 4 19 4.53 0.68
 3 4 20 2.27 0.6
 3 4 21 1.82 0.58
 3 5 0 131.38 2.46
 3 5 1 142.44 2.66
 3 5 2 315 5.62
 3 5 3 264.13 4.77
 3 5 4 257.82 4.69
 3 5 5 187.49 3.5
 3 5 6 61.95 1.36
 3 5 7 192.88 3.66
 3 5 8 139.38 2.8
 3 5 9 11.46 0.58
 3 5 10 79.39 1.85
 3 5 11 39.53 1.19
 3 5 12 3.92 0.52
 3 5 13 6.79 0.6
 3 5 14 9.53 0.7
 3 5 15 3 0.62
 3 5 16 65.54 1.9
 3 5 17 0.34 0.57
 3 5 18 2.49 0.62
 3 5 19 0.79 0.56
 3 5 20 1.42 0.57
 3 6 0 186.11 3.44
 3 6 1 75.03 1.53
 3 6 2 108 2.1
 3 6 3 114.21 2.23
 3 6 4 175.21 3.29
 3 6 5 192.64 3.62
 3 6 6 197.44 3.74
 3 6 7 40.6 1.07
 3 6 8 10.54 0.55
 3 6 9 19.04 0.74
 3 6 10 81.2 1.92
 3 6 11 20.16 0.84
 3 6 12 9.16 0.65
 3 6 13 15.57 0.81
 3 6 14 5.7 0.64
 3 6 15 3.61 0.65
 3 6 16 1.32 0.58
 3 6 17 6.8 0.74
 3 6 18 0.47 0.58
 3 6 19 0.36 0.57
 3 6 20 0.66 0.56
 3 7 0 148.77 2.83
 3 7 1 279.68 5.08
 3 7 2 167.47 3.17
 3 7 3 11.24 0.46
 3 7 4 156.75 3.02
 3 7 5 10.96 0.49
 3 7 6 2.55 0.35
 3 7 7 22.69 0.78
 3 7 8 1.9 0.39
 3 7 9 11.73 0.62
 3 7 10 22.84 0.89
 3 7 11 14.93 0.76
 3 7 12 16.13 0.81
 3 7 13 2.74 0.54
 3 7 14 60.16 1.77
 3 7 15 10.07 0.81
 3 7 16 7.39 0.76
 3 7 17 0.2 0.56
 3 7 18 1.36 0.61
 3 7 19 0.5 0.56
 3 7 20 1.82 0.56
 3 8 0 16.35 0.56
 3 8 1 8.03 0.42
 3 8 2 57.98 1.32
 3 8 3 14.12 0.54
 3 8 4 106.36 2.19
 3 8 5 3.46 0.39
 3 8 6 85.01 1.9
 3 8 7 107.59 2.32
 3 8 8 35.56 1.08
 3 8 9 14.97 0.72
 3 8 10 17.22 0.8
 3 8 11 12.09 0.72
 3 8 12 25.36 1.01
 3 8 13 2.88 0.56
 3 8 14 2.12 0.59
 3 8 15 10.04 0.81
 3 8 16 1.52 0.6
 3 8 17 4.73 0.68
 3 8 18 1.23 0.6
 3 8 19 4.8 0.66
 3 9 0 56.55 1.32
 3 9 1 13 0.54
 3 9 2 146.79 2.93
 3 9 3 32.51 0.94
 3 9 4 17.08 0.67
 3 9 5 45.38 1.21
 3 9 6 6.01 0.48
 3 9 7 46.79 1.29
 3 9 8 2.08 0.45
 3 9 9 68.2 1.74
 3 9 10 2.78 0.5
 3 9 11 6.63 0.62
 3 9 12 22.63 0.99
 3 9 13 19.91 1
 3 9 14 6.36 0.72
 3 9 15 2.36 0.62
 3 9 16 0.95 0.6
 3 9 18 5.07 0.68
 3 9 19 0.82 0.54
 3 10 0 29.71 0.91
 3 10 1 58.55 1.43
 3 10 2 165.4 3.29
 3 10 3 55.13 1.4
 3 10 4 9.16 0.55
 3 10 5 16.93 0.72
 3 10 6 0.48 0.39
 3 10 7 7.54 0.57
 3 10 8 30.95 1.07
 3 10 9 14.72 0.78
 3 10 10 15.52 0.82
 3 10 11 1.2 0.51
 3 10 12 27.14 1.14
 3 10 13 9.72 0.8
 3 10 14 6.91 0.74
 3 10 15 8.21 0.78
 3 10 16 1.59 0.62
 3 10 17 1.62 0.6
 3 10 18 5.56 0.67
 3 11 0 0.58 0.38
 3 11 1 30.1 0.96
 3 11 2 17.64 0.74
 3 11 3 9.2 0.58
 3 11 4 56.18 1.47
 3 11 5 5.23 0.52
 3 11 6 13.57 0.71
 3 11 7 99.09 2.31
 3 11 8 92.83 2.24
 3 11 9 15.47 0.82
 3 11 10 1.34 0.51
 3 11 11 3.06 0.6
 3 11 12 2.72 0.62
 3 11 13 8.65 0.79
 3 11 14 0.5 0.58
 3 11 15 1.37 0.6
 3 11 16 5.64 0.72
 3 11 17 2.47 0.61
 3 11 18 1.91 0.57
 3 12 0 6.4 0.54
 3 12 1 22.6 0.87
 3 12 2 9.39 0.61
 3 12 3 125.02 2.72
 3 12 4 18.45 0.82
 3 12 5 50.05 1.43
 3 12 6 2.32 0.49
 3 12 7 13.36 0.77
 3 12 8 13.37 0.78
 3 12 9 24.11 1.03
 3 12 10 9.36 0.74
 3 12 11 1.26 0.58
 3 12 12 18.83 1
 3 12 13 13.77 0.91
 3 12 14 7.88 0.78
 3 12 15 7.96 0.79
 3 12 16 5.03 0.69
 3 12 17 3.24 0.61
 3 13 0 45.71 1.35
 3 13 1 60.81 1.63
 3 13 2 32.45 1.11
 3 13 3 43.32 1.32
 3 13 4 19.26 0.87
 3 13 5 10.24 0.7
 3 13 6 53.28 1.55
 3 13 7 5.53 0.61
 3 13 8 11.95 0.78
 3 13 9 8.29 0.76
 3 13 10 15.44 0.93
 3 13 11 18.86 1.01
 3 13 12 0.76 0.6
 3 13 13 15.92 0.95
 3 13 14 1.33 0.61
 3 13 15 10.07 0.81
 3 13 16 1.68 0.58
 3 13 17 3.21 0.6
 3 14 0 83.69 2.08
 3 14 1 22.76 0.96
 3 14 2 17.23 0.86
 3 14 3 10.7 0.72
 3 14 4 2.51 0.55
 3 14 5 44.06 1.4
 3 14 6 5.74 0.62
 3 14 7 8.67 0.76
 3 14 8 36.33 1.34
 3 14 9 26.17 1.17
 3 14 10 9.73 0.81
 3 14 11 2.06 0.64
 3 14 12 3.17 0.65
 3 14 13 9.03 0.81
 3 14 15 4.28 0.65
 3 14 16 2.29 0.58
 3 15 0 2.98 0.56
 3 15 1 20.48 0.95
 3 15 2 0.17 0.5
 3 15 3 14.98 0.87
 3 15 4 2.4 0.58
 3 15 5 19.66 1
 3 15 6 13.12 0.87
 3 15 7 2.01 0.64
 3 15 8 14.18 0.91
 3 15 9 2.48 0.65
 3 15 10 38.13 1.4
 3 15 11 1.48 0.61
 3 15 12 6.96 0.78
 3 15 13 26.84 1.17
 3 15 14 3.6 0.64
 3 15 15 3.09 0.6
 3 16 0 18.92 0.99
 3 16 1 3.41 0.65
 3 16 2 14.7 0.91
 3 16 3 3.5 0.65
 3 16 4 8.91 0.78
 3 16 5 3.63 0.66
 3 16 6 4.15 0.68
 3 16 7 45.88 1.55
 3 16 8 5.37 0.71
 3 16 9 11.38 0.85
 3 16 10 1.28 0.62
 3 16 11 0.95 0.6
 3 16 12 4.01 0.66
 3 16 13 3.57 0.62
 3 16 14 2.94 0.58
 3 17 0 3.74 0.67
 3 17 1 14.45 0.91
 3 17 2 10 0.82
 3 17 3 2.51 0.64
 3 17 4 4.59 0.68
 3 17 5 1.23 0.59
 3 17 6 9.39 0.81
 3 17 7 1.4 0.61
 3 17 8 10.16 0.82
 3 17 9 19.72 1.05
 3 17 10 5.81 0.72
 3 17 11 11.45 0.83
 3 17 12 2.53 0.59
 3 17 13 3.04 0.6
 3 18 0 19.98 1.03
 3 18 1 1.46 0.61
 3 18 2 0.68 0.59
 3 18 3 2.27 0.62
 3 18 4 4.4 0.68
 3 18 5 8.95 0.79
 3 18 6 9.43 0.83
 3 18 7 1.96 0.64
 3 18 8 8.33 0.78
 3 18 9 1.93 0.6
 3 18 10 4.89 0.66
 3 19 0 3.25 0.67
 3 19 1 2.45 0.66
 3 19 2 0.42 0.59
 3 19 3 2.03 0.62
 3 19 4 9.89 0.82
 3 19 5 1.44 0.62
 3 19 6 8.29 0.77
 3 19 7 1.28 0.59
 3 19 8 5.04 0.67
 3 19 9 2.7 0.6
 3 20 0 0.67 0.58
 3 20 1 4.85 0.69
 3 20 2 1.16 0.59
 3 20 3 2.76 0.62
 3 20 4 5 0.68
 3 20 5 0.69 0.56
 3 20 6 4.01 0.62
 3 20 7 6.63 0.67
 3 21 0 0.66 0.54
 3 21 1 4.79 0.64
 3 21 2 1.63 0.56
 3 21 3 2.7 0.59
 3 21 4 3.36 0.64
 4 0 0 269.84 4.81
 4 0 1 840.84 15.06
 4 0 2 11.13 0.35
 4 0 3 174.16 3.17
 4 0 4 161.81 2.98
 4 0 5 15.85 0.49
 4 0 6 200.12 3.69
 4 0 7 7.22 0.39
 4 0 8 229.51 4.28
 4 0 9 617.89 11.03
 4 0 10 23.8 0.82
 4 0 11 71.06 1.71
 4 0 12 14.86 0.72
 4 0 13 8.64 0.64
 4 0 14 5.04 0.6
 4 0 15 1.12 0.52
 4 0 16 12.61 0.86
 4 0 17 0.34 0.58
 4 0 18 34.08 1.32
 4 0 19 75.81 2.1
 4 0 20 0.99 0.58
 4 0 21 16.16 0.87
 4 1 0 421.95 7.55
 4 1 1 935.23 16.81
 4 1 2 588.2 10.56
 4 1 3 98.29 1.87
 4 1 4 11.58 0.39
 4 1 5 91.99 1.81
 4 1 6 380.7 6.83
 4 1 7 118.8 2.34
 4 1 8 2.12 0.31
 4 1 9 10.32 0.52
 4 1 10 34.15 1.01
 4 1 11 37.59 1.11
 4 1 12 81.49 1.95
 4 1 13 18.79 0.85
 4 1 14 175.2 3.7
 4 1 15 24.63 1.04
 4 1 16 38.26 1.38
 4 1 17 1.65 0.6
 4 1 18 1.99 0.64
 4 1 19 3.5 0.68
 4 1 20 4.27 0.68
 4 1 21 1.74 0.56
 4 2 0 705.04 12.59
 4 2 1 5.72 0.26
 4 2 2 521.67 9.32
 4 2 3 237.92 4.27
 4 2 4 151.2 2.81
 4 2 5 443.98 7.94
 4 2 6 272.84 4.96
 4 2 7 23.93 0.7
 4 2 8 12.86 0.53
 4 2 9 96.2 2.06
 4 2 10 29.38 0.93
 4 2 11 98.66 2.21
 4 2 12 44.13 1.29
 4 2 13 70.8 1.83
 4 2 14 56.07 1.6
 4 2 15 41.18 1.41
 4 2 16 8.78 0.78
 4 2 17 7.66 0.76
 4 2 18 3.81 0.66
 4 2 19 33.77 1.32
 4 2 20 5.21 0.7
 4 2 21 1.84 0.55
 4 3 0 2188.68 38.82
 4 3 1 776.82 13.87
 4 3 2 10.95 0.37
 4 3 3 40.8 0.91
 4 3 4 710.46 12.72
 4 3 5 332.1 5.96
 4 3 6 383.51 6.87
 4 3 7 34 0.89
 4 3 8 274.52 5.09
 4 3 9 220.73 4.23
 4 3 10 2.04 0.4
 4 3 11 46.27 1.29
 4 3 12 68.76 1.74
 4 3 13 1.21 0.47
 4 3 14 25.33 1.03
 4 3 15 7.4 0.7
 4 3 16 8.56 0.77
 4 3 17 0.97 0.57
 4 3 18 13.2 0.89
 4 3 19 18.99 1.03
 4 3 20 3.22 0.62
 4 3 21 2.1 0.58
 4 4 0 115.48 2.18
 4 4 1 1407.66 25.05
 4 4 2 105.05 2.02
 4 4 3 205.36 3.75
 4 4 4 480.99 8.42
 4 4 5 549.52 9.82
 4 4 6 71.88 1.53
 4 4 7 42.66 1.05
 4 4 8 55.91 1.34
 4 4 9 70.11 1.64
 4 4 10 1.19 0.39
 4 4 11 38.78 1.17
 4 4 12 4.34 0.52
 4 4 13 36.18 1.21
 4 4 14 0.49 0.49
 4 4 15 7.25 0.71
 4 4 16 7.73 0.74
 4 4 17 5.41 0.7
 4 4 18 5.63 0.71
 4 4 19 10.93 0.84
 4 4 20 3.1 0.61
 4 5 0 48.38 1.06
 4 5 1 253.24 4.58
 4 5 2 306.17 5.49
 4 5 3 167.02 3.12
 4 5 4 282.5 5.12
 4 5 5 9.21 0.43
 4 5 6 189.92 3.6
 4 5 7 52.32 1.25
 4 5 8 101.23 2.16
 4 5 9 45.51 1.23
 4 5 10 70.73 1.71
 4 5 11 5.72 0.54
 4 5 12 4.59 0.54
 4 5 13 12.29 0.74
 4 5 14 67.5 1.84
 4 5 15 39.02 1.4
 4 5 16 2.5 0.64
 4 5 17 12.74 0.87
 4 5 18 8.17 0.8
 4 5 19 6.71 0.72
 4 5 20 2.87 0.58
 4 6 0 316.31 5.68
 4 6 1 398.48 7.1
 4 6 2 160.39 3.02
 4 6 3 130.2 2.51
 4 6 4 54.45 1.23
 4 6 5 72.22 1.56
 4 6 6 111.81 2.27
 4 6 7 127.28 2.6
 4 6 8 61.96 1.5
 4 6 9 43.96 1.22
 4 6 10 30.89 1.03
 4 6 11 70.99 1.79
 4 6 12 28.24 1.05
 4 6 13 0.41 0.47
 4 6 14 8.07 0.72
 4 6 15 10.12 0.81
 4 6 16 1.86 0.6
 4 6 17 9.91 0.82
 4 6 18 4.81 0.7
 4 6 19 7.34 0.73
 4 6 20 4.11 0.61
 4 7 0 182.3 3.42
 4 7 1 98.4 1.99
 4 7 2 7.18 0.39
 4 7 3 46.78 1.11
 4 7 4 12.53 0.52
 4 7 5 197.83 3.76
 4 7 6 13.84 0.6
 4 7 7 14.59 0.64
 4 7 8 26.96 0.91
 4 7 9 3.04 0.45
 4 7 10 28.73 1
 4 7 11 3.03 0.51
 4 7 12 3.61 0.54
 4 7 13 9.18 0.7
 4 7 14 1.12 0.57
 4 7 15 3.41 0.65
 4 7 16 2.46 0.64
 4 7 17 6.71 0.73
 4 7 18 2.94 0.66
 4 7 19 3.85 0.64
 4 7 20 1.81 0.57
 4 8 0 25.47 0.74
 4 8 1 42.56 1.05
 4 8 2 40.53 1.03
 4 8 3 24.08 0.74
 4 8 4 48.67 1.22
 4 8 5 16.73 0.66
 4 8 6 27.57 0.89
 4 8 7 16.63 0.71
 4 8 8 11.69 0.64
 4 8 9 6.46 0.55
 4 8 10 29.99 1.06
 4 8 11 22.68 0.95
 4 8 12 3.99 0.56
 4 8 13 24.05 1.07
 4 8 14 5.99 0.7
 4 8 15 6.01 0.72
 4 8 16 0.68 0.6
 4 8 17 1.42 0.64
 4 8 18 1.99 0.62
 4 8 19 3.35 0.61
 4 9 0 143.27 2.86
 4 9 1 80.25 1.77
 4 9 2 43.94 1.15
 4 9 3 17.5 0.68
 4 9 4 19.04 0.72
 4 9 5 39.27 1.11
 4 9 6 16.44 0.71
 4 9 7 52.09 1.4
 4 9 8 35.12 1.11
 4 9 9 71.53 1.81
 4 9 10 16.59 0.82
 4 9 11 1.56 0.51
 4 9 12 7.96 0.68
 4 9 13 9.65 0.8
 4 9 14 7.55 0.76
 4 9 15 7.3 0.76
 4 9 16 3.64 0.67
 4 9 17 3.89 0.68
 4 9 18 0.23 0.56
 4 9 19 8.58 0.71
 4 10 0 10.36 0.56
 4 10 1 36.09 1.05
 4 10 2 13.64 0.64
 4 10 3 9.16 0.55
 4 10 4 80.1 1.86
 4 10 5 11.89 0.64
 4 10 6 30.16 1.01
 4 10 7 18.91 0.82
 4 10 8 11.06 0.68
 4 10 9 0.3 0.46
 4 10 10 3.39 0.55
 4 10 11 8.63 0.7
 4 10 12 6.69 0.72
 4 10 13 0.14 0.56
 4 10 14 18.75 1.01
 4 10 15 3.19 0.67
 4 10 16 6.32 0.86
 4 10 17 5.02 0.68
 4 10 18 0.37 0.54
 4 11 0 0.22 0.38
 4 11 1 11.04 0.61
 4 11 2 116.69 2.52
 4 11 3 33.57 1.06
 4 11 4 21.5 0.85
 4 11 5 1.8 0.45
 4 11 6 6.2 0.56
 4 11 7 19.89 0.87
 4 11 8 27.28 1.04
 4 11 9 47.51 1.45
 4 11 10 32.3 1.19
 4 11 11 11.82 0.83
 4 11 12 6.67 0.72
 4 11 13 3.98 0.67
 4 11 14 4.65 0.9
 4 11 15 0.34 0.58
 4 11 16 10.8 0.84
 4 11 17 3.39 0.64
 4 11 18 1.93 0.56
 4 12 0 1.49 0.45
 4 12 1 95.63 2.2
 4 12 2 61.47 1.6
 4 12 3 20.08 0.86
 4 12 4 84.22 2.04
 4 12 5 40.2 1.26
 4 12 6 2.82 0.52
 4 12 7 12.66 0.76
 4 12 8 40.68 1.33
 4 12 9 9.98 0.73
 4 12 10 16.82 0.95
 4 12 11 10.5 0.82
 4 12 12 1.99 0.62
 4 12 13 3.56 0.68
 4 12 14 25.66 1.15
 4 12 15 15.39 0.95
 4 12 16 11.19 0.82
 4 12 17 2.41 0.58
 4 13 0 16.26 0.8
 4 13 1 24 0.95
 4 13 2 1.5 0.48
 4 13 3 82.59 2.04
 4 13 4 13.3 0.77
 4 13 5 112.47 2.61
 4 13 6 24.92 1.01
 4 13 7 26.28 1.07
 4 13 8 9.48 0.76
 4 13 9 7.39 0.74
 4 13 10 2.71 0.64
 4 13 11 13.07 0.89
 4 13 12 8.3 0.78
 4 13 14 1.72 0.62
 4 13 15 2.93 0.64
 4 13 16 0.24 0.54
 4 14 0 44.06 1.37
 4 14 1 10.59 0.72
 4 14 2 99.21 2.37
 4 14 3 12.61 0.78
 4 14 4 34.08 1.21
 4 14 5 4.63 0.6
 4 14 6 27.92 1.15
 4 14 7 3.76 0.66
 4 14 8 25.5 1.14
 4 14 9 4.59 0.68
 4 14 10 4.86 0.7
 4 14 11 7.41 0.76
 4 14 12 3.73 0.66
 4 14 13 1.07 0.61
 4 14 14 3.52 0.65
 4 14 15 1.44 0.58
 4 14 16 1.27 0.56
 4 15 0 1.53 0.54
 4 15 1 32.27 1.23
 4 15 2 34.37 1.27
 4 15 3 9.49 0.76
 4 15 4 2.13 0.6
 4 15 5 3 0.62
 4 15 6 4.58 0.68
 4 15 7 11.97 0.86
 4 15 8 13.96 0.91
 4 15 9 13.62 0.91
 4 15 10 0.52 0.6
 4 15 11 24.48 1.16
 4 15 12 17.8 0.99
 4 15 13 0.18 0.57
 4 15 14 0.47 0.55
 4 15 15 6.83 0.7
 4 16 0 4.57 0.67
 4 16 1 4.24 0.67
 4 16 2 3.65 0.66
 4 16 3 0.84 0.58
 4 16 4 4.02 0.67
 4 16 5 16.36 0.95
 4 16 6 18.4 1.01
 4 16 7 0.39 0.58
 4 16 8 6.73 0.74
 4 16 9 14.73 0.93
 4 16 10 2.19 0.64
 4 16 11 0.27 0.59
 4 16 12 2.59 0.61
 4 16 13 8.11 0.72
 4 16 14 0.34 0.54
 4 17 0 4.74 0.7
 4 17 1 3.39 0.67
 4 17 2 4.03 0.68
 4 17 3 3.79 0.68
 4 17 4 0.94 0.59
 4 17 5 2.08 0.62
 4 17 6 1.95 0.62
 4 17 7 7.9 0.78
 4 17 8 11.38 0.88
 4 17 9 7.87 0.78
 4 17 10 5.53 0.71
 4 17 11 0.42 0.56
 4 17 12 1.29 0.56
 4 18 0 6.46 0.73
 4 18 1 6.74 0.74
 4 18 2 10.29 0.82
 4 18 3 7.34 0.76
 4 18 4 2.66 0.64
 4 18 5 2.65 0.66
 4 18 6 1.73 0.64
 4 18 7 5.63 0.72
 4 18 8 5.08 0.68
 4 18 9 2.37 0.6
 4 18 10 2.37 0.58
 4 18 11 4.1 0.64
 4 19 0 8.64 0.8
 4 19 1 1.3 0.62
 4 19 2 3.23 0.67
 4 19 3 2.15 0.64
 4 19 4 8.54 0.8
 4 19 5 2.92 0.65
 4 19 6 3.75 0.66
 4 19 7 1.25 0.58
 4 19 8 2.69 0.6
 4 19 9 5.11 0.64
 4 20 0 1.56 0.6
 4 20 1 5.35 0.69
 4 20 2 0.85 0.58
 4 20 3 4.51 0.66
 4 20 4 0.93 0.56
 4 20 5 5.62 0.68
 4 20 6 4.19 0.62
 4 20 7 13.14 0.83
 4 21 0 0.3 0.52
 4 21 1 5.35 0.64
 4 21 2 8.47 0.74
 4 21 3 3.92 0.64
 5 0 1 135.99 2.51
 5 0 2 114.64 2.16
 5 0 3 67.55 1.36
 5 0 4 88.18 1.74
 5 0 5 634.02 11.31
 5 0 6 282.39 5.12
 5 0 7 21.68 0.67
 5 0 8 11.75 0.52
 5 0 9 23.85 0.8
 5 0 10 1.58 0.39
 5 0 11 0.13 0.39
 5 0 12 74.7 1.84
 5 0 13 16.54 0.8
 5 0 14 1.64 0.51
 5 0 15 24.1 1.07
 5 0 16 31.09 1.25
 5 0 17 13.9 0.91
 5 0 18 0.27 0.58
 5 0 20 7.94 0.72
 5 0 21 8.95 0.72
 5 1 0 156.93 2.85
 5 1 1 111.37 2.08
 5 1 2 493.6 8.76
 5 1 3 361.9 6.42
 5 1 4 171.03 3.15
 5 1 5 45.56 1.03
 5 1 6 184.59 3.44
 5 1 7 4.15 0.34
 5 1 8 21.89 0.71
 5 1 9 40.2 1.09
 5 1 10 86.04 1.94
 5 1 11 61.77 1.57
 5 1 12 80.46 1.94
 5 1 13 8.76 0.64
 5 1 14 15.31 0.82
 5 1 15 5.76 0.66
 5 1 16 4.3 0.66
 5 1 17 8.8 0.79
 5 1 18 0.19 0.57
 5 1 19 1.07 0.6
 5 1 20 3.97 0.64
 5 1 21 0.28 0.54
 5 2 0 94.05 1.8
 5 2 1 361.85 6.42
 5 2 2 141.98 2.63
 5 2 3 22.84 0.6
 5 2 4 1.12 0.24
 5 2 5 23.29 0.66
 5 2 6 60.69 1.33
 5 2 7 86.53 1.81
 5 2 8 68.77 1.56
 5 2 9 45.29 1.19
 5 2 10 18.19 0.74
 5 2 11 7.99 0.57
 5 2 12 59.37 1.58
 5 2 13 22.6 0.93
 5 2 14 22.51 0.97
 5 2 15 6.1 0.68
 5 2 16 20.62 1.04
 5 2 17 0.56 0.58
 5 2 18 8.25 0.77
 5 2 19 14.96 0.93
 5 2 20 2.07 0.58
 5 3 0 77.91 1.53
 5 3 1 21.21 0.57
 5 3 2 65.36 1.33
 5 3 3 23.25 0.62
 5 3 4 442.31 7.83
 5 3 5 95.94 1.92
 5 3 6 84.21 1.74
 5 3 7 102.51 2.09
 5 3 8 12.87 0.57
 5 3 9 3.88 0.43
 5 3 10 29.42 0.96
 5 3 11 19.85 0.82
 5 3 12 0.46 0.43
 5 3 13 11.05 0.71
 5 3 14 12.39 0.77
 5 3 15 2.51 0.61
 5 3 16 10.2 0.82
 5 3 17 11.77 0.86
 5 3 18 10.77 0.82
 5 3 19 11.23 0.85
 5 3 20 1.62 0.57
 5 4 0 22.91 0.61
 5 4 1 170.57 3.14
 5 4 2 215.76 3.92
 5 4 3 298.33 5.35
 5 4 4 165.94 3.11
 5 4 5 1.09 0.28
 5 4 6 28.65 0.8
 5 4 7 149.27 2.92
 5 4 8 54.49 1.34
 5 4 9 1.64 0.39
 5 4 10 16.36 0.72
 5 4 11 9.68 0.62
 5 4 12 15.95 0.79
 5 4 13 21.61 0.93
 5 4 14 14.61 0.83
 5 4 15 2.12 0.6
 5 4 16 5.25 0.7
 5 4 17 0.29 0.57
 5 4 18 8.57 0.82
 5 4 19 2.94 0.64
 5 4 20 3.78 0.61
 5 5 0 64.62 1.35
 5 5 1 77.96 1.59
 5 5 2 110.38 2.15
 5 5 3 85.39 1.73
 5 5 4 256.89 4.67
 5 5 5 12.35 0.51
 5 5 6 123.4 2.46
 5 5 7 16.73 0.66
 5 5 8 119.15 2.49
 5 5 9 58.88 1.48
 5 5 10 21.32 0.84
 5 5 11 16.25 0.78
 5 5 12 12.89 0.74
 5 5 13 80.67 2.04
 5 5 14 5.25 0.66
 5 5 15 3.56 0.66
 5 5 16 17.41 0.97
 5 5 17 20.79 1.05
 5 5 18 6.65 0.76
 5 5 19 10.02 0.8
 5 5 20 0.4 0.52
 5 6 0 332.14 5.95
 5 6 1 318.17 5.72
 5 6 2 170.9 3.21
 5 6 3 608.52 10.82
 5 6 4 37.01 0.95
 5 6 5 9.47 0.47
 5 6 6 14.3 0.6
 5 6 7 48.56 1.25
 5 6 8 91.85 2.04
 5 6 9 41.45 1.2
 5 6 10 69.42 1.73
 5 6 11 84.6 2.05
 5 6 12 3.44 0.54
 5 6 13 37.76 1.28
 5 6 14 2.34 0.6
 5 6 15 8.12 0.77
 5 6 16 5.64 0.72
 5 6 17 7.3 0.77
 5 6 18 4.55 0.7
 5 6 19 8.65 0.76
 5 6 20 2.02 0.58
 5 7 0 11.85 0.49
 5 7 1 8.56 0.43
 5 7 2 150.29 2.9
 5 7 3 456.19 8.12
 5 7 4 4.39 0.39
 5 7 5 79.44 1.77
 5 7 6 68.19 1.6
 5 7 7 99.18 2.17
 5 7 8 134.69 2.82
 5 7 9 79.6 1.9
 5 7 10 111.88 2.51
 5 7 11 27.25 1.03
 5 7 12 60.05 1.67
 5 7 13 21.31 1.01
 5 7 14 14.02 0.89
 5 7 15 5.87 0.72
 5 7 16 6.64 0.74
 5 7 17 15.97 0.98
 5 7 18 5.77 0.71
 5 7 19 3.72 0.64
 5 8 0 46.39 1.14
 5 8 1 72.34 1.59
 5 8 2 59.18 1.4
 5 8 3 8.99 0.5
 5 8 4 147.72 2.96
 5 8 5 157.61 3.15
 5 8 6 41.87 1.17
 5 8 7 110.41 2.4
 5 8 8 8.06 0.58
 5 8 9 69.76 1.77
 5 8 10 76.97 1.93
 5 8 11 69.55 1.83
 5 8 12 16.05 0.86
 5 8 13 45.87 1.52
 5 8 14 36.93 1.38
 5 8 15 19.3 1.03
 5 8 16 7.39 0.78
 5 8 17 76.71 2.13
 5 8 18 12.2 0.86
 5 8 19 1.54 0.56
 5 9 0 118.96 2.46
 5 9 1 4.79 0.44
 5 9 2 25.2 0.83
 5 9 3 110.59 2.34
 5 9 4 41.55 1.16
 5 9 5 27.69 0.92
 5 9 6 68.17 1.67
 5 9 7 87.3 2.04
 5 9 8 61.2 1.61
 5 9 9 57.26 1.58
 5 9 10 111.31 2.57
 5 9 11 121.68 2.79
 5 9 12 42.27 1.44
 5 9 13 1.81 0.6
 5 9 14 9.16 0.81
 5 9 15 9.53 0.82
 5 9 16 8.4 0.82
 5 9 17 19.13 1.01
 5 9 18 12.57 0.84
 5 9 19 12.36 0.8
 5 10 0 2.44 0.41
 5 10 1 123.28 2.59
 5 10 2 20.46 0.78
 5 10 3 138.52 2.88
 5 10 4 77.45 1.84
 5 10 5 24.83 0.91
 5 10 6 58.83 1.55
 5 10 7 5.51 0.56
 5 10 8 1.26 0.47
 5 10 9 15.89 0.82
 5 10 10 31.93 1.17
 5 10 11 60.55 1.77
 5 10 12 5.29 0.69
 5 10 13 24.83 1.14
 5 10 14 36.44 1.37
 5 10 15 2.34 0.64
 5 10 16 29.35 1.24
 5 10 17 10.91 0.82
 5 10 18 0.2 0.53
 5 11 0 118.16 2.55
 5 11 1 36.89 1.12
 5 11 2 3.11 0.47
 5 11 3 8.61 0.6
 5 11 4 183.77 3.73
 5 11 5 33.01 1.1
 5 11 6 57.83 1.58
 5 11 7 0.08 0.45
 5 11 8 30.5 1.11
 5 11 9 22.35 0.98
 5 11 10 31.3 1.22
 5 11 11 27.28 1.18
 5 11 12 0.79 0.59
 5 11 13 4.27 0.68
 5 11 14 4.89 0.69
 5 11 15 2.94 0.68
 5 11 16 17.14 0.97
 5 11 17 1.35 0.56
 5 12 0 11.26 0.68
 5 12 1 34.78 1.13
 5 12 2 20.6 0.87
 5 12 3 24.86 0.96
 5 12 4 45.3 1.36
 5 12 5 4.92 0.57
 5 12 6 37.52 1.24
 5 12 7 4.28 0.58
 5 12 8 3.74 0.58
 5 12 9 28.76 1.17
 5 12 10 16.7 0.95
 5 12 11 11.87 0.86
 5 12 12 11.42 0.85
 5 12 13 12.14 0.86
 5 12 14 4.97 0.72
 5 12 15 4.19 0.68
 5 12 16 5.82 0.7
 5 13 0 1.97 0.49
 5 13 1 14.65 0.78
 5 13 2 7.94 0.64
 5 13 3 14.56 0.79
 5 13 4 9.61 0.7
 5 13 5 4 0.58
 5 13 6 46.99 1.45
 5 13 7 14.26 0.86
 5 13 8 5.56 0.7
 5 13 9 2.35 0.61
 5 13 10 4.01 0.68
 5 13 11 2.86 0.65
 5 13 12 2.07 0.62
 5 13 13 1.81 0.65
 5 13 14 7.56 0.77
 5 13 15 0.64 0.58
 5 13 16 10.85 0.77
 5 14 0 10.1 0.72
 5 14 1 11.98 0.76
 5 14 2 15.96 0.85
 5 14 3 5.21 0.61
 5 14 4 15.11 0.84
 5 14 5 9.39 0.76
 5 14 6 23.25 1.07
 5 14 7 5.14 0.7
 5 14 8 2.93 0.65
 5 14 10 2.42 0.62
 5 14 11 9.9 0.82
 5 14 12 1.52 0.64
 5 14 13 5 0.7
 5 14 14 1.3 0.6
 5 15 0 7.96 0.72
 5 15 1 2.01 0.58
 5 15 2 4.96 0.66
 5 15 3 15.04 0.91
 5 15 4 9.62 0.8
 5 15 5 3.59 0.66
 5 15 6 3.78 0.67
 5 15 7 8.79 0.8
 5 15 8 4.77 0.7
 5 15 9 2.82 0.66
 5 15 10 1.39 0.6
 5 15 11 2.66 0.67
 5 15 12 6.04 0.74
 5 15 13 9.49 0.78
 5 15 14 10.91 0.78
 5 16 0 1.17 0.59
 5 16 1 17.31 0.97
 5 16 2 29.21 1.22
 5 16 3 1.65 0.62
 5 16 4 12.39 0.87
 5 16 5 6.5 0.74
 5 16 6 2.98 0.66
 5 16 7 1.36 0.61
 5 16 8 2.2 0.62
 5 16 9 14.81 0.95
 5 16 10 0.62 0.6
 5 16 11 2.43 0.64
 5 16 12 1.59 0.58
 5 16 13 0.21 0.53
 5 17 0 1.07 0.6
 5 17 1 9.18 0.81
 5 17 2 2.12 0.62
 5 17 3 0.39 0.58
 5 17 4 13.62 0.89
 5 17 5 4.59 0.7
 5 17 6 1.44 0.6
 5 17 7 11.56 0.87
 5 17 8 6.05 0.73
 5 17 9 11.67 0.86
 5 17 11 7.16 0.7
 5 17 12 1.14 0.54
 5 18 0 7.12 0.76
 5 18 1 6.55 0.74
 5 18 2 4.37 0.68
 5 18 3 0.62 0.58
 5 18 4 7.03 0.78
 5 18 5 3.54 0.69
 5 18 6 1.48 0.61
 5 18 7 0.52 0.59
 5 18 8 1.77 0.6
 5 18 9 4.5 0.66
 5 18 10 0.87 0.55
 5 19 0 2.51 0.64
 5 19 1 6.21 0.73
 5 19 2 0.7 0.59
 5 19 3 1.73 0.61
 5 19 4 0.42 0.58
 5 19 5 0.26 0.57
 5 19 6 6.69 0.72
 5 19 7 4.56 0.66
 5 20 1 2.98 0.62
 5 20 2 1.87 0.6
 5 20 3 1.81 0.59
 5 20 4 0.43 0.53
 5 20 5 5.83 0.66
 5 20 6 1.11 0.58
 6 0 0 529.32 9.33
 6 0 1 74.22 1.48
 6 0 2 117.48 2.22
 6 0 3 40.83 0.93
 6 0 4 25.07 0.68
 6 0 5 16.65 0.56
 6 0 6 21.61 0.67
 6 0 7 6.21 0.41
 6 0 8 94.09 2.02
 6 0 9 72.76 1.69
 6 0 10 1.3 0.41
 6 0 11 7.7 0.57
 6 0 12 0.45 0.44
 6 0 13 1.79 0.5
 6 0 14 1.23 0.51
 6 0 15 7.42 0.72
 6 0 16 0.32 0.56
 6 0 17 4.27 0.68
 6 0 18 9.89 0.84
 6 0 19 10.97 0.84
 6 0 20 1.46 0.58
 6 1 0 736.7 12.99
 6 1 1 293.72 5.21
 6 1 2 230.13 4.14
 6 1 3 20.33 0.58
 6 1 4 66.26 1.4
 6 1 5 297.25 5.35
 6 1 6 153.09 2.92
 6 1 7 45.29 1.11
 6 1 8 7.43 0.48
 6 1 9 31.79 0.97
 6 1 10 135.8 2.82
 6 1 11 19.61 0.82
 6 1 12 13.23 0.72
 6 1 13 11.27 0.72
 6 1 14 2.22 0.54
 6 1 15 10.96 0.82
 6 1 16 5.04 0.7
 6 1 17 1.06 0.6
 6 1 18 8.08 0.79
 6 1 19 2.72 0.64
 6 1 20 2.22 0.58
 6 2 0 64.66 1.32
 6 2 1 659.89 11.6
 6 2 2 223.84 4.04
 6 2 3 133.73 2.53
 6 2 4 102.93 2.02
 6 2 5 478.31 8.44
 6 2 6 28.92 0.81
 6 2 7 37.31 0.98
 6 2 8 10.44 0.54
 6 2 9 9.73 0.56
 6 2 10 33.82 1.05
 6 2 11 102.13 2.3
 6 2 12 63.8 1.68
 6 2 13 17.03 0.84
 6 2 14 4.92 0.6
 6 2 15 9.35 0.79
 6 2 16 20.18 1.05
 6 2 17 18.63 1
 6 2 18 0.88 0.6
 6 2 19 0.07 0.56
 6 2 20 4.84 0.64
 6 3 0 877.94 15.47
 6 3 1 224.27 4.04
 6 3 2 321.55 5.71
 6 3 3 34.61 0.85
 6 3 4 199.25 3.67
 6 3 5 5.11 0.36
 6 3 6 145.84 2.82
 6 3 7 123.85 2.51
 6 3 8 292.8 5.41
 6 3 9 9.61 0.56
 6 3 10 29.7 0.99
 6 3 11 2.37 0.47
 6 3 12 11.29 0.7
 6 3 13 3.92 0.57
 6 3 14 4.15 0.61
 6 3 15 10.18 0.81
 6 3 16 0.66 0.58
 6 3 17 6.14 0.72
 6 3 18 3.61 0.68
 6 3 19 2.44 0.62
 6 3 20 0.2 0.53
 6 4 0 9.09 0.4
 6 4 1 357.65 6.3
 6 4 2 223.79 4.05
 6 4 3 312.51 5.58
 6 4 4 195.42 3.62
 6 4 5 265.88 4.84
 6 4 6 281.86 5.14
 6 4 7 54.33 1.33
 6 4 8 61.92 1.5
 6 4 9 24.15 0.86
 6 4 10 59.14 1.53
 6 4 11 43.02 1.28
 6 4 12 22.51 0.93
 6 4 13 2.86 0.55
 6 4 14 3.97 0.61
 6 4 15 11.81 0.85
 6 4 16 2.25 0.62
 6 4 17 14.5 0.91
 6 4 18 6.46 0.74
 6 4 19 17.99 0.97
 6 4 20 13.46 0.82
 6 5 0 69.39 1.46
 6 5 1 121.86 2.35
 6 5 2 6.5 0.39
 6 5 3 115.96 2.28
 6 5 4 70.79 1.52
 6 5 5 62.21 1.4
 6 5 6 131.99 2.65
 6 5 7 58.19 1.42
 6 5 8 70.95 1.68
 6 5 9 8.59 0.57
 6 5 10 3.85 0.49
 6 5 11 65.54 1.7
 6 5 12 86.38 2.12
 6 5 13 33.8 1.21
 6 5 14 95.43 2.41
 6 5 15 50.3 1.62
 6 5 16 19.16 1.01
 6 5 17 1.75 0.62
 6 5 18 2.01 0.64
 6 5 19 13.3 0.86
 6 5 20 0.86 0.56
 6 6 0 30.31 0.82
 6 6 1 71.43 1.52
 6 6 2 128.16 2.49
 6 6 3 93.31 1.92
 6 6 4 3.28 0.35
 6 6 5 40.85 1.08
 6 6 6 16.13 0.66
 6 6 7 2.81 0.42
 6 6 8 13.28 0.66
 6 6 9 117.03 2.54
 6 6 10 5.31 0.55
 6 6 11 32.64 1.13
 6 6 12 0.74 0.49
 6 6 13 31.7 1.22
 6 6 15 12.92 0.88
 6 6 16 3.78 0.68
 6 6 17 36.3 1.4
 6 6 18 5.1 0.7
 6 6 19 12.72 0.83
 6 7 0 23.34 0.72
 6 7 1 12.14 0.52
 6 7 2 3.36 0.35
 6 7 3 26.18 0.82
 6 7 4 39.54 1.07
 6 7 5 48.51 1.25
 6 7 6 129.08 2.66
 6 7 7 113.17 2.43
 6 7 8 1.73 0.45
 6 7 9 4.42 0.52
 6 7 10 6.2 0.58
 6 7 11 24.84 0.99
 6 7 12 62.16 1.73
 6 7 13 18.58 0.99
 6 7 14 13.35 0.89
 6 7 15 5.46 0.72
 6 7 16 12.57 0.88
 6 7 17 3.42 0.68
 6 7 18 4.2 0.66
 6 7 19 0.86 0.56
 6 8 0 3.29 0.39
 6 8 1 62.56 1.47
 6 8 2 64.35 1.5
 6 8 3 27.87 0.88
 6 8 4 4.24 0.44
 6 8 5 2.85 0.43
 6 8 6 22.24 0.84
 6 8 7 7.84 0.57
 6 8 8 63.81 1.64
 6 8 9 28.85 1.04
 6 8 10 17.94 0.86
 6 8 11 22.35 0.97
 6 8 12 13.66 0.85
 6 8 13 23.01 1.08
 6 8 14 19.61 1.03
 6 8 15 8.31 0.79
 6 8 16 13.31 0.9
 6 8 17 4.26 0.7
 6 8 18 11.28 0.81
 6 8 19 7.06 0.7
 6 9 0 26.77 0.88
 6 9 1 15.61 0.67
 6 9 2 24.42 0.84
 6 9 3 31.49 0.98
 6 9 4 11.06 0.6
 6 9 5 31.27 1.01
 6 9 6 4.71 0.5
 6 9 7 11.32 0.67
 6 9 8 11.84 0.7
 6 9 9 6.15 0.6
 6 9 10 50.63 1.5
 6 9 11 2.09 0.56
 6 9 12 13.44 0.89
 6 9 13 0.43 0.58
 6 9 14 2.22 0.64
 6 9 15 13.79 0.9
 6 9 16 15.4 0.96
 6 9 17 0.77 0.59
 6 9 18 3.24 0.6
 6 10 0 0.59 0.39
 6 10 1 0.8 0.4
 6 10 2 5.12 0.49
 6 10 3 2.25 0.44
 6 10 4 41.42 1.22
 6 10 5 102.28 2.3
 6 10 6 25.09 0.95
 6 10 7 1.33 0.47
 6 10 8 14.73 0.79
 6 10 9 53.89 1.56
 6 10 10 5.93 0.65
 6 10 11 25.45 1.14
 6 10 12 13.23 0.89
 6 10 13 4.9 0.69
 6 10 14 19.2 1.01
 6 10 15 15.89 0.99
 6 10 16 6.71 0.74
 6 10 17 2.82 0.62
 6 10 18 0.5 0.54
 6 11 0 52.12 1.42
 6 11 1 67.22 1.69
 6 11 2 22.85 0.89
 6 11 3 5.39 0.54
 6 11 4 44.41 1.31
 6 11 5 2.59 0.51
 6 11 6 9.69 0.67
 6 11 7 12 0.73
 6 11 8 2.59 0.54
 6 11 9 49.8 1.52
 6 11 10 15.96 0.93
 6 11 11 43.65 1.5
 6 11 12 9.34 0.8
 6 11 13 3.78 0.66
 6 11 14 36.24 1.35
 6 11 15 10.23 0.84
 6 11 16 5.86 0.7
 6 11 17 1.3 0.56
 6 12 0 29.39 1.05
 6 12 1 31.42 1.09
 6 12 2 22.87 0.93
 6 12 3 19.34 0.87
 6 12 4 41.25 1.3
 6 12 5 8.28 0.66
 6 12 6 29.64 1.1
 6 12 7 5.95 0.64
 6 12 8 10.6 0.8
 6 12 9 21.26 1.05
 6 12 10 3.21 0.66
 6 12 11 4.49 0.69
 6 12 12 21.27 1.07
 6 12 14 7.67 0.8
 6 12 15 5.24 0.71
 6 12 16 17.96 0.93
 6 13 0 12.26 0.74
 6 13 1 19.57 0.89
 6 13 2 22.45 0.96
 6 13 3 34.08 1.19
 6 13 4 89.09 2.19
 6 13 5 0.22 0.51
 6 13 6 26.01 1.1
 6 13 7 27.43 1.17
 6 13 8 46.22 1.55
 6 13 9 51.84 1.66
 6 13 10 1.04 0.6
 6 13 11 0.62 0.58
 6 13 12 2.18 0.62
 6 13 13 4.42 0.7
 6 13 14 1.12 0.6
 6 13 15 3.67 0.64
 6 13 16 0.43 0.55
 6 14 0 11.26 0.76
 6 14 1 55.97 1.62
 6 14 2 81.56 2.08
 6 14 3 25.41 1.1
 6 14 4 5.99 0.68
 6 14 5 23.23 1.09
 6 14 6 0.89 0.6
 6 14 7 8.52 0.79
 6 14 8 5.11 0.7
 6 14 9 12.35 0.86
 6 14 10 7.28 0.76
 6 14 11 4.81 0.7
 6 14 12 3.97 0.7
 6 14 13 6.76 0.74
 6 14 14 4.33 0.65
 6 14 15 0.3 0.52
 6 15 0 9.42 0.8
 6 15 1 12.15 0.85
 6 15 2 6.42 0.73
 6 15 3 12.59 0.87
 6 15 4 1.75 0.6
 6 15 5 10.28 0.82
 6 15 6 5.24 0.71
 6 15 7 24.21 1.12
 6 15 8 2.74 0.66
 6 15 9 3.51 0.68
 6 15 10 6.87 0.78
 6 15 11 2.42 0.65
 6 15 12 5.83 0.72
 6 15 14 2.54 0.58
 6 16 0 6.32 0.73
 6 16 1 4.82 0.7
 6 16 2 20 1.04
 6 16 3 18.9 1.03
 6 16 4 16.44 0.97
 6 16 5 2.49 0.66
 6 16 6 4.92 0.7
 6 16 7 1.92 0.64
 6 16 8 8.51 0.78
 6 16 9 13.5 0.91
 6 16 10 0.35 0.58
 6 16 11 0.65 0.58
 6 16 12 6.54 0.69
 6 17 0 2.51 0.65
 6 17 1 4.56 0.7
 6 17 2 12.78 0.89
 6 17 3 6.08 0.72
 6 17 4 1.5 0.62
 6 17 5 7.06 0.76
 6 17 6 1.09 0.64
 6 17 7 2.93 0.69
 6 17 8 1.77 0.64
 6 17 9 3.48 0.66
 6 17 10 4.34 0.66
 6 18 0 2.14 0.66
 6 18 1 7.88 0.8
 6 18 2 0.77 0.61
 6 18 3 6.24 0.74
 6 18 4 0.58 0.6
 6 18 5 3.26 0.66
 6 18 6 4.21 0.68
 6 18 7 6.28 0.71
 6 18 8 1.88 0.59
 6 18 9 0.57 0.54
 6 19 0 10.05 0.82
 6 19 1 0.72 0.59
 6 19 2 12.86 0.88
 6 19 3 7.03 0.74
 6 19 4 1.21 0.59
 6 19 5 5.03 0.67
 6 19 6 1.63 0.58
 6 19 7 5.49 0.66
 6 19 8 3.87 0.64
 6 20 0 8.7 0.74
 6 20 1 1.13 0.55
 6 20 2 4.55 0.65
 6 20 3 0.72 0.54
 6 20 4 6.83 0.68
 6 20 5 6.65 0.7
 7 0 1 759.53 13.32
 7 0 2 989.81 17.37
 7 0 3 60.34 1.31
 7 0 4 107.19 2.12
 7 0 5 11.81 0.49
 7 0 6 623.12 10.97
 7 0 7 48.24 1.23
 7 0 8 18.72 0.72
 7 0 9 36.92 1.09
 7 0 10 37.32 1.14
 7 0 11 112.82 2.51
 7 0 12 55.04 1.54
 7 0 13 13.11 0.78
 7 0 14 22.75 1.04
 7 0 15 4.13 0.66
 7 0 16 0.33 0.58
 7 0 17 21.28 1.05
 7 0 18 0.99 0.6
 7 0 19 10.76 0.81
 7 0 20 9.66 0.74
 7 1 0 653.55 11.46
 7 1 1 175.79 3.23
 7 1 2 89.04 1.79
 7 1 3 631.92 11.09
 7 1 4 141.69 2.7
 7 1 5 57.04 1.3
 7 1 6 189.55 3.57
 7 1 7 405.21 7.27
 7 1 8 282.03 5.23
 7 1 9 12.9 0.65
 7 1 10 67.34 1.67
 7 1 11 28.4 1.01
 7 1 12 13.57 0.76
 7 1 13 20.02 0.93
 7 1 14 57.91 1.71
 7 1 15 4.81 0.69
 7 1 16 6.38 0.73
 7 1 18 6.8 0.76
 7 1 19 6.23 0.72
 7 1 20 3.07 0.59
 7 2 0 4.83 0.33
 7 2 1 485.44 8.51
 7 2 2 122.95 2.37
 7 2 3 215.9 3.96
 7 2 4 22 0.67
 7 2 5 90.36 1.87
 7 2 6 7 0.45
 7 2 7 17.82 0.68
 7 2 8 236.93 4.49
 7 2 9 13.06 0.66
 7 2 10 0.74 0.42
 7 2 11 83.78 2.02
 7 2 12 2.29 0.52
 7 2 13 184.22 3.83
 7 2 14 3.87 0.62
 7 2 15 23.38 1.1
 7 2 16 17.31 0.98
 7 2 17 26.03 1.16
 7 2 18 0.51 0.6
 7 2 19 3.92 0.66
 7 2 20 9.31 0.72
 7 3 0 6.65 0.38
 7 3 1 102.32 2.02
 7 3 2 14.1 0.52
 7 3 3 209.45 3.85
 7 3 4 35.76 0.93
 7 3 5 49.86 1.19
 7 3 6 111.37 2.29
 7 3 7 80.77 1.81
 7 3 8 47.73 1.27
 7 3 9 15.8 0.72
 7 3 10 32.46 1.07
 7 3 11 18.64 0.84
 7 3 12 54.87 1.56
 7 3 13 44.21 1.4
 7 3 14 2.28 0.61
 7 3 15 25.41 1.15
 7 3 16 20.12 1.04
 7 3 17 8.15 0.78
 7 3 18 16.25 0.96
 7 3 19 6.76 0.7
 7 3 20 0.14 0.56
 7 4 0 0.91 0.28
 7 4 1 73.01 1.54
 7 4 2 83.38 1.72
 7 4 3 68.53 1.48
 7 4 4 78.55 1.67
 7 4 5 73.51 1.64
 7 4 6 30.17 0.91
 7 4 7 54.35 1.36
 7 4 8 132.79 2.74
 7 4 9 29.35 0.99
 7 4 10 9.28 0.62
 7 4 11 16.74 0.82
 7 4 12 5.51 0.6
 7 4 13 18 0.9
 7 4 14 9.2 0.79
 7 4 15 12.64 0.88
 7 4 16 3.46 0.67
 7 4 17 4.23 0.69
 7 4 18 5.27 0.71
 7 4 19 3.54 0.64
 7 5 0 180.3 3.37
 7 5 1 20.12 0.65
 7 5 2 21.31 0.68
 7 5 3 19.42 0.66
 7 5 4 27.42 0.84
 7 5 5 17.57 0.68
 7 5 6 22.26 0.79
 7 5 7 13.47 0.64
 7 5 8 10.38 0.6
 7 5 9 24.96 0.92
 7 5 10 21.17 0.89
 7 5 11 34.8 1.18
 7 5 12 48.73 1.46
 7 5 13 4.32 0.64
 7 5 14 25.13 1.14
 7 5 15 6.28 0.74
 7 5 16 13.57 0.9
 7 5 17 24.78 1.17
 7 5 18 8.74 0.79
 7 5 19 0.61 0.55
 7 6 0 15.44 0.58
 7 6 1 0.78 0.31
 7 6 2 69.75 1.57
 7 6 3 1.03 0.33
 7 6 4 90.9 1.96
 7 6 5 17.53 0.7
 7 6 6 67.27 1.61
 7 6 7 72.11 1.72
 7 6 8 29.03 0.99
 7 6 9 30.64 1.05
 7 6 10 4.94 0.56
 7 6 11 2.68 0.53
 7 6 12 0.32 0.49
 7 6 13 21.96 1.05
 7 6 14 14.08 0.91
 7 6 15 10.09 0.83
 7 6 16 0.74 0.58
 7 6 17 9.76 0.84
 7 6 18 5.45 0.7
 7 6 19 1.61 0.56
 7 7 0 7.62 0.47
 7 7 1 10.88 0.55
 7 7 2 73.64 1.67
 7 7 3 16.61 0.67
 7 7 4 14.55 0.65
 7 7 5 13.64 0.65
 7 7 6 20.18 0.8
 7 7 7 10.77 0.64
 7 7 8 79.08 1.9
 7 7 9 6.26 0.58
 7 7 10 54.57 1.54
 7 7 11 17.79 0.88
 7 7 12 37.51 1.34
 7 7 13 5.7 0.71
 7 7 14 13.91 0.91
 7 7 15 0.9 0.59
 7 7 16 1.3 0.6
 7 7 17 1.24 0.61
 7 7 18 13.36 0.85
 7 7 19 0.47 0.54
 7 8 0 2.61 0.41
 7 8 1 2.61 0.41
 7 8 2 94.87 2.07
 7 8 3 32.12 0.99
 7 8 4 29.36 0.95
 7 8 5 8.13 0.56
 7 8 6 1.29 0.43
 7 8 7 32.32 1.07
 7 8 8 13.11 0.72
 7 8 9 3.95 0.54
 7 8 10 5.63 0.61
 7 8 11 11.34 0.77
 7 8 12 28.96 1.2
 7 8 13 19.62 1.03
 7 8 14 10.17 0.82
 7 8 15 7.25 0.76
 7 8 16 44.4 1.53
 7 8 17 2.37 0.62
 7 8 18 0.64 0.54
 7 9 0 23.89 0.86
 7 9 1 21.97 0.82
 7 9 2 30.04 0.98
 7 9 3 26.16 0.91
 7 9 4 12.98 0.68
 7 9 5 8 0.58
 7 9 6 38.63 1.2
 7 9 7 23.23 0.93
 7 9 8 1.65 0.49
 7 9 9 34.1 1.19
 7 9 10 1.36 0.52
 7 9 11 5 0.66
 7 9 12 34.9 1.33
 7 9 13 2.65 0.64
 7 9 14 24.03 1.13
 7 9 15 3.92 0.68
 7 9 16 0.44 0.58
 7 9 17 1.15 0.58
 7 9 18 5.7 0.64
 7 10 0 40.29 1.19
 7 10 1 30.7 1.01
 7 10 2 17.09 0.78
 7 10 3 5 0.52
 7 10 4 0.31 0.43
 7 10 5 12.13 0.7
 7 10 6 26.66 1.01
 7 10 7 20.38 0.91
 7 10 8 18.7 0.89
 7 10 9 41.07 1.34
 7 10 10 7.14 0.71
 7 10 11 0.49 0.57
 7 10 12 3.85 0.68
 7 10 13 2.6 0.64
 7 10 14 0.17 0.58
 7 10 15 0.29 0.58
 7 10 16 4.24 0.66
 7 10 17 1.19 0.56
 7 11 0 30.66 1.06
 7 11 1 12.87 0.71
 7 11 2 4.86 0.54
 7 11 3 37.04 1.19
 7 11 4 13.91 0.76
 7 11 5 3.97 0.55
 7 11 6 19.3 0.89
 7 11 7 3.63 0.56
 7 11 8 2.84 0.57
 7 11 9 26.63 1.13
 7 11 10 5.25 0.7
 7 11 11 9.4 0.8
 7 11 12 2.77 0.64
 7 11 13 2.75 0.64
 7 11 15 12.02 0.86
 7 11 16 0.78 0.56
 7 11 17 6.59 0.7
 7 12 0 0.71 0.47
 7 12 1 0.86 0.47
 7 12 2 1.9 0.49
 7 12 3 32.78 1.15
 7 12 4 11.66 0.74
 7 12 5 12.95 0.78
 7 12 6 5.85 0.64
 7 12 7 9.43 0.76
 7 12 8 8.34 0.77
 7 12 9 0.22 0.57
 7 12 10 1.24 0.6
 7 12 11 10.29 0.83
 7 12 12 0.99 0.6
 7 12 13 15.72 0.97
 7 12 14 0.21 0.58
 7 12 15 10.99 0.81
 7 12 16 1.44 0.55
 7 13 0 10.38 0.72
 7 13 1 2.31 0.54
 7 13 2 22.63 0.98
 7 13 3 17.97 0.9
 7 13 4 1.99 0.55
 7 13 5 2.41 0.59
 7 13 6 26.65 1.16
 7 13 7 46.46 1.55
 7 13 8 2.71 0.65
 7 13 9 2.18 0.62
 7 13 10 8.17 0.79
 7 13 11 1.59 0.62
 7 13 12 6.63 0.78
 7 13 13 2.23 0.62
 7 13 14 1.67 0.6
 7 13 15 0.34 0.54
 7 14 0 9.73 0.76
 7 14 1 42.25 1.43
 7 14 2 4.87 0.66
 7 14 3 34.67 1.31
 7 14 4 9.73 0.8
 7 14 5 7.55 0.76
 7 14 6 5.34 0.7
 7 14 7 5.88 0.72
 7 14 8 3.19 0.67
 7 14 9 1.83 0.64
 7 14 10 2.79 0.66
 7 14 11 20.89 1.09
 7 14 12 0.95 0.61
 7 14 13 12.79 0.86
 7 14 14 0.3 0.54
 7 15 0 10.63 0.84
 7 15 1 29.14 1.22
 7 15 2 6.95 0.74
 7 15 3 3.05 0.65
 7 15 4 2.12 0.64
 7 15 5 3.25 0.66
 7 15 6 20.64 1.05
 7 15 7 10.11 0.82
 7 15 8 15.39 0.94
 7 15 9 30.67 1.25
 7 15 10 5.92 0.76
 7 15 11 3.41 0.66
 7 15 12 2.7 0.62
 7 15 13 1.42 0.56
 7 16 0 9.2 0.82
 7 16 1 28.41 1.22
 7 16 2 12.9 0.89
 7 16 3 2.81 0.66
 7 16 4 36.96 1.39
 7 16 5 13.38 0.91
 7 16 6 40.6 1.45
 7 16 7 1.24 0.61
 7 16 8 6.79 0.77
 7 16 9 1.75 0.62
 7 16 10 3.21 0.65
 7 16 11 3.85 0.64
 7 16 12 5.84 0.66
 7 17 0 59.24 1.8
 7 17 1 13.95 0.92
 7 17 2 9.85 0.82
 7 17 3 3.95 0.68
 7 17 4 1.95 0.62
 7 17 5 8.66 0.82
 7 17 6 0.19 0.6
 7 17 7 24.63 1.15
 7 17 8 14.92 0.92
 7 17 9 6.81 0.72
 7 17 10 4.88 0.66
 7 17 11 0.92 0.56
 7 18 0 0.64 0.62
 7 18 1 6.59 0.76
 7 18 2 10.52 0.85
 7 18 3 7.8 0.78
 7 18 4 11.24 0.85
 7 18 5 20.85 1.05
 7 18 6 0.56 0.59
 7 18 7 2.45 0.6
 7 18 8 1.44 0.57
 7 18 9 1.75 0.56
 7 19 0 21.83 1.05
 7 19 1 0.89 0.57
 7 19 2 0.62 0.57
 7 19 3 0.86 0.56
 7 19 4 1.15 0.56
 7 19 5 4.08 0.64
 7 19 6 1.32 0.55
 7 19 7 8.53 0.73
 7 20 1 1.48 0.56
 7 20 2 0.77 0.53
 8 0 0 36.5 0.92
 8 0 1 179.82 3.35
 8 0 2 104.13 2.08
 8 0 3 4.15 0.35
 8 0 4 37.6 0.97
 8 0 5 151.44 2.96
 8 0 6 6.32 0.47
 8 0 7 0.06 0.35
 8 0 8 89.3 2.01
 8 0 9 11.32 0.64
 8 0 10 4.34 0.52
 8 0 11 23.96 0.96
 8 0 12 8.21 0.67
 8 0 13 42.33 1.37
 8 0 14 14.28 0.9
 8 0 15 1.99 0.62
 8 0 16 1.6 0.6
 8 0 17 1.75 0.61
 8 0 18 23.19 1.1
 8 0 19 0.58 0.56
 8 1 0 85.76 1.75
 8 1 1 20.2 0.64
 8 1 2 24 0.72
 8 1 3 35.71 0.93
 8 1 4 122.23 2.43
 8 1 5 75.5 1.68
 8 1 6 13.9 0.62
 8 1 7 80.11 1.82
 8 1 8 10.57 0.6
 8 1 9 2.4 0.45
 8 1 10 6.56 0.57
 8 1 11 8.47 0.64
 8 1 12 5.91 0.61
 8 1 13 51.47 1.54
 8 1 14 6.83 0.72
 8 1 15 2.77 0.64
 8 1 16 1.16 0.6
 8 1 17 5.06 0.69
 8 1 18 8.84 0.79
 8 1 19 8.81 0.76
 8 2 0 45.66 1.09
 8 2 1 20.88 0.66
 8 2 2 24.13 0.72
 8 2 3 84.12 1.77
 8 2 4 39.53 1.01
 8 2 5 169.01 3.27
 8 2 6 50.99 1.29
 8 2 7 15.82 0.68
 8 2 8 62.23 1.55
 8 2 9 19.62 0.82
 8 2 10 32.95 1.09
 8 2 11 9.9 0.68
 8 2 12 14.21 0.8
 8 2 13 1.97 0.58
 8 2 14 20.97 1.05
 8 2 15 14.37 0.91
 8 2 16 3.25 0.66
 8 2 17 0.49 0.59
 8 2 18 5.77 0.72
 8 2 19 13.78 0.85
 8 3 0 381.54 6.65
 8 3 1 59.31 1.33
 8 3 2 50.15 1.19
 8 3 3 224.06 4.14
 8 3 4 33.4 0.95
 8 3 5 62.72 1.48
 8 3 6 31.36 0.95
 8 3 7 10.9 0.59
 8 3 8 8.6 0.58
 8 3 9 41.14 1.22
 8 3 10 86.37 2.06
 8 3 11 14.51 0.79
 8 3 12 55.02 1.58
 8 3 13 28.26 1.16
 8 3 14 32.11 1.27
 8 3 15 29.86 1.24
 8 3 16 3.15 0.66
 8 3 17 3.85 0.7
 8 3 18 1.64 0.61
 8 3 19 7.45 0.71
 8 4 0 88.97 1.85
 8 4 1 29.5 0.84
 8 4 2 5.11 0.4
 8 4 3 24.98 0.8
 8 4 4 6.1 0.45
 8 4 5 165.2 3.23
 8 4 6 96.53 2.1
 8 4 7 14.53 0.68
 8 4 8 52.91 1.42
 8 4 9 23.05 0.91
 8 4 10 80 1.96
 8 4 11 3.29 0.54
 8 4 12 8.99 0.7
 8 4 13 24.85 1.09
 8 4 14 22.63 1.09
 8 4 15 12.56 0.89
 8 4 16 9.96 0.82
 8 4 17 20.48 1.06
 8 4 18 7.07 0.72
 8 4 19 0.3 0.54
 8 5 0 0.02 0.32
 8 5 1 4.02 0.4
 8 5 2 20.25 0.72
 8 5 3 20.05 0.72
 8 5 4 46.98 1.22
 8 5 5 39.82 1.11
 8 5 6 78.78 1.82
 8 5 7 34.59 1.07
 8 5 8 17.98 0.79
 8 5 9 62.76 1.65
 8 5 10 50.23 1.46
 8 5 11 106.68 2.48
 8 5 12 3.7 0.59
 8 5 13 20.35 1.03
 8 5 14 0.08 0.58
 8 5 15 46.66 1.57
 8 5 16 6.46 0.74
 8 5 17 5.03 0.73
 8 5 18 2.12 0.6
 8 5 19 20.72 0.95
 8 6 0 161.15 3.14
 8 6 1 185.15 3.54
 8 6 2 61.04 1.46
 8 6 3 31.92 0.96
 8 6 4 36.3 1.06
 8 6 5 60.17 1.5
 8 6 6 86.44 1.97
 8 6 7 32.59 1.06
 8 6 8 41.65 1.25
 8 6 9 69.7 1.79
 8 6 10 75.8 1.92
 8 6 11 6.32 0.64
 8 6 12 19.84 0.98
 8 6 13 6.44 0.73
 8 6 14 13.38 0.9
 8 6 15 1.83 0.62
 8 6 16 39.74 1.47
 8 6 17 2.9 0.65
 8 6 18 6.2 0.7
 8 6 19 2.52 0.59
 8 7 0 172.22 3.37
 8 7 1 22.84 0.81
 8 7 2 64.97 1.56
 8 7 3 48.8 1.29
 8 7 4 162.81 3.25
 8 7 5 148.39 3.03
 8 7 6 2.87 0.48
 8 7 7 20.41 0.86
 8 7 8 6.28 0.59
 8 7 9 13.13 0.76
 8 7 10 49.37 1.48
 8 7 11 6.58 0.66
 8 7 12 31.9 1.26
 8 7 13 3.07 0.64
 8 7 14 4.83 0.7
 8 7 15 5.66 0.72
 8 7 16 0.66 0.61
 8 7 17 2.51 0.64
 8 7 18 5.39 0.66
 8 8 0 89.81 2.02
 8 8 1 17.73 0.76
 8 8 2 184.65 3.63
 8 8 3 110.55 2.39
 8 8 4 12.84 0.68
 8 8 5 36.36 1.14
 8 8 6 3.74 0.51
 8 8 7 51.94 1.46
 8 8 8 45.33 1.37
 8 8 9 33.27 1.17
 8 8 10 56.08 1.62
 8 8 11 4.2 0.65
 8 8 12 6.46 0.73
 8 8 13 3.68 0.68
 8 8 14 10.44 0.83
 8 8 15 4.61 0.68
 8 8 16 6.71 0.76
 8 8 17 3.09 0.62
 8 8 18 1.8 0.56
 8 9 0 226.59 4.37
 8 9 1 20.08 0.83
 8 9 2 125.89 2.68
 8 9 3 72.11 1.77
 8 9 4 31.73 1.07
 8 9 5 86.79 2.06
 8 9 6 5.62 0.58
 8 9 7 20.15 0.9
 8 9 8 48.99 1.46
 8 9 9 14.11 0.83
 8 9 10 79.81 2.11
 8 9 11 3.42 0.66
 8 9 12 17.29 0.97
 8 9 13 4.81 0.71
 8 9 14 3.06 0.67
 8 9 15 12.44 0.9
 8 9 16 0.67 0.58
 8 9 17 4.27 0.64
 8 10 0 6.64 0.58
 8 10 1 50.68 1.42
 8 10 2 1.08 0.47
 8 10 3 112.74 2.51
 8 10 4 67.81 1.75
 8 10 5 101.31 2.35
 8 10 6 23.73 0.98
 8 10 7 34.9 1.21
 8 10 8 0.28 0.5
 8 10 9 9.78 0.78
 8 10 10 0.96 0.6
 8 10 11 11.18 0.84
 8 10 12 6.26 0.74
 8 10 13 0.35 0.58
 8 10 14 4.64 0.71
 8 10 15 3.71 0.66
 8 10 16 2.04 0.6
 8 10 17 1.21 0.55
 8 11 0 57.41 1.58
 8 11 1 20.41 0.89
 8 11 2 47.69 1.41
 8 11 3 45.45 1.37
 8 11 4 5.55 0.6
 8 11 5 2.12 0.54
 8 11 6 7.09 0.66
 8 11 7 42.84 1.4
 8 11 8 38.08 1.36
 8 11 9 18.17 0.99
 8 11 10 5.46 0.71
 8 11 11 21.83 1.07
 8 11 12 9.34 0.81
 8 11 13 0.45 0.6
 8 11 14 2.66 0.64
 8 11 15 0.52 0.58
 8 11 16 3.38 0.61
 8 12 0 0.1 0.47
 8 12 1 14.86 0.81
 8 12 2 17.76 0.87
 8 12 3 7.81 0.67
 8 12 4 28.24 1.1
 8 12 5 49.07 1.5
 8 12 6 12.65 0.84
 8 12 7 9.67 0.81
 8 12 8 9.72 0.82
 8 12 9 22.8 1.1
 8 12 10 1.85 0.64
 8 12 11 26.37 1.17
 8 12 12 6.92 0.76
 8 12 13 17.66 1
 8 12 14 2.76 0.65
 8 12 15 1.58 0.59
 8 13 0 0.81 0.52
 8 13 1 4.07 0.6
 8 13 2 1.31 0.56
 8 13 3 17.34 0.93
 8 13 4 30.28 1.23
 8 13 5 1.58 0.6
 8 13 6 15.33 0.93
 8 13 7 0.71 0.59
 8 13 8 4.08 0.69
 8 13 9 0.66 0.6
 8 13 10 2.72 0.65
 8 13 11 13.15 0.91
 8 13 12 11.32 0.86
 8 13 13 1.69 0.62
 8 13 14 15.39 0.89
 8 13 15 2.37 0.6
 8 14 0 0.24 0.56
 8 14 1 11.69 0.84
 8 14 2 7.94 0.77
 8 14 3 8.91 0.78
 8 14 4 11.81 0.87
 8 14 5 7.66 0.76
 8 14 6 14.5 0.92
 8 14 7 2.72 0.65
 8 14 8 1.09 0.61
 8 14 9 4.88 0.7
 8 14 10 13.91 0.95
 8 14 11 6.46 0.76
 8 14 12 0.92 0.59
 8 14 13 3.81 0.64
 8 14 14 0.45 0.54
 8 15 0 15.54 0.93
 8 15 1 0.57 0.58
 8 15 2 1.29 0.62
 8 15 3 21.38 1.07
 8 15 4 3 0.66
 8 15 5 1.36 0.62
 8 15 6 1.88 0.64
 8 15 7 20.64 1.05
 8 15 8 0.45 0.57
 8 15 9 1.48 0.62
 8 15 10 17.98 0.99
 8 15 11 4.11 0.66
 8 15 12 2.43 0.6
 8 15 13 0.42 0.56
 8 16 0 0.39 0.6
 8 16 1 4.64 0.7
 8 16 2 2.31 0.64
 8 16 3 5.02 0.71
 8 16 4 3.64 0.68
 8 16 5 8.85 0.8
 8 16 6 1.71 0.66
 8 16 7 1.66 0.64
 8 16 8 3.56 0.66
 8 16 9 1.88 0.62
 8 16 10 1.42 0.58
 8 16 11 0.38 0.52
 8 17 0 8.79 0.82
 8 17 1 2.74 0.67
 8 17 2 0.04 0.6
 8 17 3 2.65 0.68
 8 17 4 4.36 0.71
 8 17 5 4.29 0.7
 8 17 6 1.55 0.62
 8 17 7 4.48 0.69
 8 17 8 0.12 0.56
 8 17 9 0.96 0.56
 8 17 10 3.82 0.62
 8 18 0 0.47 0.59
 8 18 2 11.35 0.85
 8 18 3 2.79 0.66
 8 18 4 3.78 0.66
 8 18 5 1.94 0.6
 8 18 6 3.46 0.62
 8 18 7 0.61 0.55
 8 18 8 5.17 0.66
 8 19 0 2.56 0.61
 8 19 1 1.64 0.6
 8 19 2 2.47 0.6
 8 19 3 4.52 0.65
 8 19 4 0.18 0.54
 8 19 5 0.42 0.54
 9 0 1 9.26 0.48
 9 0 2 11.83 0.55
 9 0 3 183.94 3.52
 9 0 4 43.05 1.15
 9 0 5 25.06 0.84
 9 0 6 65.73 1.58
 9 0 7 1.59 0.41
 9 0 8 25.54 0.93
 9 0 9 11.62 0.68
 9 0 10 9.78 0.67
 9 0 11 14.12 0.78
 9 0 12 15.68 0.84
 9 0 13 0.8 0.58
 9 0 14 0.82 0.6
 9 0 15 0.31 0.57
 9 0 16 17.57 0.98
 9 0 17 0.34 0.6
 9 0 18 1.4 0.6
 9 0 19 8.46 0.72
 9 1 0 105.74 2.15
 9 1 1 6.75 0.45
 9 1 2 9.69 0.52
 9 1 3 68.92 1.57
 9 1 4 3.74 0.41
 9 1 5 3.25 0.42
 9 1 6 13.18 0.64
 9 1 7 1.58 0.42
 9 1 8 2.24 0.46
 9 1 9 33.74 1.11
 9 1 10 16.02 0.8
 9 1 11 27.57 1.06
 9 1 12 49.09 1.49
 9 1 13 2.51 0.6
 9 1 14 28 1.19
 9 1 15 8.52 0.8
 9 1 16 2.76 0.64
 9 1 17 11.06 0.87
 9 1 18 10.55 0.82
 9 1 19 0.22 0.54
 9 2 0 106.82 2.2
 9 2 1 30.86 0.91
 9 2 2 50.49 1.25
 9 2 3 5.45 0.45
 9 2 4 27.09 0.87
 9 2 5 19.9 0.76
 9 2 6 31.14 0.98
 9 2 7 12.09 0.65
 9 2 8 17.81 0.79
 9 2 9 64.31 1.67
 9 2 10 28.48 1.05
 9 2 11 17.46 0.86
 9 2 12 20.06 0.94
 9 2 13 1.29 0.58
 9 2 14 2.36 0.64
 9 2 15 3.13 0.67
 9 2 16 28.11 1.2
 9 2 17 11.77 0.88
 9 2 18 14.9 0.89
 9 2 19 0.42 0.54
 9 3 0 42.56 1.11
 9 3 1 8.18 0.5
 9 3 2 30.69 0.91
 9 3 3 2.37 0.39
 9 3 4 126.23 2.59
 9 3 5 32.17 0.99
 9 3 6 54.97 1.42
 9 3 7 63.07 1.59
 9 3 8 21.69 0.87
 9 3 9 58.68 1.58
 9 3 10 17.84 0.85
 9 3 11 57.52 1.62
 9 3 12 3.78 0.62
 9 3 13 3.19 0.64
 9 3 14 2.59 0.64
 9 3 15 12.26 0.89
 9 3 16 5.13 0.71
 9 3 17 3.76 0.68
 9 3 18 5.47 0.68
 9 3 19 6.79 0.7
 9 4 0 91.94 1.98
 9 4 1 99.54 2.11
 9 4 2 8.74 0.53
 9 4 3 7.92 0.52
 9 4 4 26.2 0.88
 9 4 5 47.43 1.27
 9 4 6 64.72 1.6
 9 4 7 1.22 0.45
 9 4 8 19.04 0.83
 9 4 9 20 0.88
 9 4 10 4.17 0.57
 9 4 11 40.33 1.32
 9 4 12 13.42 0.86
 9 4 13 48.03 1.58
 9 4 14 8.33 0.79
 9 4 15 38.41 1.41
 9 4 16 24.03 1.15
 9 4 17 3.11 0.65
 9 4 18 2.04 0.6
 9 4 19 2.28 0.59
 9 5 0 7.24 0.51
 9 5 1 49.42 1.27
 9 5 2 71.78 1.67
 9 5 3 5.11 0.47
 9 5 4 2.99 0.45
 9 5 5 120.89 2.56
 9 5 6 88.91 2.04
 9 5 7 20.59 0.85
 9 5 8 32.23 1.09
 9 5 9 0.43 0.47
 9 5 10 84.41 2.09
 9 5 11 46.59 1.45
 9 5 12 41.94 1.45
 9 5 13 1.28 0.61
 9 5 14 18.35 1.01
 9 5 15 3.17 0.67
 9 5 16 8.01 0.8
 9 5 17 9.24 0.8
 9 5 18 16.06 0.89
 9 6 0 86.66 1.94
 9 6 1 49.14 1.3
 9 6 2 184.29 3.6
 9 6 3 17.98 0.76
 9 6 4 20.15 0.81
 9 6 5 134.34 2.82
 9 6 6 85.56 2.01
 9 6 7 4.55 0.54
 9 6 8 87.75 2.1
 9 6 9 0.94 0.5
 9 6 10 10.24 0.73
 9 6 11 52.21 1.61
 9 6 12 9.39 0.8
 9 6 13 19.9 1.04
 9 6 14 4.73 0.7
 9 6 15 11.53 0.86
 9 6 16 5.68 0.73
 9 6 17 7.16 0.74
 9 6 18 5.75 0.66
 9 7 0 123.12 2.59
 9 7 1 92.52 2.08
 9 7 2 40.47 1.19
 9 7 3 143.37 2.96
 9 7 4 95.75 2.17
 9 7 5 130.38 2.78
 9 7 6 39.51 1.23
 9 7 7 36.42 1.19
 9 7 8 18.05 0.87
 9 7 9 21.99 0.96
 9 7 10 8.25 0.7
 9 7 11 22.31 1.07
 9 7 12 14.03 0.91
 9 7 13 5.52 0.73
 9 7 14 1.46 0.6
 9 7 15 6.63 0.78
 9 7 16 10.04 0.83
 9 7 17 0.94 0.58
 9 7 18 0.39 0.56
 9 8 0 1.29 0.45
 9 8 1 230.27 4.44
 9 8 2 38.71 1.18
 9 8 3 10.92 0.67
 9 8 4 92.91 2.15
 9 8 5 79.99 1.94
 9 8 6 24.85 0.98
 9 8 7 1.72 0.52
 9 8 8 57.22 1.62
 9 8 9 71.02 1.89
 9 8 10 1.14 0.56
 9 8 11 21.07 1.05
 9 8 12 3.62 0.66
 9 8 13 3.51 0.67
 9 8 14 2.8 0.65
 9 8 15 4.97 0.7
 9 8 16 5.98 0.72
 9 8 17 2.72 0.59
 9 9 0 44.39 1.3
 9 9 1 34.53 1.13
 9 9 2 39.06 1.22
 9 9 3 184.9 3.74
 9 9 4 55.6 1.54
 9 9 5 29.12 1.07
 9 9 6 6.17 0.62
 9 9 7 45.04 1.4
 9 9 8 17.53 0.9
 9 9 9 16.75 0.93
 9 9 10 22.58 1.09
 9 9 11 19.14 1.01
 9 9 12 10.45 0.84
 9 9 13 18.19 0.99
 9 9 14 1.62 0.64
 9 9 15 9.78 0.82
 9 9 16 2.04 0.59
 9 9 17 1.75 0.58
 9 10 0 0.7 0.46
 9 10 1 8.23 0.64
 9 10 2 166.9 3.46
 9 10 3 29.28 1.09
 9 10 4 44.49 1.37
 9 10 5 19.2 0.91
 9 10 6 74.06 1.93
 9 10 7 4.47 0.62
 9 10 8 41.34 1.42
 9 10 9 3.43 0.66
 9 10 10 10.61 0.84
 9 10 11 4.45 0.69
 9 10 12 1.14 0.6
 9 10 13 1.46 0.61
 9 10 14 1.48 0.62
 9 10 15 1.34 0.6
 9 10 16 3.68 0.61
 9 11 0 41.62 1.32
 9 11 1 27.28 1.06
 9 11 2 25.11 1.03
 9 11 3 26.77 1.06
 9 11 4 39.7 1.32
 9 11 5 31.48 1.17
 9 11 6 0.14 0.55
 9 11 7 46.19 1.53
 9 11 8 15.29 0.93
 9 11 9 0.51 0.59
 9 11 10 13.44 0.91
 9 11 11 5.19 0.72
 9 11 12 8.71 0.8
 9 11 13 19.9 1.05
 9 11 14 0.61 0.59
 9 11 15 4.82 0.66
 9 11 16 0.84 0.55
 9 12 0 2.82 0.56
 9 12 1 40.15 1.33
 9 12 2 29.4 1.13
 9 12 3 4.98 0.66
 9 12 4 19.07 0.97
 9 12 5 9.38 0.79
 9 12 6 5.81 0.71
 9 12 7 1.79 0.6
 9 12 8 29.38 1.23
 9 12 9 8.47 0.81
 9 12 10 24.44 1.14
 9 12 11 4.94 0.72
 9 12 12 9.99 0.85
 9 12 13 15.64 0.94
 9 12 14 0.43 0.56
 9 12 15 1.8 0.58
 9 13 0 9.78 0.79
 9 13 1 10.33 0.81
 9 13 2 11.59 0.84
 9 13 3 18.48 0.99
 9 13 4 1 0.59
 9 13 5 13.07 0.89
 9 13 6 1.9 0.62
 9 13 7 5.28 0.72
 9 13 8 20.74 1.06
 9 13 9 3.27 0.67
 9 13 10 15.35 0.93
 9 13 11 5.78 0.74
 9 13 13 8.23 0.76
 9 13 14 0.97 0.54
 9 14 1 4.2 0.68
 9 14 2 0.02 0.58
 9 14 3 1.08 0.59
 9 14 4 5.12 0.71
 9 14 5 13.43 0.9
 9 14 6 1.77 0.64
 9 14 7 6.44 0.74
 9 14 8 31.92 1.27
 9 14 9 2.94 0.67
 9 14 10 8.9 0.81
 9 14 11 1.16 0.58
 9 14 12 0.78 0.57
 9 14 13 2.46 0.58
 9 15 0 20.22 1.05
 9 15 1 2.26 0.62
 9 15 2 0.5 0.6
 9 15 3 7.35 0.77
 9 15 4 0.86 0.6
 9 15 5 10.48 0.84
 9 15 6 2.18 0.62
 9 15 7 1.25 0.62
 9 15 8 0.19 0.6
 9 15 9 0.45 0.6
 9 15 10 2.15 0.61
 9 15 11 8.03 0.73
 9 15 12 7.28 0.71
 9 16 0 2.88 0.66
 9 16 1 3.17 0.66
 9 16 2 0.29 0.57
 9 16 3 4.01 0.68
 9 16 4 2.46 0.66
 9 16 5 3.08 0.68
 9 16 6 6.01 0.76
 9 16 7 3.89 0.68
 9 16 8 0.52 0.57
 9 16 9 0.66 0.56
 9 16 10 3.92 0.62
 9 17 0 1.23 0.62
 9 17 1 0.47 0.6
 9 17 2 9.73 0.83
 9 17 3 3.44 0.66
 9 17 4 2.38 0.65
 9 17 5 2.49 0.64
 9 17 7 1.99 0.61
 9 17 8 2.29 0.58
 9 17 9 2.4 0.6
 9 18 0 2.57 0.62
 9 18 1 3.38 0.64
 9 18 2 2.55 0.62
 9 18 3 1.11 0.58
 9 18 4 2.7 0.61
 9 18 5 0.66 0.57
 9 18 6 3.25 0.6
 9 18 7 0.08 0.56
 9 19 0 0.02 0.53
 9 19 1 0.31 0.54
 9 19 2 1.8 0.56
 10 0 0 303.6 5.56
 10 0 1 260.2 4.83
 10 0 2 119.5 2.47
 10 0 3 111.83 2.35
 10 0 4 99.52 2.17
 10 0 5 128.52 2.68
 10 0 6 11.44 0.66
 10 0 7 141.44 2.96
 10 0 8 8.78 0.64
 10 0 9 21.59 0.91
 10 0 10 5.05 0.6
 10 0 11 27.71 1.09
 10 0 12 31.79 1.25
 10 0 13 17.95 0.99
 10 0 14 25 1.16
 10 0 15 0.78 0.6
 10 0 16 18 1.03
 10 0 18 3.69 0.64
 10 1 0 329.96 6
 10 1 1 62.05 1.49
 10 1 2 107.95 2.29
 10 1 3 31.84 0.98
 10 1 4 3.37 0.45
 10 1 5 129.66 2.7
 10 1 6 32.9 1.06
 10 1 7 213.89 4.2
 10 1 8 0.49 0.45
 10 1 9 67.89 1.77
 10 1 10 61.79 1.69
 10 1 11 54.45 1.59
 10 1 12 48.56 1.58
 10 1 13 7.1 0.76
 10 1 14 59.95 1.82
 10 1 15 14.5 0.93
 10 1 16 5.65 0.74
 10 1 17 5.37 0.71
 10 1 18 9.19 0.76
 10 2 0 59.57 1.46
 10 2 1 7.3 0.52
 10 2 2 67.54 1.6
 10 2 3 2.58 0.43
 10 2 4 141.46 2.89
 10 2 5 7.96 0.56
 10 2 6 193.81 3.83
 10 2 7 48.35 1.36
 10 2 8 77.81 1.92
 10 2 9 3.92 0.56
 10 2 10 56.56 1.6
 10 2 11 2.41 0.54
 10 2 12 26.37 1.15
 10 2 13 43.71 1.5
 10 2 14 58.4 1.79
 10 2 15 11.4 0.86
 10 2 16 17.39 1
 10 2 17 7.7 0.77
 10 2 18 4.25 0.64
 10 3 0 159.07 3.15
 10 3 1 13.82 0.66
 10 3 2 24.97 0.86
 10 3 3 17.51 0.74
 10 3 4 12.29 0.64
 10 3 5 29.09 0.97
 10 3 6 3.39 0.49
 10 3 7 38.34 1.19
 10 3 8 75.89 1.89
 10 3 9 88 2.13
 10 3 10 11.24 0.74
 10 3 11 11.73 0.81
 10 3 12 10.54 0.82
 10 3 13 5.38 0.72
 10 3 14 15.77 0.97
 10 3 15 4.59 0.69
 10 3 16 4.53 0.71
 10 3 17 15.02 0.91
 10 3 18 8.66 0.73
 10 4 0 69.54 1.65
 10 4 1 26.79 0.91
 10 4 2 115.1 2.44
 10 4 3 43.32 1.21
 10 4 4 24.61 0.89
 10 4 5 3.04 0.48
 10 4 6 9.32 0.62
 10 4 7 55.38 1.51
 10 4 8 14.35 0.78
 10 4 9 19.08 0.89
 10 4 10 32.51 1.18
 10 4 11 6.81 0.7
 10 4 12 7.53 0.76
 10 4 13 67.37 1.95
 10 4 14 3.27 0.68
 10 4 15 8.29 0.78
 10 4 16 6.38 0.76
 10 4 17 6.98 0.73
 10 4 18 1.01 0.55
 10 5 0 16.98 0.74
 10 5 1 14.47 0.7
 10 5 2 6.49 0.54
 10 5 3 128.93 2.7
 10 5 4 27.49 0.97
 10 5 5 42.23 1.25
 10 5 6 22.96 0.92
 10 5 7 84.62 2.04
 10 5 8 1.27 0.49
 10 5 9 5.35 0.62
 10 5 10 21.5 0.97
 10 5 11 4.63 0.68
 10 5 12 13.21 0.89
 10 5 13 27.75 1.21
 10 5 14 5.97 0.72
 10 5 15 2.33 0.66
 10 5 16 2.26 0.62
 10 5 17 0.31 0.57
 10 5 18 1.61 0.58
 10 6 0 35.27 1.09
 10 6 1 30.69 1.01
 10 6 2 3.77 0.49
 10 6 3 7.15 0.58
 10 6 4 1.51 0.47
 10 6 5 1.71 0.48
 10 6 6 9.24 0.66
 10 6 7 11.21 0.72
 10 6 8 59.54 1.65
 10 6 9 11.79 0.77
 10 6 10 7.37 0.71
 10 6 11 2.1 0.61
 10 6 12 5.88 0.72
 10 6 13 1.44 0.61
 10 6 14 1.6 0.62
 10 6 15 3.46 0.69
 10 6 16 8.82 0.79
 10 6 17 0.71 0.56
 10 7 0 19.9 0.84
 10 7 1 36.31 1.15
 10 7 2 0.72 0.44
 10 7 3 161.84 3.33
 10 7 4 1.77 0.49
 10 7 5 2.03 0.5
 10 7 6 1.89 0.51
 10 7 7 4.59 0.59
 10 7 8 26.65 1.07
 10 7 9 1.98 0.59
 10 7 10 9.32 0.8
 10 7 11 4.52 0.69
 10 7 12 4.33 0.68
 10 7 13 20.23 1.05
 10 7 14 2.72 0.64
 10 7 15 17.48 0.99
 10 7 16 0.69 0.59
 10 7 17 4.61 0.64
 10 8 0 19.77 0.86
 10 8 1 21.99 0.91
 10 8 2 22.41 0.91
 10 8 3 8.08 0.64
 10 8 4 5.33 0.59
 10 8 5 107 2.45
 10 8 6 1.17 0.52
 10 8 7 3.52 0.58
 10 8 8 25.32 1.05
 10 8 9 32.12 1.27
 10 8 10 2.59 0.64
 10 8 11 10.64 0.84
 10 8 12 0.46 0.58
 10 8 13 1.58 0.61
 10 8 14 5 0.72
 10 8 15 4.27 0.69
 10 8 16 1.19 0.58
 10 8 17 1.67 0.57
 10 9 0 43.51 1.33
 10 9 1 5.27 0.58
 10 9 2 6.77 0.62
 10 9 3 7.37 0.64
 10 9 4 20.62 0.92
 10 9 5 1.58 0.54
 10 9 6 24.93 1.03
 10 9 7 16.43 0.91
 10 9 8 10.74 0.82
 10 9 9 10.38 0.82
 10 9 10 6.09 0.74
 10 9 11 5.46 0.72
 10 9 12 1.09 0.62
 10 9 13 1.24 0.64
 10 9 15 9.65 0.78
 10 9 16 2.41 0.58
 10 10 0 8.87 0.68
 10 10 1 34.17 1.19
 10 10 2 83.97 2.08
 10 10 3 7.1 0.66
 10 10 4 21.91 0.97
 10 10 5 34.97 1.24
 10 10 6 5.49 0.68
 10 10 7 1.97 0.61
 10 10 8 12.57 0.88
 10 10 9 0.49 0.58
 10 10 10 1.16 0.61
 10 10 11 2.02 0.64
 10 10 12 4.51 0.69
 10 10 13 7 0.77
 10 10 14 0.07 0.58
 10 10 15 1.97 0.6
 10 11 0 12.88 0.8
 10 11 1 5.66 0.64
 10 11 2 13.39 0.81
 10 11 3 5.75 0.66
 10 11 4 11.38 0.8
 10 11 5 17.33 0.96
 10 11 6 10.68 0.83
 10 11 7 3.9 0.68
 10 11 8 8.66 0.79
 10 11 9 4.51 0.7
 10 11 10 31.48 1.27
 10 11 11 5.8 0.73
 10 11 12 7.88 0.8
 10 11 13 3.47 0.67
 10 11 14 1.74 0.59
 10 11 15 3.44 0.6
 10 12 0 11.82 0.85
 10 12 1 2.24 0.62
 10 12 2 3.69 0.66
 10 12 3 9.92 0.81
 10 12 4 2.81 0.64
 10 12 5 5.54 0.7
 10 12 6 5.4 0.73
 10 12 7 13.94 0.91
 10 12 8 9.67 0.84
 10 12 9 4.01 0.69
 10 12 10 8.19 0.8
 10 12 11 1.19 0.64
 10 12 12 1.87 0.64
 10 12 13 0.9 0.59
 10 12 14 1.18 0.56
 10 13 0 59.84 1.81
 10 13 1 0.89 0.6
 10 13 2 3.92 0.68
 10 13 3 13.25 0.9
 10 13 4 3.5 0.68
 10 13 5 12.72 0.89
 10 13 6 4.01 0.7
 10 13 7 5.16 0.72
 10 13 8 0.41 0.59
 10 13 9 14.47 0.95
 10 13 10 8.01 0.82
 10 13 11 4.52 0.69
 10 13 12 5.53 0.7
 10 13 13 1.92 0.57
 10 14 0 0.54 0.6
 10 14 1 5.44 0.72
 10 14 2 6.68 0.76
 10 14 3 5.05 0.7
 10 14 4 5.76 0.73
 10 14 5 0.8 0.61
 10 14 6 24.72 1.15
 10 14 7 2.15 0.64
 10 14 8 6.83 0.78
 10 14 9 1 0.62
 10 14 10 22.29 1.07
 10 14 11 1.52 0.58
 10 14 12 0.23 0.54
 10 15 0 10.34 0.83
 10 15 1 1.44 0.61
 10 15 2 2.79 0.67
 10 15 3 3.51 0.67
 10 15 4 2.63 0.65
 10 15 5 2.12 0.68
 10 15 6 2.99 0.7
 10 15 7 25.75 1.17
 10 15 8 11.49 0.86
 10 15 9 3.19 0.65
 10 15 10 2.55 0.62
 10 15 11 2.24 0.58
 10 16 0 5.18 0.73
 10 16 1 16.51 0.99
 10 16 2 2.91 0.68
 10 16 3 24.08 1.15
 10 16 4 5.55 0.73
 10 16 5 7.47 0.78
 10 16 6 2.96 0.66
 10 16 7 0.69 0.58
 10 16 8 2.65 0.62
 10 16 9 0.31 0.54
 10 17 0 38.93 1.41
 10 17 1 7.16 0.77
 10 17 2 2.39 0.64
 10 17 3 2.01 0.62
 10 17 4 3.15 0.64
 10 17 5 3.36 0.62
 10 17 6 4.56 0.66
 10 17 7 12.74 0.82
 10 17 8 7.01 0.71
 10 18 0 0.36 0.56
 10 18 1 4.41 0.64
 10 18 2 3.01 0.62
 10 18 3 1.42 0.58
 10 18 4 8.7 0.74
 10 18 5 1.93 0.6
 11 0 1 87.08 1.98
 11 0 2 4.28 0.49
 11 0 3 100.24 2.22
 11 0 4 0.19 0.42
 11 0 5 17.03 0.79
 11 0 6 1.6 0.47
 11 0 7 3.23 0.53
 11 0 8 27.84 1.05
 11 0 9 7.86 0.67
 11 0 10 45.47 1.43
 11 0 12 0.84 0.59
 11 0 13 12.6 0.9
 11 0 14 0.82 0.6
 11 0 15 9.04 0.84
 11 0 16 0.24 0.6
 11 0 17 0.52 0.56
 11 0 18 6.65 0.72
 11 1 0 36.55 1.1
 11 1 1 19.2 0.79
 11 1 2 15.66 0.72
 11 1 3 37.35 1.14
 11 1 4 14.63 0.72
 11 1 5 78.14 1.88
 11 1 6 10.59 0.67
 11 1 7 35.2 1.17
 11 1 8 19.03 0.89
 11 1 9 8.33 0.68
 11 1 10 13.64 0.82
 11 1 11 9.41 0.8
 11 1 12 22.97 1.1
 11 1 13 16.9 0.97
 11 1 14 8.38 0.79
 11 1 15 15.29 0.97
 11 1 16 31.69 1.28
 11 1 17 0.62 0.58
 11 1 18 0.27 0.55
 11 2 0 64.94 1.6
 11 2 1 2.19 0.45
 11 2 2 134.72 2.8
 11 2 3 18.45 0.8
 11 2 4 180.12 3.6
 11 2 5 35.54 1.14
 11 2 6 34.25 1.14
 11 2 7 8.95 0.66
 11 2 8 50.52 1.48
 11 2 9 23.3 0.99
 11 2 10 3.69 0.58
 11 2 11 24.07 1.1
 11 2 12 34.45 1.33
 11 2 13 6.58 0.74
 11 2 14 5.28 0.72
 11 2 15 2.41 0.66
 11 2 16 3.31 0.66
 11 2 17 10.6 0.8
 11 2 18 0.31 0.56
 11 3 0 0.86 0.43
 11 3 1 88.21 2.02
 11 3 2 105.36 2.32
 11 3 3 94.39 2.14
 11 3 4 19.75 0.84
 11 3 5 103.46 2.33
 11 3 6 54.13 1.5
 11 3 7 142.86 3.06
 11 3 8 25.52 1.03
 11 3 9 52.62 1.55
 11 3 10 0.97 0.55
 11 3 11 2.97 0.64
 11 3 12 3.37 0.67
 11 3 13 11.43 0.86
 11 3 14 0.97 0.6
 11 3 15 1.54 0.64
 11 3 16 1.19 0.6
 11 3 17 4.12 0.64
 11 4 0 13.07 0.7
 11 4 1 99.86 2.23
 11 4 2 214.51 4.18
 11 4 3 86.23 2.02
 11 4 4 54.93 1.49
 11 4 5 7.8 0.61
 11 4 6 11.72 0.72
 11 4 7 1.3 0.5
 11 4 8 19.44 0.91
 11 4 9 0.95 0.53
 11 4 10 18.56 0.97
 11 4 11 87.47 2.29
 11 4 12 9.09 0.81
 11 4 13 21.39 1.08
 11 4 14 16.15 0.95
 11 4 15 6.46 0.77
 11 4 16 0.66 0.58
 11 4 17 10.67 0.79
 11 5 0 1.79 0.47
 11 5 1 17.06 0.8
 11 5 2 89.2 2.08
 11 5 3 46.15 1.34
 11 5 4 25.31 0.97
 11 5 5 13.36 0.74
 11 5 6 50.05 1.46
 11 5 7 53.57 1.54
 11 5 8 130.22 2.91
 11 5 9 53.71 1.64
 11 5 10 2.11 0.61
 11 5 11 3.94 0.68
 11 5 12 1.42 0.64
 11 5 13 27.64 1.2
 11 5 14 1.05 0.62
 11 5 15 11.23 0.85
 11 5 16 7.57 0.74
 11 5 17 0.81 0.55
 11 6 0 40.45 1.24
 11 6 1 28.97 1.03
 11 6 2 17.06 0.81
 11 6 3 76.52 1.9
 11 6 4 8.92 0.67
 11 6 5 13.14 0.76
 11 6 6 3 0.54
 11 6 7 3.76 0.58
 11 6 8 24.62 1.04
 11 6 9 4.76 0.67
 11 6 10 21.54 1.07
 11 6 11 7.62 0.78
 11 6 12 30.77 1.27
 11 6 13 6.31 0.74
 11 6 14 1.36 0.64
 11 6 15 1.5 0.61
 11 6 16 11.64 0.82
 11 6 17 0.61 0.56
 11 7 0 32.45 1.11
 11 7 1 73.51 1.85
 11 7 2 2.43 0.52
 11 7 3 1.41 0.49
 11 7 4 12.88 0.76
 11 7 5 13.63 0.79
 11 7 6 19.32 0.92
 11 7 7 26.78 1.08
 11 7 8 4.15 0.65
 11 7 9 7.65 0.76
 11 7 10 3.44 0.67
 11 7 11 8.15 0.79
 11 7 12 9.78 0.83
 11 7 13 4.82 0.68
 11 7 14 9.73 0.83
 11 7 15 7.76 0.76
 11 7 16 0.71 0.56
 11 8 0 1.81 0.51
 11 8 1 7.69 0.64
 11 8 2 3.08 0.54
 11 8 3 12.98 0.78
 11 8 4 8.72 0.69
 11 8 5 19.8 0.93
 11 8 6 11.95 0.79
 11 8 7 19.68 0.99
 11 8 8 1.77 0.62
 11 8 9 23.76 1.12
 11 8 10 0.7 0.6
 11 8 11 2.53 0.65
 11 8 12 13.18 0.9
 11 8 13 2.98 0.67
 11 8 14 1.93 0.61
 11 8 15 0.47 0.57
 11 8 16 1.65 0.57
 11 9 0 2.88 0.55
 11 9 1 3.32 0.56
 11 9 2 2.06 0.54
 11 9 3 0.7 0.52
 11 9 4 10.27 0.74
 11 9 5 1.31 0.56
 11 9 6 12.51 0.84
 11 9 7 9.33 0.8
 11 9 8 7.45 0.77
 11 9 9 1.4 0.62
 11 9 10 1.29 0.62
 11 9 11 18.41 1.01
 11 9 12 6.08 0.77
 11 9 13 5.15 0.73
 11 9 14 0.66 0.58
 11 9 15 10.78 0.78
 11 10 0 74.53 1.95
 11 10 1 5.47 0.64
 11 10 2 27.14 1.11
 11 10 3 1.93 0.59
 11 10 4 0.91 0.56
 11 10 5 9.14 0.8
 11 10 6 36.61 1.36
 11 10 7 0.15 0.58
 11 10 8 2.29 0.64
 11 10 9 0.78 0.61
 11 10 10 2.99 0.66
 11 10 11 0.83 0.6
 11 10 12 9.55 0.84
 11 10 13 0.7 0.59
 11 10 14 0.05 0.56
 11 10 15 1.71 0.59
 11 11 0 13.36 0.87
 11 11 1 2.41 0.62
 11 11 2 3 0.65
 11 11 3 3.38 0.66
 11 11 4 2.5 0.64
 11 11 5 0.97 0.62
 11 11 6 22.02 1.09
 11 11 7 7.06 0.78
 11 11 8 10.17 0.84
 11 11 9 17.23 0.98
 11 11 10 10.95 0.86
 11 11 11 13.43 0.93
 11 11 12 9.02 0.8
 11 11 13 3.83 0.64
 11 11 14 2.03 0.57
 11 12 0 21.73 1.07
 11 12 1 0.56 0.6
 11 12 2 11.62 0.86
 11 12 3 19.3 1.04
 11 12 4 11.9 0.88
 11 12 5 24 1.14
 11 12 6 22.92 1.11
 11 12 7 0.43 0.6
 11 12 8 0.76 0.61
 11 12 9 8.73 0.82
 11 12 10 7.75 0.8
 11 12 11 5.78 0.72
 11 12 12 5.37 0.69
 11 12 13 8.14 0.72
 11 13 0 0.47 0.61
 11 13 1 44.63 1.53
 11 13 2 3.17 0.68
 11 13 3 17.62 1
 11 13 4 10.38 0.85
 11 13 5 27.33 1.2
 11 13 6 7.47 0.77
 11 13 7 2.96 0.66
 11 13 8 6.62 0.78
 11 13 9 10.02 0.84
 11 13 10 1.29 0.6
 11 13 11 8.8 0.76
 11 13 12 12.59 0.81
 11 14 0 9.7 0.83
 11 14 1 7.28 0.77
 11 14 2 6.13 0.76
 11 14 3 25.02 1.15
 11 14 4 19.65 1.04
 11 14 5 6.26 0.74
 11 14 6 12.26 0.9
 11 14 7 1.13 0.64
 11 14 8 17.19 0.98
 11 14 9 2.81 0.65
 11 14 10 1.18 0.58
 11 14 11 0.17 0.54
 11 15 0 9.06 0.84
 11 15 1 3.71 0.7
 11 15 2 14.4 0.95
 11 15 3 0.73 0.62
 11 15 4 7.05 0.78
 11 15 5 14.25 0.93
 11 15 6 4.94 0.71
 11 15 7 1.23 0.6
 11 15 8 4.84 0.68
 11 15 9 3.11 0.6
 11 15 10 1.33 0.58
 11 16 0 0.7 0.6
 11 16 1 10.58 0.84
 11 16 2 3.11 0.68
 11 16 3 0.24 0.58
 11 16 4 0.29 0.58
 11 16 5 2.47 0.62
 11 16 6 1.15 0.58
 11 16 7 0.91 0.57
 11 16 8 2.17 0.58
 11 17 0 0.47 0.56
 11 17 1 2.84 0.62
 11 17 2 8.3 0.76
 11 17 3 1.36 0.58
 11 17 4 2.98 0.6
 11 17 5 1.29 0.57
 11 17 6 0.99 0.57
 11 18 0 0.66 0.55
 11 18 1 1.27 0.58
 11 18 2 2.77 0.6
 12 0 0 30.53 1.05
 12 0 1 114.29 2.51
 12 0 2 0.17 0.44
 12 0 3 11.94 0.7
 12 0 4 28.87 1.04
 12 0 5 137.44 2.96
 12 0 6 45.23 1.37
 12 0 7 4.77 0.6
 12 0 8 0.2 0.49
 12 0 9 23.79 1.07
 12 0 10 2.75 0.64
 12 0 11 1.77 0.62
 12 0 12 1.07 0.6
 12 0 13 5.43 0.72
 12 0 14 13.44 0.89
 12 0 15 6.5 0.76
 12 0 16 8.04 0.76
 12 1 0 34.45 1.11
 12 1 1 19.17 0.84
 12 1 2 1.99 0.47
 12 1 3 0.04 0.45
 12 1 4 14.97 0.78
 12 1 5 33.21 1.15
 12 1 6 3.81 0.55
 12 1 7 12.84 0.77
 12 1 8 8.33 0.69
 12 1 9 38.59 1.36
 12 1 10 12.53 0.87
 12 1 11 27.85 1.21
 12 1 12 8.38 0.8
 12 1 13 4.81 0.7
 12 1 14 0.78 0.6
 12 1 15 9.86 0.83
 12 1 16 0.58 0.58
 12 1 17 1.16 0.55
 12 2 0 11.83 0.7
 12 2 1 12.22 0.7
 12 2 2 17.23 0.8
 12 2 3 8.38 0.64
 12 2 4 12.77 0.73
 12 2 5 44.82 1.36
 12 2 6 17.94 0.86
 12 2 7 1.81 0.52
 12 2 8 13.26 0.8
 12 2 9 9.78 0.77
 12 2 10 3.62 0.66
 12 2 11 16.65 0.96
 12 2 12 7.4 0.78
 12 2 13 4.24 0.7
 12 2 14 6.24 0.77
 12 2 15 0.7 0.59
 12 2 17 1.33 0.55
 12 3 0 130.49 2.8
 12 3 1 31.58 1.08
 12 3 2 27.27 1
 12 3 3 9.99 0.68
 12 3 4 8.95 0.66
 12 3 5 1.16 0.49
 12 3 6 32.27 1.15
 12 3 7 21.22 0.95
 12 3 8 3.91 0.6
 12 3 9 3.88 0.64
 12 3 10 5.53 0.72
 12 3 11 23.43 1.12
 12 3 12 6.75 0.76
 12 3 13 0.77 0.6
 12 3 14 3.32 0.68
 12 3 15 6.77 0.76
 12 3 16 1.85 0.6
 12 3 17 12.47 0.82
 12 4 0 13.03 0.74
 12 4 1 2.1 0.52
 12 4 2 26.13 1
 12 4 3 20.66 0.91
 12 4 4 9.35 0.68
 12 4 5 8.62 0.68
 12 4 6 48.66 1.46
 12 4 7 0.71 0.52
 12 4 8 4.2 0.64
 12 4 9 6.07 0.72
 12 4 10 9.27 0.8
 12 4 11 3.13 0.67
 12 4 12 12.9 0.9
 12 4 13 14.51 0.92
 12 4 14 0.96 0.62
 12 4 15 0.35 0.59
 12 4 16 1.73 0.59
 12 5 0 53.35 1.5
 12 5 1 24.55 0.98
 12 5 2 9.48 0.68
 12 5 3 41.87 1.31
 12 5 4 49.94 1.47
 12 5 5 24.33 1.01
 12 5 6 20.04 0.94
 12 5 7 50.6 1.53
 12 5 8 2.41 0.6
 12 5 9 4.1 0.68
 12 5 10 31.89 1.29
 12 5 11 15.03 0.95
 12 5 12 7.68 0.78
 12 5 13 1.79 0.64
 12 5 14 5.62 0.74
 12 5 15 5.34 0.7
 12 5 16 1.2 0.57
 12 6 0 16.64 0.84
 12 6 1 89.97 2.17
 12 6 2 59.8 1.65
 12 6 3 14.89 0.82
 12 6 4 71.49 1.87
 12 6 5 4.04 0.6
 12 6 6 59.56 1.69
 12 6 7 9.93 0.79
 12 6 8 0.84 0.59
 12 6 9 49.74 1.62
 12 6 10 39.9 1.44
 12 6 11 4.86 0.72
 12 6 12 8.89 0.81
 12 6 14 4.32 0.7
 12 6 15 0.5 0.58
 12 6 16 17.86 0.92
 12 7 0 10.23 0.72
 12 7 1 11.02 0.74
 12 7 2 6.88 0.65
 12 7 3 40.52 1.32
 12 7 4 106.94 2.51
 12 7 5 20.77 0.97
 12 7 6 32.2 1.24
 12 7 7 29.06 1.21
 12 7 8 2.95 0.66
 12 7 9 45.06 1.54
 12 7 10 3.7 0.7
 12 7 11 34.72 1.34
 12 7 12 2.04 0.65
 12 7 13 15.66 0.97
 12 7 14 20.31 1.04
 12 7 15 1.13 0.58
 12 8 1 24.16 1.03
 12 8 2 3.05 0.57
 12 8 3 35.59 1.25
 12 8 4 35.28 1.3
 12 8 5 6.57 0.72
 12 8 6 33.55 1.31
 12 8 7 2.48 0.64
 12 8 8 28.08 1.21
 12 8 9 6.33 0.76
 12 8 10 7.62 0.8
 12 8 11 37.37 1.4
 12 8 12 24.67 1.18
 12 8 13 3.13 0.67
 12 8 14 19.18 0.99
 12 8 15 4.86 0.66
 12 9 0 6.87 0.7
 12 9 1 2.55 0.59
 12 9 2 14.89 0.89
 12 9 3 4.81 0.67
 12 9 4 30.13 1.23
 12 9 5 2.22 0.64
 12 9 6 2.85 0.66
 12 9 7 23.17 1.13
 12 9 8 5.9 0.76
 12 9 9 43.14 1.51
 12 9 10 50.97 1.65
 12 9 11 41.02 1.5
 12 9 12 15.84 0.97
 12 9 13 9.44 0.81
 12 9 14 15.89 0.9
 12 10 0 10.19 0.82
 12 10 1 1.16 0.6
 12 10 2 29.91 1.23
 12 10 3 12.07 0.86
 12 10 4 58.83 1.79
 12 10 5 34.2 1.33
 12 10 6 0.89 0.61
 12 10 7 23.12 1.12
 12 10 8 2.78 0.68
 12 10 9 12.74 0.9
 12 10 10 6.33 0.79
 12 10 11 0.6 0.62
 12 10 12 5.06 0.7
 12 10 13 4.55 0.68
 12 10 14 5.81 0.68
 12 11 0 1.99 0.64
 12 11 1 2.09 0.64
 12 11 2 28.56 1.22
 12 11 3 33.34 1.32
 12 11 4 1.17 0.61
 12 11 5 22.54 1.11
 12 11 6 1.45 0.62
 12 11 7 16.65 0.98
 12 11 8 4.9 0.72
 12 11 9 5.48 0.76
 12 11 10 20.04 1.06
 12 11 11 6.53 0.76
 12 11 12 4.59 0.68
 12 11 13 0.86 0.56
 12 12 0 17.29 0.99
 12 12 1 11.49 0.87
 12 12 2 20.03 1.05
 12 12 3 19.27 1.04
 12 12 4 0.89 0.62
 12 12 5 1.94 0.65
 12 12 6 7.65 0.78
 12 12 7 3.52 0.69
 12 12 8 19.14 1.05
 12 12 9 21.64 1.1
 12 12 10 12.44 0.87
 12 12 11 2.33 0.61
 12 12 12 0.47 0.57
 12 13 0 9.24 0.82
 12 13 1 5.87 0.74
 12 13 2 0.9 0.62
 12 13 3 13.29 0.91
 12 13 4 7.24 0.77
 12 13 5 6.65 0.76
 12 13 6 0.86 0.62
 12 13 7 2.37 0.66
 12 13 8 0.44 0.6
 12 13 9 0.64 0.58
 12 13 10 0.14 0.56
 12 13 11 0.8 0.54
 12 14 0 2.3 0.64
 12 14 1 11.39 0.9
 12 14 3 2.84 0.68
 12 14 4 3.69 0.7
 12 14 6 0.61 0.58
 12 14 7 4.06 0.68
 12 14 8 1.07 0.6
 12 14 9 2.94 0.62
 12 14 10 0.85 0.56
 12 15 0 1.29 0.64
 12 15 1 7.17 0.77
 12 15 2 4.61 0.71
 12 15 3 4.4 0.69
 12 15 4 5.01 0.7
 12 15 5 2.6 0.64
 12 15 6 4.33 0.67
 12 15 7 7.82 0.73
 12 15 8 6.13 0.68
 12 16 0 0.99 0.59
 12 16 1 4.25 0.67
 12 16 2 1.9 0.61
 12 16 3 7.21 0.74
 12 16 4 1.67 0.6
 12 16 5 4.33 0.65
 12 16 6 0.52 0.55
 12 17 0 2.37 0.58
 12 17 2 5.2 0.65
 12 17 3 3.41 0.64
 13 0 1 1.48 0.51
 13 0 2 59.84 1.64
 13 0 3 108.22 2.48
 13 0 4 33.6 1.18
 13 0 5 1.11 0.52
 13 0 6 0.51 0.52
 13 0 7 2.79 0.61
 13 0 8 3.94 0.68
 13 0 10 30.93 1.27
 13 0 11 1.18 0.62
 13 0 12 24.64 1.15
 13 0 13 13.49 0.93
 13 0 14 0.96 0.64
 13 0 15 10.97 0.83
 13 0 16 1.44 0.56
 13 1 0 35.81 1.2
 13 1 1 28.71 1.07
 13 1 2 6.42 0.62
 13 1 3 11.85 0.74
 13 1 4 16.52 0.85
 13 1 5 21.3 0.96
 13 1 6 17.68 0.9
 13 1 7 51.75 1.6
 13 1 8 28.4 1.19
 13 1 9 39.67 1.43
 13 1 10 0 0.58
 13 1 11 3.5 0.68
 13 1 12 5.32 0.72
 13 1 13 8.63 0.82
 13 1 14 1.44 0.65
 13 1 15 15.44 0.93
 13 1 16 2.49 0.6
 13 2 0 26.04 1.03
 13 2 1 53.64 1.53
 13 2 2 29.64 1.1
 13 2 3 55.54 1.58
 13 2 4 27.89 1.08
 13 2 5 21.3 0.96
 13 2 6 56.32 1.62
 13 2 7 41.82 1.43
 13 2 8 7.1 0.74
 13 2 9 1.69 0.64
 13 2 10 37.49 1.4
 13 2 11 4.03 0.68
 13 2 12 4.87 0.71
 13 2 13 25 1.17
 13 2 14 3.27 0.68
 13 2 15 2.45 0.64
 13 2 16 1.96 0.58
 13 3 0 27.15 1.05
 13 3 1 110.07 2.51
 13 3 2 107.42 2.48
 13 3 3 60.01 1.66
 13 3 4 6.26 0.64
 13 3 5 39.09 1.3
 13 3 6 16.9 0.89
 13 3 7 20.43 1.01
 13 3 8 29.28 1.22
 13 3 9 39.7 1.44
 13 3 10 5.31 0.72
 13 3 11 10.17 0.84
 13 3 12 13.63 0.91
 13 3 13 5.03 0.74
 13 3 14 3.91 0.69
 13 3 15 7.47 0.74
 13 3 16 2.9 0.59
 13 4 0 178.94 3.7
 13 4 1 4.09 0.6
 13 4 2 50.82 1.5
 13 4 3 36.29 1.25
 13 4 4 101.42 2.41
 13 4 5 4.49 0.62
 13 4 6 45.66 1.49
 13 4 7 1.09 0.6
 13 4 8 31.6 1.27
 13 4 9 16.61 0.97
 13 4 10 3.54 0.69
 13 4 11 12.95 0.9
 13 4 12 3.76 0.68
 13 4 13 1.73 0.64
 13 4 14 6 0.72
 13 4 15 0.99 0.58
 13 4 16 0.65 0.56
 13 5 0 0.44 0.52
 13 5 1 43.71 1.39
 13 5 2 3.62 0.59
 13 5 3 23 1
 13 5 4 26.24 1.07
 13 5 5 56.27 1.69
 13 5 6 25.74 1.12
 13 5 7 15.08 0.93
 13 5 8 22.6 1.1
 13 5 9 39.88 1.44
 13 5 10 2.7 0.66
 13 5 11 3.32 0.68
 13 5 12 2.83 0.68
 13 5 14 19.94 1.01
 13 5 15 2.49 0.61
 13 6 0 2.63 0.57
 13 6 1 20.12 0.95
 13 6 2 13.65 0.82
 13 6 3 0.15 0.53
 13 6 4 53.75 1.65
 13 6 5 1.4 0.58
 13 6 6 0.84 0.59
 13 6 7 13.61 0.91
 13 6 8 4.7 0.7
 13 6 9 13.1 0.91
 13 6 10 2.33 0.66
 13 6 11 14.11 0.92
 13 6 12 2.05 0.65
 13 6 13 4.73 0.7
 13 6 14 20.73 1.03
 13 6 15 6.96 0.7
 13 7 0 6.86 0.71
 13 7 1 19.18 0.97
 13 7 2 4.63 0.66
 13 7 3 3.17 0.62
 13 7 4 12.79 0.88
 13 7 5 3.63 0.67
 13 7 6 6.52 0.76
 13 7 7 0.25 0.58
 13 7 8 6.86 0.78
 13 7 9 5.32 0.72
 13 7 10 6.59 0.76
 13 7 11 4.38 0.72
 13 7 12 0.32 0.61
 13 7 13 5.3 0.72
 13 7 14 6.52 0.72
 13 7 15 3.74 0.64
 13 8 0 2.42 0.62
 13 8 1 0.93 0.58
 13 8 2 0.84 0.59
 13 8 3 8.83 0.79
 13 8 4 3.72 0.68
 13 8 5 4.15 0.69
 13 8 7 23.77 1.14
 13 8 8 2.65 0.66
 13 8 9 7.6 0.78
 13 8 10 8.89 0.8
 13 8 11 2.6 0.67
 13 8 12 1.21 0.62
 13 8 13 7.21 0.74
 13 8 14 3.57 0.62
 13 9 0 9.46 0.8
 13 9 1 4.28 0.68
 13 9 2 7.78 0.78
 13 9 3 1.71 0.62
 13 9 4 0.96 0.62
 13 9 5 2.24 0.65
 13 9 6 21.18 1.09
 13 9 7 6.79 0.77
 13 9 8 8.66 0.8
 13 9 9 1.15 0.62
 13 9 10 3.58 0.69
 13 9 11 2.59 0.65
 13 9 12 5.27 0.7
 13 9 13 11.25 0.8
 13 10 0 8.68 0.79
 13 10 1 3.49 0.67
 13 10 2 16.49 0.97
 13 10 3 14.36 0.94
 13 10 4 13.03 0.9
 13 10 5 4.54 0.72
 13 10 6 2.56 0.66
 13 10 7 5.69 0.74
 13 10 8 1.14 0.62
 13 10 9 5.48 0.76
 13 10 10 0.29 0.61
 13 10 11 2.26 0.64
 13 10 12 4.28 0.65
 13 10 13 8.39 0.76
 13 11 0 3.62 0.68
 13 11 2 0.93 0.62
 13 11 3 12.12 0.89
 13 11 4 1.26 0.62
 13 11 5 18.63 1.03
 13 11 6 3.65 0.68
 13 11 7 11.44 0.91
 13 11 8 17.39 1.01
 13 11 9 6.69 0.77
 13 11 10 8.52 0.78
 13 11 11 0.97 0.58
 13 11 12 5.77 0.67
 13 12 0 20.27 1.06
 13 12 1 27.17 1.19
 13 12 2 16.81 0.99
 13 12 3 5.23 0.73
 13 12 4 7.84 0.78
 13 12 5 0.86 0.64
 13 12 6 8.77 0.82
 13 12 7 11.52 0.89
 13 12 8 8.61 0.79
 13 12 9 1.85 0.6
 13 12 10 0.23 0.56
 13 12 11 12.22 0.79
 13 13 1 11.52 0.9
 13 13 2 32 1.32
 13 13 3 5.71 0.76
 13 13 4 12.89 0.91
 13 13 5 2.35 0.66
 13 13 6 18.86 1.03
 13 13 7 9.21 0.8
 13 13 8 6.87 0.72
 13 13 9 0.11 0.54
 13 13 10 3.52 0.64
 13 14 1 45.17 1.55
 13 14 2 2.21 0.66
 13 14 3 6.63 0.76
 13 14 4 3.23 0.66
 13 14 5 1.67 0.62
 13 14 6 0.09 0.58
 13 14 7 7.87 0.73
 13 14 8 1.71 0.57
 13 15 0 2.08 0.62
 13 15 1 1.22 0.61
 13 15 2 3.52 0.66
 13 15 3 0.15 0.57
 13 15 4 11.3 0.83
 13 15 5 10.12 0.78
 13 15 6 12.31 0.82
 13 16 0 2.15 0.6
 13 16 1 4.17 0.64
 13 16 3 5.71 0.66
 13 16 4 2.44 0.6
 14 0 0 115.34 2.66
 14 0 1 1.83 0.56
 14 0 2 10.59 0.76
 14 0 3 43.94 1.42
 14 0 4 18.53 0.93
 14 0 5 59.31 1.75
 14 0 6 13.57 0.89
 14 0 7 32.11 1.28
 14 0 8 86.03 2.29
 14 0 9 9.8 0.83
 14 0 10 4.82 0.71
 14 0 11 0.26 0.58
 14 0 12 4.77 0.72
 14 0 13 0.18 0.6
 14 0 14 21.36 1.05
 14 0 15 3.49 0.64
 14 1 0 5.13 0.64
 14 1 1 8.67 0.71
 14 1 2 81.2 2.07
 14 1 3 2.16 0.57
 14 1 4 54.85 1.65
 14 1 5 44.39 1.48
 14 1 6 21.36 1.05
 14 1 7 17.8 0.99
 14 1 8 28.67 1.22
 14 1 9 40.19 1.45
 14 1 10 8.6 0.8
 14 1 11 8.59 0.79
 14 1 12 18.91 1.04
 14 1 13 32.19 1.28
 14 1 14 28.89 1.19
 14 1 15 3.52 0.64
 14 2 0 0.35 0.52
 14 2 1 28.05 1.11
 14 2 2 32.94 1.2
 14 2 3 6.64 0.68
 14 2 4 28.44 1.17
 14 2 5 12.64 0.86
 14 2 6 20.74 1.04
 14 2 7 56.07 1.73
 14 2 8 2.31 0.64
 14 2 9 33.71 1.32
 14 2 10 5.66 0.71
 14 2 11 18.75 1
 14 2 12 31.94 1.31
 14 2 13 4.51 0.7
 14 2 14 1.83 0.62
 14 2 15 23.11 1.01
 14 3 0 6.61 0.68
 14 3 1 57.5 1.66
 14 3 2 4.81 0.64
 14 3 3 9.96 0.8
 14 3 4 11.42 0.82
 14 3 5 4.14 0.67
 14 3 6 9.77 0.81
 14 3 7 25.69 1.16
 14 3 8 2.63 0.65
 14 3 9 3.4 0.67
 14 3 10 20.64 1.05
 14 3 11 2.12 0.65
 14 3 12 18.07 1.01
 14 3 13 1.83 0.62
 14 3 14 12.55 0.84
 14 3 15 1.18 0.56
 14 4 0 1.47 0.56
 14 4 1 20.03 0.98
 14 4 2 11.89 0.83
 14 4 3 7 0.72
 14 4 4 44.97 1.51
 14 4 5 25.29 1.14
 14 4 6 49.94 1.62
 14 4 7 11.06 0.85
 14 4 8 5.14 0.7
 14 4 9 31.36 1.27
 14 4 10 1.5 0.62
 14 4 11 3.41 0.69
 14 4 12 4.28 0.7
 14 4 13 1.01 0.59
 14 4 14 1.15 0.58
 14 4 15 1.45 0.6
 14 5 0 29.57 1.2
 14 5 1 62.59 1.81
 14 5 2 15.09 0.91
 14 5 3 2.91 0.64
 14 5 4 1.69 0.6
 14 5 5 5.09 0.7
 14 5 6 0.89 0.6
 14 5 7 5.68 0.72
 14 5 8 0.15 0.59
 14 5 9 9.41 0.82
 14 5 10 27.99 1.2
 14 5 11 29.58 1.26
 14 5 12 2.06 0.64
 14 5 13 1.75 0.62
 14 5 14 0.85 0.56
 14 6 0 24.44 1.12
 14 6 1 0.95 0.6
 14 6 2 8.66 0.78
 14 6 3 16.31 0.96
 14 6 4 9.65 0.81
 14 6 5 13.89 0.91
 14 6 6 20.21 1.05
 14 6 7 9.57 0.82
 14 6 8 7.05 0.77
 14 6 9 4.19 0.69
 14 6 10 5.23 0.7
 14 6 11 2.85 0.66
 14 6 12 0.43 0.58
 14 6 13 1.48 0.6
 14 6 14 0.19 0.54
 14 7 0 5.83 0.73
 14 7 1 25.9 1.16
 14 7 2 10.21 0.82
 14 7 3 3.38 0.67
 14 7 4 6.48 0.74
 14 7 5 2.3 0.64
 14 7 6 15.62 0.95
 14 7 7 11.46 0.86
 14 7 8 7.44 0.78
 14 7 9 9.18 0.81
 14 7 10 6.27 0.76
 14 7 11 23.05 1.11
 14 7 12 1.81 0.6
 14 7 13 0.89 0.57
 14 8 0 7.9 0.78
 14 8 1 2.58 0.67
 14 8 2 1.61 0.64
 14 8 3 3.13 0.67
 14 8 4 3.79 0.68
 14 8 5 19.75 1.04
 14 8 6 17.98 1
 14 8 7 2.22 0.66
 14 8 8 2.68 0.65
 14 8 9 11.16 0.87
 14 8 10 1.71 0.62
 14 8 11 3.72 0.66
 14 8 12 4.77 0.68
 14 8 13 0.33 0.54
 14 9 0 0.37 0.6
 14 9 1 5.16 0.72
 14 9 3 1.41 0.64
 14 9 4 1.77 0.64
 14 9 5 0.64 0.6
 14 9 6 0.39 0.6
 14 9 7 0.1 0.58
 14 9 8 18.74 1.05
 14 9 9 6.28 0.74
 14 9 11 0.27 0.58
 14 9 12 6.94 0.7
 14 10 0 0.43 0.6
 14 10 1 2.28 0.65
 14 10 2 8.48 0.8
 14 10 3 14.14 0.93
 14 10 4 2.94 0.66
 14 10 5 9.11 0.81
 14 10 6 2.22 0.64
 14 10 7 10.13 0.84
 14 10 8 2.22 0.64
 14 10 9 4.75 0.69
 14 10 10 2.84 0.64
 14 10 11 2.47 0.62
 14 11 0 6.3 0.74
 14 11 1 10.1 0.84
 14 11 2 5.11 0.72
 14 11 3 2.68 0.66
 14 11 4 7 0.8
 14 11 5 3.71 0.68
 14 11 6 0.72 0.62
 14 11 7 2.23 0.65
 14 11 8 5.68 0.72
 14 11 9 1.96 0.6
 14 11 10 3.87 0.64
 14 11 11 0.98 0.58
 14 12 0 7.3 0.81
 14 12 1 0.25 0.62
 14 12 2 12.22 0.91
 14 12 3 2.79 0.68
 14 12 4 4.13 0.71
 14 12 5 1.75 0.64
 14 12 6 1.19 0.6
 14 12 7 1.75 0.6
 14 12 8 1.85 0.59
 14 12 9 6.3 0.68
 14 13 0 2.92 0.66
 14 13 1 2.33 0.66
 14 13 2 2.7 0.67
 14 13 3 3.47 0.66
 14 13 4 18.34 0.99
 14 13 5 15.02 0.93
 14 13 6 4.39 0.67
 14 13 7 4.37 0.66
 14 13 8 3.07 0.6
 14 14 0 13 0.88
 14 14 1 18.09 0.97
 14 14 2 2.82 0.65
 14 14 3 1.95 0.6
 14 14 4 2.19 0.61
 14 14 5 0.12 0.56
 14 14 6 5.18 0.66
 14 15 0 1.15 0.57
 14 15 1 0.77 0.56
 14 15 2 1.09 0.56
 14 15 3 2.16 0.58
 14 15 4 5.55 0.68
 15 0 1 1.48 0.61
 15 0 2 0.39 0.58
 15 0 3 5.29 0.7
 15 0 4 10.44 0.83
 15 0 5 0.5 0.58
 15 0 6 40.62 1.45
 15 0 7 4.53 0.7
 15 0 8 2.21 0.64
 15 0 9 3.89 0.67
 15 0 10 0.43 0.58
 15 0 11 0.05 0.58
 15 0 12 16.02 0.95
 15 0 13 0.03 0.56
 15 0 14 1.98 0.58
 15 1 0 1.48 0.6
 15 1 1 6.08 0.72
 15 1 2 41.73 1.45
 15 1 3 11.54 0.85
 15 1 4 2.4 0.64
 15 1 5 0.82 0.6
 15 1 6 6.14 0.73
 15 1 8 14.23 0.91
 15 1 9 5.13 0.7
 15 1 10 2.31 0.64
 15 1 11 14.74 0.94
 15 1 12 4.1 0.68
 15 1 13 5.47 0.7
 15 1 14 3.58 0.61
 15 2 0 5.26 0.7
 15 2 1 0.86 0.59
 15 2 2 7.08 0.76
 15 2 3 17.82 0.99
 15 2 4 19.98 1.03
 15 2 6 7.4 0.76
 15 2 7 6.89 0.76
 15 2 8 10.22 0.83
 15 2 9 1.26 0.61
 15 2 10 16.78 0.99
 15 2 11 3.74 0.68
 15 2 12 2.8 0.65
 15 2 13 3.37 0.64
 15 2 14 8.13 0.72
 15 3 0 4.52 0.69
 15 3 1 4.77 0.69
 15 3 2 5.59 0.72
 15 3 3 16.84 0.96
 15 3 4 14.11 0.91
 15 3 5 22.56 1.09
 15 3 6 1.6 0.64
 15 3 7 3.35 0.67
 15 3 9 0.04 0.58
 15 3 10 9.93 0.84
 15 3 11 6.17 0.74
 15 3 12 2.59 0.64
 15 3 13 1.05 0.58
 15 3 14 2.49 0.62
 15 4 0 12.2 0.86
 15 4 1 24.9 1.15
 15 4 2 10.47 0.83
 15 4 3 9.32 0.8
 15 4 4 11.07 0.86
 15 4 5 4.59 0.7
 15 4 6 2.1 0.64
 15 4 7 23.55 1.11
 15 4 8 11.92 0.86
 15 4 9 6.18 0.73
 15 4 10 1.17 0.64
 15 4 11 12.18 0.88
 15 4 12 3.33 0.66
 15 4 13 0.01 0.56
 15 5 0 1.21 0.62
 15 5 1 15.5 0.95
 15 5 2 11.39 0.86
 15 5 3 20.02 1.05
 15 5 4 20.25 1.05
 15 5 5 3.11 0.66
 15 5 6 4.92 0.7
 15 5 7 2.12 0.64
 15 5 8 6.73 0.76
 15 5 9 24.62 1.17
 15 5 10 10.64 0.84
 15 5 11 4.32 0.68
 15 5 12 8.15 0.78
 15 5 13 7.9 0.72
 15 6 0 13.35 0.91
 15 6 1 61.43 1.84
 15 6 2 2.52 0.67
 15 6 3 41.87 1.48
 15 6 4 23.75 1.14
 15 6 5 3.62 0.69
 15 6 6 0.57 0.58
 15 6 7 11.83 0.88
 15 6 8 3.33 0.68
 15 6 9 13.6 0.93
 15 6 10 2.1 0.66
 15 6 11 8.79 0.78
 15 6 12 0.88 0.59
 15 6 13 1.6 0.6
 15 7 0 0.51 0.61
 15 7 1 3.39 0.69
 15 7 2 53.05 1.7
 15 7 3 8.66 0.82
 15 7 4 47.74 1.6
 15 7 5 6.78 0.76
 15 7 6 48.09 1.59
 15 7 7 8.82 0.8
 15 7 8 11.48 0.87
 15 7 9 2.92 0.65
 15 7 10 7.61 0.76
 15 7 11 3.28 0.66
 15 7 12 0.11 0.55
 15 8 0 2.45 0.67
 15 8 1 40.05 1.45
 15 8 2 8.57 0.82
 15 8 3 51.22 1.65
 15 8 4 8.71 0.82
 15 8 5 4.12 0.69
 15 8 6 0.52 0.6
 15 8 7 22.97 1.12
 15 8 8 1.07 0.62
 15 8 9 14.72 0.91
 15 8 10 20.44 1.03
 15 8 11 2.18 0.6
 15 8 12 7.43 0.72
 15 9 0 9.3 0.83
 15 9 1 5.58 0.73
 15 9 2 7.17 0.79
 15 9 3 12.86 0.9
 15 9 4 49.99 1.62
 15 9 5 12.82 0.91
 15 9 6 25.97 1.19
 15 9 7 15.22 0.95
 15 9 8 7.78 0.78
 15 9 9 2.72 0.66
 15 9 10 6.49 0.72
 15 9 11 1.4 0.57
 15 10 0 41.45 1.46
 15 10 1 13.38 0.91
 15 10 2 20.39 1.09
 15 10 3 24.92 1.16
 15 10 4 12.13 0.89
 15 10 5 5.83 0.74
 15 10 6 4.17 0.69
 15 10 7 10.92 0.83
 15 10 8 0.04 0.6
 15 10 9 2.1 0.61
 15 10 10 8.7 0.73
 15 11 0 5.26 0.73
 15 11 1 24.15 1.14
 15 11 2 5.14 0.73
 15 11 3 21.67 1.08
 15 11 4 1.55 0.62
 15 11 5 7.21 0.76
 15 11 6 2.17 0.61
 15 11 7 8.1 0.76
 15 11 8 3.75 0.64
 15 11 9 9.6 0.76
 15 12 0 7.78 0.77
 15 12 1 0.7 0.58
 15 12 2 5.53 0.72
 15 12 3 3.15 0.64
 15 12 4 8.46 0.79
 15 12 5 0.14 0.58
 15 12 6 5.87 0.69
 15 12 7 2.44 0.6
 15 12 8 0.44 0.58
 15 13 0 0.95 0.59
 15 13 1 0.66 0.6
 15 13 2 3.89 0.66
 15 13 4 4.1 0.64
 15 13 5 2.06 0.59
 15 13 6 5.51 0.7
 15 14 0 11.26 0.79
 15 14 1 0.57 0.57
 15 14 3 1.52 0.58
 16 0 1 0.12 0.6
 16 0 2 4.63 0.7
 16 0 3 2.24 0.65
 16 0 4 12.6 0.9
 16 0 5 11.34 0.86
 16 0 6 2.15 0.65
 16 0 7 14.72 0.93
 16 0 8 4.09 0.68
 16 0 9 5.51 0.72
 16 0 10 12.24 0.87
 16 0 12 1.1 0.59
 16 0 13 1.52 0.58
 16 1 0 0.34 0.59
 16 1 1 2.75 0.67
 16 1 2 16.25 0.96
 16 1 3 5.7 0.74
 16 1 4 2.92 0.66
 16 1 5 2.91 0.65
 16 1 6 10.75 0.85
 16 1 7 3.69 0.68
 16 1 8 1.07 0.6
 16 1 9 2.35 0.66
 16 1 10 5.25 0.71
 16 1 11 9.22 0.79
 16 1 12 8.87 0.77
 16 1 13 0.68 0.57
 16 2 0 11.67 0.88
 16 2 1 9.24 0.81
 16 2 2 3.98 0.7
 16 2 3 7.53 0.78
 16 2 4 1.09 0.62
 16 2 5 11.71 0.87
 16 2 6 9.26 0.81
 16 2 7 9.04 0.81
 16 2 8 3.09 0.67
 16 2 9 3.03 0.68
 16 2 10 4.76 0.7
 16 2 11 6.01 0.72
 16 2 12 6.23 0.7
 16 2 13 3.76 0.64
 16 3 0 1.5 0.64
 16 3 1 33.84 1.32
 16 3 2 11.96 0.89
 16 3 3 0.17 0.61
 16 3 4 2.09 0.65
 16 3 5 10.34 0.84
 16 3 6 0.65 0.62
 16 3 7 8.62 0.8
 16 3 8 28.79 1.25
 16 3 9 16.8 0.98
 16 3 10 21.3 1.06
 16 3 11 4.09 0.68
 16 3 12 5.33 0.67
 16 4 1 5.04 0.72
 16 4 2 3.09 0.68
 16 4 3 28.73 1.23
 16 4 4 26.17 1.18
 16 4 5 11.94 0.87
 16 4 6 4.63 0.7
 16 4 7 16.21 0.95
 16 4 8 0.73 0.62
 16 4 9 5.22 0.73
 16 4 12 1.42 0.58
 16 5 0 0.82 0.61
 16 5 1 2.88 0.68
 16 5 2 0.7 0.62
 16 5 3 0.58 0.61
 16 5 4 0.82 0.62
 16 5 5 2.18 0.65
 16 5 6 2.96 0.66
 16 5 7 6.16 0.76
 16 5 8 34.65 1.34
 16 5 9 2.4 0.65
 16 5 10 9.05 0.8
 16 5 11 0.73 0.59
 16 5 12 15.88 0.91
 16 6 0 13.95 0.93
 16 6 1 5.46 0.74
 16 6 2 32.21 1.3
 16 6 3 19.41 1.05
 16 6 4 2.57 0.64
 16 6 5 5.25 0.73
 16 6 6 4.34 0.71
 16 6 7 13.23 0.91
 16 6 8 15.22 0.94
 16 6 9 3.8 0.66
 16 6 10 7.69 0.76
 16 6 11 1.36 0.59
 16 7 0 6.24 0.74
 16 7 1 2.92 0.68
 16 7 2 30.36 1.26
 16 7 3 2.81 0.68
 16 7 4 6.35 0.76
 16 7 5 17.93 1.04
 16 7 6 13.84 0.93
 16 7 7 4.05 0.69
 16 7 8 6.87 0.76
 16 7 9 5.3 0.72
 16 7 10 2.93 0.62
 16 7 11 2.2 0.61
 16 8 1 1.32 0.62
 16 8 2 4.66 0.74
 16 8 3 29.38 1.25
 16 8 4 7.34 0.8
 16 8 5 25.31 1.17
 16 8 6 2.14 0.66
 16 8 7 17.48 0.97
 16 8 8 3 0.66
 16 8 9 0.25 0.56
 16 8 10 4.44 0.64
 16 9 0 2.69 0.67
 16 9 1 22.98 1.13
 16 9 2 23.18 1.12
 16 9 3 1.27 0.66
 16 9 4 9.43 0.84
 16 9 5 8.92 0.82
 16 9 6 7.8 0.76
 16 9 7 0.78 0.6
 16 9 8 8.64 0.76
 16 9 9 12.98 0.82
 16 10 0 20.45 1.06
 16 10 1 1.51 0.62
 16 10 2 4.73 0.7
 16 10 3 0.12 0.59
 16 10 4 14.3 0.92
 16 10 5 7.6 0.78
 16 10 7 3.8 0.64
 16 10 8 2.08 0.58
 16 11 0 0.68 0.59
 16 11 1 4.67 0.68
 16 11 2 4.42 0.7
 16 11 3 7.04 0.74
 16 11 4 3.96 0.66
 16 11 5 12.45 0.84
 16 11 6 3.54 0.64
 16 11 7 5.32 0.68
 16 12 0 21.67 1.03
 16 12 1 1.55 0.62
 16 12 2 3.89 0.65
 16 12 3 0.52 0.56
 16 12 4 1.03 0.58
 16 12 5 2.91 0.62
 16 13 0 3.72 0.66
 16 13 1 1.98 0.6
 16 13 2 3.44 0.62
 17 0 1 128.02 3
 17 0 2 1.23 0.61
 17 0 3 45.54 1.55
 17 0 4 1.74 0.66
 17 0 5 18.36 1.01
 17 0 6 2.51 0.69
 17 0 7 55.47 1.74
 17 0 9 31.49 1.24
 17 0 11 0.73 0.56
 17 1 0 2.32 0.67
 17 1 1 20.55 1.08
 17 1 2 17.88 1.03
 17 1 3 16.15 0.97
 17 1 4 90.33 2.34
 17 1 5 5.95 0.76
 17 1 6 50.27 1.66
 17 1 7 5.98 0.76
 17 1 8 8.74 0.8
 17 1 9 0.91 0.6
 17 1 10 14.91 0.9
 17 1 11 2.96 0.62
 17 2 0 40.38 1.45
 17 2 1 26.69 1.19
 17 2 2 8.83 0.82
 17 2 3 15.18 0.95
 17 2 5 15.95 0.99
 17 2 6 8.87 0.82
 17 2 7 0.57 0.62
 17 2 8 14.68 0.93
 17 2 9 11.82 0.84
 17 2 10 2.76 0.64
 17 2 11 1.03 0.56
 17 3 0 2.25 0.67
 17 3 1 11.48 0.87
 17 3 2 0.93 0.64
 17 3 3 14.55 0.94
 17 3 4 6.83 0.76
 17 3 5 1.91 0.66
 17 3 6 2.6 0.68
 17 3 7 2.18 0.66
 17 3 8 18.12 0.99
 17 3 9 3.76 0.68
 17 3 10 24.78 1.08
 17 3 11 4.79 0.68
 17 4 0 14.13 0.93
 17 4 1 3.11 0.68
 17 4 2 13.77 0.92
 17 4 3 3.03 0.67
 17 4 4 2.64 0.67
 17 4 5 6.81 0.78
 17 4 6 0.41 0.62
 17 4 7 6.69 0.74
 17 4 8 5.64 0.72
 17 4 9 4.14 0.68
 17 5 0 3.98 0.7
 17 5 1 9.98 0.84
 17 5 2 0.73 0.65
 17 5 3 0.65 0.65
 17 5 4 0.95 0.64
 17 5 5 8.17 0.8
 17 5 6 0.37 0.61
 17 5 7 2.73 0.65
 17 5 8 1.49 0.62
 17 5 9 0.6 0.58
 17 5 10 4.26 0.64
 17 6 0 16.55 1.01
 17 6 1 0.77 0.64
 17 6 2 3.11 0.68
 17 6 3 9.94 0.85
 17 6 4 5.58 0.74
 17 6 5 2.6 0.66
 17 6 6 16.17 0.95
 17 6 7 1.67 0.62
 17 6 8 0.92 0.6
 17 6 9 2.97 0.64
 17 7 0 0.11 0.6
 17 7 1 7.17 0.79
 17 7 2 8.09 0.81
 17 7 3 3.33 0.68
 17 7 4 3.43 0.68
 17 7 5 3.39 0.65
 17 7 6 1.56 0.6
 17 7 7 0.48 0.58
 17 7 8 5.81 0.69
 17 7 9 7.82 0.74
 17 8 0 20.38 1.05
 17 8 1 8.46 0.8
 17 8 2 3.69 0.69
 17 8 3 1.77 0.62
 17 8 4 0.84 0.6
 17 8 5 0.07 0.6
 17 8 6 9.09 0.79
 17 8 7 1.22 0.59
 17 8 8 0.6 0.57
 17 9 0 1.24 0.62
 17 9 1 1.49 0.61
 17 9 2 14.61 0.91
 17 9 3 3.97 0.69
 17 9 4 0.55 0.59
 17 9 5 19.06 0.99
 17 9 6 0.54 0.58
 17 9 7 1.11 0.59
 17 10 0 17.64 0.97
 17 10 2 1.03 0.58
 17 10 3 2.83 0.64
 17 10 4 3.1 0.64
 17 10 5 1.62 0.58
 17 11 0 1.15 0.59
 17 11 1 6.83 0.71
 17 11 3 0.45 0.58
 18 0 1 10.68 0.88
 18 0 2 0.04 0.62
 18 0 3 0.41 0.62
 18 0 4 0.51 0.61
 18 0 5 0.33 0.6
 18 0 6 0.09 0.6
 18 0 7 5.04 0.7
 18 0 9 3.37 0.62
 18 1 0 3.37 0.71
 18 1 1 3 0.7
 18 1 2 4.58 0.73
 18 1 3 2.39 0.66
 18 1 4 13.7 0.93
 18 1 5 11.33 0.86
 18 1 6 17.23 0.97
 18 1 7 4.26 0.68
 18 1 8 0.96 0.6
 18 1 9 1.25 0.58
 18 2 0 23.89 1.15
 18 2 1 7.29 0.81
 18 2 2 15.31 0.98
 18 2 3 22.91 1.13
 18 2 4 0.14 0.6
 18 2 5 2.97 0.68
 18 2 6 3.14 0.65
 18 2 7 7.59 0.77
 18 2 8 2.48 0.62
 18 2 9 1.33 0.59
 18 3 0 6.38 0.78
 18 3 1 9.69 0.84
 18 3 2 5.54 0.78
 18 3 3 17.4 1
 18 3 4 0.82 0.61
 18 3 5 18.17 0.99
 18 3 6 5.53 0.74
 18 3 7 7.07 0.76
 18 3 8 10 0.79
 18 3 9 5.78 0.7
 18 4 0 25.16 1.17
 18 4 1 5.59 0.74
 18 4 2 10.15 0.84
 18 4 3 9.29 0.82
 18 4 4 14.53 0.93
 18 4 5 21.04 1.04
 18 4 7 5.28 0.7
 18 4 8 2.45 0.61
 18 5 1 1.67 0.64
 18 5 2 2.24 0.64
 18 5 3 1.24 0.61
 18 5 4 6.05 0.72
 18 5 5 1.16 0.61
 18 5 6 1.5 0.6
 18 5 7 5.5 0.7
 18 5 8 15.8 0.91
 18 6 0 0.61 0.6
 18 6 1 5.54 0.72
 18 6 2 2.09 0.65
 18 6 3 4.51 0.71
 18 6 4 4.69 0.7
 18 6 5 1.03 0.61
 18 6 6 5.43 0.7
 18 6 7 3.91 0.65
 18 7 0 0.62 0.6
 18 7 2 11.3 0.84
 18 7 3 0.66 0.6
 18 7 4 1.16 0.61
 18 7 5 8.5 0.76
 18 7 6 1.6 0.59
 18 8 0 1.97 0.62
 18 8 2 1.79 0.62
 18 8 3 5.41 0.7
 18 8 4 5.28 0.69
 18 8 5 4.86 0.69
 18 9 1 2.32 0.62
 18 9 2 8.83 0.74
 18 9 3 0.2 0.59
 19 0 1 2.45 0.66
 19 0 2 3.57 0.69
 19 0 3 21.87 1.06
 19 0 4 6.15 0.74
 19 0 6 0.88 0.58
 19 0 7 0.36 0.57
 19 1 0 2.7 0.65
 19 1 1 0.56 0.62
 19 1 2 18.86 1.01
 19 1 3 3.54 0.69
 19 1 4 0.11 0.6
 19 1 5 0.92 0.6
 19 1 7 0.64 0.59
 19 2 1 1.46 0.62
 19 2 2 7.5 0.78
 19 2 3 10.75 0.83
 19 2 4 2.11 0.64
 19 2 5 0.39 0.59
 19 2 6 0.76 0.56
 19 3 0 2.53 0.65
 19 3 1 2.33 0.65
 19 3 2 5.1 0.7
 19 3 3 3.94 0.68
 19 3 4 5.79 0.71
 19 3 5 3.46 0.64
 19 3 6 1.11 0.6
 19 4 0 2.27 0.66
 19 4 1 3.83 0.69
 19 4 2 1.92 0.64
 19 4 3 3.25 0.65
 19 4 4 8.72 0.77
 19 4 5 1.45 0.59
 19 5 0 3.66 0.68
 19 5 1 13.77 0.89
 19 5 2 7.72 0.74
 19 5 3 1.06 0.6
 19 5 4 3.19 0.65
 19 6 0 1.87 0.61
 19 6 1 11.04 0.8
 19 6 2 0.54 0.58
 19 6 3 8.03 0.76
 19 7 0 5 0.69
 19 7 1 0.34 0.6
 20 0 0 15.68 0.91
 20 0 1 1.35 0.62
 20 0 2 7.36 0.76
 20 1 0 0.26 0.59
 20 1 1 1.72 0.62
 20 1 2 2.53 0.64
 20 2 1 1.01 0.6

_iucr_refine_fcf_details
;
data_xylitol
_computing_structure_refinement   'olex2.refine 1.5 (Bourhis et al., 2015)'
_shelx_refln_list_code            4
loop_
  _space_group_symop_id
  _space_group_symop_operation_xyz
  1  x,y,z
  2  x+1/2,-y+1/2,-z
  3  -x,y+1/2,-z+1/2
  4  -x+1/2,-y,z+1/2

_space_group_crystal_system       orthorhombic
_space_group_IT_number            19
_space_group_name_H-M_alt         'P 21 21 21'
_space_group_name_Hall            ' P 2ac 2ab'
_symmetry_space_group_name_H-M    'P 21 21 21'
_symmetry_space_group_name_Hall   ' P 2ac 2ab'
_symmetry_Int_Tables_number       19
_cell_length_a                    8.264
_cell_length_b                    8.901
_cell_length_c                    8.922
_cell_angle_alpha                 90
_cell_angle_beta                  90
_cell_angle_gamma                 90
_cell_volume                      656.283263
loop_
  _refln_index_h
  _refln_index_k
  _refln_index_l
  _refln_F_squared_calc
  _refln_F_squared_meas
  _refln_F_squared_sigma
  _refln_F_squared_weight
  _refln_observed_status
-20 -2 -1 0.555 0.308 0.596 157.161 o
-20 -1 -2 1.836 2.335 0.616 145.194 o
-20 -1 -1 1.785 1.799 0.616 145.489 o
-19 -6 -3 7.490 6.767 0.755 93.363 o
-19 -6 -2 1.030 1.093 0.596 156.316 o
-19 -6 -1 10.804 11.070 0.805 80.159 o
-19 -5 -5 0.263 0.537 0.576 168.331 o
-19 -5 -4 3.655 3.587 0.646 130.323 o
-19 -5 -3 1.902 1.550 0.596 155.194 o
-19 -5 -2 6.944 6.012 0.716 104.042 o
-19 -5 -1 14.068 13.803 0.865 68.351 o
-19 -4 -5 0.919 1.222 0.566 173.081 o
-19 -4 -4 9.216 9.321 0.775 87.304 o
-19 -4 -3 3.222 3.329 0.656 126.968 o
-19 -4 -2 1.815 2.206 0.636 136.480 o
-19 -4 -1 4.109 4.114 0.686 115.564 o
-19 -3 -6 1.442 1.451 0.596 155.720 o
-19 -3 -5 2.133 2.296 0.606 149.630 o
-19 -3 -4 4.884 4.462 0.676 118.169 o
-19 -3 -3 3.573 3.587 0.676 119.454 o
-19 -3 -2 4.350 3.200 0.676 119.034 o
-19 -3 -1 2.538 2.991 0.656 127.628 o
-19 -2 -6 0.763 1.481 0.576 167.254 o
-19 -2 -5 1.075 1.153 0.576 167.085 o
-19 -2 -4 2.083 1.352 0.606 150.148 o
-19 -2 -3 10.419 10.673 0.825 76.875 o
-19 -2 -2 7.420 6.688 0.755 93.423 o
-19 -2 -1 1.388 1.093 0.636 137.268 o
-19 -1 -7 0.462 0.427 0.576 168.174 o
-19 -1 -5 1.121 0.606 0.586 161.768 o
-19 -1 -4 0.672 0.606 0.596 156.906 o
-19 -1 -3 3.820 4.313 0.696 112.511 o
-19 -1 -2 18.730 18.325 0.994 51.083 o
-19 -1 -1 0.985 0.894 0.636 137.658 o
-18 -9 -3 0.336 0.020 0.576 168.530 o
-18 -9 -2 8.204 7.165 0.735 97.640 o
-18 -9 -1 2.988 3.607 0.636 134.884 o
-18 -8 -5 4.806 4.909 0.696 111.655 o
-18 -8 -4 5.929 5.476 0.686 113.758 o
-18 -8 -3 5.060 4.194 0.686 114.865 o
-18 -8 -2 1.716 1.421 0.616 145.725 o
-18 -8 -1 0.642 0.686 0.596 156.896 o
-18 -7 -6 1.288 1.292 0.576 166.761 o
-18 -7 -5 8.382 7.543 0.735 97.409 o
-18 -7 -4 1.992 1.272 0.616 145.541 o
-18 -7 -3 0.539 0.487 0.596 157.091 o
-18 -7 -2 10.760 9.878 0.825 76.900 o
-18 -7 -1 0.027 0.020 0.596 157.791 o
-18 -6 -7 4.438 4.253 0.636 133.268 o
-18 -6 -6 5.266 4.929 0.676 117.699 o
-18 -6 -5 1.611 2.007 0.616 145.554 o
-18 -6 -4 4.506 4.919 0.696 111.855 o
-18 -6 -3 4.427 3.975 0.696 112.223 o
-18 -6 -2 2.178 2.226 0.646 132.088 o
-18 -6 -1 5.027 5.972 0.716 105.288 o
-18 -5 -8 15.393 15.195 0.904 62.243 o
-18 -5 -7 5.791 5.336 0.686 113.913 o
-18 -5 -6 0.729 0.944 0.596 156.687 o
-18 -5 -5 0.317 0.537 0.596 157.279 o
-18 -5 -4 5.051 5.237 0.706 108.380 o
-18 -5 -3 1.544 0.944 0.636 137.205 o
-18 -5 -2 2.328 2.276 0.646 131.951 o
-18 -5 -1 1.719 1.431 0.636 136.872 o
-18 -4 -8 1.974 1.968 0.596 154.898 o
-18 -4 -7 6.075 6.867 0.716 104.332 o
-18 -4 -5 20.295 21.753 1.053 45.232 o
-18 -4 -4 14.035 14.757 0.924 60.349 o
-18 -4 -3 9.023 9.252 0.815 79.588 o
-18 -4 -2 9.726 9.530 0.835 75.707 o
-18 -4 -1 5.222 5.177 0.735 99.997 o
-18 -3 -9 5.502 5.396 0.696 111.006 o
-18 -3 -8 10.289 10.206 0.785 84.456 o
-18 -3 -7 7.842 7.016 0.735 97.911 o
-18 -3 -6 6.023 6.131 0.716 104.605 o
-18 -3 -5 18.503 18.067 0.984 52.114 o
-18 -3 -4 0.276 0.447 0.616 147.399 o
-18 -3 -3 17.471 17.659 1.004 50.592 o
-18 -3 -2 6.665 6.867 0.785 87.101 o
-18 -3 -1 10.655 10.434 0.865 70.354 o
-18 -2 -9 0.953 0.994 0.566 173.178 o
-18 -2 -8 2.009 1.610 0.596 155.049 o
-18 -2 -7 7.345 7.523 0.755 93.234 o
-18 -2 -6 3.231 3.110 0.656 127.046 o
-18 -2 -5 2.635 2.981 0.666 123.859 o
-18 -2 -4 0.368 0.457 0.616 147.319 o
-18 -2 -3 23.831 23.294 1.123 39.503 o
-18 -2 -2 16.416 15.681 0.974 54.013 o
-18 -2 -1 7.879 7.890 0.815 80.381 o
-18 -1 -9 1.461 1.262 0.576 166.576 o
-18 -1 -8 1.354 1.193 0.586 161.206 o
-18 -1 -7 4.283 3.985 0.676 118.796 o
-18 -1 -6 17.273 16.785 0.964 54.619 o
-18 -1 -5 10.943 10.256 0.835 75.042 o
-18 -1 -4 13.334 12.511 0.904 63.434 o
-18 -1 -3 1.904 2.276 0.666 124.622 o
-18 -1 -2 4.811 3.806 0.716 106.083 o
-18 -1 -1 3.183 3.597 0.696 113.147 o
-17 -11 -3 0.277 0.407 0.576 168.385 o
-17 -11 -1 7.146 6.032 0.696 109.593 o
-17 -10 -5 1.652 1.491 0.596 155.483 o
-17 -10 -4 3.586 3.657 0.646 130.352 o
-17 -10 -3 2.579 2.604 0.636 135.675 o
-17 -10 -2 0.798 1.411 0.596 156.389 o
-17 -10 -1 0.055 0.427 0.576 168.613 o
-17 -9 -6 0.981 1.053 0.596 156.385 o
-17 -9 -5 20.519 20.640 1.004 49.385 o
-17 -9 -4 0.482 0.318 0.596 157.226 o
-17 -9 -3 3.065 2.802 0.656 127.296 o
-17 -9 -2 13.774 14.658 0.904 62.912 o
-17 -9 -1 0.636 0.855 0.616 146.926 o
-17 -8 -8 0.779 0.964 0.596 156.628 o
-17 -8 -7 1.627 1.799 0.596 155.350 o
-17 -8 -6 9.302 9.590 0.795 83.153 o
-17 -8 -5 0.527 0.497 0.586 162.443 o
-17 -8 -4 0.949 1.242 0.606 151.287 o
-17 -8 -3 1.400 1.719 0.636 137.011 o
-17 -8 -2 3.445 3.786 0.686 116.129 o
-17 -8 -1 8.003 8.238 0.795 84.103 o
-17 -7 -9 7.829 7.721 0.755 92.907 o
-17 -7 -8 6.319 6.668 0.706 107.046 o
-17 -7 -7 0.047 0.030 0.576 168.833 o
-17 -7 -6 1.166 1.530 0.616 146.170 o
-17 -7 -5 2.513 1.938 0.636 136.013 o
-17 -7 -4 2.344 2.465 0.656 127.972 o
-17 -7 -3 2.827 2.117 0.666 124.031 o
-17 -7 -2 8.393 7.861 0.805 82.055 o
-17 -7 -1 7.260 7.165 0.795 84.694 o
-17 -6 -9 2.941 3.190 0.616 143.721 o
-17 -6 -8 1.217 1.222 0.596 156.064 o
-17 -6 -7 1.812 1.928 0.616 145.405 o
-17 -6 -6 16.177 17.510 0.964 54.836 o
-17 -6 -5 2.229 2.961 0.666 124.157 o
-17 -6 -4 6.017 4.979 0.735 99.604 o
-17 -6 -3 9.550 9.143 0.835 75.859 o
-17 -6 -2 2.909 2.614 0.686 116.868 o
-17 -6 -1 0.992 0.686 0.636 137.732 o
-17 -5 -10 3.815 3.786 0.616 142.536 o
-17 -5 -9 0.677 0.507 0.576 167.894 o
-17 -5 -8 1.302 1.183 0.616 146.204 o
-17 -5 -7 2.419 2.216 0.636 135.975 o
-17 -5 -6 0.284 0.557 0.596 157.301 o
-17 -5 -5 8.333 8.159 0.795 83.966 o
-17 -5 -4 1.360 1.024 0.636 137.317 o
-17 -5 -3 0.621 0.785 0.646 133.784 o
-17 -5 -2 1.391 1.391 0.666 125.266 o
-17 -5 -1 9.166 8.457 0.795 83.496 o
-17 -4 -10 0.467 0.735 0.557 180.145 o
-17 -4 -9 4.452 4.999 0.686 115.012 o
-17 -4 -8 6.045 6.936 0.735 99.020 o
-17 -4 -7 6.065 5.664 0.716 104.728 o
-17 -4 -6 0.815 0.725 0.616 146.828 o
-17 -4 -5 7.315 7.582 0.795 84.574 o
-17 -4 -4 2.908 2.971 0.686 116.754 o
-17 -4 -3 2.713 2.246 0.656 127.777 o
-17 -4 -2 14.540 13.992 0.914 61.517 o
-17 -4 -1 3.280 3.806 0.686 116.233 o
-17 -3 -11 5.335 5.068 0.676 117.592 o
-17 -3 -10 23.813 24.675 1.073 42.639 o
-17 -3 -9 3.260 2.961 0.656 127.083 o
-17 -3 -8 18.714 19.329 1.004 50.048 o
-17 -3 -7 2.765 2.683 0.676 120.332 o
-17 -3 -6 3.208 3.150 0.676 119.866 o
-17 -3 -5 1.204 0.735 0.636 137.551 o
-17 -3 -4 6.571 5.873 0.735 99.023 o
-17 -3 -3 14.640 14.539 0.924 60.187 o
-17 -3 -2 1.373 1.143 0.636 137.261 o
-17 -3 -1 10.673 11.110 0.865 70.221 o
-17 -2 -11 0.724 0.884 0.557 179.722 o
-17 -2 -10 2.470 2.703 0.616 144.419 o
-17 -2 -9 11.798 11.965 0.845 72.691 o
-17 -2 -8 13.764 14.131 0.914 61.754 o
-17 -2 -7 0.682 0.616 0.616 146.988 o
-17 -2 -6 7.972 7.791 0.795 84.222 o
-17 -2 -5 15.196 15.274 0.974 54.407 o
-17 -2 -4 0.379 0.894 0.616 147.127 o
-17 -2 -3 15.271 15.155 0.954 56.502 o
-17 -2 -2 9.595 9.630 0.835 75.740 o
-17 -2 -1 26.367 27.299 1.193 34.759 o
-17 -1 -11 3.357 3.587 0.616 143.105 o
-17 -1 -10 14.767 15.254 0.894 63.724 o
-17 -1 -9 0.870 1.043 0.596 156.499 o
-17 -1 -8 8.584 8.059 0.795 83.871 o
-17 -1 -7 5.901 5.476 0.755 94.559 o
-17 -1 -6 50.403 49.141 1.640 17.384 o
-17 -1 -5 6.075 5.794 0.755 94.385 o
-17 -1 -4 89.092 89.766 2.335 8.066 o
-17 -1 -3 15.824 16.397 0.974 54.078 o
-17 -1 -2 18.373 18.285 1.024 48.524 o
-17 -1 -1 20.383 20.283 1.063 44.622 o
-16 -13 -2 3.577 3.319 0.616 143.019 o
-16 -13 -1 1.871 2.474 0.596 154.738 o
-16 -12 -5 2.489 2.594 0.616 144.453 o
-16 -12 -4 1.311 1.043 0.566 172.710 o
-16 -12 -3 0.436 0.656 0.566 173.997 o
-16 -12 -2 3.596 3.737 0.646 130.310 o
-16 -12 -1 2.533 2.792 0.636 135.633 o
-16 -11 -7 5.190 5.346 0.686 114.354 o
-16 -11 -6 3.147 2.822 0.636 135.089 o
-16 -11 -5 11.928 12.213 0.835 74.185 o
-16 -11 -4 3.980 3.826 0.666 122.542 o
-16 -11 -3 6.683 6.489 0.725 101.365 o
-16 -11 -2 3.987 4.104 0.676 118.970 o
-16 -11 -1 5.404 5.197 0.696 111.145 o
-16 -10 -8 1.420 1.242 0.576 166.636 o
-16 -10 -7 4.032 3.587 0.656 126.217 o
-16 -10 -6 0.098 0.159 0.576 168.710 o
-16 -10 -5 7.663 7.821 0.775 88.512 o
-16 -10 -4 15.549 15.453 0.934 58.584 o
-16 -10 -2 4.405 4.541 0.696 112.050 o
-16 -10 -1 1.898 1.997 0.656 128.472 o
-16 -9 -9 12.015 12.819 0.825 75.657 o
-16 -9 -8 9.173 8.487 0.765 89.693 o
-16 -9 -7 0.485 0.884 0.596 156.953 o
-16 -9 -6 7.939 7.533 0.765 90.631 o
-16 -9 -5 9.537 9.490 0.815 79.305 o
-16 -9 -4 9.435 8.526 0.815 79.566 o
-16 -9 -3 1.825 2.246 0.656 128.436 o
-16 -9 -2 23.522 23.642 1.143 38.314 o
-16 -9 -1 22.885 21.286 1.083 42.525 o
-16 -8 -10 4.290 4.949 0.656 125.440 o
-16 -8 -9 0.161 0.378 0.566 174.478 o
-16 -8 -8 3.103 3.021 0.656 127.181 o
-16 -8 -7 17.614 18.474 0.984 52.307 o
-16 -8 -6 2.730 2.862 0.676 120.294 o
-16 -8 -5 26.984 27.825 1.212 33.624 o
-16 -8 -4 6.818 6.420 0.775 89.283 o
-16 -8 -3 28.572 29.495 1.262 30.989 o
-16 -8 -2 4.649 4.969 0.755 95.320 o
-16 -8 -1 1.117 1.719 0.646 133.088 o
-16 -7 -11 2.406 2.027 0.616 144.803 o
-16 -7 -10 2.736 2.395 0.616 144.311 o
-16 -7 -9 6.096 5.943 0.716 104.619 o
-16 -7 -8 7.091 6.320 0.755 93.704 o
-16 -7 -7 3.160 2.783 0.676 120.027 o
-16 -7 -6 13.778 13.724 0.914 61.817 o
-16 -7 -5 18.111 17.967 1.034 47.780 o
-16 -7 -4 6.934 6.102 0.755 93.847 o
-16 -7 -3 3.944 3.935 0.706 109.494 o
-16 -7 -2 31.597 31.134 1.262 30.456 o
-16 -7 -1 2.226 2.276 0.666 124.399 o
-16 -6 -11 1.355 0.735 0.576 167.003 o
-16 -6 -10 7.989 8.278 0.755 92.659 o
-16 -6 -9 3.930 3.409 0.656 126.371 o
-16 -6 -8 14.521 14.747 0.934 59.023 o
-16 -6 -7 12.454 12.253 0.894 65.097 o
-16 -6 -6 4.398 5.327 0.725 103.089 o
-16 -6 -5 6.445 6.131 0.735 99.022 o
-16 -6 -4 1.632 1.948 0.636 136.734 o
-16 -6 -3 20.408 20.491 1.053 45.351 o
-16 -6 -2 32.729 31.005 1.262 30.305 o
-16 -6 -1 5.478 6.012 0.735 99.617 o
-16 -5 -12 16.146 16.019 0.904 61.820 o
-16 -5 -11 0.888 0.855 0.576 167.466 o
-16 -5 -10 8.733 9.461 0.795 83.463 o
-16 -5 -9 2.480 2.345 0.646 131.803 o
-16 -5 -8 34.456 33.828 1.332 27.241 o
-16 -5 -7 5.767 5.615 0.755 94.592 o
-16 -5 -6 3.239 3.130 0.656 127.033 o
-16 -5 -5 1.898 1.421 0.616 145.559 o
-16 -5 -4 0.543 1.461 0.606 151.561 o
-16 -5 -3 0.620 0.924 0.616 146.910 o
-16 -5 -2 0.842 1.361 0.636 137.588 o
-16 -5 -1 3.505 3.498 0.676 119.534 o
-16 -4 -12 1.428 1.948 0.576 166.213 o
-16 -4 -11 0.175 0.209 0.576 168.601 o
-16 -4 -10 0.220 0.537 0.576 168.377 o
-16 -4 -9 5.768 6.390 0.735 99.341 o
-16 -4 -8 0.270 0.109 0.616 147.543 o
-16 -4 -7 15.860 15.075 0.934 58.545 o
-16 -4 -6 3.788 3.935 0.676 119.175 o
-16 -4 -5 11.798 11.637 0.865 69.690 o
-16 -4 -4 26.084 26.056 1.173 35.957 o
-16 -4 -3 29.595 30.031 1.242 31.678 o
-16 -4 -2 3.093 2.832 0.676 120.056 o
-16 -4 -1 4.612 4.691 0.706 108.839 o
-16 -3 -12 5.588 4.591 0.656 124.484 o
-16 -3 -11 4.198 3.687 0.666 122.428 o
-16 -3 -10 22.605 21.535 1.063 43.981 o
-16 -3 -9 16.412 16.506 0.964 54.914 o
-16 -3 -8 28.753 29.226 1.252 31.416 o
-16 -3 -7 8.770 9.967 0.815 79.542 o
-16 -3 -6 1.175 0.407 0.596 156.513 o
-16 -3 -5 10.683 11.468 0.855 71.681 o
-16 -3 -4 2.209 2.027 0.636 136.229 o
-16 -3 -3 0.789 0.517 0.606 151.767 o
-16 -3 -2 12.894 12.720 0.894 64.861 o
-16 -3 -1 33.874 33.480 1.312 28.049 o
-16 -2 -13 3.843 3.011 0.636 134.387 o
-16 -2 -12 6.314 7.006 0.706 106.932 o
-16 -2 -11 5.625 5.764 0.716 104.977 o
-16 -2 -10 4.726 5.108 0.716 105.742 o
-16 -2 -9 3.234 3.021 0.686 116.524 o
-16 -2 -8 2.376 2.435 0.676 120.676 o
-16 -2 -7 9.144 8.208 0.785 85.568 o
-16 -2 -6 9.158 9.957 0.815 79.371 o
-16 -2 -5 11.350 12.243 0.884 66.858 o
-16 -2 -4 0.622 0.348 0.606 151.995 o
-16 -2 -3 7.588 7.871 0.775 88.537 o
-16 -2 -2 4.973 4.949 0.716 105.639 o
-16 -2 -1 9.328 9.272 0.815 79.448 o
-16 -1 -13 0.357 1.024 0.566 173.874 o
-16 -1 -12 8.988 8.705 0.755 91.957 o
-16 -1 -11 9.757 9.928 0.795 82.844 o
-16 -1 -10 5.529 5.267 0.716 105.195 o
-16 -1 -9 2.185 1.431 0.636 136.494 o
-16 -1 -8 0.983 0.348 0.576 167.644 o
-16 -1 -7 3.279 3.597 0.656 126.817 o
-16 -1 -6 10.690 10.872 0.845 73.381 o
-16 -1 -5 2.537 2.912 0.656 127.659 o
-16 -1 -4 3.046 3.329 0.676 119.917 o
-16 -1 -3 5.873 5.714 0.735 99.475 o
-16 -1 -2 15.727 15.642 0.944 57.380 o
-16 -1 -1 3.331 3.150 0.676 119.780 o
-15 -14 -3 0.741 0.775 0.576 167.675 o
-15 -14 -1 1.054 1.789 0.576 166.743 o
-15 -13 -6 5.590 4.869 0.676 117.471 o
-15 -13 -5 1.957 1.679 0.596 155.067 o
-15 -13 -4 4.382 3.856 0.656 125.819 o
-15 -13 -2 3.604 4.243 0.656 126.298 o
-15 -13 -1 0.687 1.491 0.596 156.459 o
-15 -12 -8 0.793 0.904 0.576 167.545 o
-15 -12 -7 2.325 2.166 0.596 154.417 o
-15 -12 -6 5.941 5.694 0.696 110.591 o
-15 -12 -5 0.554 0.338 0.576 168.122 o
-15 -12 -4 8.898 9.252 0.795 83.433 o
-15 -12 -3 3.294 3.766 0.666 123.087 o
-15 -12 -2 6.200 6.350 0.725 101.709 o
-15 -12 -1 0.387 0.179 0.576 168.390 o
-15 -11 -9 9.376 9.977 0.775 87.040 o
-15 -11 -8 4.457 4.671 0.676 118.412 o
-15 -11 -7 9.070 9.113 0.785 85.376 o
-15 -11 -6 2.405 2.842 0.636 135.722 o
-15 -11 -5 6.698 6.410 0.735 98.789 o
-15 -11 -4 1.458 1.600 0.636 137.013 o
-15 -11 -3 22.817 22.379 1.103 41.073 o
-15 -11 -2 5.428 5.138 0.735 99.893 o
-15 -11 -1 23.770 23.701 1.143 38.264 o
-15 -10 -10 9.454 10.107 0.765 89.075 o
-15 -10 -9 2.892 2.792 0.636 135.325 o
-15 -10 -8 0.806 0.994 0.596 156.587 o
-15 -10 -7 10.192 10.653 0.825 76.980 o
-15 -10 -6 4.314 4.402 0.696 112.156 o
-15 -10 -5 5.589 5.317 0.735 99.751 o
-15 -10 -4 11.447 11.408 0.884 66.971 o
-15 -10 -3 25.127 24.119 1.163 36.836 o
-15 -10 -2 21.450 21.068 1.103 41.476 o
-15 -10 -1 14.033 13.436 0.904 63.035 o
-15 -9 -11 1.617 1.391 0.596 155.571 o
-15 -9 -10 6.090 5.734 0.696 110.470 o
-15 -9 -9 3.131 3.518 0.676 119.791 o
-15 -9 -8 7.556 7.095 0.765 90.952 o
-15 -9 -7 16.050 16.536 0.974 53.995 o
-15 -9 -6 27.437 27.547 1.222 33.097 o
-15 -9 -5 13.103 13.456 0.934 59.660 o
-15 -9 -4 48.288 47.541 1.570 18.898 o
-15 -9 -3 12.743 12.670 0.884 66.278 o
-15 -9 -2 7.921 7.562 0.775 88.446 o
-15 -9 -1 5.747 5.744 0.735 99.539 o
-15 -8 -12 7.164 6.728 0.706 106.433 o
-15 -8 -11 1.352 0.606 0.576 167.080 o
-15 -8 -10 20.299 21.346 1.043 46.053 o
-15 -8 -9 15.193 14.658 0.924 59.986 o
-15 -8 -8 0.855 0.099 0.616 147.061 o
-15 -8 -7 23.075 23.075 1.133 39.050 o
-15 -8 -6 0.479 0.427 0.596 157.177 o
-15 -8 -5 3.547 3.935 0.696 112.808 o
-15 -8 -4 8.608 8.338 0.805 81.850 o
-15 -8 -3 50.556 52.142 1.660 16.933 o
-15 -8 -2 8.726 8.407 0.815 79.905 o
-15 -8 -1 40.078 39.760 1.441 22.940 o
-15 -7 -12 0.081 0.288 0.537 194.529 o
-15 -7 -11 3.643 3.250 0.656 126.666 o
-15 -7 -10 7.726 7.871 0.765 90.655 o
-15 -7 -9 2.189 1.709 0.646 132.281 o
-15 -7 -8 11.493 11.379 0.884 66.960 o
-15 -7 -7 8.255 8.109 0.785 86.038 o
-15 -7 -6 45.985 46.240 1.550 19.534 o
-15 -7 -5 7.320 6.499 0.755 93.530 o
-15 -7 -4 48.622 46.071 1.560 19.130 o
-15 -7 -3 8.547 8.417 0.815 79.981 o
-15 -7 -2 53.510 51.894 1.660 16.750 o
-15 -7 -1 3.473 4.402 0.696 112.706 o
-15 -6 -13 1.855 1.958 0.596 155.029 o
-15 -6 -12 1.611 1.431 0.596 155.557 o
-15 -6 -11 9.357 9.162 0.775 87.271 o
-15 -6 -10 2.272 1.878 0.636 136.239 o
-15 -6 -9 13.226 12.800 0.904 63.422 o
-15 -6 -8 3.763 3.945 0.676 119.190 o
-15 -6 -7 12.168 12.551 0.884 66.509 o
-15 -6 -6 0.152 0.248 0.576 168.605 o
-15 -6 -5 3.813 4.373 0.686 115.679 o
-15 -6 -4 25.518 26.464 1.183 35.486 o
-15 -6 -3 43.978 43.457 1.511 20.686 o
-15 -6 -2 2.157 1.650 0.656 128.411 o
-15 -6 -1 61.809 59.407 1.799 14.039 o
-15 -5 -13 7.665 7.712 0.716 102.982 o
-15 -5 -12 8.344 8.358 0.755 92.432 o
-15 -5 -11 4.791 4.830 0.696 111.693 o
-15 -5 -10 9.328 9.451 0.815 79.408 o
-15 -5 -9 23.583 22.230 1.123 39.653 o
-15 -5 -8 6.968 6.440 0.755 93.738 o
-15 -5 -7 1.903 1.988 0.636 136.497 o
-15 -5 -6 4.648 4.462 0.696 111.913 o
-15 -5 -5 3.164 3.031 0.676 119.938 o
-15 -5 -4 20.968 19.776 1.043 46.080 o
-15 -5 -3 20.517 19.508 1.034 47.019 o
-15 -5 -2 11.968 11.716 0.875 68.148 o
-15 -5 -1 15.817 16.775 0.974 54.028 o
-15 -4 -12 3.769 3.409 0.656 126.502 o
-15 -4 -11 12.142 12.233 0.865 69.440 o
-15 -4 -10 0.922 0.855 0.616 146.680 o
-15 -4 -9 6.434 6.688 0.735 98.864 o
-15 -4 -8 11.606 11.220 0.855 71.363 o
-15 -4 -7 22.595 22.538 1.093 41.769 o
-15 -4 -6 1.862 1.481 0.616 145.565 o
-15 -4 -5 4.835 3.617 0.686 115.230 o
-15 -4 -4 11.178 11.170 0.855 71.544 o
-15 -4 -3 9.696 9.033 0.805 81.184 o
-15 -4 -2 10.380 9.828 0.825 77.079 o
-15 -4 -1 26.552 24.894 1.143 37.642 o
-15 -3 -14 2.730 2.961 0.616 144.042 o
-15 -3 -13 1.092 1.043 0.576 167.128 o
-15 -3 -12 2.326 2.276 0.616 144.762 o
-15 -3 -11 6.707 7.344 0.775 89.111 o
-15 -3 -10 8.879 9.162 0.835 76.128 o
-15 -3 -9 0.260 0.507 0.586 162.710 o
-15 -3 -8 0.546 0.596 0.586 162.373 o
-15 -3 -7 3.528 4.313 0.686 115.895 o
-15 -3 -6 1.992 2.276 0.636 136.306 o
-15 -3 -5 23.504 23.314 1.103 40.838 o
-15 -3 -4 14.385 13.982 0.904 62.816 o
-15 -3 -3 16.655 16.894 0.954 55.825 o
-15 -3 -2 5.665 5.018 0.696 111.025 o
-15 -3 -1 5.519 4.969 0.706 108.161 o
-15 -2 -14 8.291 8.666 0.716 102.212 o
-15 -2 -13 3.487 2.435 0.636 134.961 o
-15 -2 -12 3.588 3.826 0.666 122.842 o
-15 -2 -11 3.156 3.945 0.686 116.270 o
-15 -2 -10 15.805 15.036 0.964 55.302 o
-15 -2 -9 1.555 1.043 0.596 155.813 o
-15 -2 -8 10.466 10.713 0.825 76.845 o
-15 -2 -7 7.210 7.692 0.775 88.774 o
-15 -2 -6 7.900 8.000 0.775 88.344 o
-15 -2 -5 0.642 1.183 0.596 156.655 o
-15 -2 -4 19.600 20.124 1.034 47.167 o
-15 -2 -3 19.516 18.454 1.004 49.951 o
-15 -2 -2 6.372 6.330 0.725 101.608 o
-15 -2 -1 1.100 1.620 0.596 155.981 o
-15 -1 -14 3.284 3.240 0.606 147.946 o
-15 -1 -13 5.448 5.138 0.686 114.241 o
-15 -1 -12 3.671 3.945 0.666 122.734 o
-15 -1 -11 14.749 14.419 0.934 59.002 o
-15 -1 -10 2.505 2.753 0.636 135.674 o
-15 -1 -9 4.881 5.207 0.696 111.502 o
-15 -1 -8 14.383 13.942 0.904 62.824 o
-15 -1 -7 0.046 0.725 0.576 168.462 o
-15 -1 -6 5.900 6.171 0.725 101.948 o
-15 -1 -5 0.875 0.676 0.596 156.675 o
-15 -1 -4 2.404 2.186 0.636 136.000 o
-15 -1 -3 10.479 10.653 0.815 78.607 o
-15 -1 -2 42.376 38.995 1.401 23.848 o
-15 -1 -1 5.828 4.810 0.696 110.984 o
-14 -15 -4 5.623 5.764 0.686 113.879 o
-14 -15 -3 2.463 1.858 0.576 165.020 o
-14 -15 -2 1.139 0.765 0.557 179.263 o
-14 -15 -1 0.628 0.487 0.557 180.098 o
-14 -14 -6 5.309 7.344 0.716 104.674 o
-14 -14 -4 2.525 2.296 0.616 144.562 o
-14 -14 -3 1.942 2.743 0.616 144.904 o
-14 -14 -2 3.178 2.534 0.636 135.189 o
-14 -14 -1 18.048 16.665 0.954 55.431 o
-14 -13 -8 3.627 3.110 0.596 152.441 o
-14 -13 -7 4.736 4.800 0.656 125.127 o
-14 -13 -6 4.222 3.568 0.666 122.456 o
-14 -13 -5 15.035 14.161 0.904 62.555 o
-14 -13 -4 18.247 18.891 0.994 51.138 o
-14 -13 -3 3.422 3.548 0.676 119.576 o
-14 -13 -2 2.921 2.643 0.656 127.468 o
-14 -13 -1 2.513 1.928 0.656 128.047 o
-14 -12 -9 6.028 6.072 0.686 113.458 o
-14 -12 -8 1.755 1.292 0.606 150.497 o
-14 -12 -7 1.928 1.988 0.636 136.477 o
-14 -12 -5 1.212 1.063 0.636 137.418 o
-14 -12 -4 4.445 4.879 0.716 105.981 o
-14 -12 -3 2.657 3.051 0.686 116.890 o
-14 -12 -2 12.210 12.939 0.914 62.459 o
-14 -12 -1 0.014 0.268 0.606 152.566 o
-14 -11 -11 1.740 1.103 0.586 160.834 o
-14 -11 -10 3.988 3.488 0.636 134.039 o
-14 -11 -9 1.641 1.610 0.606 150.453 o
-14 -11 -8 6.233 6.231 0.735 99.117 o
-14 -11 -7 2.286 2.315 0.656 128.071 o
-14 -11 -6 1.448 0.875 0.636 137.307 o
-14 -11 -5 3.437 3.856 0.696 112.904 o
-14 -11 -4 6.802 6.469 0.775 89.279 o
-14 -11 -3 2.281 2.107 0.636 136.135 o
-14 -11 -2 5.551 5.476 0.725 102.369 o
-14 -11 -1 10.004 9.977 0.835 75.498 o
-14 -10 -11 3.350 3.558 0.636 134.584 o
-14 -10 -10 3.388 3.587 0.656 126.734 o
-14 -10 -9 4.828 4.850 0.706 108.650 o
-14 -10 -8 1.753 1.411 0.656 128.788 o
-14 -10 -7 10.210 10.335 0.845 73.685 o
-14 -10 -6 2.046 2.345 0.646 132.145 o
-14 -10 -5 8.674 8.367 0.795 83.755 o
-14 -10 -4 2.552 1.819 0.656 128.058 o
-14 -10 -3 14.170 14.171 0.914 61.611 o
-14 -10 -2 7.681 7.871 0.795 84.339 o
-14 -10 -1 1.814 1.143 0.616 145.762 o
-14 -9 -12 6.414 6.986 0.696 109.781 o
-14 -9 -11 0.606 0.427 0.586 162.398 o
-14 -9 -10 0.098 0.328 0.586 162.962 o
-14 -9 -9 6.222 3.985 0.696 110.997 o
-14 -9 -8 18.393 19.050 1.053 45.968 o
-14 -9 -7 0.257 0.497 0.596 157.355 o
-14 -9 -6 0.706 0.576 0.616 146.985 o
-14 -9 -5 0.500 1.004 0.616 146.978 o
-14 -9 -4 1.966 2.236 0.636 136.344 o
-14 -9 -3 1.309 1.342 0.616 146.127 o
-14 -9 -2 0.153 0.308 0.586 162.917 o
-14 -9 -1 4.942 6.549 0.735 99.769 o
-14 -8 -13 0.260 0.020 0.537 194.465 o
-14 -8 -12 4.602 4.174 0.676 118.490 o
-14 -8 -11 4.605 4.432 0.676 118.390 o
-14 -8 -10 0.905 0.696 0.596 156.635 o
-14 -8 -9 10.886 10.762 0.875 68.720 o
-14 -8 -8 2.769 2.663 0.656 127.577 o
-14 -8 -7 2.001 2.365 0.656 128.263 o
-14 -8 -6 16.827 16.596 0.984 52.784 o
-14 -8 -5 18.888 19.587 1.043 46.591 o
-14 -8 -4 3.336 3.319 0.676 119.717 o
-14 -8 -3 3.587 3.110 0.676 119.614 o
-14 -8 -2 2.150 1.660 0.636 136.429 o
-14 -8 -1 2.956 2.792 0.656 127.384 o
-14 -7 -13 1.272 1.282 0.576 166.784 o
-14 -7 -12 1.721 2.315 0.606 150.030 o
-14 -7 -11 22.994 23.095 1.103 40.964 o
-14 -7 -10 5.949 5.654 0.755 94.488 o
-14 -7 -9 8.877 8.775 0.795 83.559 o
-14 -7 -8 7.603 7.841 0.775 88.537 o
-14 -7 -7 11.619 10.693 0.855 71.463 o
-14 -7 -6 16.221 16.198 0.954 56.062 o
-14 -7 -5 2.140 2.435 0.646 132.036 o
-14 -7 -4 6.364 6.092 0.735 99.081 o
-14 -7 -3 3.880 3.746 0.676 119.177 o
-14 -7 -2 9.986 10.166 0.815 78.947 o
-14 -7 -1 25.749 25.987 1.153 37.121 o
-14 -6 -13 1.907 2.494 0.616 145.053 o
-14 -6 -12 0.056 0.149 0.576 168.760 o
-14 -6 -11 2.469 2.773 0.666 124.053 o
-14 -6 -10 4.846 4.601 0.696 111.733 o
-14 -6 -9 4.464 4.194 0.696 112.126 o
-14 -6 -8 7.237 6.479 0.755 93.581 o
-14 -6 -7 9.165 9.510 0.815 79.468 o
-14 -6 -6 18.948 20.293 1.043 46.495 o
-14 -6 -5 13.386 14.131 0.914 61.880 o
-14 -6 -4 9.663 8.755 0.795 83.181 o
-14 -6 -3 16.738 16.944 0.964 54.754 o
-14 -6 -2 8.354 8.467 0.775 87.988 o
-14 -6 -1 1.444 1.212 0.606 150.834 o
-14 -5 -14 0.855 0.517 0.557 179.791 o
-14 -5 -13 1.564 2.176 0.616 145.519 o
-14 -5 -12 2.621 2.455 0.656 127.768 o
-14 -5 -11 29.700 32.257 1.312 28.642 o
-14 -5 -10 27.048 28.024 1.202 34.089 o
-14 -5 -9 9.343 10.027 0.825 77.488 o
-14 -5 -8 0.540 0.209 0.576 168.208 o
-14 -5 -7 5.451 5.595 0.716 105.141 o
-14 -5 -6 1.413 1.133 0.596 155.912 o
-14 -5 -5 4.932 4.740 0.686 114.761 o
-14 -5 -4 1.957 2.007 0.616 145.234 o
-14 -5 -3 2.179 2.296 0.616 144.891 o
-14 -5 -2 15.197 15.373 0.904 62.281 o
-14 -5 -1 63.554 62.229 1.799 13.877 o
-14 -4 -15 1.646 1.063 0.576 166.477 o
-14 -4 -14 1.459 2.147 0.606 150.370 o
-14 -4 -13 1.322 0.904 0.586 161.396 o
-14 -4 -12 4.621 4.810 0.716 105.896 o
-14 -4 -11 3.708 4.045 0.686 115.864 o
-14 -4 -10 1.308 2.057 0.636 136.951 o
-14 -4 -9 31.491 32.029 1.292 29.203 o
-14 -4 -8 4.835 4.740 0.696 111.693 o
-14 -4 -7 10.902 11.229 0.845 73.220 o
-14 -4 -6 49.987 50.542 1.630 17.542 o
-14 -4 -5 25.753 24.685 1.123 38.994 o
-14 -4 -4 45.770 45.435 1.511 20.451 o
-14 -4 -3 6.522 5.913 0.696 110.095 o
-14 -4 -2 12.411 12.472 0.835 73.911 o
-14 -4 -1 19.792 19.547 0.964 53.434 o
-14 -3 -15 1.307 1.401 0.576 166.674 o
-14 -3 -14 12.101 11.806 0.825 75.853 o
-14 -3 -13 2.112 1.988 0.636 136.326 o
-14 -3 -12 17.604 18.693 1.024 48.661 o
-14 -3 -11 1.925 1.878 0.636 136.524 o
-14 -3 -10 21.054 20.700 1.053 45.179 o
-14 -3 -9 2.717 3.110 0.666 123.753 o
-14 -3 -8 2.540 2.951 0.656 127.641 o
-14 -3 -7 26.049 25.937 1.163 36.516 o
-14 -3 -6 9.667 10.246 0.805 80.910 o
-14 -3 -5 4.223 3.419 0.656 126.130 o
-14 -3 -4 11.285 11.070 0.815 78.130 o
-14 -3 -3 11.046 11.329 0.815 78.182 o
-14 -3 -2 4.281 4.432 0.636 133.331 o
-14 -3 -1 58.007 58.045 1.660 16.257 o
-14 -2 -15 23.043 22.499 1.004 48.426 o
-14 -2 -14 1.562 1.183 0.606 150.736 o
-14 -2 -13 4.576 4.621 0.686 115.059 o
-14 -2 -12 31.301 31.512 1.292 29.261 o
-14 -2 -11 18.546 20.104 1.024 48.257 o
-14 -2 -10 5.115 5.366 0.716 105.423 o
-14 -2 -9 33.560 34.156 1.322 27.684 o
-14 -2 -8 2.168 2.047 0.636 136.254 o
-14 -2 -7 55.961 55.432 1.719 15.556 o
-14 -2 -6 20.543 20.293 1.034 46.916 o
-14 -2 -5 12.921 12.362 0.835 73.706 o
-14 -2 -4 28.745 28.769 1.163 35.781 o
-14 -2 -3 7.059 7.423 0.686 112.133 o
-14 -2 -2 32.489 33.042 1.202 32.787 o
-14 -2 -1 28.730 28.461 1.113 38.597 o
-14 -1 -15 3.256 3.001 0.606 148.103 o
-14 -1 -14 27.414 26.911 1.143 37.290 o
-14 -1 -13 30.215 31.035 1.262 30.656 o
-14 -1 -12 17.611 19.030 1.043 46.947 o
-14 -1 -11 8.406 8.586 0.775 87.930 o
-14 -1 -10 9.051 9.878 0.825 77.645 o
-14 -1 -9 40.855 40.824 1.461 22.291 o
-14 -1 -8 28.338 28.879 1.222 32.860 o
-14 -1 -7 17.033 16.894 0.964 54.674 o
-14 -1 -6 21.029 21.515 1.053 45.090 o
-14 -1 -5 44.480 45.494 1.491 21.017 o
-14 -1 -4 55.710 55.631 1.650 16.647 o
-14 -1 -3 2.241 2.415 0.576 164.951 o
-14 -1 -2 80.988 80.345 2.047 10.307 o
-14 -1 -1 9.124 9.083 0.725 98.907 o
-13 -16 -4 1.765 2.365 0.596 154.909 o
-13 -16 -3 5.626 5.555 0.656 124.029 o
-13 -16 -1 4.101 4.243 0.795 86.649 o
-13 -15 -7 0.098 0.308 0.537 194.491 o
-13 -15 -6 12.560 12.472 0.815 77.174 o
-13 -15 -5 10.714 10.752 0.795 82.150 o
-13 -15 -4 10.432 10.951 0.815 78.559 o
-13 -15 -3 0.160 0.835 0.576 168.281 o
-13 -15 -2 3.178 2.763 0.646 131.069 o
-13 -15 -1 1.465 1.083 0.596 155.884 o
-13 -14 -8 1.837 1.898 0.586 160.285 o
-13 -14 -7 7.410 8.169 0.735 97.822 o
-13 -14 -6 0.316 0.537 0.576 168.273 o
-13 -14 -5 1.556 1.898 0.606 150.396 o
-13 -14 -4 3.355 3.170 0.666 123.263 o
-13 -14 -3 6.643 6.589 0.755 93.873 o
-13 -14 -2 2.851 3.001 0.676 120.164 o
-13 -14 -1 47.305 46.170 1.560 19.227 o
-13 -13 -10 3.684 3.985 0.656 126.337 o
-13 -13 -9 0.055 0.835 0.557 180.598 o
-13 -13 -8 6.866 6.867 0.735 98.552 o
-13 -13 -7 8.717 9.590 0.815 79.649 o
-13 -13 -6 19.090 18.673 1.024 48.300 o
-13 -13 -5 2.222 1.888 0.656 128.276 o
-13 -13 -4 13.287 12.750 0.914 62.140 o
-13 -13 -3 5.803 5.217 0.765 92.322 o
-13 -13 -2 32.126 32.347 1.322 27.969 o
-13 -13 -1 10.640 11.846 0.904 64.434 o
-13 -12 -11 12.724 12.064 0.795 80.748 o
-13 -12 -9 1.563 1.501 0.616 145.828 o
-13 -12 -8 8.130 9.103 0.805 81.893 o
-13 -12 -7 11.643 11.359 0.875 68.335 o
-13 -12 -6 7.583 7.880 0.815 80.508 o
-13 -12 -5 0.797 0.696 0.636 137.876 o
-13 -12 -4 7.829 8.715 0.795 84.073 o
-13 -12 -3 5.848 6.122 0.735 99.373 o
-13 -12 -2 15.938 15.880 0.964 55.143 o
-13 -12 -1 26.549 26.106 1.173 35.873 o
-13 -11 -12 5.838 5.774 0.676 116.920 o
-13 -11 -11 1.458 1.640 0.596 155.607 o
-13 -11 -10 8.344 8.854 0.785 85.808 o
-13 -11 -9 6.298 6.072 0.755 94.195 o
-13 -11 -8 17.966 17.788 1.024 48.683 o
-13 -11 -7 11.310 11.547 0.904 64.266 o
-13 -11 -6 3.504 3.518 0.686 116.180 o
-13 -11 -5 18.876 19.666 1.034 47.397 o
-13 -11 -4 0.957 0.606 0.606 151.573 o
-13 -11 -3 12.237 12.521 0.884 66.490 o
-13 -11 -2 1.119 0.706 0.616 146.574 o
-13 -11 -1 0.190 0.447 0.596 157.442 o
-13 -10 -13 8.020 8.258 0.735 97.412 o
-13 -10 -12 4.189 3.985 0.656 125.925 o
-13 -10 -11 2.630 2.355 0.636 135.737 o
-13 -10 -10 0.961 1.113 0.616 146.535 o
-13 -10 -9 5.985 6.499 0.775 89.666 o
-13 -10 -8 1.136 1.441 0.636 137.329 o
-13 -10 -7 5.647 5.505 0.735 99.665 o
-13 -10 -6 2.056 2.137 0.656 128.307 o
-13 -10 -5 4.799 4.422 0.716 105.905 o
-13 -10 -4 12.085 12.253 0.894 65.225 o
-13 -10 -3 13.869 13.624 0.924 60.584 o
-13 -10 -2 15.793 16.168 0.964 55.143 o
-13 -10 -1 3.592 3.558 0.676 119.452 o
-13 -9 -13 11.917 13.118 0.835 73.988 o
-13 -9 -12 5.346 5.128 0.706 108.223 o
-13 -9 -11 2.395 2.296 0.656 127.997 o
-13 -9 -10 3.457 3.647 0.706 109.878 o
-13 -9 -9 0.873 1.133 0.616 146.602 o
-13 -9 -8 8.099 8.059 0.795 84.100 o
-13 -9 -7 7.339 7.264 0.785 86.689 o
-13 -9 -6 21.942 21.704 1.083 42.681 o
-13 -9 -5 1.742 1.540 0.646 132.688 o
-13 -9 -4 1.182 1.799 0.636 137.153 o
-13 -9 -3 1.431 1.908 0.636 136.912 o
-13 -9 -2 7.079 6.787 0.755 93.583 o
-13 -9 -1 4.027 3.756 0.676 119.067 o
-13 -8 -14 3.327 3.011 0.606 148.022 o
-13 -8 -13 7.355 7.543 0.735 98.049 o
-13 -8 -12 1.180 1.501 0.616 146.171 o
-13 -8 -11 2.054 1.779 0.646 132.358 o
-13 -8 -10 8.467 9.103 0.795 83.677 o
-13 -8 -9 6.910 7.095 0.775 89.072 o
-13 -8 -8 2.646 2.315 0.666 124.090 o
-13 -8 -7 23.801 23.959 1.143 38.235 o
-13 -8 -6 0.630 0.755 0.606 151.803 o
-13 -8 -5 3.951 4.174 0.696 112.470 o
-13 -8 -4 3.962 3.677 0.676 119.142 o
-13 -8 -3 8.449 9.013 0.785 85.715 o
-13 -8 -2 0.626 1.004 0.586 162.079 o
-13 -8 -1 0.505 0.875 0.576 167.882 o
-13 -7 -15 3.340 3.518 0.636 134.611 o
-13 -7 -14 6.795 6.589 0.706 106.742 o
-13 -7 -13 5.410 5.317 0.706 108.118 o
-13 -7 -12 0.480 0.646 0.616 147.146 o
-13 -7 -11 4.463 4.392 0.735 100.629 o
-13 -7 -10 6.296 7.056 0.775 89.383 o
-13 -7 -9 5.231 5.257 0.735 99.970 o
-13 -7 -8 6.965 7.622 0.775 88.914 o
-13 -7 -6 6.698 6.827 0.765 91.469 o
-13 -7 -5 3.438 4.025 0.676 119.394 o
-13 -7 -4 13.066 13.356 0.884 66.033 o
-13 -7 -3 2.424 2.792 0.606 149.081 o
-13 -7 -2 4.668 4.392 0.656 125.357 o
-13 -7 -1 18.375 18.444 0.954 55.050 o
-13 -6 -15 6.709 6.917 0.696 109.589 o
-13 -6 -14 21.126 21.614 1.043 45.823 o
-13 -6 -13 4.118 3.448 0.676 119.112 o
-13 -6 -12 1.136 1.332 0.646 133.217 o
-13 -6 -11 13.353 13.883 0.904 63.193 o
-13 -6 -10 2.144 2.246 0.656 128.202 o
-13 -6 -9 13.452 13.664 0.924 60.711 o
-13 -6 -8 4.239 4.343 0.696 112.226 o
-13 -6 -7 14.044 14.052 0.904 62.924 o
-13 -6 -6 0.452 0.457 0.576 168.169 o
-13 -6 -5 1.146 1.222 0.596 156.135 o
-13 -6 -4 53.321 53.047 1.630 17.229 o
-13 -6 -3 0.146 0.080 0.517 209.818 o
-13 -6 -2 13.244 13.147 0.805 78.391 o
-13 -6 -1 20.159 20.243 0.954 54.191 o
-13 -5 -15 2.797 2.713 0.606 148.737 o
-13 -5 -14 18.533 18.991 0.984 51.975 o
-13 -5 -13 0.326 0.875 0.606 152.024 o
-13 -5 -12 2.989 2.504 0.676 120.240 o
-13 -5 -11 3.532 3.289 0.666 123.087 o
-13 -5 -10 2.338 1.819 0.646 132.123 o
-13 -5 -9 40.390 40.675 1.451 22.602 o
-13 -5 -8 22.401 22.598 1.093 41.803 o
-13 -5 -7 14.720 14.449 0.914 61.378 o
-13 -5 -6 24.967 26.046 1.133 38.416 o
-13 -5 -5 56.286 56.624 1.689 15.950 o
-13 -5 -4 25.543 26.096 1.063 42.760 o
-13 -5 -3 22.651 22.201 0.984 50.298 o
-13 -5 -2 3.597 3.558 0.586 157.229 o
-13 -5 -1 43.937 44.351 1.391 23.666 o
-13 -4 -16 0.606 0.696 0.557 179.994 o
-13 -4 -15 1.252 1.312 0.576 166.791 o
-13 -4 -14 5.518 6.082 0.716 104.944 o
-13 -4 -13 1.216 1.660 0.636 137.181 o
-13 -4 -12 3.451 3.935 0.676 119.417 o
-13 -4 -11 12.251 13.436 0.904 63.644 o
-13 -4 -10 3.171 2.822 0.666 123.528 o
-13 -4 -9 16.874 17.898 0.994 51.641 o
-13 -4 -8 30.190 29.594 1.222 32.520 o
-13 -4 -7 0.976 1.600 0.596 156.117 o
-13 -4 -6 45.026 45.375 1.481 21.208 o
-13 -4 -5 4.242 3.786 0.606 146.602 o
-13 -4 -4 99.773 100.399 2.395 7.400 o
-13 -4 -3 35.568 35.527 1.222 31.195 o
-13 -4 -2 50.299 49.539 1.481 20.533 o
-13 -4 -1 3.401 3.518 0.586 157.495 o
-13 -3 -16 2.829 3.101 0.596 153.351 o
-13 -3 -15 6.628 6.976 0.716 103.932 o
-13 -3 -14 3.623 3.597 0.676 119.415 o
-13 -3 -13 5.407 5.605 0.735 99.773 o
-13 -3 -12 12.795 12.869 0.894 64.869 o
-13 -3 -11 9.467 9.898 0.825 77.462 o
-13 -3 -10 5.162 5.158 0.716 105.458 o
-13 -3 -9 38.943 39.403 1.421 23.619 o
-13 -3 -8 28.426 28.233 1.202 33.852 o
-13 -3 -7 20.378 20.372 1.004 49.460 o
-13 -3 -6 16.520 16.874 0.884 64.021 o
-13 -3 -5 39.332 39.601 1.312 26.952 o
-13 -3 -4 5.594 5.625 0.616 139.632 o
-13 -3 -3 59.137 58.980 1.640 16.462 o
-13 -3 -2 107.740 107.872 2.484 6.767 o
-13 -3 -1 109.967 108.737 2.494 6.675 o
-13 -2 -16 2.061 2.455 0.576 165.147 o
-13 -2 -15 2.078 1.292 0.606 150.183 o
-13 -2 -14 3.420 3.518 0.676 119.588 o
-13 -2 -13 23.280 23.492 1.153 37.781 o
-13 -2 -12 4.611 4.850 0.716 105.890 o
-13 -2 -11 3.143 3.866 0.676 119.661 o
-13 -2 -10 36.983 35.358 1.352 26.174 o
-13 -2 -9 2.206 2.246 0.646 132.058 o
-13 -2 -8 6.901 7.036 0.735 98.480 o
-13 -2 -7 41.831 42.394 1.431 22.907 o
-13 -2 -6 55.645 56.137 1.620 17.129 o
-13 -2 -5 21.762 21.495 0.964 52.506 o
-13 -2 -4 27.587 27.149 1.063 42.139 o
-13 -2 -3 55.005 54.378 1.550 18.489 o
-13 -2 -2 29.866 29.962 1.103 38.779 o
-13 -2 -1 53.759 52.202 1.501 19.670 o
-13 -1 -16 2.763 2.663 0.596 153.668 o
-13 -1 -15 16.055 16.437 0.944 57.154 o
-13 -1 -14 1.833 2.007 0.646 132.441 o
-13 -1 -13 8.132 8.507 0.825 78.319 o
-13 -1 -12 5.686 5.714 0.735 99.583 o
-13 -1 -11 3.783 3.776 0.676 119.236 o
-13 -1 -10 0.247 0.099 0.586 162.927 o
-13 -1 -9 39.107 38.280 1.401 24.232 o
-13 -1 -8 27.463 28.372 1.193 34.493 o
-13 -1 -7 51.044 51.407 1.590 18.163 o
-13 -1 -6 17.737 17.669 0.894 62.129 o
-13 -1 -5 20.150 20.451 0.934 56.195 o
-13 -1 -4 16.375 15.622 0.835 71.312 o
-13 -1 -3 11.774 12.024 0.755 89.230 o
-13 -1 -2 6.262 6.340 0.616 138.471 o
-13 -1 -1 28.444 28.203 1.053 42.467 o
-12 -17 -3 3.658 2.643 0.616 143.278 o
-12 -17 -2 5.999 5.416 0.656 123.760 o
-12 -17 -1 0.167 0.209 0.537 194.463 o
-12 -16 -5 4.632 4.989 0.656 125.135 o
-12 -16 -4 1.959 2.365 0.606 149.768 o
-12 -16 -3 7.937 7.841 0.755 92.813 o
-12 -16 -2 2.548 2.315 0.616 144.530 o
-12 -16 -1 4.681 5.088 0.686 114.816 o
-12 -15 -8 6.599 6.519 0.686 112.849 o
-12 -15 -7 8.073 7.761 0.735 97.534 o
-12 -15 -6 3.818 3.876 0.666 122.648 o
-12 -15 -5 2.530 2.584 0.636 135.725 o
-12 -15 -4 5.339 5.694 0.716 105.180 o
-12 -15 -3 4.030 3.826 0.686 115.718 o
-12 -15 -2 4.839 4.929 0.716 105.727 o
-12 -15 -1 7.202 8.129 0.795 84.500 o
-12 -14 -10 0.965 1.232 0.566 173.019 o
-12 -14 -9 3.017 2.534 0.606 148.601 o
-12 -14 -8 1.369 0.884 0.596 156.082 o
-12 -14 -7 3.983 3.448 0.676 119.210 o
-12 -14 -6 0.309 0.348 0.586 162.741 o
-12 -14 -4 4.054 3.667 0.696 112.568 o
-12 -14 -3 2.871 2.415 0.676 120.351 o
-12 -14 -2 0.533 0.636 0.616 147.106 o
-12 -14 -1 11.705 11.915 0.904 64.078 o
-12 -13 -11 0.400 0.239 0.537 194.110 o
-12 -13 -10 0.526 0.487 0.576 168.072 o
-12 -13 -9 0.383 0.676 0.596 157.150 o
-12 -13 -8 0.176 0.040 0.596 157.645 o
-12 -13 -7 2.323 2.633 0.656 127.925 o
-12 -13 -6 0.697 1.202 0.636 137.760 o
-12 -13 -5 6.374 6.161 0.735 99.054 o
-12 -13 -4 7.126 6.946 0.765 91.217 o
-12 -13 -3 13.521 13.545 0.904 63.193 o
-12 -13 -2 0.310 0.735 0.616 147.251 o
-12 -13 -1 6.630 6.449 0.765 91.601 o
-12 -12 -12 1.243 0.755 0.566 172.971 o
-12 -12 -11 2.156 1.819 0.606 149.845 o
-12 -12 -10 11.440 10.792 0.845 73.088 o
-12 -12 -9 21.306 21.922 1.093 42.099 o
-12 -12 -8 19.244 18.921 1.063 45.020 o
-12 -12 -7 3.704 3.667 0.676 119.332 o
-12 -12 -6 7.181 6.887 0.765 91.204 o
-12 -12 -5 1.841 1.709 0.636 136.661 o
-12 -12 -4 1.415 0.894 0.606 151.013 o
-12 -12 -3 18.727 18.991 1.034 47.513 o
-12 -12 -2 18.740 17.918 1.024 48.479 o
-12 -12 -1 11.137 10.981 0.865 70.070 o
-12 -11 -13 1.042 1.053 0.557 179.201 o
-12 -11 -12 5.023 4.194 0.666 121.579 o
-12 -11 -11 7.131 6.807 0.765 91.250 o
-12 -11 -10 20.088 20.720 1.073 43.897 o
-12 -11 -9 5.287 4.909 0.755 95.017 o
-12 -11 -8 4.347 4.502 0.716 106.153 o
-12 -11 -7 16.600 17.252 0.984 52.757 o
-12 -11 -6 1.397 0.964 0.616 146.217 o
-12 -11 -5 23.392 22.668 1.103 40.927 o
-12 -11 -4 0.238 0.209 0.596 157.508 o
-12 -11 -3 32.356 32.496 1.302 28.677 o
-12 -11 -2 27.716 28.213 1.222 33.005 o
-12 -11 -1 1.885 1.908 0.636 136.544 o
-12 -10 -14 5.749 6.032 0.686 113.684 o
-12 -10 -13 5.226 5.396 0.686 114.309 o
-12 -10 -12 4.440 4.214 0.686 115.298 o
-12 -10 -11 0.661 0.328 0.636 138.115 o
-12 -10 -10 6.792 6.767 0.795 84.994 o
-12 -10 -9 12.050 13.296 0.904 63.735 o
-12 -10 -8 2.538 2.037 0.656 127.987 o
-12 -10 -7 22.330 23.214 1.123 39.797 o
-12 -10 -6 0.332 0.735 0.606 152.080 o
-12 -10 -5 34.749 35.914 1.352 26.400 o
-12 -10 -4 57.216 58.324 1.779 14.565 o
-12 -10 -3 11.387 11.726 0.865 69.832 o
-12 -10 -2 28.829 28.581 1.202 33.759 o
-12 -10 -1 0.725 0.517 0.576 167.836 o
-12 -9 -14 15.410 15.602 0.894 63.419 o
-12 -9 -13 9.173 9.441 0.805 81.334 o
-12 -9 -12 16.250 17.023 0.994 51.922 o
-12 -9 -11 40.537 40.625 1.491 21.574 o
-12 -9 -10 49.098 49.668 1.630 17.631 o
-12 -9 -9 43.138 43.050 1.501 21.006 o
-12 -9 -8 5.390 5.257 0.725 102.530 o
-12 -9 -7 24.332 25.053 1.153 37.459 o
-12 -9 -6 2.111 1.988 0.646 132.234 o
-12 -9 -5 2.173 2.047 0.646 132.162 o
-12 -9 -4 29.926 30.131 1.232 32.066 o
-12 -9 -3 5.292 4.989 0.666 121.039 o
-12 -9 -2 13.784 14.032 0.855 69.876 o
-12 -9 -1 2.181 1.570 0.576 165.539 o
-12 -8 -15 4.485 4.740 0.656 125.364 o
-12 -8 -14 19.478 18.752 0.974 52.684 o
-12 -8 -13 2.710 2.723 0.666 123.898 o
-12 -8 -12 24.108 23.920 1.143 38.182 o
-12 -8 -11 36.411 37.415 1.391 24.859 o
-12 -8 -10 8.049 8.199 0.815 80.243 o
-12 -8 -9 5.809 5.853 0.755 94.509 o
-12 -8 -8 27.443 27.934 1.202 34.033 o
-12 -8 -7 1.933 3.130 0.656 128.031 o
-12 -8 -6 33.882 34.165 1.312 28.005 o
-12 -8 -5 6.683 7.374 0.725 101.086 o
-12 -8 -4 34.429 35.596 1.292 28.579 o
-12 -8 -3 34.664 35.209 1.232 30.945 o
-12 -8 -2 2.671 2.673 0.576 164.254 o
-12 -8 -1 24.925 25.291 1.043 44.428 o
-12 -7 -15 1.683 1.670 0.596 155.359 o
-12 -7 -14 19.481 20.412 1.034 47.161 o
-12 -7 -13 16.120 15.453 0.964 55.152 o
-12 -7 -12 2.320 2.494 0.646 131.870 o
-12 -7 -11 34.096 34.613 1.332 27.237 o
-12 -7 -10 3.869 3.945 0.696 112.598 o
-12 -7 -9 44.632 46.488 1.570 19.213 o
-12 -7 -8 2.719 2.286 0.636 135.691 o
-12 -7 -7 28.632 29.117 1.212 33.267 o
-12 -7 -6 30.206 30.946 1.212 32.873 o
-12 -7 -5 21.556 22.151 0.994 49.752 o
-12 -7 -4 106.635 107.077 2.504 6.716 o
-12 -7 -3 39.825 39.840 1.312 26.871 o
-12 -7 -2 6.842 6.608 0.646 126.013 o
-12 -7 -1 10.849 11.985 0.755 89.829 o
-12 -6 -16 17.351 17.480 0.904 61.103 o
-12 -6 -15 0.950 1.123 0.576 167.245 o
-12 -6 -14 4.490 3.975 0.696 112.182 o
-12 -6 -13 0.021 0.268 0.596 157.682 o
-12 -6 -12 9.304 10.226 0.835 75.737 o
-12 -6 -11 5.697 5.177 0.716 105.117 o
-12 -6 -10 39.807 41.539 1.471 22.099 o
-12 -6 -9 50.450 49.668 1.620 17.719 o
-12 -6 -8 0.898 0.855 0.596 156.565 o
-12 -6 -7 10.089 10.504 0.785 84.483 o
-12 -6 -6 58.409 59.983 1.699 15.568 o
-12 -6 -5 3.682 3.896 0.606 147.160 o
-12 -6 -4 71.362 73.945 1.908 12.025 o
-12 -6 -3 14.404 14.390 0.805 77.447 o
-12 -6 -2 60.168 59.944 1.640 16.359 o
-12 -6 -1 89.387 88.872 2.137 9.252 o
-12 -5 -16 1.373 0.557 0.547 185.586 o
-12 -5 -15 4.734 4.661 0.686 114.932 o
-12 -5 -14 6.376 6.112 0.755 94.143 o
-12 -5 -13 1.565 2.017 0.616 145.591 o
-12 -5 -12 7.554 7.235 0.775 88.716 o
-12 -5 -11 14.160 14.787 0.934 59.130 o
-12 -5 -10 31.940 33.589 1.312 28.285 o
-12 -5 -9 4.685 5.744 0.716 105.572 o
-12 -5 -8 1.922 2.107 0.596 154.879 o
-12 -5 -7 49.264 49.897 1.511 19.959 o
-12 -5 -6 20.657 20.511 0.944 54.983 o
-12 -5 -5 24.007 24.218 1.004 47.907 o
-12 -5 -4 49.647 49.529 1.461 21.046 o
-12 -5 -3 43.195 42.940 1.332 25.590 o
-12 -5 -2 9.466 9.908 0.696 106.280 o
-12 -5 -1 24.165 25.212 0.984 49.378 o
-12 -4 -16 1.723 2.355 0.596 154.959 o
-12 -4 -15 0.458 1.352 0.596 156.752 o
-12 -4 -14 0.774 1.043 0.616 146.727 o
-12 -4 -13 13.629 14.091 0.914 61.806 o
-12 -4 -12 12.393 12.452 0.884 66.446 o
-12 -4 -11 2.386 1.352 0.636 136.362 o
-12 -4 -10 9.290 9.967 0.815 79.309 o
-12 -4 -9 6.460 6.310 0.716 104.262 o
-12 -4 -8 3.787 4.104 0.636 133.941 o
-12 -4 -7 1.089 1.193 0.517 207.266 o
-12 -4 -6 47.895 47.452 1.441 21.792 o
-12 -4 -5 8.484 8.676 0.676 113.490 o
-12 -4 -4 9.289 9.123 0.676 112.577 o
-12 -4 -3 20.657 20.909 0.904 59.170 o
-12 -4 -2 27.513 27.308 1.024 44.937 o
-12 -4 -1 2.589 2.127 0.517 203.662 o
-12 -3 -17 11.863 11.389 0.805 79.552 o
-12 -3 -16 2.035 2.474 0.596 154.563 o
-12 -3 -15 7.056 7.185 0.755 93.486 o
-12 -3 -14 2.746 2.037 0.656 127.832 o
-12 -3 -13 0.683 0.855 0.596 156.775 o
-12 -3 -12 6.424 6.787 0.765 91.620 o
-12 -3 -11 22.556 22.548 1.093 41.776 o
-12 -3 -10 5.305 5.486 0.706 108.132 o
-12 -3 -9 3.621 3.210 0.616 143.030 o
-12 -3 -8 4.093 4.293 0.596 151.202 o
-12 -3 -7 21.008 20.511 0.944 54.864 o
-12 -3 -6 31.398 30.836 1.123 37.219 o
-12 -3 -5 0.769 0.984 0.487 233.957 o
-12 -3 -4 8.824 9.162 0.666 116.091 o
-12 -3 -3 9.911 10.623 0.686 108.424 o
-12 -3 -2 26.760 26.484 0.984 48.372 o
-12 -3 -1 31.614 31.224 1.073 40.023 o
-12 -2 -17 1.099 1.530 0.557 178.813 o
-12 -2 -16 0.323 0.477 0.566 174.233 o
-12 -2 -15 0.022 0.338 0.576 168.696 o
-12 -2 -14 6.708 6.787 0.775 89.247 o
-12 -2 -13 3.424 3.260 0.666 123.179 o
-12 -2 -12 7.922 7.175 0.775 88.544 o
-12 -2 -11 15.847 15.622 0.944 57.346 o
-12 -2 -10 4.027 4.025 0.666 122.430 o
-12 -2 -9 9.149 9.550 0.765 89.407 o
-12 -2 -8 12.363 12.213 0.785 82.776 o
-12 -2 -7 1.480 1.262 0.517 206.509 o
-12 -2 -6 17.287 17.271 0.845 69.012 o
-12 -2 -5 44.494 44.938 1.352 24.703 o
-12 -2 -4 12.555 12.809 0.735 92.809 o
-12 -2 -3 8.786 9.202 0.646 122.729 o
-12 -2 -2 17.120 17.271 0.805 75.160 o
-12 -2 -1 12.225 12.044 0.696 103.067 o
-12 -1 -17 0.811 0.775 0.547 186.218 o
-12 -1 -16 0.558 1.143 0.586 162.077 o
-12 -1 -15 9.611 10.305 0.835 75.594 o
-12 -1 -14 1.118 1.053 0.596 156.248 o
-12 -1 -13 4.821 4.989 0.706 108.610 o
-12 -1 -12 7.997 7.990 0.775 88.297 o
-12 -1 -11 26.975 27.060 1.183 35.193 o
-12 -1 -10 12.151 12.650 0.865 69.354 o
-12 -1 -9 38.461 38.140 1.352 25.837 o
-12 -1 -8 8.113 8.517 0.686 110.839 o
-12 -1 -7 12.186 12.174 0.755 88.918 o
-12 -1 -6 3.478 4.015 0.557 173.659 o
-12 -1 -5 33.048 33.818 1.143 35.516 o
-12 -1 -4 14.079 14.062 0.755 87.055 o
-12 -1 -3 0.338 0.338 0.447 279.090 o
-12 -1 -2 1.476 1.858 0.467 251.025 o
-12 -1 -1 19.391 18.931 0.835 68.982 o
-11 -18 -2 2.618 1.590 0.586 159.573 o
-11 -18 -1 1.482 0.795 0.576 166.823 o
-11 -17 -6 1.312 1.411 0.576 166.663 o
-11 -17 -5 1.374 1.352 0.557 178.566 o
-11 -17 -4 2.529 2.455 0.596 154.040 o
-11 -17 -3 1.502 2.127 0.596 155.310 o
-11 -17 -2 8.640 7.861 0.735 97.144 o
-11 -17 -1 2.410 2.206 0.606 149.395 o
-11 -16 -8 2.395 2.554 0.586 159.273 o
-11 -16 -7 1.305 1.143 0.576 166.826 o
-11 -16 -6 1.018 1.103 0.576 167.178 o
-11 -16 -5 2.591 1.163 0.606 149.738 o
-11 -16 -4 0.486 0.537 0.586 162.465 o
-11 -16 -3 0.034 0.000 0.576 168.861 o
-11 -16 -2 3.130 3.269 0.656 127.063 o
-11 -16 -1 10.818 10.226 0.835 75.102 o
-11 -15 -10 1.777 1.590 0.586 160.524 o
-11 -15 -9 2.668 2.206 0.596 154.024 o
-11 -15 -8 5.086 5.515 0.696 111.255 o
-11 -15 -7 0.289 0.099 0.576 168.539 o
-11 -15 -6 4.727 4.462 0.696 111.860 o
-11 -15 -5 14.677 15.314 0.944 57.753 o
-11 -15 -4 7.157 6.907 0.775 88.997 o
-11 -15 -3 0.992 1.302 0.636 137.495 o
-11 -15 -2 12.976 12.352 0.904 63.582 o
-11 -15 -1 3.709 3.816 0.716 106.728 o
-11 -14 -11 0.260 0.656 0.537 194.010 o
-11 -14 -10 1.605 1.878 0.596 155.332 o
-11 -14 -9 2.979 3.617 0.656 127.046 o
-11 -14 -8 16.825 16.586 0.964 54.781 o
-11 -14 -7 1.579 1.938 0.656 128.724 o
-11 -14 -6 11.672 11.110 0.884 66.944 o
-11 -14 -5 6.875 6.837 0.765 91.375 o
-11 -14 -4 18.572 17.649 0.994 51.218 o
-11 -14 -3 24.379 24.198 1.143 38.108 o
-11 -14 -2 6.900 7.483 0.775 88.981 o
-11 -14 -1 7.027 7.791 0.775 88.841 o
-11 -13 -12 11.541 12.024 0.805 79.555 o
-11 -13 -11 8.337 8.725 0.775 87.929 o
-11 -13 -10 0.651 0.308 0.586 162.413 o
-11 -13 -9 11.042 10.295 0.855 71.770 o
-11 -13 -8 6.647 7.890 0.805 82.817 o
-11 -13 -7 2.961 2.474 0.656 127.502 o
-11 -13 -6 7.083 7.761 0.775 88.820 o
-11 -13 -5 26.428 26.404 1.183 35.340 o
-11 -13 -4 9.658 9.590 0.835 75.723 o
-11 -13 -3 17.170 18.285 1.004 50.589 o
-11 -13 -2 3.251 3.578 0.676 119.686 o
-11 -13 -1 43.505 44.133 1.511 20.697 o
-11 -12 -13 8.243 8.000 0.716 102.480 o
-11 -12 -12 4.803 5.018 0.676 118.019 o
-11 -12 -11 6.166 6.827 0.765 91.741 o
-11 -12 -10 7.880 8.328 0.815 80.287 o
-11 -12 -9 7.970 7.920 0.825 78.505 o
-11 -12 -8 0.928 0.676 0.616 146.752 o
-11 -12 -7 0.393 1.043 0.596 156.965 o
-11 -12 -6 22.913 23.542 1.123 39.656 o
-11 -12 -5 23.958 24.804 1.153 37.547 o
-11 -12 -4 11.203 11.379 0.865 69.969 o
-11 -12 -3 19.465 19.875 1.043 46.423 o
-11 -12 -2 11.363 11.925 0.865 69.803 o
-11 -12 -1 0.905 0.596 0.596 156.685 o
-11 -11 -14 2.241 2.882 0.576 164.661 o
-11 -11 -13 3.089 1.978 0.616 144.171 o
-11 -11 -12 8.487 8.934 0.805 81.769 o
-11 -11 -11 13.352 13.456 0.924 60.776 o
-11 -11 -10 10.812 11.786 0.855 71.567 o
-11 -11 -9 16.203 16.516 0.974 53.956 o
-11 -11 -8 10.109 11.329 0.855 71.933 o
-11 -11 -7 7.927 7.771 0.785 86.282 o
-11 -11 -6 21.168 21.127 1.073 43.621 o
-11 -11 -5 1.340 2.544 0.636 136.729 o
-11 -11 -4 2.334 2.395 0.636 135.971 o
-11 -11 -3 3.782 4.035 0.676 119.144 o
-11 -11 -2 3.539 3.071 0.646 130.639 o
-11 -11 -1 2.384 2.544 0.636 135.866 o
-11 -10 -15 0.834 1.361 0.576 167.241 o
-11 -10 -14 0.490 0.537 0.557 180.241 o
-11 -10 -13 0.661 0.447 0.586 162.331 o
-11 -10 -12 9.266 8.994 0.815 79.538 o
-11 -10 -11 0.994 0.924 0.606 151.392 o
-11 -10 -10 2.689 3.458 0.666 123.647 o
-11 -10 -9 0.890 1.451 0.616 146.449 o
-11 -10 -8 1.775 2.286 0.656 128.458 o
-11 -10 -7 0.653 1.352 0.596 156.561 o
-11 -10 -6 36.624 37.057 1.371 25.475 o
-11 -10 -5 8.308 9.401 0.795 83.682 o
-11 -10 -4 0.638 0.815 0.557 179.877 o
-11 -10 -3 2.114 2.365 0.596 154.537 o
-11 -10 -2 26.480 26.971 1.103 39.835 o
-11 -10 -1 6.099 5.575 0.646 127.226 o
-11 -9 -15 9.846 9.679 0.765 88.972 o
-11 -9 -14 0.837 1.083 0.596 156.512 o
-11 -9 -13 5.037 5.108 0.725 102.782 o
-11 -9 -12 5.623 5.366 0.755 94.730 o
-11 -9 -11 17.997 17.967 1.004 50.415 o
-11 -9 -10 0.952 1.262 0.616 146.477 o
-11 -9 -9 1.450 1.868 0.636 136.912 o
-11 -9 -8 7.590 7.910 0.785 86.412 o
-11 -9 -7 9.169 8.874 0.785 85.386 o
-11 -9 -6 12.352 12.134 0.835 74.013 o
-11 -9 -5 1.031 1.133 0.566 172.999 o
-11 -9 -4 9.861 10.504 0.735 95.480 o
-11 -9 -3 1.414 2.107 0.537 191.180 o
-11 -9 -2 2.572 3.210 0.557 175.600 o
-11 -9 -1 3.050 2.932 0.547 181.308 o
-11 -8 -16 1.758 2.107 0.576 165.726 o
-11 -8 -15 0.247 0.407 0.557 180.625 o
-11 -8 -14 1.120 0.716 0.596 156.415 o
-11 -8 -13 2.439 2.703 0.666 124.099 o
-11 -8 -12 12.892 13.515 0.904 63.413 o
-11 -8 -11 1.987 2.335 0.656 128.285 o
-11 -8 -9 23.470 24.089 1.123 39.496 o
-11 -8 -8 1.965 1.997 0.616 145.231 o
-11 -8 -7 19.466 19.060 0.964 53.611 o
-11 -8 -6 11.448 11.120 0.775 85.562 o
-11 -8 -5 19.598 19.438 0.924 57.637 o
-11 -8 -4 8.180 8.646 0.686 110.731 o
-11 -8 -3 12.730 13.465 0.775 84.126 o
-11 -8 -2 2.956 3.150 0.537 187.815 o
-11 -8 -1 7.345 7.831 0.646 124.910 o
-11 -7 -16 0.270 0.547 0.557 180.511 o
-11 -7 -15 7.576 8.069 0.755 92.952 o
-11 -7 -14 9.539 10.603 0.845 73.900 o
-11 -7 -13 3.887 4.124 0.676 119.035 o
-11 -7 -12 10.264 11.080 0.855 71.921 o
-11 -7 -11 7.953 8.507 0.795 84.064 o
-11 -7 -10 3.834 4.502 0.686 115.620 o
-11 -7 -9 6.687 7.662 0.755 93.558 o
-11 -7 -8 3.890 4.273 0.646 129.825 o
-11 -7 -7 25.869 26.921 1.083 41.247 o
-11 -7 -6 19.257 19.806 0.924 57.694 o
-11 -7 -5 13.219 13.068 0.785 82.049 o
-11 -7 -4 12.477 12.332 0.755 88.679 o
-11 -7 -3 1.095 1.312 0.487 232.874 o
-11 -7 -2 2.505 2.514 0.517 203.454 o
-11 -7 -1 73.665 73.747 1.848 12.525 o
-11 -6 -17 0.570 0.149 0.537 193.929 o
-11 -6 -16 10.854 11.468 0.815 78.240 o
-11 -6 -15 0.633 0.815 0.596 156.843 o
-11 -6 -14 1.246 1.143 0.636 137.360 o
-11 -6 -13 6.543 6.440 0.735 98.873 o
-11 -6 -12 30.900 30.528 1.252 31.019 o
-11 -6 -11 7.239 7.851 0.775 88.719 o
-11 -6 -10 20.451 20.630 1.043 46.102 o
-11 -6 -9 5.042 5.386 0.676 117.695 o
-11 -6 -8 23.984 24.586 1.043 44.755 o
-11 -6 -7 3.484 3.717 0.576 162.534 o
-11 -6 -6 2.418 2.474 0.537 189.274 o
-11 -6 -5 12.635 11.975 0.735 93.050 o
-11 -6 -4 9.140 9.977 0.676 112.328 o
-11 -6 -3 74.265 75.605 1.868 12.251 o
-11 -6 -2 16.362 17.301 0.815 73.973 o
-11 -6 -1 28.607 28.670 1.024 44.444 o
-11 -5 -17 0.837 1.173 0.547 185.906 o
-11 -5 -16 7.151 7.771 0.735 98.104 o
-11 -5 -15 10.392 10.017 0.835 75.327 o
-11 -5 -14 1.554 2.067 0.616 145.578 o
-11 -5 -13 25.566 25.858 1.163 36.608 o
-11 -5 -12 1.703 2.196 0.646 132.468 o
-11 -5 -11 3.827 3.389 0.676 119.344 o
-11 -5 -10 1.837 1.361 0.596 155.359 o
-11 -5 -9 51.085 52.371 1.610 17.760 o
-11 -5 -8 127.776 131.305 2.922 4.883 o
-11 -5 -7 51.806 53.623 1.550 18.778 o
-11 -5 -6 48.928 49.897 1.451 21.329 o
-11 -5 -5 12.914 12.621 0.735 92.620 o
-11 -5 -4 24.773 25.341 0.964 50.897 o
-11 -5 -3 45.411 45.524 1.332 25.142 o
-11 -5 -2 90.127 89.915 2.087 9.541 o
-11 -5 -1 17.224 16.775 0.785 78.571 o
-11 -4 -17 10.743 10.792 0.785 84.057 o
-11 -4 -16 0.518 0.686 0.576 167.971 o
-11 -4 -15 6.811 7.443 0.775 89.035 o
-11 -4 -14 15.688 15.433 0.944 57.424 o
-11 -4 -13 20.477 20.591 1.053 45.324 o
-11 -4 -12 8.749 9.471 0.815 79.661 o
-11 -4 -11 86.855 89.140 2.315 8.236 o
-11 -4 -10 18.269 19.030 0.964 53.983 o
-11 -4 -9 1.324 0.984 0.537 192.188 o
-11 -4 -8 18.509 19.030 0.904 60.371 o
-11 -4 -7 0.835 1.322 0.497 224.318 o
-11 -4 -6 11.592 11.776 0.716 98.613 o
-11 -4 -5 7.302 7.632 0.616 136.498 o
-11 -4 -4 53.012 53.723 1.471 20.299 o
-11 -4 -3 87.396 87.341 2.037 10.030 o
-11 -4 -2 221.046 217.017 4.214 2.170 o
-11 -4 -1 101.559 99.187 2.216 8.271 o
-11 -3 -17 3.717 3.329 0.636 134.358 o
-11 -3 -16 0.766 0.288 0.586 162.304 o
-11 -3 -15 1.424 1.302 0.636 137.158 o
-11 -3 -14 0.751 0.785 0.596 156.743 o
-11 -3 -13 11.396 11.160 0.855 71.459 o
-11 -3 -12 2.772 3.061 0.656 127.422 o
-11 -3 -11 2.458 2.435 0.636 135.849 o
-11 -3 -10 0.995 1.073 0.547 185.755 o
-11 -3 -9 51.776 52.033 1.530 19.240 o
-11 -3 -8 24.952 24.456 1.004 47.601 o
-11 -3 -7 139.571 140.398 3.011 4.487 o
-11 -3 -6 53.784 53.782 1.491 19.803 o
-11 -3 -5 101.664 101.493 2.296 7.824 o
-11 -3 -4 19.093 19.527 0.835 68.981 o
-11 -3 -3 95.556 95.013 2.156 8.845 o
-11 -3 -2 104.614 103.460 2.286 7.775 o
-11 -3 -1 90.571 87.878 2.007 10.122 o
-11 -2 -18 0.542 0.308 0.557 180.319 o
-11 -2 -17 10.191 10.603 0.795 82.455 o
-11 -2 -16 2.723 2.842 0.656 127.543 o
-11 -2 -15 1.967 2.047 0.656 128.405 o
-11 -2 -14 4.956 5.495 0.725 102.716 o
-11 -2 -13 6.593 6.827 0.755 93.836 o
-11 -2 -12 33.220 34.493 1.332 27.349 o
-11 -2 -11 22.063 22.439 1.063 44.002 o
-11 -2 -10 3.342 3.498 0.586 157.580 o
-11 -2 -9 23.358 23.612 0.984 49.870 o
-11 -2 -8 50.369 50.274 1.471 20.715 o
-11 -2 -7 8.492 8.974 0.656 119.754 o
-11 -2 -6 33.261 34.275 1.133 35.941 o
-11 -2 -5 35.328 35.278 1.133 35.409 o
-11 -2 -4 176.123 176.690 3.548 3.133 o
-11 -2 -3 17.873 16.735 0.765 81.692 o
-11 -2 -2 134.179 133.472 2.773 5.167 o
-11 -2 -1 1.929 2.296 0.457 259.792 o
-11 -1 -18 0.290 0.020 0.537 194.423 o
-11 -1 -17 1.087 1.103 0.576 167.099 o
-11 -1 -16 31.102 31.552 1.262 30.496 o
-11 -1 -15 14.709 16.188 0.984 53.407 o
-11 -1 -14 8.154 7.821 0.785 86.159 o
-11 -1 -13 16.593 16.675 0.984 52.837 o
-11 -1 -12 22.606 21.952 1.073 43.215 o
-11 -1 -11 8.458 9.083 0.775 87.772 o
-11 -1 -10 13.638 13.903 0.815 76.279 o
-11 -1 -9 9.019 8.566 0.686 110.066 o
-11 -1 -8 19.022 19.090 0.884 62.547 o
-11 -1 -7 34.930 34.722 1.163 34.072 o
-11 -1 -6 9.714 9.977 0.656 118.034 o
-11 -1 -5 77.054 77.543 1.868 12.076 o
-11 -1 -4 13.822 14.400 0.716 95.811 o
-11 -1 -3 37.691 37.852 1.143 34.169 o
-11 -1 -2 15.132 15.364 0.716 94.349 o
-11 -1 -1 18.587 17.967 0.765 80.793 o
-10 -18 -5 2.094 2.395 0.606 149.619 o
-10 -18 -4 9.615 8.805 0.725 98.664 o
-10 -18 -3 1.668 1.431 0.576 166.235 o
-10 -18 -2 3.612 3.269 0.616 143.009 o
-10 -18 -1 3.883 3.250 0.616 142.742 o
-10 -17 -8 6.630 6.231 0.696 109.900 o
-10 -17 -7 13.243 13.187 0.825 74.988 o
-10 -17 -6 5.240 5.476 0.676 117.508 o
-10 -17 -5 2.529 3.021 0.636 135.539 o
-10 -17 -4 2.910 2.733 0.616 143.977 o
-10 -17 -3 2.018 1.978 0.616 145.191 o
-10 -17 -2 2.139 2.594 0.636 136.051 o
-10 -17 -1 7.502 7.831 0.765 90.785 o
-10 -16 -8 3.383 2.504 0.636 135.022 o
-10 -16 -7 0.613 0.507 0.576 167.965 o
-10 -16 -6 2.601 2.246 0.636 135.808 o
-10 -16 -5 7.215 7.503 0.775 88.819 o
-10 -16 -4 5.196 4.551 0.716 105.624 o
-10 -16 -3 24.149 23.483 1.133 38.812 o
-10 -16 -2 3.092 3.518 0.696 113.228 o
-10 -16 -1 16.749 16.149 0.984 52.866 o
-10 -15 -11 2.232 1.809 0.576 165.333 o
-10 -15 -10 3.507 3.369 0.636 134.529 o
-10 -15 -9 3.830 3.816 0.656 126.287 o
-10 -15 -8 10.948 11.637 0.855 71.542 o
-10 -15 -7 25.355 25.709 1.173 36.110 o
-10 -15 -6 3.120 3.051 0.676 119.961 o
-10 -15 -5 2.601 2.574 0.676 120.479 o
-10 -15 -4 2.228 2.842 0.646 131.806 o
-10 -15 -3 3.398 3.518 0.676 119.603 o
-10 -15 -2 3.335 3.458 0.666 123.171 o
-10 -15 -1 1.180 1.391 0.616 146.220 o
-10 -14 -12 0.699 0.576 0.537 193.428 o
-10 -14 -11 1.580 1.838 0.596 155.378 o
-10 -14 -10 22.666 22.101 1.063 43.902 o
-10 -14 -9 0.986 0.576 0.616 146.746 o
-10 -14 -8 5.758 5.684 0.755 94.579 o
-10 -14 -7 1.675 1.431 0.616 145.758 o
-10 -14 -6 25.755 25.867 1.163 36.574 o
-10 -14 -5 1.137 1.043 0.616 146.411 o
-10 -14 -4 5.878 6.191 0.725 101.956 o
-10 -14 -3 5.307 5.605 0.725 102.476 o
-10 -14 -2 5.852 6.400 0.735 99.290 o
-10 -14 -1 4.624 4.462 0.696 111.929 o
-10 -13 -13 1.791 2.027 0.576 165.734 o
-10 -13 -12 6.087 5.525 0.696 110.547 o
-10 -13 -11 4.153 4.313 0.676 118.771 o
-10 -13 -10 8.238 8.387 0.805 82.006 o
-10 -13 -9 14.452 14.678 0.954 56.811 o
-10 -13 -7 4.933 4.581 0.716 105.775 o
-10 -13 -6 3.785 3.230 0.676 119.430 o
-10 -13 -5 12.142 12.521 0.884 66.524 o
-10 -13 -4 3.999 3.846 0.686 115.732 o
-10 -13 -3 12.816 12.780 0.884 66.232 o
-10 -13 -2 3.965 4.084 0.676 118.992 o
-10 -12 -14 1.522 1.610 0.566 172.095 o
-10 -12 -13 1.128 0.566 0.576 167.357 o
-10 -12 -12 2.247 2.196 0.636 136.127 o
-10 -12 -11 1.822 1.948 0.656 128.545 o
-10 -12 -10 8.337 8.387 0.795 83.910 o
-10 -12 -9 4.285 4.681 0.706 109.050 o
-10 -12 -8 9.339 8.507 0.805 81.475 o
-10 -12 -7 14.151 13.356 0.904 63.008 o
-10 -12 -6 5.261 4.502 0.706 108.482 o
-10 -12 -5 5.683 6.062 0.725 102.113 o
-10 -12 -4 3.098 3.180 0.656 127.124 o
-10 -12 -3 10.376 10.752 0.815 78.632 o
-10 -12 -2 3.928 3.518 0.656 126.329 o
-10 -12 -1 2.278 2.007 0.616 144.934 o
-10 -11 -15 3.088 3.289 0.596 152.953 o
-10 -11 -14 1.173 1.312 0.586 161.337 o
-10 -11 -13 3.527 3.756 0.676 119.427 o
-10 -11 -12 7.826 8.477 0.795 84.130 o
-10 -11 -11 5.808 6.161 0.725 102.007 o
-10 -11 -10 31.479 32.248 1.282 29.584 o
-10 -11 -9 4.180 5.048 0.696 112.031 o
-10 -11 -8 8.356 7.791 0.775 88.163 o
-10 -11 -7 4.217 4.681 0.696 112.128 o
-10 -11 -6 10.380 11.299 0.835 75.060 o
-10 -11 -5 16.937 16.168 0.944 56.918 o
-10 -11 -4 10.854 10.345 0.795 82.183 o
-10 -11 -3 4.990 5.366 0.656 124.667 o
-10 -11 -2 13.150 13.644 0.805 78.310 o
-10 -11 -1 5.128 5.704 0.636 131.910 o
-10 -10 -15 2.515 2.474 0.606 149.151 o
-10 -10 -14 0.382 0.706 0.576 168.109 o
-10 -10 -13 5.865 6.032 0.735 99.389 o
-10 -10 -12 4.402 4.084 0.676 118.671 o
-10 -10 -11 1.574 1.550 0.636 136.940 o
-10 -10 -10 1.319 1.063 0.616 146.242 o
-10 -10 -8 12.622 13.147 0.884 66.235 o
-10 -10 -7 1.895 2.345 0.616 145.134 o
-10 -10 -6 5.030 5.595 0.676 117.624 o
-10 -10 -5 34.694 35.060 1.242 30.538 o
-10 -10 -4 21.617 22.350 0.974 51.489 o
-10 -10 -3 7.060 7.473 0.666 118.471 o
-10 -10 -2 82.082 82.959 2.067 10.072 o
-10 -10 -1 32.608 33.172 1.173 34.169 o
-10 -9 -16 2.286 2.087 0.576 165.097 o
-10 -9 -15 8.697 8.179 0.765 90.043 o
-10 -9 -13 0.706 0.924 0.616 146.837 o
-10 -9 -12 1.433 2.246 0.636 136.774 o
-10 -9 -11 5.653 5.615 0.716 105.007 o
-10 -9 -10 6.148 6.459 0.735 99.100 o
-10 -9 -9 9.590 9.391 0.805 81.150 o
-10 -9 -8 10.013 9.659 0.795 82.783 o
-10 -9 -7 15.328 15.006 0.884 64.861 o
-10 -9 -6 23.062 23.433 1.004 48.288 o
-10 -9 -5 1.534 1.829 0.537 191.210 o
-10 -9 -4 20.016 20.412 0.914 58.400 o
-10 -9 -3 7.290 7.721 0.646 125.019 o
-10 -9 -2 7.248 6.887 0.616 137.004 o
-10 -9 -1 5.581 5.277 0.576 158.575 o
-10 -8 -17 1.142 1.143 0.557 179.012 o
-10 -8 -16 1.348 1.799 0.586 160.882 o
-10 -8 -15 4.548 4.353 0.686 115.173 o
-10 -8 -14 5.268 5.495 0.735 99.882 o
-10 -8 -13 1.177 1.590 0.616 146.134 o
-10 -8 -12 0.442 0.268 0.576 168.282 o
-10 -8 -11 9.915 10.196 0.825 77.203 o
-10 -8 -10 2.249 2.633 0.636 135.942 o
-10 -8 -9 31.659 31.413 1.252 30.846 o
-10 -8 -8 23.868 23.969 1.034 45.613 o
-10 -8 -7 3.377 3.220 0.576 163.000 o
-10 -8 -6 0.785 0.875 0.497 224.871 o
-10 -8 -5 103.399 105.368 2.425 7.133 o
-10 -8 -4 5.603 5.813 0.596 148.409 o
-10 -8 -3 7.375 7.871 0.616 136.269 o
-10 -8 -2 22.324 23.105 0.924 55.964 o
-10 -8 -1 21.131 21.674 0.894 59.955 o
-10 -7 -17 4.607 4.661 0.636 132.916 o
-10 -7 -16 0.688 0.924 0.576 167.651 o
-10 -7 -15 16.660 17.321 0.984 52.731 o
-10 -7 -14 1.957 2.156 0.636 136.384 o
-10 -7 -13 19.813 19.985 1.043 46.329 o
-10 -7 -12 4.212 4.005 0.676 118.841 o
-10 -7 -11 5.015 4.909 0.696 111.513 o
-10 -7 -10 9.270 9.282 0.795 83.244 o
-10 -7 -9 2.599 3.021 0.596 153.651 o
-10 -7 -8 24.887 25.202 1.034 45.188 o
-10 -7 -7 4.499 4.144 0.576 160.884 o
-10 -7 -6 1.721 1.163 0.497 222.645 o
-10 -7 -5 1.843 2.117 0.497 221.368 o
-10 -7 -4 2.189 2.007 0.487 229.568 o
-10 -7 -3 158.391 161.386 3.309 3.656 o
-10 -7 -2 0.744 0.815 0.437 289.727 o
-10 -7 -1 36.209 35.825 1.133 35.169 o
-10 -6 -17 0.860 0.825 0.557 179.586 o
-10 -6 -16 8.598 8.348 0.775 87.892 o
-10 -6 -15 3.826 3.806 0.696 112.671 o
-10 -6 -14 2.149 2.872 0.646 131.856 o
-10 -6 -13 1.264 1.352 0.616 146.162 o
-10 -6 -12 5.038 4.969 0.706 108.476 o
-10 -6 -11 1.660 1.471 0.596 155.486 o
-10 -6 -10 7.446 7.254 0.716 103.288 o
-10 -6 -9 11.187 10.554 0.735 94.562 o
-10 -6 -8 59.444 59.208 1.640 16.433 o
-10 -6 -7 11.487 11.428 0.716 98.828 o
-10 -6 -6 9.372 9.441 0.656 118.649 o
-10 -6 -5 1.766 2.027 0.487 230.534 o
-10 -6 -4 1.480 1.332 0.467 251.719 o
-10 -6 -3 7.046 7.235 0.576 154.980 o
-10 -6 -2 3.573 3.518 0.487 224.360 o
-10 -6 -1 30.662 29.982 0.994 45.828 o
-10 -5 -18 1.463 2.007 0.576 166.136 o
-10 -5 -17 0.799 0.984 0.566 173.371 o
-10 -5 -16 1.796 2.087 0.636 136.544 o
-10 -5 -15 1.622 1.501 0.646 132.794 o
-10 -5 -14 5.765 5.913 0.735 99.481 o
-10 -5 -13 27.973 27.835 1.202 33.956 o
-10 -5 -12 13.072 13.197 0.884 66.060 o
-10 -5 -11 3.999 4.382 0.666 122.313 o
-10 -5 -10 22.159 22.270 0.984 50.436 o
-10 -5 -9 4.971 5.128 0.606 145.010 o
-10 -5 -8 1.217 1.262 0.507 215.046 o
-10 -5 -7 81.765 82.124 1.997 10.639 o
-10 -5 -6 21.711 22.121 0.904 58.511 o
-10 -5 -5 40.716 41.321 1.232 29.489 o
-10 -5 -4 27.806 28.610 0.984 47.706 o
-10 -5 -3 128.118 128.811 2.703 5.482 o
-10 -5 -2 5.970 5.833 0.527 186.294 o
-10 -5 -1 15.073 14.767 0.696 99.342 o
-10 -4 -18 1.296 1.451 0.557 178.603 o
-10 -4 -17 6.901 6.589 0.725 101.196 o
-10 -4 -16 6.492 5.953 0.755 94.124 o
-10 -4 -15 8.240 8.715 0.795 83.879 o
-10 -4 -14 3.488 4.194 0.696 112.763 o
-10 -4 -13 65.143 66.989 1.938 12.135 o
-10 -4 -12 7.141 7.056 0.735 98.328 o
-10 -4 -11 7.002 7.235 0.706 106.368 o
-10 -4 -10 30.734 31.770 1.163 35.140 o
-10 -4 -9 19.560 20.163 0.904 59.746 o
-10 -4 -8 14.234 14.817 0.785 80.954 o
-10 -4 -7 54.425 54.130 1.491 19.728 o
-10 -4 -6 9.415 9.610 0.636 125.319 o
-10 -4 -5 2.785 3.120 0.477 235.939 o
-10 -4 -4 25.351 24.765 0.894 57.534 o
-10 -4 -3 42.802 42.016 1.193 30.625 o
-10 -4 -2 114.733 112.811 2.395 6.936 o
-10 -4 -1 27.258 26.096 0.894 56.433 o
-10 -3 -18 8.725 9.043 0.755 92.013 o
-10 -3 -17 14.879 14.628 0.904 62.528 o
-10 -3 -16 3.998 3.796 0.696 112.563 o
-10 -3 -15 5.016 5.555 0.716 105.425 o
-10 -3 -14 16.134 16.039 0.964 55.063 o
-10 -3 -13 5.727 5.247 0.716 105.076 o
-10 -3 -12 10.565 10.126 0.815 78.690 o
-10 -3 -11 11.745 11.478 0.795 81.426 o
-10 -3 -10 10.358 10.425 0.725 97.574 o
-10 -3 -9 86.921 85.821 2.087 9.716 o
-10 -3 -8 74.813 75.496 1.878 12.130 o
-10 -3 -7 37.203 37.385 1.183 32.480 o
-10 -3 -6 3.542 3.806 0.497 215.655 o
-10 -3 -5 28.699 29.236 0.974 48.112 o
-10 -3 -4 12.090 12.293 0.646 117.460 o
-10 -3 -3 17.406 18.206 0.735 87.177 o
-10 -3 -2 24.378 24.804 0.855 62.421 o
-10 -3 -1 13.815 13.495 0.646 114.821 o
-10 -2 -18 4.552 4.750 0.656 125.303 o
-10 -2 -17 7.738 7.612 0.765 90.718 o
-10 -2 -16 16.762 16.566 0.984 52.806 o
-10 -2 -15 10.784 10.613 0.855 71.809 o
-10 -2 -14 57.789 59.307 1.799 14.247 o
-10 -2 -13 42.556 42.881 1.481 21.543 o
-10 -2 -12 26.431 26.116 1.153 36.986 o
-10 -2 -11 2.168 2.554 0.557 176.649 o
-10 -2 -10 55.189 55.183 1.580 17.893 o
-10 -2 -9 2.851 3.597 0.547 181.096 o
-10 -2 -8 76.921 78.219 1.918 11.598 o
-10 -2 -7 46.882 47.442 1.352 24.258 o
-10 -2 -6 191.376 192.859 3.806 2.706 o
-10 -2 -5 8.220 8.785 0.576 151.985 o
-10 -2 -4 141.261 141.283 2.882 4.751 o
-10 -2 -3 3.072 3.130 0.437 277.421 o
-10 -2 -2 67.544 66.343 1.570 16.667 o
-10 -2 -1 7.141 7.443 0.517 188.558 o
-10 -1 -18 8.635 8.924 0.735 96.808 o
-10 -1 -17 5.425 5.724 0.716 105.116 o
-10 -1 -16 4.877 4.989 0.725 102.910 o
-10 -1 -15 13.896 13.903 0.914 61.748 o
-10 -1 -14 59.154 60.510 1.829 13.771 o
-10 -1 -13 6.997 7.543 0.765 91.128 o
-10 -1 -12 47.489 46.498 1.540 19.614 o
-10 -1 -11 54.724 55.104 1.590 17.753 o
-10 -1 -10 60.223 60.261 1.660 16.038 o
-10 -1 -9 66.295 67.993 1.759 14.069 o
-10 -1 -7 212.834 216.719 4.233 2.189 o
-10 -1 -6 31.935 32.824 1.053 40.977 o
-10 -1 -5 128.552 129.000 2.693 5.502 o
-10 -1 -4 3.411 4.174 0.467 242.277 o
-10 -1 -3 32.138 32.317 0.984 45.724 o
-10 -1 -2 108.542 110.059 2.315 7.455 o
-10 -1 -1 62.197 62.001 1.491 18.654 o
-9 -19 -3 0.052 0.328 0.537 194.543 o
-9 -19 -2 1.533 1.620 0.557 178.172 o
-9 -19 -1 0.045 0.467 0.537 194.453 o
-9 -18 -7 0.528 0.517 0.557 180.205 o
-9 -18 -6 2.798 2.822 0.596 153.540 o
-9 -18 -5 1.236 1.958 0.576 166.434 o
-9 -18 -4 2.258 2.902 0.606 149.195 o
-9 -18 -3 1.316 1.640 0.586 161.005 o
-9 -18 -2 1.773 1.978 0.606 150.145 o
-9 -18 -1 4.147 4.055 0.656 125.931 o
-9 -17 -9 1.975 1.670 0.586 160.258 o
-9 -17 -8 2.131 2.057 0.576 165.305 o
-9 -17 -7 2.289 2.524 0.596 154.262 o
-9 -17 -6 0.089 0.278 0.566 174.617 o
-9 -17 -5 3.102 3.210 0.646 130.946 o
-9 -17 -4 2.506 2.574 0.646 131.691 o
-9 -17 -3 2.933 2.554 0.646 131.355 o
-9 -17 -2 8.983 8.526 0.805 81.634 o
-9 -17 -1 1.030 1.262 0.616 146.409 o
-9 -16 -10 4.185 4.492 0.636 133.394 o
-9 -16 -9 0.814 1.093 0.576 167.415 o
-9 -16 -8 0.541 1.143 0.586 162.096 o
-9 -16 -7 3.747 4.373 0.676 119.046 o
-9 -16 -6 6.469 6.956 0.765 91.554 o
-9 -16 -5 2.351 1.530 0.656 128.313 o
-9 -16 -4 2.910 2.922 0.676 120.151 o
-9 -16 -3 4.033 3.677 0.666 122.559 o
-9 -16 -2 0.110 0.080 0.566 174.706 o
-9 -16 -1 2.603 2.554 0.636 135.675 o
-9 -15 -12 7.134 7.215 0.696 109.161 o
-9 -15 -11 7.969 8.020 0.735 97.519 o
-9 -15 -10 2.229 1.103 0.616 145.401 o
-9 -15 -9 0.670 0.795 0.596 156.817 o
-9 -15 -7 0.447 0.318 0.596 157.260 o
-9 -15 -6 1.253 1.212 0.616 146.235 o
-9 -15 -5 10.218 10.713 0.835 75.253 o
-9 -15 -4 0.732 0.735 0.596 156.785 o
-9 -15 -3 7.466 6.807 0.755 93.365 o
-9 -15 -2 0.927 1.004 0.586 161.764 o
-9 -15 -1 2.282 2.315 0.636 136.048 o
-9 -14 -13 2.240 1.988 0.576 165.214 o
-9 -14 -12 0.896 0.964 0.566 173.266 o
-9 -14 -10 8.790 8.208 0.795 83.737 o
-9 -14 -9 2.112 2.147 0.656 128.262 o
-9 -14 -8 31.399 31.770 1.262 30.439 o
-9 -14 -7 6.521 6.917 0.755 93.851 o
-9 -14 -6 1.434 0.894 0.616 146.215 o
-9 -14 -5 12.834 13.475 0.904 63.440 o
-9 -14 -4 5.333 4.770 0.696 111.342 o
-9 -14 -2 0.523 0.795 0.586 162.294 o
-9 -14 -1 4.153 4.373 0.696 112.272 o
-9 -13 -14 0.518 0.169 0.527 201.345 o
-9 -13 -13 7.827 7.880 0.735 97.652 o
-9 -13 -12 0.458 0.328 0.576 168.233 o
-9 -13 -11 5.516 5.297 0.735 99.799 o
-9 -13 -10 14.867 15.711 0.944 57.634 o
-9 -13 -9 3.091 3.309 0.656 127.079 o
-9 -13 -8 20.878 21.038 1.063 44.428 o
-9 -13 -7 5.113 5.148 0.706 108.369 o
-9 -13 -6 1.766 2.425 0.636 136.430 o
-9 -13 -5 12.179 12.233 0.865 69.426 o
-9 -13 -4 0.430 0.427 0.586 162.577 o
-9 -13 -3 18.041 17.401 0.964 54.298 o
-9 -13 -2 11.575 11.160 0.825 76.244 o
-9 -13 -1 10.279 10.057 0.795 82.549 o
-9 -12 -15 1.538 1.381 0.557 178.325 o
-9 -12 -13 15.645 15.890 0.944 57.367 o
-9 -12 -12 10.796 11.299 0.875 68.656 o
-9 -12 -11 5.117 5.078 0.706 108.388 o
-9 -12 -10 23.452 23.373 1.113 40.198 o
-9 -12 -9 8.624 8.646 0.805 81.772 o
-9 -12 -8 28.927 30.141 1.242 31.767 o
-9 -12 -7 1.680 2.166 0.616 145.417 o
-9 -12 -6 6.046 6.380 0.716 104.509 o
-9 -12 -5 9.310 8.586 0.775 87.451 o
-9 -12 -4 18.145 18.633 0.964 54.081 o
-9 -12 -3 4.697 4.641 0.646 128.950 o
-9 -12 -2 28.813 27.934 1.093 39.838 o
-9 -12 -1 39.977 40.386 1.332 26.158 o
-9 -11 -16 0.980 0.596 0.547 186.108 o
-9 -11 -15 4.677 4.561 0.656 125.278 o
-9 -11 -14 1.043 0.417 0.586 161.950 o
-9 -11 -13 19.351 20.094 1.043 46.424 o
-9 -11 -12 9.067 8.964 0.795 83.421 o
-9 -11 -11 5.493 5.992 0.735 99.614 o
-9 -11 -10 14.058 13.952 0.914 61.685 o
-9 -11 -9 0.783 1.004 0.596 156.605 o
-9 -11 -8 15.323 14.867 0.924 59.908 o
-9 -11 -7 46.051 47.998 1.570 19.050 o
-9 -11 -6 0.297 0.060 0.537 194.385 o
-9 -11 -5 31.946 32.814 1.193 33.363 o
-9 -11 -4 39.649 39.750 1.312 26.900 o
-9 -11 -3 27.132 28.123 1.083 40.824 o
-9 -11 -2 24.769 25.023 1.024 46.001 o
-9 -11 -1 27.432 26.991 1.043 43.568 o
-9 -10 -16 3.324 4.015 0.616 142.922 o
-9 -10 -15 1.611 0.974 0.586 161.046 o
-9 -10 -14 1.650 1.590 0.616 145.708 o
-9 -10 -13 1.444 0.884 0.596 156.006 o
-9 -10 -12 0.550 0.586 0.596 157.033 o
-9 -10 -11 4.146 4.005 0.686 115.576 o
-9 -10 -10 11.012 11.021 0.845 73.218 o
-9 -10 -9 3.098 3.250 0.656 127.096 o
-9 -10 -8 41.751 41.698 1.411 23.492 o
-9 -10 -7 4.946 5.555 0.636 132.160 o
-9 -10 -6 71.812 72.634 1.898 12.132 o
-9 -10 -5 19.275 19.915 0.914 58.771 o
-9 -10 -4 43.549 44.232 1.361 24.568 o
-9 -10 -3 28.291 28.193 1.063 41.840 o
-9 -10 -2 165.531 164.944 3.428 3.407 o
-9 -10 -1 7.604 7.960 0.646 124.583 o
-9 -9 -17 2.049 1.858 0.586 160.069 o
-9 -9 -16 1.459 1.272 0.576 166.573 o
-9 -9 -15 9.301 9.749 0.815 79.353 o
-9 -9 -14 1.516 1.868 0.646 132.735 o
-9 -9 -13 17.495 18.454 1.004 50.483 o
-9 -9 -12 9.993 10.097 0.835 75.478 o
-9 -9 -11 19.744 19.766 1.034 47.175 o
-9 -9 -10 22.321 22.250 1.073 43.245 o
-9 -9 -9 17.084 17.401 0.944 56.675 o
-9 -9 -8 17.519 17.331 0.894 62.280 o
-9 -9 -7 45.559 45.037 1.401 23.179 o
-9 -9 -6 6.139 5.804 0.616 138.918 o
-9 -9 -5 28.712 28.600 1.053 42.348 o
-9 -9 -4 54.951 56.177 1.550 18.421 o
-9 -9 -3 181.158 184.153 3.717 2.881 o
-9 -9 -2 37.129 37.087 1.183 32.521 o
-9 -9 -1 33.655 34.175 1.113 36.923 o
-9 -8 -17 2.274 2.534 0.586 159.425 o
-9 -8 -16 6.711 7.095 0.735 98.576 o
-9 -8 -15 4.301 4.512 0.696 112.129 o
-9 -8 -14 2.945 3.081 0.656 127.281 o
-9 -8 -13 3.900 3.339 0.666 122.790 o
-9 -8 -12 3.518 3.210 0.666 123.127 o
-9 -8 -11 20.322 20.074 1.043 46.198 o
-9 -8 -10 0.961 1.024 0.547 185.838 o
-9 -8 -9 69.702 71.541 1.898 12.249 o
-9 -8 -8 56.048 57.698 1.630 16.880 o
-9 -8 -7 1.524 1.858 0.517 205.891 o
-9 -8 -6 24.252 23.492 0.954 52.287 o
-9 -8 -5 79.528 80.117 1.948 11.182 o
-9 -8 -4 91.038 91.207 2.117 9.292 o
-9 -8 -3 10.531 10.902 0.666 113.621 o
-9 -8 -2 37.725 37.544 1.163 33.265 o
-9 -8 -1 227.953 230.413 4.432 1.976 o
-9 -7 -18 1.420 1.421 0.566 172.341 o
-9 -7 -17 1.265 1.083 0.576 166.907 o
-9 -7 -16 9.810 10.057 0.825 77.279 o
-9 -7 -15 5.968 5.426 0.735 99.504 o
-9 -7 -14 0.767 0.517 0.586 162.185 o
-9 -7 -13 6.689 7.423 0.765 91.320 o
-9 -7 -12 14.218 14.429 0.914 61.552 o
-9 -7 -11 21.456 22.419 1.063 44.142 o
-9 -7 -10 8.394 8.159 0.696 107.833 o
-9 -7 -9 21.262 21.614 0.954 53.605 o
-9 -7 -8 17.552 18.345 0.865 65.891 o
-9 -7 -7 35.138 35.020 1.163 34.004 o
-9 -7 -6 39.632 40.307 1.242 29.364 o
-9 -7 -5 130.022 131.454 2.792 5.186 o
-9 -7 -4 94.258 95.609 2.166 8.815 o
-9 -7 -3 143.685 145.983 2.991 4.453 o
-9 -7 -2 40.144 40.098 1.173 32.117 o
-9 -7 -1 93.115 94.765 2.107 9.233 o
-9 -6 -18 6.614 6.668 0.686 112.779 o
-9 -6 -17 6.566 6.539 0.716 104.117 o
-9 -6 -16 5.331 5.565 0.725 102.474 o
-9 -6 -15 11.922 12.104 0.865 69.551 o
-9 -6 -14 5.351 5.883 0.716 105.113 o
-9 -6 -13 18.465 18.017 0.994 51.197 o
-9 -6 -12 9.140 9.182 0.795 83.332 o
-9 -6 -11 52.301 52.361 1.610 17.674 o
-9 -6 -10 10.429 10.544 0.735 95.084 o
-9 -6 -9 0.995 0.894 0.497 224.426 o
-9 -6 -8 84.565 86.427 2.077 9.856 o
-9 -6 -7 4.573 4.571 0.547 177.483 o
-9 -6 -6 85.445 88.146 2.047 10.012 o
-9 -6 -5 130.259 131.713 2.763 5.261 o
-9 -6 -4 19.255 19.855 0.805 73.204 o
-9 -6 -3 17.371 17.977 0.755 83.446 o
-9 -6 -2 181.117 182.991 3.578 3.043 o
-9 -6 -1 49.180 48.903 1.292 25.602 o
-9 -5 -18 15.457 15.393 0.875 66.067 o
-9 -5 -17 8.315 8.884 0.785 85.815 o
-9 -5 -16 7.961 8.089 0.795 84.157 o
-9 -5 -15 3.378 3.051 0.656 126.954 o
-9 -5 -14 17.755 18.136 0.994 51.373 o
-9 -5 -13 0.886 0.924 0.596 156.542 o
-9 -5 -12 42.438 42.473 1.461 22.067 o
-9 -5 -11 45.970 47.730 1.471 21.248 o
-9 -5 -10 82.538 82.720 2.057 10.135 o
-9 -5 -9 0.479 0.159 0.457 267.008 o
-9 -5 -8 31.527 32.595 1.103 38.120 o
-9 -5 -7 19.544 20.183 0.835 68.583 o
-9 -5 -6 88.242 89.259 2.047 9.894 o
-9 -5 -5 120.657 120.871 2.554 6.141 o
-9 -5 -4 2.634 2.723 0.437 279.782 o
-9 -5 -3 4.844 5.177 0.477 227.452 o
-9 -5 -2 71.309 71.243 1.660 14.938 o
-9 -5 -1 49.027 48.863 1.262 26.550 o
-9 -4 -19 2.087 1.978 0.586 159.959 o
-9 -4 -18 2.258 1.928 0.596 154.617 o
-9 -4 -17 2.138 2.773 0.636 135.976 o
-9 -4 -16 22.622 22.767 1.133 39.162 o
-9 -4 -15 37.380 37.584 1.391 24.747 o
-9 -4 -14 7.807 8.179 0.785 86.241 o
-9 -4 -13 46.203 47.025 1.560 19.279 o
-9 -4 -12 13.162 13.555 0.855 70.242 o
-9 -4 -11 40.328 40.406 1.322 26.437 o
-9 -4 -10 2.999 2.683 0.537 188.136 o
-9 -4 -9 19.863 20.491 0.884 61.900 o
-9 -4 -8 17.920 19.020 0.835 69.704 o
-9 -4 -7 1.409 1.590 0.447 273.877 o
-9 -4 -6 65.208 66.105 1.620 16.093 o
-9 -4 -5 46.802 47.462 1.272 26.672 o
-9 -4 -4 26.076 26.195 0.875 59.024 o
-9 -4 -3 7.705 8.020 0.517 186.628 o
-9 -4 -2 8.815 8.288 0.517 183.772 o
-9 -4 -1 100.104 97.418 2.067 9.209 o
-9 -3 -19 6.866 6.936 0.696 109.465 o
-9 -3 -18 4.538 4.055 0.666 122.020 o
-9 -3 -17 3.464 3.826 0.676 119.447 o
-9 -3 -16 5.195 5.108 0.696 111.321 o
-9 -3 -15 12.631 12.392 0.884 66.370 o
-9 -3 -14 2.255 1.958 0.636 136.219 o
-9 -3 -13 2.754 2.435 0.636 135.597 o
-9 -3 -12 3.423 3.150 0.606 147.845 o
-9 -3 -11 55.464 56.644 1.610 17.294 o
-9 -3 -10 17.482 17.271 0.835 70.361 o
-9 -3 -9 57.340 58.184 1.570 17.788 o
-9 -3 -8 21.540 22.121 0.875 62.013 o
-9 -3 -7 63.431 64.127 1.600 16.600 o
-9 -3 -6 55.144 54.687 1.411 21.362 o
-9 -3 -5 31.471 32.049 0.984 45.983 o
-9 -3 -4 127.515 128.513 2.624 5.731 o
-9 -3 -3 2.382 2.276 0.388 354.371 o
-9 -3 -2 29.855 29.197 0.884 55.599 o
-9 -3 -1 7.969 7.880 0.487 206.709 o
-9 -2 -19 0.646 0.636 0.537 193.463 o
-9 -2 -18 13.495 12.988 0.855 70.221 o
-9 -2 -17 11.665 11.846 0.875 68.237 o
-9 -2 -16 27.321 27.517 1.183 35.096 o
-9 -2 -15 2.734 2.266 0.636 135.686 o
-9 -2 -14 3.045 2.186 0.636 135.454 o
-9 -2 -13 1.296 0.855 0.576 167.003 o
-9 -2 -12 18.868 19.796 0.934 56.755 o
-9 -2 -11 17.197 16.854 0.855 67.744 o
-9 -2 -10 27.048 27.040 1.024 45.103 o
-9 -2 -9 62.455 63.859 1.660 15.771 o
-9 -2 -8 17.707 17.918 0.795 76.259 o
-9 -2 -7 11.266 11.180 0.636 122.300 o
-9 -2 -6 30.908 30.250 0.964 47.991 o
-9 -2 -5 19.416 20.104 0.755 81.237 o
-9 -2 -4 26.870 26.653 0.855 60.730 o
-9 -2 -3 5.199 5.724 0.447 253.776 o
-9 -2 -2 51.563 50.523 1.242 26.654 o
-9 -2 -1 31.224 29.982 0.884 54.809 o
-9 -1 -19 0.646 0.517 0.537 193.550 o
-9 -1 -18 9.763 9.699 0.795 82.898 o
-9 -1 -17 11.649 10.832 0.855 71.423 o
-9 -1 -16 3.263 2.663 0.656 127.197 o
-9 -1 -15 8.852 9.550 0.805 81.459 o
-9 -1 -14 27.884 28.342 1.202 33.930 o
-9 -1 -13 1.656 2.067 0.596 155.180 o
-9 -1 -12 47.866 49.320 1.491 20.543 o
-9 -1 -11 27.148 26.653 1.043 43.685 o
-9 -1 -10 16.749 16.775 0.815 73.907 o
-9 -1 -9 32.449 33.042 1.093 38.430 o
-9 -1 -8 1.763 1.620 0.447 272.700 o
-9 -1 -7 1.368 1.381 0.427 299.813 o
-9 -1 -6 12.636 12.800 0.636 119.728 o
-9 -1 -5 3.567 3.806 0.427 286.327 o
-9 -1 -4 3.633 3.558 0.407 313.098 o
-9 -1 -3 69.382 69.156 1.570 16.414 o
-9 -1 -2 8.900 9.401 0.507 188.514 o
-9 -1 -1 6.997 6.767 0.447 245.212 o
-8 -19 -5 0.938 0.487 0.537 193.142 o
-8 -19 -4 0.525 0.716 0.547 186.650 o
-8 -19 -3 5.135 4.631 0.646 128.560 o
-8 -19 -2 2.501 2.047 0.596 154.291 o
-8 -19 -1 2.507 2.812 0.596 153.867 o
-8 -18 -8 5.038 5.386 0.656 124.617 o
-8 -18 -7 0.998 0.805 0.557 179.420 o
-8 -18 -6 3.345 3.011 0.616 143.408 o
-8 -18 -5 1.133 0.427 0.576 167.431 o
-8 -18 -4 3.388 2.862 0.636 134.860 o
-8 -18 -3 3.084 3.210 0.656 127.123 o
-8 -18 -2 11.469 11.855 0.855 71.290 o
-8 -17 -10 3.236 3.389 0.616 143.328 o
-8 -17 -9 0.740 0.845 0.557 179.728 o
-8 -17 -8 0.597 1.043 0.576 167.686 o
-8 -17 -7 4.663 4.462 0.676 118.336 o
-8 -17 -6 1.866 1.530 0.616 145.538 o
-8 -17 -5 3.721 4.064 0.696 112.655 o
-8 -17 -4 4.802 5.038 0.725 102.939 o
-8 -17 -3 3.048 3.329 0.676 119.915 o
-8 -17 -2 0.346 0.964 0.606 151.966 o
-8 -17 -1 2.298 2.385 0.666 124.310 o
-8 -16 -11 0.109 0.239 0.527 201.921 o
-8 -16 -10 0.779 0.686 0.576 167.683 o
-8 -16 -9 2.061 1.878 0.616 145.198 o
-8 -16 -8 2.795 2.922 0.656 127.458 o
-8 -16 -7 1.144 0.537 0.616 146.626 o
-8 -16 -6 2.092 1.699 0.656 128.440 o
-8 -16 -5 8.639 8.517 0.795 83.735 o
-8 -16 -4 3.760 3.866 0.676 119.220 o
-8 -16 -3 5.611 4.949 0.706 108.107 o
-8 -16 -2 2.630 2.266 0.646 131.715 o
-8 -16 -1 4.932 5.187 0.716 105.591 o
-8 -15 -13 1.389 0.775 0.566 172.780 o
-8 -15 -12 2.379 2.385 0.586 159.389 o
-8 -15 -11 3.705 3.756 0.656 126.413 o
-8 -15 -10 17.951 17.619 0.994 51.390 o
-8 -15 -9 0.699 0.785 0.596 156.793 o
-8 -15 -7 19.876 20.173 1.034 47.094 o
-8 -15 -6 2.102 1.163 0.616 145.491 o
-8 -15 -5 1.495 2.057 0.636 136.800 o
-8 -15 -4 3.007 3.200 0.656 127.187 o
-8 -15 -3 21.900 22.538 1.083 42.602 o
-8 -15 -2 1.651 2.335 0.636 136.562 o
-8 -15 -1 0.235 0.845 0.576 168.194 o
-8 -14 -13 3.889 3.568 0.636 134.093 o
-8 -14 -12 0.977 1.043 0.596 156.394 o
-8 -14 -11 6.298 6.986 0.755 93.952 o
-8 -14 -10 13.445 12.670 0.924 60.870 o
-8 -14 -9 4.841 4.830 0.696 111.659 o
-8 -14 -8 1.193 0.656 0.596 156.371 o
-8 -14 -7 2.270 2.186 0.636 136.112 o
-8 -14 -6 13.363 13.863 0.904 63.193 o
-8 -14 -5 7.558 7.503 0.755 93.121 o
-8 -14 -4 12.643 13.734 0.904 63.461 o
-8 -14 -3 8.750 7.592 0.755 92.419 o
-8 -14 -2 7.805 7.940 0.765 90.594 o
-8 -14 -1 10.912 10.226 0.815 78.505 o
-8 -13 -15 2.350 2.474 0.596 154.223 o
-8 -13 -14 15.580 15.344 0.884 64.696 o
-8 -13 -13 1.444 1.511 0.606 150.691 o
-8 -13 -12 11.654 11.587 0.875 68.289 o
-8 -13 -11 12.367 12.332 0.884 66.477 o
-8 -13 -10 2.189 2.027 0.636 136.245 o
-8 -13 -9 0.759 0.576 0.596 156.836 o
-8 -13 -8 4.323 4.273 0.696 112.193 o
-8 -13 -7 0.831 0.348 0.586 162.207 o
-8 -13 -6 14.659 14.598 0.924 60.171 o
-8 -13 -5 1.508 1.381 0.606 150.691 o
-8 -13 -4 30.404 29.018 1.202 33.467 o
-8 -13 -3 17.077 17.490 0.924 58.870 o
-8 -13 -2 1.600 1.570 0.557 178.114 o
-8 -13 -1 4.328 4.233 0.616 141.767 o
-8 -12 -15 2.078 2.753 0.586 159.525 o
-8 -12 -14 3.096 3.518 0.646 130.824 o
-8 -12 -13 17.322 17.957 1.004 50.592 o
-8 -12 -12 6.813 6.986 0.755 93.674 o
-8 -12 -11 25.080 25.689 1.163 36.708 o
-8 -12 -10 2.283 2.296 0.636 136.055 o
-8 -12 -9 23.041 24.317 1.133 38.941 o
-8 -12 -8 9.857 9.689 0.815 79.115 o
-8 -12 -7 10.375 10.265 0.815 78.745 o
-8 -12 -6 12.993 12.740 0.825 75.214 o
-8 -12 -5 49.069 48.982 1.491 20.450 o
-8 -12 -4 27.335 27.418 1.083 40.858 o
-8 -12 -3 8.066 8.000 0.676 114.147 o
-8 -12 -2 17.633 17.152 0.855 67.477 o
-8 -12 -1 15.074 14.966 0.805 76.930 o
-8 -11 -16 3.810 3.230 0.606 147.384 o
-8 -11 -15 0.478 1.202 0.576 167.730 o
-8 -11 -14 2.763 2.484 0.646 131.520 o
-8 -11 -13 0.547 0.894 0.596 156.888 o
-8 -11 -12 8.884 8.815 0.795 83.546 o
-8 -11 -11 21.011 20.342 1.063 44.476 o
-8 -11 -10 5.593 5.158 0.716 105.189 o
-8 -11 -9 18.498 18.315 0.994 51.148 o
-8 -11 -8 37.915 37.524 1.352 25.938 o
-8 -11 -7 43.188 42.960 1.391 23.826 o
-8 -11 -6 6.856 6.867 0.646 125.873 o
-8 -11 -5 2.074 2.236 0.527 197.080 o
-8 -11 -4 5.397 5.873 0.606 144.072 o
-8 -11 -3 45.044 44.113 1.352 24.686 o
-8 -11 -2 48.240 48.078 1.411 22.465 o
-8 -11 -1 20.255 21.117 0.904 59.287 o
-8 -10 -17 1.495 2.137 0.566 171.796 o
-8 -10 -16 2.553 2.226 0.596 154.138 o
-8 -10 -15 3.319 3.110 0.656 126.977 o
-8 -10 -14 4.744 5.356 0.716 105.654 o
-8 -10 -13 0.350 0.030 0.576 168.510 o
-8 -10 -12 6.497 6.400 0.735 98.911 o
-8 -10 -11 9.830 10.107 0.835 75.544 o
-8 -10 -10 1.452 1.570 0.606 150.655 o
-8 -10 -9 9.620 8.894 0.755 91.528 o
-8 -10 -8 0.012 0.149 0.487 236.460 o
-8 -10 -7 33.827 34.682 1.202 32.423 o
-8 -10 -6 23.800 23.214 0.964 51.568 o
-8 -10 -5 100.477 100.678 2.335 7.666 o
-8 -10 -4 67.055 68.062 1.759 14.024 o
-8 -10 -3 112.141 112.464 2.504 6.558 o
-8 -10 -2 0.776 1.590 0.477 242.951 o
-8 -10 -1 52.092 52.580 1.451 20.883 o
-8 -9 -17 3.794 4.035 0.616 142.429 o
-8 -9 -16 0.621 0.755 0.576 167.820 o
-8 -9 -15 12.454 13.018 0.904 63.646 o
-8 -9 -14 3.241 3.150 0.656 127.024 o
-8 -9 -13 4.959 4.999 0.706 108.517 o
-8 -9 -12 17.379 16.944 0.964 54.565 o
-8 -9 -11 3.187 2.812 0.646 131.041 o
-8 -9 -10 77.164 76.778 2.057 10.425 o
-8 -9 -9 14.985 15.602 0.855 69.015 o
-8 -9 -8 47.442 46.876 1.421 22.362 o
-8 -9 -7 20.453 21.763 0.924 56.904 o
-8 -9 -6 5.427 5.833 0.576 158.398 o
-8 -9 -5 85.522 85.264 2.027 10.208 o
-8 -9 -4 31.976 32.595 1.083 39.173 o
-8 -9 -3 72.349 72.167 1.759 13.615 o
-8 -9 -2 125.222 123.723 2.643 5.746 o
-8 -9 -1 19.332 19.974 0.815 71.623 o
-8 -8 -18 2.456 3.488 0.586 158.653 o
-8 -8 -17 2.872 2.574 0.616 144.092 o
-8 -8 -16 6.813 7.354 0.755 93.573 o
-8 -8 -15 4.201 4.084 0.676 118.820 o
-8 -8 -14 10.296 10.902 0.835 75.180 o
-8 -8 -13 4.251 4.919 0.696 112.026 o
-8 -8 -12 6.092 6.469 0.725 101.739 o
-8 -8 -11 4.539 4.641 0.656 125.361 o
-8 -8 -10 54.472 54.498 1.590 17.794 o
-8 -8 -9 31.868 32.277 1.163 34.881 o
-8 -8 -8 45.071 45.683 1.371 24.018 o
-8 -8 -7 51.181 52.152 1.461 20.770 o
-8 -8 -6 3.117 3.130 0.497 217.415 o
-8 -8 -5 36.112 36.173 1.133 35.153 o
-8 -8 -4 12.165 12.680 0.676 108.252 o
-8 -8 -3 110.394 111.649 2.405 7.001 o
-8 -8 -2 184.203 184.432 3.617 2.973 o
-8 -8 -1 18.029 18.722 0.775 79.168 o
-8 -7 -18 5.708 5.585 0.656 123.944 o
-8 -7 -17 2.195 2.484 0.636 136.050 o
-8 -7 -16 0.633 1.053 0.596 156.727 o
-8 -7 -15 6.191 6.380 0.716 104.416 o
-8 -7 -14 4.076 4.502 0.676 118.758 o
-8 -7 -13 2.507 2.743 0.646 131.622 o
-8 -7 -12 31.386 32.049 1.262 30.421 o
-8 -7 -11 6.143 5.635 0.646 127.156 o
-8 -7 -10 48.800 50.066 1.491 20.425 o
-8 -7 -9 13.611 13.654 0.775 83.540 o
-8 -7 -8 6.429 6.648 0.586 151.465 o
-8 -7 -7 19.747 20.024 0.845 67.151 o
-8 -7 -6 3.098 2.862 0.467 245.102 o
-8 -7 -5 146.040 143.817 2.961 4.502 o
-8 -7 -4 161.610 159.449 3.190 3.829 o
-8 -7 -3 48.830 49.797 1.312 24.999 o
-8 -7 -2 64.102 65.598 1.570 16.967 o
-8 -7 -1 23.161 23.989 0.835 65.704 o
-8 -6 -19 2.614 2.683 0.586 158.941 o
-8 -6 -18 6.696 6.688 0.706 106.777 o
-8 -6 -17 2.385 2.047 0.636 136.074 o
-8 -6 -16 38.732 39.224 1.451 22.825 o
-8 -6 -15 1.060 1.699 0.616 146.190 o
-8 -6 -14 12.296 13.127 0.884 66.358 o
-8 -6 -13 6.360 6.638 0.735 98.922 o
-8 -6 -12 19.858 20.362 0.984 51.397 o
-8 -6 -11 5.481 5.088 0.616 140.057 o
-8 -6 -10 77.053 77.891 1.958 11.241 o
-8 -6 -9 68.599 68.450 1.759 13.928 o
-8 -6 -8 41.290 42.334 1.262 28.218 o
-8 -6 -7 32.785 33.728 1.073 39.432 o
-8 -6 -6 85.534 87.222 1.988 10.475 o
-8 -6 -5 59.311 60.281 1.491 18.998 o
-8 -6 -4 35.464 35.258 1.043 40.333 o
-8 -6 -3 31.635 32.387 0.964 47.375 o
-8 -6 -2 60.596 61.434 1.461 19.399 o
-8 -6 -1 184.918 185.714 3.558 3.033 o
-8 -5 -19 20.988 20.283 0.944 54.909 o
-8 -5 -18 1.957 1.332 0.596 155.249 o
-8 -5 -17 5.739 5.605 0.725 102.218 o
-8 -5 -16 6.014 6.648 0.735 99.123 o
-8 -5 -15 46.402 47.184 1.570 19.054 o
-8 -5 -14 0.277 0.676 0.576 168.240 o
-8 -5 -13 19.994 20.849 1.034 46.982 o
-8 -5 -12 3.735 3.806 0.596 151.911 o
-8 -5 -11 106.061 106.670 2.474 6.853 o
-8 -5 -10 49.216 48.207 1.421 22.105 o
-8 -5 -9 61.682 63.422 1.650 15.985 o
-8 -5 -8 17.212 17.590 0.775 80.061 o
-8 -5 -7 34.853 36.153 1.103 36.972 o
-8 -5 -6 77.829 77.424 1.799 12.741 o
-8 -5 -5 39.096 39.800 1.113 35.100 o
-8 -5 -4 45.684 45.584 1.193 29.782 o
-8 -5 -3 20.284 20.471 0.735 84.053 o
-8 -5 -2 19.606 19.468 0.706 90.891 o
-8 -5 -1 3.532 3.786 0.398 327.657 o
-8 -4 -19 0.042 0.288 0.537 194.585 o
-8 -4 -18 6.904 6.976 0.735 98.496 o
-8 -4 -17 19.523 18.315 1.024 48.237 o
-8 -4 -16 9.450 9.123 0.805 81.279 o
-8 -4 -15 11.765 11.806 0.865 69.670 o
-8 -4 -14 22.143 21.286 1.063 44.115 o
-8 -4 -13 25.014 25.947 1.113 39.627 o
-8 -4 -12 8.932 8.785 0.696 107.161 o
-8 -4 -11 2.659 2.922 0.537 188.506 o
-8 -4 -10 80.680 81.558 1.988 10.772 o
-8 -4 -9 22.792 22.151 0.884 60.291 o
-8 -4 -8 52.415 53.067 1.411 21.745 o
-8 -4 -7 14.042 14.400 0.676 105.585 o
-8 -4 -6 95.159 96.464 2.097 9.202 o
-8 -4 -5 165.056 164.994 3.230 3.709 o
-8 -4 -4 6.125 6.092 0.457 240.103 o
-8 -4 -3 25.910 25.709 0.805 67.539 o
-8 -4 -2 4.702 4.949 0.398 318.124 o
-8 -4 -1 29.029 29.485 0.835 61.106 o
-8 -3 -19 7.198 7.890 0.716 103.240 o
-8 -3 -18 1.335 0.557 0.586 161.569 o
-8 -3 -17 4.055 5.197 0.716 106.120 o
-8 -3 -16 3.514 4.005 0.676 119.347 o
-8 -3 -15 30.318 29.783 1.242 31.590 o
-8 -3 -14 32.164 32.248 1.282 29.492 o
-8 -3 -13 27.827 28.362 1.153 36.523 o
-8 -3 -12 54.229 52.838 1.550 18.614 o
-8 -3 -11 14.603 15.493 0.805 77.042 o
-8 -3 -10 85.701 84.440 2.027 10.217 o
-8 -3 -9 41.267 41.002 1.222 29.807 o
-8 -3 -8 8.444 8.358 0.566 156.793 o
-8 -3 -7 10.426 10.216 0.576 147.332 o
-8 -3 -6 30.842 31.164 0.944 49.457 o
-8 -3 -5 62.221 62.368 1.471 19.006 o
-8 -3 -4 32.599 32.655 0.924 50.149 o
-8 -3 -3 226.801 224.550 4.144 2.181 o
-8 -3 -2 50.552 49.380 1.173 29.264 o
-8 -3 -1 59.891 59.198 1.332 22.396 o
-8 -2 -19 13.212 13.456 0.845 71.759 o
-8 -2 -18 5.737 4.909 0.706 108.036 o
-8 -2 -17 0.402 0.338 0.596 157.293 o
-8 -2 -16 2.598 2.276 0.636 135.798 o
-8 -2 -15 13.986 14.698 0.914 61.584 o
-8 -2 -14 21.008 21.276 1.043 45.892 o
-8 -2 -13 1.462 1.560 0.566 172.201 o
-8 -2 -12 13.869 13.903 0.795 79.620 o
-8 -2 -11 9.828 10.265 0.686 108.651 o
-8 -2 -10 32.117 32.695 1.083 39.128 o
-8 -2 -9 19.662 19.716 0.815 71.511 o
-8 -2 -8 61.817 61.861 1.540 17.802 o
-8 -2 -7 15.410 15.354 0.676 103.749 o
-8 -2 -6 50.429 50.950 1.282 25.575 o
-8 -2 -5 168.295 168.840 3.260 3.618 o
-8 -2 -4 39.737 39.979 1.024 39.656 o
-8 -2 -3 85.400 85.950 1.799 12.128 o
-8 -2 -2 23.567 23.393 0.716 83.766 o
-8 -2 -1 20.850 20.730 0.656 99.961 o
-8 -1 -19 8.681 9.153 0.755 92.006 o
-8 -1 -18 8.927 9.789 0.805 81.368 o
-8 -1 -17 4.982 5.982 0.706 108.181 o
-8 -1 -16 1.025 1.163 0.596 156.286 o
-8 -1 -15 2.530 2.246 0.616 144.581 o
-8 -1 -14 6.769 6.479 0.716 104.003 o
-8 -1 -13 50.631 51.178 1.530 19.371 o
-8 -1 -12 6.306 5.545 0.616 138.875 o
-8 -1 -11 8.230 8.497 0.636 127.245 o
-8 -1 -10 5.845 6.469 0.557 167.935 o
-8 -1 -9 2.337 2.107 0.447 270.044 o
-8 -1 -8 10.163 10.832 0.596 138.770 o
-8 -1 -7 80.482 80.047 1.819 12.337 o
-8 -1 -6 14.399 14.549 0.616 122.901 o
-8 -1 -5 73.768 74.890 1.660 14.654 o
-8 -1 -4 123.766 122.918 2.435 6.484 o
-8 -1 -3 35.846 35.189 0.924 48.381 o
-8 -1 -2 24.317 24.625 0.716 82.589 o
-8 -1 -1 20.464 20.213 0.636 105.551 o
-7 -20 -3 0.711 0.467 0.547 186.567 o
-7 -20 -2 0.472 0.080 0.527 201.487 o
-7 -20 -1 1.588 1.381 0.557 178.259 o
-7 -19 -7 8.017 8.427 0.735 97.361 o
-7 -19 -6 0.783 1.103 0.557 179.505 o
-7 -19 -5 4.468 4.214 0.636 133.259 o
-7 -19 -4 0.911 1.411 0.576 167.124 o
-7 -19 -3 0.654 1.123 0.566 173.462 o
-7 -19 -2 0.851 1.113 0.576 167.362 o
-7 -19 -1 0.977 1.153 0.586 161.632 o
-7 -18 -9 1.690 1.491 0.557 178.046 o
-7 -18 -8 2.074 2.226 0.596 154.654 o
-7 -18 -7 1.813 2.306 0.596 154.889 o
-7 -18 -6 0.930 0.904 0.596 156.509 o
-7 -18 -5 21.956 20.919 1.043 45.706 o
-7 -18 -4 11.402 10.852 0.845 73.091 o
-7 -18 -3 7.464 8.238 0.785 86.394 o
-7 -18 -2 11.141 10.892 0.855 71.614 o
-7 -18 -1 6.703 6.469 0.755 93.873 o
-7 -17 -11 1.273 1.759 0.576 166.506 o
-7 -17 -10 5.123 4.810 0.656 124.792 o
-7 -17 -9 7.103 7.622 0.735 98.179 o
-7 -17 -8 14.694 14.777 0.924 60.130 o
-7 -17 -7 25.519 26.116 1.163 36.594 o
-7 -17 -5 8.824 9.361 0.835 76.110 o
-7 -17 -4 2.284 2.335 0.636 136.038 o
-7 -17 -3 4.625 5.068 0.706 108.710 o
-7 -17 -2 9.178 8.735 0.805 81.496 o
-7 -17 -1 13.783 13.575 0.914 61.841 o
-7 -16 -12 6.231 5.813 0.656 123.375 o
-7 -16 -11 4.219 4.661 0.656 125.621 o
-7 -16 -10 3.185 2.961 0.646 130.980 o
-7 -16 -9 1.221 0.785 0.606 151.245 o
-7 -16 -8 6.189 6.479 0.755 94.145 o
-7 -16 -7 1.266 1.004 0.606 151.101 o
-7 -16 -6 39.911 40.237 1.431 23.204 o
-7 -16 -5 13.073 13.316 0.904 63.386 o
-7 -16 -4 36.416 37.495 1.391 24.854 o
-7 -16 -3 2.659 2.892 0.656 127.573 o
-7 -16 -2 12.360 12.879 0.884 66.380 o
-7 -16 -1 28.367 28.104 1.222 32.914 o
-7 -15 -13 1.089 0.835 0.557 179.282 o
-7 -15 -12 2.870 2.266 0.616 144.244 o
-7 -15 -11 3.599 3.856 0.666 122.822 o
-7 -15 -10 6.036 6.042 0.755 94.341 o
-7 -15 -9 31.473 31.403 1.252 30.873 o
-7 -15 -8 14.833 15.145 0.944 57.731 o
-7 -15 -7 8.887 8.507 0.805 81.683 o
-7 -15 -6 19.085 19.508 1.034 47.366 o
-7 -15 -5 3.317 3.240 0.656 126.929 o
-7 -15 -4 2.561 2.415 0.636 135.771 o
-7 -15 -3 2.642 3.419 0.656 127.385 o
-7 -15 -2 6.657 6.907 0.755 93.780 o
-7 -15 -1 28.835 29.385 1.222 32.745 o
-7 -14 -13 13.399 13.654 0.875 67.233 o
-7 -14 -12 1.507 2.474 0.646 132.512 o
-7 -14 -11 20.678 21.048 1.083 43.017 o
-7 -14 -10 2.689 1.819 0.636 135.914 o
-7 -14 -9 1.931 2.047 0.616 145.240 o
-7 -14 -8 3.285 3.329 0.666 123.256 o
-7 -14 -7 5.540 5.287 0.716 105.182 o
-7 -14 -6 5.473 5.317 0.706 108.076 o
-7 -14 -5 8.243 7.413 0.755 92.760 o
-7 -14 -4 9.379 9.411 0.785 85.141 o
-7 -14 -3 34.102 34.553 1.312 27.953 o
-7 -14 -2 4.747 4.621 0.656 125.193 o
-7 -14 -1 43.092 42.990 1.441 22.490 o
-7 -13 -15 0.620 1.361 0.557 179.549 o
-7 -13 -14 1.668 1.173 0.576 166.387 o
-7 -13 -13 1.703 1.043 0.606 150.667 o
-7 -13 -12 7.244 6.907 0.775 88.953 o
-7 -13 -11 1.863 2.435 0.616 145.122 o
-7 -13 -10 8.437 8.348 0.795 83.872 o
-7 -13 -9 1.648 2.226 0.636 136.608 o
-7 -13 -8 2.948 3.578 0.666 123.414 o
-7 -13 -7 46.099 45.037 1.511 20.439 o
-7 -13 -6 26.824 27.100 1.163 36.276 o
-7 -13 -5 2.154 1.888 0.576 165.379 o
-7 -13 -4 1.989 1.610 0.547 183.936 o
-7 -13 -3 17.795 17.361 0.884 63.408 o
-7 -13 -2 23.379 22.906 0.984 49.971 o
-7 -13 -1 2.119 2.186 0.527 197.045 o
-7 -12 -16 1.286 0.785 0.547 185.547 o
-7 -12 -15 11.262 11.349 0.825 76.344 o
-7 -12 -14 0.473 0.636 0.596 157.083 o
-7 -12 -13 14.586 14.390 0.944 57.920 o
-7 -12 -12 1.425 1.202 0.606 150.857 o
-7 -12 -11 10.013 11.041 0.845 73.622 o
-7 -12 -10 1.243 1.053 0.606 151.099 o
-7 -12 -9 0.253 0.576 0.576 168.320 o
-7 -12 -8 8.175 8.109 0.755 92.601 o
-7 -12 -7 9.511 9.143 0.735 96.165 o
-7 -12 -6 6.092 5.674 0.636 130.967 o
-7 -12 -5 12.200 12.959 0.775 84.590 o
-7 -12 -4 11.875 11.855 0.735 93.630 o
-7 -12 -3 33.677 32.715 1.153 34.995 o
-7 -12 -2 1.863 1.679 0.477 240.170 o
-7 -12 -1 0.790 0.944 0.467 254.038 o
-7 -11 -17 7.138 7.831 0.716 103.302 o
-7 -11 -16 0.428 0.149 0.557 180.561 o
-7 -11 -15 12.120 12.511 0.875 67.942 o
-7 -11 -14 0.266 0.696 0.616 147.305 o
-7 -11 -13 2.871 2.335 0.636 135.539 o
-7 -11 -12 2.521 2.395 0.636 135.813 o
-7 -11 -11 8.979 9.123 0.805 81.499 o
-7 -11 -10 4.766 4.700 0.686 114.895 o
-7 -11 -9 26.485 25.559 1.103 39.984 o
-7 -11 -8 3.464 3.478 0.576 162.717 o
-7 -11 -7 3.063 3.329 0.557 174.793 o
-7 -11 -6 18.927 19.090 0.884 62.586 o
-7 -11 -5 4.179 4.025 0.557 172.577 o
-7 -11 -4 13.902 13.624 0.755 87.320 o
-7 -11 -3 37.406 37.932 1.202 31.530 o
-7 -11 -2 4.694 4.750 0.537 183.358 o
-7 -11 -1 12.478 12.233 0.696 102.766 o
-7 -10 -17 1.722 1.908 0.566 171.651 o
-7 -10 -16 3.274 3.389 0.646 130.728 o
-7 -10 -15 0.114 0.169 0.586 163.024 o
-7 -10 -13 2.237 2.733 0.636 135.910 o
-7 -10 -12 3.520 3.061 0.656 126.839 o
-7 -10 -11 0.691 0.288 0.576 168.000 o
-7 -10 -10 7.668 7.404 0.716 103.085 o
-7 -10 -9 40.480 39.800 1.312 26.787 o
-7 -10 -8 18.712 18.633 0.884 62.770 o
-7 -10 -7 19.210 20.014 0.894 61.077 o
-7 -10 -6 27.147 26.921 1.004 46.601 o
-7 -10 -5 12.495 12.253 0.706 100.188 o
-7 -10 -4 0.133 0.656 0.427 305.666 o
-7 -10 -3 5.054 4.850 0.517 195.961 o
-7 -10 -2 17.189 17.083 0.765 82.034 o
-7 -10 -1 30.265 29.972 0.994 45.953 o
-7 -9 -18 5.733 5.575 0.646 127.571 o
-7 -9 -17 1.705 1.829 0.586 160.471 o
-7 -9 -16 0.463 0.815 0.586 162.345 o
-7 -9 -15 4.112 4.522 0.686 115.420 o
-7 -9 -14 24.592 24.864 1.143 38.008 o
-7 -9 -13 2.310 2.236 0.636 136.057 o
-7 -9 -12 33.879 33.678 1.302 28.405 o
-7 -9 -11 5.134 4.780 0.656 124.796 o
-7 -9 -10 1.407 1.590 0.517 206.346 o
-7 -9 -9 34.513 33.798 1.183 33.292 o
-7 -9 -8 1.807 1.739 0.497 221.850 o
-7 -9 -7 22.765 22.191 0.904 58.075 o
-7 -9 -6 38.213 37.942 1.183 32.245 o
-7 -9 -5 8.001 7.751 0.576 153.128 o
-7 -9 -4 13.030 13.217 0.676 107.156 o
-7 -9 -3 25.684 25.321 0.894 57.274 o
-7 -9 -2 29.644 29.525 0.964 48.549 o
-7 -9 -1 21.756 21.485 0.815 69.840 o
-7 -8 -18 0.753 1.391 0.557 179.358 o
-7 -8 -17 2.426 2.922 0.636 135.670 o
-7 -8 -16 41.186 42.304 1.491 21.446 o
-7 -8 -15 7.445 7.413 0.755 93.209 o
-7 -8 -14 10.035 10.693 0.825 77.041 o
-7 -8 -13 19.675 19.448 1.024 48.057 o
-7 -8 -12 28.030 27.457 1.173 35.500 o
-7 -8 -11 11.233 10.653 0.735 94.496 o
-7 -8 -10 5.170 5.645 0.606 144.475 o
-7 -8 -9 3.809 3.826 0.547 179.373 o
-7 -8 -8 13.386 13.068 0.725 94.367 o
-7 -8 -7 32.145 32.536 1.073 39.734 o
-7 -8 -6 1.544 1.550 0.427 298.830 o
-7 -8 -5 7.940 7.910 0.557 163.120 o
-7 -8 -4 29.298 29.862 0.964 48.609 o
-7 -8 -3 32.597 32.744 0.994 44.793 o
-7 -8 -2 96.087 95.093 2.067 9.385 o
-7 -8 -1 2.825 2.703 0.407 319.094 o
-7 -7 -19 0.653 0.338 0.537 193.671 o
-7 -7 -18 12.749 12.502 0.835 73.752 o
-7 -7 -17 1.448 1.093 0.596 155.896 o
-7 -7 -16 1.455 1.322 0.596 155.773 o
-7 -7 -15 0.205 0.149 0.566 174.559 o
-7 -7 -14 13.194 13.456 0.894 64.624 o
-7 -7 -13 6.173 5.744 0.706 107.463 o
-7 -7 -12 38.479 38.667 1.352 25.804 o
-7 -7 -11 17.746 17.748 0.884 63.349 o
-7 -7 -10 53.748 53.444 1.511 19.413 o
-7 -7 -9 6.148 5.684 0.576 157.463 o
-7 -7 -8 77.626 77.334 1.868 12.055 o
-7 -7 -7 10.000 9.073 0.596 140.263 o
-7 -7 -6 19.989 19.985 0.795 74.272 o
-7 -7 -5 13.596 13.495 0.646 115.071 o
-7 -7 -4 14.729 14.578 0.646 113.144 o
-7 -7 -3 16.743 17.162 0.676 101.492 o
-7 -7 -2 72.643 73.230 1.660 14.783 o
-7 -7 -1 11.191 11.537 0.557 153.963 o
-7 -6 -19 1.726 2.246 0.557 177.480 o
-7 -6 -18 5.384 4.800 0.686 114.412 o
-7 -6 -17 9.836 9.679 0.835 75.630 o
-7 -6 -16 0.208 0.159 0.566 174.549 o
-7 -6 -15 10.092 10.236 0.815 78.883 o
-7 -6 -14 13.808 14.867 0.914 61.616 o
-7 -6 -13 21.624 21.634 1.043 45.700 o
-7 -6 -12 0.024 0.268 0.487 236.311 o
-7 -6 -11 2.545 2.474 0.537 189.065 o
-7 -6 -10 5.633 5.257 0.566 163.770 o
-7 -6 -9 31.006 31.363 1.063 40.774 o
-7 -6 -8 29.136 29.366 0.984 47.163 o
-7 -6 -7 70.361 69.613 1.679 14.791 o
-7 -6 -6 66.110 66.552 1.590 16.462 o
-7 -6 -5 17.828 17.808 0.696 95.421 o
-7 -6 -4 91.384 90.392 1.948 10.487 o
-7 -6 -3 1.194 0.974 0.338 476.186 o
-7 -6 -2 69.497 70.060 1.570 16.369 o
-7 -6 -1 0.356 0.576 0.308 582.865 o
-7 -5 -19 0.184 0.239 0.537 194.418 o
-7 -5 -18 8.433 7.572 0.755 92.607 o
-7 -5 -17 24.684 24.357 1.153 37.458 o
-7 -5 -16 14.101 12.859 0.884 65.740 o
-7 -5 -15 6.879 6.986 0.735 98.508 o
-7 -5 -14 25.419 25.689 1.143 37.779 o
-7 -5 -13 4.161 4.412 0.636 133.453 o
-7 -5 -12 48.673 49.489 1.481 20.686 o
-7 -5 -11 34.360 35.487 1.183 33.168 o
-7 -5 -10 20.824 20.799 0.875 62.626 o
-7 -5 -9 24.357 25.440 0.924 54.755 o
-7 -5 -8 10.611 10.941 0.606 134.102 o
-7 -5 -7 13.496 13.754 0.656 112.066 o
-7 -5 -6 22.404 22.419 0.795 72.050 o
-7 -5 -5 17.541 17.649 0.676 100.433 o
-7 -5 -4 27.050 27.398 0.835 62.725 o
-7 -5 -3 19.338 19.060 0.656 102.608 o
-7 -5 -2 20.958 20.710 0.666 97.570 o
-7 -5 -1 19.818 19.726 0.646 104.133 o
-7 -4 -19 3.166 3.091 0.616 143.547 o
-7 -4 -18 5.366 4.889 0.706 108.288 o
-7 -4 -17 4.411 4.621 0.676 118.465 o
-7 -4 -16 3.150 4.035 0.666 123.094 o
-7 -4 -15 12.178 12.561 0.875 67.911 o
-7 -4 -14 9.024 8.894 0.775 87.522 o
-7 -4 -13 17.720 18.067 0.894 62.057 o
-7 -4 -12 5.369 5.197 0.596 149.091 o
-7 -4 -11 16.056 16.477 0.805 75.976 o
-7 -4 -10 9.084 9.182 0.616 133.377 o
-7 -4 -9 30.102 30.429 0.994 45.932 o
-7 -4 -8 132.041 132.051 2.733 5.315 o
-7 -4 -7 53.973 54.518 1.361 22.696 o
-7 -4 -6 30.489 31.025 0.924 51.296 o
-7 -4 -5 73.141 72.902 1.620 15.286 o
-7 -4 -4 78.641 78.487 1.670 14.097 o
-7 -4 -3 68.040 67.983 1.471 18.187 o
-7 -4 -2 85.146 83.764 1.729 12.885 o
-7 -4 -1 71.713 71.431 1.511 17.044 o
-7 -3 -20 0.812 0.815 0.557 179.655 o
-7 -3 -19 6.645 5.933 0.696 109.998 o
-7 -3 -18 16.085 15.701 0.944 57.259 o
-7 -3 -17 7.643 7.503 0.755 93.073 o
-7 -3 -16 19.523 20.650 1.043 46.319 o
-7 -3 -15 24.574 25.281 1.143 37.973 o
-7 -3 -14 1.939 1.441 0.586 160.427 o
-7 -3 -13 44.277 45.315 1.411 23.036 o
-7 -3 -12 54.351 53.315 1.520 19.166 o
-7 -3 -11 18.396 18.226 0.835 69.665 o
-7 -3 -10 32.026 31.482 1.043 41.766 o
-7 -3 -9 15.759 15.632 0.716 93.721 o
-7 -3 -8 46.996 46.339 1.242 27.716 o
-7 -3 -7 81.229 79.938 1.789 12.599 o
-7 -3 -6 110.477 113.149 2.315 7.371 o
-7 -3 -5 50.076 49.320 1.183 29.004 o
-7 -3 -4 35.045 35.338 0.914 49.448 o
-7 -3 -3 210.483 208.977 3.836 2.534 o
-7 -3 -2 14.667 14.012 0.517 163.126 o
-7 -3 -1 100.803 100.986 1.997 9.565 o
-7 -2 -20 9.453 8.924 0.716 101.287 o
-7 -2 -19 4.145 3.468 0.646 129.954 o
-7 -2 -18 0.396 0.398 0.596 157.270 o
-7 -2 -17 25.367 25.927 1.153 37.196 o
-7 -2 -16 17.551 16.606 0.974 53.560 o
-7 -2 -15 21.970 22.191 1.073 43.329 o
-7 -2 -14 3.639 3.309 0.616 142.960 o
-7 -2 -13 180.494 179.165 3.737 2.877 o
-7 -2 -12 2.492 2.832 0.517 203.176 o
-7 -2 -11 82.157 82.214 1.978 10.783 o
-7 -2 -10 0.873 1.312 0.427 301.794 o
-7 -2 -9 12.788 12.899 0.646 116.332 o
-7 -2 -8 237.021 237.568 4.482 1.904 o
-7 -2 -7 18.027 17.530 0.676 99.998 o
-7 -2 -6 7.010 6.807 0.447 245.088 o
-7 -2 -5 89.109 87.838 1.829 11.624 o
-7 -2 -4 21.716 21.733 0.666 96.203 o
-7 -2 -3 215.982 215.735 3.945 2.398 o
-7 -2 -2 123.691 121.000 2.335 6.883 o
-7 -2 -1 498.010 481.058 8.427 0.511 o
-7 -1 -20 2.954 2.465 0.576 164.029 o
-7 -1 -19 7.236 6.917 0.725 100.879 o
-7 -1 -18 6.692 6.668 0.755 93.825 o
-7 -1 -16 6.794 6.877 0.735 98.592 o
-7 -1 -15 5.094 4.621 0.686 114.687 o
-7 -1 -14 56.795 57.628 1.699 15.738 o
-7 -1 -13 19.800 19.855 0.914 58.586 o
-7 -1 -12 13.880 13.774 0.765 85.280 o
-7 -1 -11 28.139 28.431 1.004 46.084 o
-7 -1 -10 67.979 66.512 1.660 15.316 o
-7 -1 -9 13.101 13.505 0.656 112.629 o
-7 -1 -8 279.453 276.305 5.138 1.433 o
-7 -1 -7 400.665 400.266 7.175 0.725 o
-7 -1 -6 189.119 190.026 3.578 2.969 o
-7 -1 -5 56.293 56.068 1.272 24.630 o
-7 -1 -4 141.358 141.640 2.703 5.186 o
-7 -1 -3 646.353 631.036 11.080 0.299 o
-7 -1 -2 89.327 88.594 1.779 12.041 o
-7 -1 -1 184.948 176.501 3.250 3.459 o
-6 -20 -5 6.146 5.704 0.676 116.702 o
-6 -20 -4 7.047 6.728 0.676 115.549 o
-6 -20 -3 0.591 0.209 0.537 193.856 o
-6 -20 -2 5.459 5.446 0.666 120.713 o
-6 -20 -1 0.176 0.676 0.547 187.148 o
-6 -19 -8 4.197 4.760 0.656 125.597 o
-6 -19 -7 5.107 4.889 0.646 128.468 o
-6 -19 -6 1.534 1.352 0.576 166.439 o
-6 -19 -5 4.283 4.919 0.666 121.879 o
-6 -19 -4 1.241 1.332 0.586 161.253 o
-6 -19 -3 7.110 6.827 0.735 98.416 o
-6 -19 -2 13.624 13.505 0.884 65.797 o
-6 -19 -1 0.698 0.735 0.596 156.818 o
-6 -18 -9 0.632 0.646 0.547 186.552 o
-6 -18 -8 1.570 2.107 0.586 160.467 o
-6 -18 -7 5.994 5.853 0.696 110.497 o
-6 -18 -6 4.253 4.412 0.686 115.360 o
-6 -18 -5 3.271 2.852 0.666 123.443 o
-6 -18 -4 0.371 1.153 0.606 151.858 o
-6 -18 -3 5.213 5.177 0.716 105.420 o
-6 -18 -2 0.751 0.944 0.616 146.789 o
-6 -18 -1 7.090 7.334 0.795 84.733 o
-6 -17 -11 0.303 0.894 0.537 193.775 o
-6 -17 -10 4.768 4.363 0.656 125.285 o
-6 -17 -9 3.764 3.230 0.656 126.577 o
-6 -17 -8 1.961 2.315 0.616 145.087 o
-6 -17 -7 4.074 3.786 0.696 112.516 o
-6 -17 -6 1.322 1.292 0.636 137.242 o
-6 -17 -5 7.874 8.308 0.765 90.457 o
-6 -17 -4 1.397 1.660 0.606 150.665 o
-6 -17 -3 5.977 5.972 0.725 101.962 o
-6 -17 -2 12.626 12.829 0.884 66.292 o
-6 -17 -1 5.011 4.949 0.706 108.500 o
-6 -16 -12 6.432 6.519 0.686 112.978 o
-6 -16 -11 1.025 1.262 0.596 156.237 o
-6 -16 -10 0.296 0.239 0.586 162.809 o
-6 -16 -9 12.519 12.432 0.894 65.043 o
-6 -16 -8 7.979 8.636 0.785 86.044 o
-6 -16 -7 1.943 1.898 0.636 136.501 o
-6 -16 -6 4.666 4.760 0.696 111.801 o
-6 -16 -5 2.741 2.663 0.656 127.598 o
-6 -16 -4 17.043 16.874 0.974 53.667 o
-6 -16 -3 18.953 18.384 1.004 50.109 o
-6 -16 -2 19.631 18.901 1.004 49.860 o
-6 -16 -1 4.379 4.084 0.686 115.387 o
-6 -15 -14 2.982 2.465 0.596 153.535 o
-6 -15 -13 0.675 0.586 0.547 186.535 o
-6 -15 -12 6.159 5.376 0.716 104.760 o
-6 -15 -11 2.133 2.057 0.636 136.279 o
-6 -15 -10 6.165 5.853 0.755 94.323 o
-6 -15 -9 4.368 5.187 0.696 111.858 o
-6 -15 -8 2.796 3.419 0.676 120.058 o
-6 -15 -7 24.747 24.596 1.143 38.004 o
-6 -15 -6 5.435 5.366 0.716 105.223 o
-6 -15 -5 10.811 10.912 0.835 74.958 o
-6 -15 -4 1.767 1.838 0.616 145.488 o
-6 -15 -3 14.018 13.704 0.884 65.612 o
-6 -15 -2 7.340 7.235 0.755 93.317 o
-6 -15 -1 11.117 11.607 0.835 74.675 o
-6 -14 -15 0.301 0.437 0.517 209.266 o
-6 -14 -14 4.637 4.045 0.646 129.270 o
-6 -14 -13 7.239 7.771 0.765 90.940 o
-6 -14 -12 3.894 3.965 0.686 115.764 o
-6 -14 -11 5.256 4.850 0.686 114.487 o
-6 -14 -10 7.694 7.076 0.765 90.884 o
-6 -14 -9 11.620 10.733 0.845 73.025 o
-6 -14 -8 5.213 4.740 0.716 105.556 o
-6 -14 -7 8.211 7.811 0.775 88.233 o
-6 -14 -6 1.537 1.580 0.596 155.556 o
-6 -14 -5 23.463 23.701 1.083 42.139 o
-6 -14 -4 6.163 6.867 0.696 110.009 o
-6 -14 -3 25.875 25.838 1.103 40.084 o
-6 -14 -2 82.624 81.140 2.077 10.011 o
-6 -14 -1 55.694 55.959 1.620 17.132 o
-6 -13 -16 1.017 1.799 0.557 178.743 o
-6 -13 -15 3.796 3.915 0.636 134.019 o
-6 -13 -14 1.335 1.272 0.606 150.909 o
-6 -13 -13 4.473 4.561 0.706 108.968 o
-6 -13 -12 1.825 1.451 0.606 150.351 o
-6 -13 -11 0.738 0.775 0.576 167.678 o
-6 -13 -9 52.593 53.146 1.679 16.443 o
-6 -13 -8 45.500 45.216 1.520 20.260 o
-6 -13 -7 26.903 26.911 1.163 36.279 o
-6 -13 -6 25.789 25.788 1.093 40.743 o
-6 -13 -5 0.420 0.616 0.497 225.858 o
-6 -13 -4 89.096 88.365 2.176 9.013 o
-6 -13 -3 33.839 33.420 1.183 33.447 o
-6 -13 -2 22.458 22.807 0.964 52.071 o
-6 -13 -1 18.802 18.712 0.884 62.716 o
-6 -12 -16 17.990 17.093 0.914 59.763 o
-6 -12 -15 5.379 5.714 0.716 105.149 o
-6 -12 -14 7.691 6.459 0.775 88.842 o
-6 -12 -13 0.033 0.119 0.576 168.800 o
-6 -12 -12 20.965 21.187 1.063 44.392 o
-6 -12 -11 4.584 4.661 0.696 111.889 o
-6 -12 -10 2.997 3.538 0.666 123.393 o
-6 -12 -9 20.777 21.416 1.053 45.160 o
-6 -12 -8 11.152 10.981 0.795 81.866 o
-6 -12 -7 5.779 5.843 0.636 131.197 o
-6 -12 -6 29.987 29.862 1.103 38.763 o
-6 -12 -5 8.076 8.576 0.666 117.057 o
-6 -12 -4 40.907 40.873 1.292 27.332 o
-6 -12 -3 18.656 19.110 0.865 65.228 o
-6 -12 -2 22.662 23.423 0.934 54.772 o
-6 -12 -1 31.273 30.876 1.073 40.149 o
-6 -11 -17 1.746 1.729 0.566 171.735 o
-6 -11 -16 5.916 6.181 0.716 104.658 o
-6 -11 -15 9.819 9.451 0.835 75.684 o
-6 -11 -14 34.973 37.147 1.361 25.975 o
-6 -11 -13 3.890 4.074 0.676 119.051 o
-6 -11 -12 9.519 9.600 0.815 79.289 o
-6 -11 -11 43.758 44.192 1.501 20.904 o
-6 -11 -10 15.949 16.824 0.954 56.050 o
-6 -11 -9 50.292 50.215 1.511 19.856 o
-6 -11 -8 2.401 2.127 0.537 189.587 o
-6 -11 -7 11.484 11.518 0.716 98.796 o
-6 -11 -6 9.061 8.924 0.656 119.217 o
-6 -11 -5 2.771 2.455 0.497 218.961 o
-6 -11 -4 44.898 44.192 1.302 26.221 o
-6 -11 -3 5.477 4.949 0.537 181.735 o
-6 -11 -2 22.921 22.369 0.884 60.187 o
-6 -11 -1 68.604 68.430 1.699 14.679 o
-6 -10 -17 3.013 2.405 0.606 148.672 o
-6 -10 -16 6.457 5.992 0.716 104.368 o
-6 -10 -15 16.388 16.755 0.984 52.882 o
-6 -10 -14 17.923 18.176 0.994 51.323 o
-6 -10 -13 4.252 4.621 0.686 115.287 o
-6 -10 -12 13.210 13.416 0.884 65.968 o
-6 -10 -11 25.148 24.297 1.103 40.398 o
-6 -10 -10 6.241 6.559 0.656 123.029 o
-6 -10 -9 54.082 54.070 1.560 18.388 o
-6 -10 -8 14.492 14.767 0.795 79.029 o
-6 -10 -7 1.237 1.242 0.467 252.483 o
-6 -10 -6 24.017 23.741 0.924 55.207 o
-6 -10 -5 100.060 100.986 2.276 7.972 o
-6 -10 -4 41.199 41.390 1.212 30.174 o
-6 -10 -3 1.944 2.097 0.437 283.390 o
-6 -10 -2 5.409 5.187 0.497 209.501 o
-6 -10 -1 0.412 0.417 0.388 370.318 o
-6 -9 -18 3.374 3.498 0.606 147.711 o
-6 -9 -17 1.240 0.875 0.596 156.216 o
-6 -9 -16 15.685 14.678 0.944 57.542 o
-6 -9 -15 12.587 12.432 0.875 67.781 o
-6 -9 -14 2.427 2.296 0.636 135.935 o
-6 -9 -13 0.921 0.984 0.586 161.780 o
-6 -9 -12 13.670 12.760 0.875 67.302 o
-6 -9 -11 2.363 2.544 0.557 176.379 o
-6 -9 -10 49.575 48.138 1.451 21.352 o
-6 -9 -9 5.789 6.380 0.596 147.811 o
-6 -9 -8 11.643 11.617 0.696 103.750 o
-6 -9 -7 12.008 11.776 0.676 108.834 o
-6 -9 -6 4.254 4.144 0.497 213.577 o
-6 -9 -5 31.279 31.284 1.004 44.715 o
-6 -9 -4 10.259 9.858 0.586 143.520 o
-6 -9 -3 30.432 30.041 0.954 48.992 o
-6 -9 -2 24.387 24.277 0.835 64.978 o
-6 -9 -1 15.697 15.831 0.676 103.222 o
-6 -8 -19 6.410 6.350 0.686 113.060 o
-6 -8 -18 11.089 10.584 0.795 82.001 o
-6 -8 -17 3.791 3.558 0.676 119.309 o
-6 -8 -16 13.840 13.853 0.904 63.029 o
-6 -8 -15 8.681 9.272 0.805 81.602 o
-6 -8 -14 18.679 18.742 1.004 50.135 o
-6 -8 -13 22.519 21.634 1.063 43.989 o
-6 -8 -12 12.892 11.985 0.815 77.131 o
-6 -8 -11 21.433 21.376 0.944 54.571 o
-6 -8 -10 17.684 16.874 0.835 70.360 o
-6 -8 -9 29.242 28.978 1.043 42.836 o
-6 -8 -8 63.662 63.501 1.640 15.996 o
-6 -8 -7 7.751 7.533 0.557 163.781 o
-6 -8 -6 22.555 22.369 0.835 66.451 o
-6 -8 -5 2.928 2.554 0.427 291.466 o
-6 -8 -4 4.290 4.233 0.437 270.731 o
-6 -8 -3 27.909 28.253 0.884 56.682 o
-6 -8 -2 64.225 64.435 1.501 18.179 o
-6 -8 -1 63.333 63.581 1.481 18.658 o
-6 -7 -19 1.470 1.451 0.557 178.371 o
-6 -7 -18 4.012 4.800 0.676 118.695 o
-6 -7 -17 2.729 2.693 0.666 123.895 o
-6 -7 -16 12.098 12.760 0.884 66.497 o
-6 -7 -15 5.644 6.400 0.735 99.410 o
-6 -7 -14 13.340 13.187 0.884 65.963 o
-6 -7 -13 18.187 18.603 0.974 53.087 o
-6 -7 -12 61.425 61.066 1.699 15.350 o
-6 -7 -11 24.857 24.625 0.984 49.255 o
-6 -7 -10 6.108 6.241 0.576 157.115 o
-6 -7 -9 4.151 4.601 0.527 191.111 o
-6 -7 -8 1.708 1.401 0.437 285.443 o
-6 -7 -7 112.231 112.006 2.405 6.958 o
-6 -7 -6 127.965 128.652 2.653 5.632 o
-6 -7 -5 48.460 47.591 1.232 27.715 o
-6 -7 -4 39.162 39.691 1.073 37.115 o
-6 -7 -3 25.448 26.007 0.815 66.436 o
-6 -7 -2 2.817 3.150 0.348 427.068 o
-6 -7 -1 12.623 12.293 0.527 164.881 o
-6 -6 -19 11.690 11.836 0.795 81.360 o
-6 -6 -18 4.517 4.512 0.686 115.139 o
-6 -6 -17 35.639 35.845 1.391 25.023 o
-6 -6 -16 4.083 4.263 0.696 112.355 o
-6 -6 -15 11.572 11.796 0.855 71.261 o
-6 -6 -14 0.222 0.229 0.576 168.540 o
-6 -6 -13 31.809 31.572 1.212 32.564 o
-6 -6 -12 0.674 0.666 0.487 234.510 o
-6 -6 -11 32.211 31.890 1.103 38.046 o
-6 -6 -10 5.621 6.102 0.557 168.611 o
-6 -6 -9 113.585 112.106 2.445 6.766 o
-6 -6 -8 13.439 13.396 0.656 112.322 o
-6 -6 -7 2.736 2.862 0.417 304.920 o
-6 -6 -6 15.713 16.089 0.656 108.344 o
-6 -6 -5 39.358 39.909 1.063 37.566 o
-6 -6 -4 3.518 3.667 0.358 397.894 o
-6 -6 -3 92.787 94.496 1.938 10.421 o
-6 -6 -2 126.542 128.036 2.494 6.169 o
-6 -6 -1 71.624 71.938 1.540 16.572 o
-6 -5 -20 0.572 0.388 0.537 193.752 o
-6 -5 -19 12.965 12.591 0.845 72.056 o
-6 -5 -18 1.493 1.799 0.616 145.756 o
-6 -5 -17 2.198 2.067 0.636 136.221 o
-6 -5 -16 18.181 18.285 0.994 51.238 o
-6 -5 -15 50.043 50.394 1.620 17.722 o
-6 -5 -14 94.213 93.781 2.375 7.694 o
-6 -5 -13 32.550 32.854 1.183 33.727 o
-6 -5 -12 86.825 87.610 2.137 9.351 o
-6 -5 -11 64.166 64.505 1.679 15.352 o
-6 -5 -10 3.798 3.637 0.487 223.642 o
-6 -5 -9 8.329 8.626 0.566 156.761 o
-6 -5 -8 71.076 70.507 1.670 14.846 o
-6 -5 -7 57.486 57.479 1.411 20.956 o
-6 -5 -6 131.292 130.043 2.614 5.686 o
-6 -5 -5 61.186 61.066 1.391 20.782 o
-6 -5 -4 70.767 71.749 1.550 16.500 o
-6 -5 -3 114.541 114.213 2.246 7.571 o
-6 -5 -2 6.232 6.827 0.388 317.863 o
-6 -5 -1 120.936 121.716 2.355 6.859 o
-6 -4 -20 13.838 14.350 0.825 74.420 o
-6 -4 -19 18.401 18.524 0.974 53.036 o
-6 -4 -18 5.310 5.515 0.716 105.254 o
-6 -4 -17 15.265 15.503 0.934 58.667 o
-6 -4 -16 1.688 1.391 0.596 155.498 o
-6 -4 -15 11.432 11.657 0.855 71.345 o
-6 -4 -14 4.152 4.154 0.636 133.581 o
-6 -4 -13 2.453 2.683 0.537 189.046 o
-6 -4 -12 21.664 22.091 0.924 56.398 o
-6 -4 -11 42.923 43.030 1.282 27.234 o
-6 -4 -10 59.164 59.844 1.540 18.106 o
-6 -4 -9 23.464 23.820 0.855 63.112 o
-6 -4 -8 59.791 60.520 1.471 19.326 o
-6 -4 -7 55.051 54.855 1.332 23.297 o
-6 -4 -6 280.188 281.293 5.118 1.433 o
-6 -4 -5 267.588 264.051 4.800 1.614 o
-6 -4 -4 192.578 195.343 3.607 2.897 o
-6 -4 -3 307.761 306.465 5.456 1.241 o
-6 -4 -2 225.893 225.325 4.074 2.233 o
-6 -4 -1 359.913 360.496 6.350 0.914 o
-6 -3 -20 0.208 0.020 0.517 209.766 o
-6 -3 -19 2.007 2.455 0.616 144.978 o
-6 -3 -18 3.523 3.071 0.666 123.175 o
-6 -3 -17 6.208 6.817 0.735 98.959 o
-6 -3 -16 0.125 0.457 0.566 174.473 o
-6 -3 -15 10.328 9.997 0.805 80.653 o
-6 -3 -14 3.364 3.150 0.596 152.718 o
-6 -3 -13 4.077 3.746 0.557 172.949 o
-6 -3 -12 12.089 11.518 0.696 103.411 o
-6 -3 -11 2.332 2.315 0.467 248.050 o
-6 -3 -10 29.775 30.638 0.994 46.002 o
-6 -3 -9 9.295 9.480 0.557 159.314 o
-6 -3 -8 293.545 295.106 5.446 1.279 o
-6 -3 -7 122.651 120.881 2.455 6.455 o
-6 -3 -6 146.695 143.886 2.783 4.897 o
-6 -3 -5 5.149 5.287 0.368 360.902 o
-6 -3 -4 201.278 201.306 3.707 2.725 o
-6 -3 -3 34.446 34.642 0.855 54.981 o
-6 -3 -2 319.138 320.060 5.664 1.151 o
-6 -3 -1 221.077 220.177 3.985 2.333 o
-6 -2 -20 4.413 4.800 0.636 133.034 o
-6 -2 -19 0.052 0.328 0.576 168.669 o
-6 -2 -18 0.828 1.163 0.616 146.629 o
-6 -2 -17 18.156 18.265 0.984 52.184 o
-6 -2 -16 20.938 20.998 1.063 44.419 o
-6 -2 -15 9.187 8.735 0.765 89.615 o
-6 -2 -14 4.912 4.909 0.596 149.838 o
-6 -2 -13 17.686 17.152 0.845 68.850 o
-6 -2 -12 63.972 63.213 1.660 15.691 o
-6 -2 -11 100.286 101.671 2.286 7.907 o
-6 -2 -10 33.039 33.023 1.034 41.925 o
-6 -2 -9 9.773 9.769 0.557 158.189 o
-6 -2 -8 10.198 10.335 0.537 167.046 o
-6 -2 -7 36.965 36.640 0.964 44.804 o
-6 -2 -6 28.831 29.127 0.805 64.767 o
-6 -2 -5 486.494 482.092 8.477 0.512 o
-6 -2 -4 101.401 102.456 2.007 9.452 o
-6 -2 -3 135.500 132.130 2.494 5.961 o
-6 -2 -2 222.743 224.689 4.045 2.270 o
-6 -2 -1 674.401 658.395 11.577 0.274 o
-6 -1 -20 1.859 1.193 0.557 178.020 o
-6 -1 -19 3.160 3.230 0.646 130.890 o
-6 -1 -18 7.109 6.738 0.765 91.280 o
-6 -1 -17 0.605 0.407 0.586 162.409 o
-6 -1 -16 4.774 4.939 0.696 111.667 o
-6 -1 -15 10.453 11.060 0.815 78.524 o
-6 -1 -14 2.407 2.514 0.537 189.260 o
-6 -1 -13 10.812 10.683 0.706 102.189 o
-6 -1 -12 12.535 13.177 0.716 97.329 o
-6 -1 -11 19.144 19.488 0.815 71.862 o
-6 -1 -10 135.293 134.833 2.802 5.065 o
-6 -1 -9 31.574 31.045 0.954 48.410 o
-6 -1 -8 7.075 7.503 0.477 217.528 o
-6 -1 -7 44.728 44.520 1.103 33.764 o
-6 -1 -6 151.257 150.833 2.882 4.568 o
-6 -1 -5 301.693 297.561 5.346 1.294 o
-6 -1 -4 64.270 64.833 1.361 20.843 o
-6 -1 -3 19.410 20.283 0.576 123.860 o
-6 -1 -2 229.990 227.700 4.094 2.196 o
-6 -1 -1 292.384 291.767 5.168 1.378 o
-5 -20 -6 1.421 1.670 0.576 166.386 o
-5 -20 -5 5.387 5.704 0.656 124.174 o
-5 -20 -3 2.248 1.670 0.586 159.951 o
-5 -20 -2 2.622 2.713 0.596 153.796 o
-5 -20 -1 3.273 2.643 0.616 143.663 o
-5 -19 -8 0.220 0.437 0.537 194.225 o
-5 -19 -7 4.834 4.750 0.656 125.064 o
-5 -19 -6 7.471 6.618 0.716 103.487 o
-5 -19 -5 0.406 0.477 0.566 174.136 o
-5 -19 -4 0.475 0.537 0.576 168.101 o
-5 -19 -3 1.782 1.371 0.596 155.411 o
-5 -19 -2 0.512 0.984 0.576 167.814 o
-5 -19 -1 6.444 5.664 0.735 99.159 o
-5 -18 -10 0.528 0.954 0.537 193.403 o
-5 -18 -9 5.471 5.406 0.676 117.354 o
-5 -18 -8 1.659 1.272 0.596 155.590 o
-5 -18 -7 0.394 0.348 0.576 168.291 o
-5 -18 -6 1.322 1.838 0.636 137.026 o
-5 -18 -5 3.077 3.637 0.676 119.787 o
-5 -18 -4 7.329 7.085 0.775 88.866 o
-5 -18 -3 0.013 0.119 0.557 181.089 o
-5 -18 -2 3.981 3.945 0.656 126.112 o
-5 -18 -1 7.100 6.668 0.735 98.471 o
-5 -17 -12 1.506 2.166 0.557 177.838 o
-5 -17 -11 6.688 6.290 0.686 112.868 o
-5 -17 -10 0.286 0.189 0.557 180.712 o
-5 -17 -9 11.812 12.372 0.884 66.670 o
-5 -17 -8 5.521 5.148 0.725 102.485 o
-5 -17 -7 11.432 11.140 0.875 68.453 o
-5 -17 -6 1.046 1.570 0.596 156.061 o
-5 -17 -5 4.764 4.889 0.696 111.691 o
-5 -17 -4 12.812 13.406 0.894 64.769 o
-5 -17 -3 0.248 0.795 0.576 168.207 o
-5 -17 -2 1.736 2.047 0.636 136.610 o
-5 -17 -1 9.172 9.063 0.805 81.423 o
-5 -16 -13 0.235 0.109 0.527 201.828 o
-5 -16 -12 1.412 1.063 0.566 172.574 o
-5 -16 -11 2.787 3.230 0.646 131.198 o
-5 -16 -10 0.928 0.447 0.596 156.735 o
-5 -16 -9 14.282 14.380 0.944 58.013 o
-5 -16 -8 2.750 3.707 0.666 123.512 o
-5 -16 -7 1.069 1.133 0.596 156.257 o
-5 -16 -6 3.034 2.643 0.656 127.381 o
-5 -16 -5 7.147 7.871 0.765 90.963 o
-5 -16 -4 12.513 12.184 0.865 69.304 o
-5 -16 -3 1.387 1.759 0.616 145.871 o
-5 -16 -2 29.425 28.630 1.202 33.658 o
-5 -16 -1 16.735 16.367 0.954 55.881 o
-5 -15 -14 10.988 10.633 0.775 85.962 o
-5 -15 -13 9.354 9.083 0.775 87.294 o
-5 -15 -12 5.960 5.684 0.725 102.060 o
-5 -15 -11 2.956 2.753 0.666 123.710 o
-5 -15 -10 1.122 1.570 0.596 155.984 o
-5 -15 -9 2.656 3.319 0.656 127.412 o
-5 -15 -8 4.505 5.287 0.706 108.717 o
-5 -15 -7 8.726 8.994 0.795 83.579 o
-5 -15 -6 4.074 3.498 0.656 126.219 o
-5 -15 -5 3.127 3.568 0.656 126.949 o
-5 -15 -4 9.683 9.510 0.795 82.984 o
-5 -15 -3 14.479 13.634 0.884 65.451 o
-5 -15 -2 5.172 4.869 0.656 124.724 o
-5 -15 -1 1.582 1.183 0.557 178.400 o
-5 -14 -15 0.299 0.765 0.537 193.875 o
-5 -14 -14 1.219 0.527 0.576 167.278 o
-5 -14 -13 4.623 4.502 0.686 115.067 o
-5 -14 -12 1.489 1.451 0.636 137.048 o
-5 -14 -11 9.892 9.630 0.805 80.950 o
-5 -14 -10 2.038 2.415 0.616 144.967 o
-5 -14 -9 0.171 0.298 0.576 168.558 o
-5 -14 -8 4.029 4.214 0.676 118.899 o
-5 -14 -7 5.491 5.009 0.686 114.257 o
-5 -14 -6 23.608 23.771 1.083 42.099 o
-5 -14 -5 9.750 10.842 0.775 86.597 o
-5 -14 -4 14.568 14.559 0.835 72.435 o
-5 -14 -3 4.485 4.253 0.596 150.757 o
-5 -14 -2 14.891 15.036 0.825 73.732 o
-5 -14 -1 11.405 10.812 0.735 94.322 o
-5 -13 -16 11.013 10.186 0.755 90.287 o
-5 -13 -15 0.583 0.716 0.576 167.884 o
-5 -13 -14 7.385 7.572 0.755 93.198 o
-5 -13 -13 1.449 1.848 0.636 136.921 o
-5 -13 -12 2.086 1.799 0.616 145.211 o
-5 -13 -11 2.313 2.325 0.616 144.750 o
-5 -13 -10 3.780 3.518 0.666 122.813 o
-5 -13 -9 1.812 1.759 0.596 155.178 o
-5 -13 -8 5.183 5.009 0.686 114.482 o
-5 -13 -7 14.104 13.744 0.845 71.299 o
-5 -13 -6 46.883 47.074 1.451 21.669 o
-5 -13 -5 3.950 3.737 0.576 161.903 o
-5 -13 -4 9.747 9.242 0.686 109.161 o
-5 -13 -3 14.886 14.966 0.795 78.751 o
-5 -13 -2 7.483 7.304 0.636 128.688 o
-5 -13 -1 15.558 14.688 0.785 80.209 o
-5 -12 -17 0.864 1.153 0.527 200.016 o
-5 -12 -16 6.237 5.943 0.696 110.290 o
-5 -12 -15 3.281 3.071 0.656 127.023 o
-5 -12 -14 5.068 5.197 0.735 100.077 o
-5 -12 -13 12.748 13.108 0.884 66.196 o
-5 -12 -12 11.966 11.498 0.855 71.162 o
-5 -12 -11 11.796 10.772 0.845 72.943 o
-5 -12 -10 16.507 16.258 0.944 57.040 o
-5 -12 -9 28.529 27.865 1.153 36.439 o
-5 -12 -8 3.519 3.269 0.576 162.782 o
-5 -12 -7 4.531 4.720 0.586 155.312 o
-5 -12 -6 37.224 37.942 1.242 29.925 o
-5 -12 -5 4.584 4.392 0.557 171.660 o
-5 -12 -4 46.005 46.528 1.371 23.859 o
-5 -12 -3 25.708 25.132 0.954 51.506 o
-5 -12 -2 21.138 20.899 0.875 62.464 o
-5 -12 -1 34.636 34.503 1.123 36.148 o
-5 -11 -17 1.437 1.024 0.557 178.700 o
-5 -11 -16 16.583 16.834 0.954 55.856 o
-5 -11 -15 2.690 2.465 0.666 124.005 o
-5 -11 -14 3.957 3.806 0.676 119.099 o
-5 -11 -13 4.027 4.373 0.696 112.355 o
-5 -11 -12 0.854 0.855 0.586 161.919 o
-5 -11 -11 27.567 27.597 1.183 35.048 o
-5 -11 -10 31.442 31.602 1.222 32.169 o
-5 -11 -9 21.588 20.779 0.944 54.620 o
-5 -11 -8 30.399 30.896 1.123 37.421 o
-5 -11 -7 0.019 0.020 0.447 280.496 o
-5 -11 -6 58.467 59.327 1.590 17.313 o
-5 -11 -5 33.670 34.006 1.113 36.939 o
-5 -11 -4 184.710 184.193 3.727 2.849 o
-5 -11 -3 8.685 8.725 0.596 142.357 o
-5 -11 -2 3.336 3.578 0.477 233.859 o
-5 -11 -1 37.830 36.729 1.123 35.224 o
-5 -10 -17 10.588 10.544 0.805 80.394 o
-5 -10 -16 28.486 28.759 1.222 32.846 o
-5 -10 -15 2.126 1.471 0.636 136.526 o
-5 -10 -14 36.470 37.753 1.391 24.835 o
-5 -10 -13 24.664 25.023 1.143 37.980 o
-5 -10 -12 5.108 5.088 0.696 111.388 o
-5 -10 -11 60.012 60.599 1.759 14.620 o
-5 -10 -10 32.481 33.241 1.193 33.234 o
-5 -10 -9 15.534 16.755 0.835 71.446 o
-5 -10 -8 1.442 1.123 0.467 252.098 o
-5 -10 -7 5.263 5.436 0.547 175.563 o
-5 -10 -6 58.373 58.751 1.550 18.038 o
-5 -10 -5 24.049 24.784 0.904 57.028 o
-5 -10 -4 78.643 78.427 1.838 12.272 o
-5 -10 -3 139.321 140.060 2.902 4.736 o
-5 -10 -2 19.892 19.587 0.775 77.667 o
-5 -10 -1 124.438 123.296 2.594 5.921 o
-5 -9 -19 12.348 10.792 0.775 85.137 o
-5 -9 -18 12.588 11.816 0.815 77.321 o
-5 -9 -17 18.465 17.788 0.994 51.228 o
-5 -9 -16 8.807 8.775 0.825 77.982 o
-5 -9 -15 9.405 8.656 0.795 83.332 o
-5 -9 -14 9.257 9.113 0.805 81.371 o
-5 -9 -13 1.574 1.739 0.606 150.456 o
-5 -9 -12 43.344 43.874 1.461 21.917 o
-5 -9 -11 120.666 119.420 2.743 5.546 o
-5 -9 -10 110.670 109.830 2.534 6.497 o
-5 -9 -9 56.636 56.257 1.550 18.281 o
-5 -9 -8 60.595 60.937 1.600 16.928 o
-5 -9 -7 86.058 86.258 2.017 10.245 o
-5 -9 -6 66.419 66.323 1.640 15.709 o
-5 -9 -5 27.690 26.991 0.904 55.071 o
-5 -9 -4 41.186 41.181 1.153 32.673 o
-5 -9 -3 110.128 110.188 2.325 7.370 o
-5 -9 -2 24.657 24.605 0.815 67.294 o
-5 -9 -1 4.468 4.363 0.417 293.791 o
-5 -8 -19 1.862 1.799 0.566 171.542 o
-5 -8 -18 12.349 12.412 0.855 70.818 o
-5 -8 -17 77.691 76.877 2.127 9.872 o
-5 -8 -16 7.638 7.582 0.765 90.779 o
-5 -8 -15 18.881 18.881 1.004 50.063 o
-5 -8 -14 37.644 37.932 1.391 24.701 o
-5 -8 -13 46.577 46.359 1.530 19.906 o
-5 -8 -12 16.133 16.069 0.855 68.402 o
-5 -8 -11 68.269 70.149 1.838 12.979 o
-5 -8 -10 77.122 78.149 1.948 11.321 o
-5 -8 -9 69.409 70.736 1.779 13.584 o
-5 -8 -8 8.011 7.871 0.576 153.020 o
-5 -8 -7 110.593 109.621 2.385 7.104 o
-5 -8 -6 42.248 42.801 1.183 31.054 o
-5 -8 -5 161.075 162.271 3.230 3.756 o
-5 -8 -4 146.521 148.935 2.971 4.446 o
-5 -8 -3 8.398 8.844 0.497 197.121 o
-5 -8 -2 58.852 59.944 1.411 20.675 o
-5 -8 -1 72.759 71.998 1.590 15.757 o
-5 -7 -19 3.818 3.985 0.636 133.967 o
-5 -7 -18 5.994 5.764 0.725 102.015 o
-5 -7 -17 16.043 15.244 0.964 55.204 o
-5 -7 -16 6.604 6.877 0.735 98.706 o
-5 -7 -15 5.825 5.754 0.716 104.853 o
-5 -7 -14 13.630 13.515 0.875 67.170 o
-5 -7 -13 22.418 21.853 1.004 48.692 o
-5 -7 -12 60.916 60.530 1.679 15.686 o
-5 -7 -11 26.512 27.249 1.024 45.222 o
-5 -7 -10 112.269 113.219 2.524 6.473 o
-5 -7 -9 80.233 78.139 1.868 11.915 o
-5 -7 -8 135.458 134.038 2.802 5.068 o
-5 -7 -7 96.570 97.378 2.137 8.897 o
-5 -7 -6 68.848 68.639 1.600 16.031 o
-5 -7 -5 78.464 78.348 1.739 13.319 o
-5 -7 -4 4.516 4.929 0.388 334.026 o
-5 -7 -3 460.715 459.176 8.169 0.557 o
-5 -7 -2 152.162 149.431 2.882 4.566 o
-5 -7 -1 7.955 7.960 0.427 258.539 o
-5 -6 -20 1.912 1.799 0.576 165.726 o
-5 -6 -19 8.615 8.248 0.755 92.307 o
-5 -6 -18 3.848 3.597 0.676 119.254 o
-5 -6 -17 7.624 7.672 0.755 93.037 o
-5 -6 -16 5.669 5.476 0.716 105.041 o
-5 -6 -15 8.482 8.228 0.775 87.983 o
-5 -6 -14 1.919 1.858 0.586 160.215 o
-5 -6 -13 37.495 38.071 1.272 28.727 o
-5 -6 -12 3.787 4.074 0.557 173.142 o
-5 -6 -11 83.674 85.394 2.057 10.049 o
-5 -6 -10 68.819 68.967 1.719 14.394 o
-5 -6 -9 41.586 41.857 1.202 30.459 o
-5 -6 -8 91.472 90.104 2.007 10.047 o
-5 -6 -7 49.179 49.499 1.262 26.479 o
-5 -6 -6 14.318 14.111 0.596 130.201 o
-5 -6 -5 9.450 9.639 0.467 214.495 o
-5 -6 -4 37.767 37.365 0.954 45.084 o
-5 -6 -3 608.581 609.432 10.802 0.320 o
-5 -6 -2 170.995 168.045 3.150 3.768 o
-5 -6 -1 318.015 320.239 5.744 1.131 o
-5 -5 -20 0.379 0.050 0.517 209.459 o
-5 -5 -19 9.490 9.759 0.795 83.018 o
-5 -5 -18 6.465 5.664 0.735 99.147 o
-5 -5 -17 20.542 20.203 1.043 46.131 o
-5 -5 -16 16.079 16.874 0.964 54.957 o
-5 -5 -15 3.916 3.925 0.656 126.174 o
-5 -5 -14 5.315 5.247 0.656 124.437 o
-5 -5 -13 79.998 79.352 2.017 10.596 o
-5 -5 -12 12.393 11.716 0.716 98.014 o
-5 -5 -11 16.449 16.685 0.785 79.071 o
-5 -5 -10 21.302 20.760 0.825 68.894 o
-5 -5 -9 57.895 58.850 1.471 19.588 o
-5 -5 -8 118.855 120.493 2.494 6.389 o
-5 -5 -7 16.603 16.486 0.646 109.842 o
-5 -5 -6 123.608 122.322 2.435 6.493 o
-5 -5 -5 12.446 12.273 0.497 181.627 o
-5 -5 -4 254.917 256.688 4.671 1.719 o
-5 -5 -3 84.047 83.625 1.699 13.265 o
-5 -5 -2 110.496 110.943 2.156 8.162 o
-5 -5 -1 78.137 79.352 1.610 14.831 o
-5 -4 -20 3.354 2.832 0.596 152.911 o
-5 -4 -19 2.741 2.961 0.636 135.382 o
-5 -4 -18 8.414 8.308 0.795 83.892 o
-5 -4 -17 0.252 0.308 0.576 168.466 o
-5 -4 -16 5.175 5.446 0.696 111.217 o
-5 -4 -15 2.084 1.948 0.596 154.792 o
-5 -4 -14 15.408 16.347 0.855 68.663 o
-5 -4 -13 21.129 22.002 0.944 54.568 o
-5 -4 -12 15.693 16.526 0.795 77.844 o
-5 -4 -11 9.603 9.798 0.616 132.337 o
-5 -4 -10 16.443 16.477 0.725 90.654 o
-5 -4 -9 1.243 1.103 0.378 382.908 o
-5 -4 -8 52.865 53.295 1.322 23.946 o
-5 -4 -7 149.886 148.835 2.902 4.554 o
-5 -4 -6 28.286 28.889 0.805 65.164 o
-5 -4 -5 0.581 0.735 0.268 758.068 o
-5 -4 -4 169.065 168.790 3.170 3.750 o
-5 -4 -3 305.229 302.351 5.406 1.264 o
-5 -4 -2 208.963 214.095 3.896 2.477 o
-5 -4 -1 165.436 171.075 3.150 3.805 o
-5 -3 -20 1.415 1.471 0.566 172.317 o
-5 -3 -19 11.729 10.961 0.835 74.549 o
-5 -3 -18 11.052 10.633 0.815 78.343 o
-5 -3 -17 12.150 12.223 0.855 70.939 o
-5 -3 -16 9.490 9.441 0.795 83.097 o
-5 -3 -15 2.343 2.981 0.606 149.068 o
-5 -3 -14 11.817 12.422 0.765 86.989 o
-5 -3 -13 10.649 11.299 0.716 99.517 o
-5 -3 -12 0.235 0.119 0.427 306.254 o
-5 -3 -11 20.411 19.945 0.815 71.030 o
-5 -3 -10 29.716 30.250 0.964 48.400 o
-5 -3 -9 3.855 3.389 0.417 298.787 o
-5 -3 -8 12.678 13.326 0.576 141.054 o
-5 -3 -7 102.509 103.560 2.107 8.790 o
-5 -3 -6 83.713 83.933 1.739 12.860 o
-5 -3 -5 95.787 97.209 1.938 10.243 o
-5 -3 -4 436.306 437.999 7.751 0.618 o
-5 -3 -3 22.979 23.632 0.636 100.341 o
-5 -3 -2 64.835 65.280 1.332 21.385 o
-5 -3 -1 20.567 20.819 0.557 127.717 o
-5 -2 -20 1.504 1.699 0.586 160.766 o
-5 -2 -19 15.225 15.741 0.944 57.520 o
-5 -2 -18 7.852 7.423 0.755 92.978 o
-5 -2 -17 0.681 0.149 0.566 174.007 o
-5 -2 -16 19.626 19.438 1.004 49.790 o
-5 -2 -15 5.378 5.048 0.646 128.146 o
-5 -2 -14 22.776 22.548 0.974 51.098 o
-5 -2 -13 22.619 22.976 0.944 53.885 o
-5 -2 -12 60.272 59.735 1.590 17.162 o
-5 -2 -11 8.310 8.059 0.566 157.261 o
-5 -2 -10 17.830 18.404 0.735 86.773 o
-5 -2 -9 44.438 45.504 1.193 30.015 o
-5 -2 -8 68.037 66.343 1.511 17.586 o
-5 -2 -7 86.110 86.049 1.799 12.089 o
-5 -2 -6 59.754 59.178 1.302 23.141 o
-5 -2 -5 22.591 23.413 0.656 96.494 o
-5 -2 -4 1.115 1.451 0.239 920.988 o
-5 -2 -3 22.414 22.797 0.596 111.425 o
-5 -2 -2 140.885 142.068 2.633 5.374 o
-5 -2 -1 365.095 363.447 6.459 0.887 o
-5 -1 -21 0.889 1.262 0.557 179.266 o
-5 -1 -20 4.494 4.094 0.656 125.628 o
-5 -1 -19 0.936 0.875 0.596 156.518 o
-5 -1 -18 0.552 0.447 0.576 168.065 o
-5 -1 -17 9.321 9.520 0.805 81.246 o
-5 -1 -16 4.455 4.820 0.676 118.357 o
-5 -1 -15 5.348 5.933 0.666 120.604 o
-5 -1 -14 14.735 14.578 0.805 77.218 o
-5 -1 -13 7.998 8.238 0.636 127.636 o
-5 -1 -12 80.811 80.922 1.948 11.113 o
-5 -1 -11 62.240 62.348 1.570 17.241 o
-5 -1 -10 86.579 86.099 1.938 10.851 o
-5 -1 -9 40.630 39.313 1.073 36.797 o
-5 -1 -8 22.052 21.684 0.696 89.652 o
-5 -1 -7 3.742 3.786 0.338 438.387 o
-5 -1 -6 182.407 182.623 3.399 3.256 o
-5 -1 -5 44.767 45.663 1.034 36.913 o
-5 -1 -4 171.824 171.066 3.150 3.746 o
-5 -1 -3 357.389 359.591 6.370 0.914 o
-5 -1 -2 494.316 494.007 8.755 0.485 o
-5 -1 -1 110.613 111.639 2.087 8.513 o
-4 -21 -3 3.787 3.647 0.636 134.150 o
-4 -21 -2 8.892 9.421 0.765 89.588 o
-4 -21 -1 4.990 4.760 0.636 132.502 o
-4 -20 -7 13.450 13.426 0.835 73.221 o
-4 -20 -6 3.919 4.720 0.636 133.535 o
-4 -20 -5 6.104 5.903 0.676 116.656 o
-4 -20 -4 0.575 0.944 0.557 179.875 o
-4 -20 -3 3.877 4.194 0.646 129.872 o
-4 -20 -2 0.698 0.716 0.576 167.756 o
-4 -20 -1 5.958 6.628 0.716 104.486 o
-4 -19 -9 5.064 4.273 0.636 132.665 o
-4 -19 -8 3.568 2.663 0.596 152.763 o
-4 -19 -7 1.187 1.252 0.576 166.900 o
-4 -19 -6 3.961 3.945 0.656 126.129 o
-4 -19 -5 2.950 3.518 0.656 127.107 o
-4 -19 -4 8.481 8.358 0.785 85.864 o
-4 -19 -3 2.369 2.504 0.656 127.939 o
-4 -19 -2 3.008 2.961 0.656 127.279 o
-4 -19 -1 1.679 1.938 0.636 136.700 o
-4 -18 -11 4.120 3.876 0.636 133.739 o
-4 -18 -10 2.051 2.703 0.586 159.585 o
-4 -18 -9 2.174 2.137 0.616 144.970 o
-4 -18 -8 4.343 3.627 0.676 118.883 o
-4 -18 -7 5.174 5.217 0.706 108.306 o
-4 -18 -6 1.065 1.004 0.616 146.491 o
-4 -18 -5 2.878 3.468 0.676 119.985 o
-4 -18 -4 2.469 2.435 0.616 144.548 o
-4 -18 -3 8.173 7.900 0.775 88.230 o
-4 -18 -2 9.479 10.534 0.815 79.095 o
-4 -18 -1 6.279 6.539 0.735 98.999 o
-4 -17 -12 1.718 2.276 0.576 165.673 o
-4 -17 -11 0.843 0.557 0.566 173.573 o
-4 -17 -10 5.473 5.197 0.696 111.096 o
-4 -17 -9 7.162 7.572 0.775 88.828 o
-4 -17 -8 11.221 11.587 0.884 67.019 o
-4 -17 -7 8.324 8.894 0.785 85.808 o
-4 -17 -6 2.120 2.166 0.616 145.008 o
-4 -17 -5 2.454 1.739 0.616 144.894 o
-4 -17 -4 0.915 0.884 0.596 156.533 o
-4 -17 -3 4.344 4.124 0.676 118.699 o
-4 -17 -2 4.057 3.985 0.676 118.961 o
-4 -17 -1 3.773 4.174 0.666 122.568 o
-4 -16 -14 1.154 1.073 0.557 179.042 o
-4 -16 -13 8.657 8.775 0.735 96.841 o
-4 -16 -12 2.572 2.484 0.616 144.426 o
-4 -16 -11 0.929 0.149 0.576 167.814 o
-4 -16 -10 1.456 1.739 0.636 136.959 o
-4 -16 -9 13.937 14.499 0.914 61.635 o
-4 -16 -8 5.928 4.889 0.696 110.885 o
-4 -16 -7 0.255 0.119 0.576 168.564 o
-4 -16 -6 18.411 18.444 1.004 50.244 o
-4 -16 -5 16.914 15.900 0.954 55.897 o
-4 -16 -4 3.217 3.727 0.656 126.815 o
-4 -16 -3 1.028 1.322 0.596 156.204 o
-4 -16 -2 3.687 3.955 0.656 126.348 o
-4 -16 -1 4.397 4.532 0.666 121.943 o
-4 -15 -15 7.173 7.543 0.706 106.137 o
-4 -15 -14 0.854 1.004 0.566 173.292 o
-4 -15 -13 0.099 0.169 0.566 174.668 o
-4 -15 -12 17.265 18.583 1.004 50.526 o
-4 -15 -11 24.475 24.069 1.153 37.521 o
-4 -15 -10 0.611 0.586 0.576 167.924 o
-4 -15 -9 14.424 14.360 0.914 61.494 o
-4 -15 -8 14.033 14.499 0.914 61.602 o
-4 -15 -7 12.007 11.935 0.855 71.056 o
-4 -15 -6 5.170 4.740 0.676 117.845 o
-4 -15 -5 2.864 2.514 0.616 144.129 o
-4 -15 -4 1.970 1.570 0.576 165.794 o
-4 -15 -3 9.221 8.874 0.735 96.444 o
-4 -15 -2 34.316 34.086 1.262 29.858 o
-4 -15 -1 31.821 31.761 1.222 32.096 o
-4 -14 -16 0.733 1.123 0.557 179.558 o
-4 -14 -15 1.472 1.868 0.576 166.208 o
-4 -14 -14 3.399 3.130 0.646 130.732 o
-4 -14 -13 1.665 1.570 0.636 136.859 o
-4 -14 -12 3.668 3.617 0.656 126.499 o
-4 -14 -11 7.916 7.851 0.775 88.375 o
-4 -14 -10 4.705 4.382 0.686 115.051 o
-4 -14 -9 4.679 5.426 0.696 111.566 o
-4 -14 -8 25.398 24.953 1.133 38.438 o
-4 -14 -7 3.788 4.194 0.666 122.549 o
-4 -14 -6 27.644 27.259 1.143 37.214 o
-4 -14 -5 4.405 5.346 0.616 141.091 o
-4 -14 -4 35.201 35.785 1.242 30.405 o
-4 -14 -3 12.838 12.253 0.765 86.412 o
-4 -14 -2 98.416 98.491 2.355 7.643 o
-4 -14 -1 10.596 10.594 0.716 99.824 o
-4 -13 -16 0.133 0.000 0.537 194.660 o
-4 -13 -15 3.216 2.743 0.616 143.670 o
-4 -13 -14 1.609 1.570 0.616 145.755 o
-4 -13 -13 0.054 0.884 0.576 168.368 o
-4 -13 -12 7.910 7.940 0.765 90.537 o
-4 -13 -11 12.207 11.637 0.855 71.035 o
-4 -13 -10 2.274 3.518 0.646 131.498 o
-4 -13 -9 7.543 7.811 0.755 93.043 o
-4 -13 -8 8.117 8.348 0.725 99.836 o
-4 -13 -7 26.396 26.503 1.063 42.506 o
-4 -13 -6 23.643 24.516 1.004 47.969 o
-4 -13 -5 111.705 111.370 2.574 6.316 o
-4 -13 -4 13.201 13.127 0.755 87.948 o
-4 -13 -3 83.528 81.935 2.027 10.341 o
-4 -13 -2 1.215 1.292 0.487 232.628 o
-4 -13 -1 23.372 23.771 0.944 53.483 o
-4 -12 -17 2.082 1.928 0.566 171.175 o
-4 -12 -16 10.568 10.305 0.805 80.462 o
-4 -12 -15 15.515 15.990 0.954 56.305 o
-4 -12 -14 25.036 26.434 1.163 36.650 o
-4 -12 -13 3.210 3.856 0.656 126.769 o
-4 -12 -12 1.923 1.779 0.606 150.095 o
-4 -12 -11 10.733 10.494 0.825 76.775 o
-4 -12 -10 16.905 16.357 0.934 57.996 o
-4 -12 -9 10.522 9.967 0.735 95.215 o
-4 -12 -8 40.848 40.267 1.312 26.708 o
-4 -12 -7 11.728 12.253 0.735 93.594 o
-4 -12 -6 3.203 3.001 0.517 201.630 o
-4 -12 -5 40.667 39.979 1.252 28.854 o
-4 -12 -4 83.170 84.032 2.027 10.316 o
-4 -12 -3 20.156 19.905 0.845 66.979 o
-4 -12 -2 59.614 59.983 1.580 17.370 o
-4 -12 -1 95.730 95.391 2.196 8.599 o
-4 -11 -18 1.711 2.137 0.557 177.576 o
-4 -11 -17 3.135 3.478 0.636 134.811 o
-4 -11 -16 10.320 9.510 0.815 78.945 o
-4 -11 -15 0.263 0.825 0.606 152.101 o
-4 -11 -14 3.551 2.773 0.646 130.755 o
-4 -11 -13 3.969 4.502 0.676 118.837 o
-4 -11 -12 6.239 6.032 0.716 104.497 o
-4 -11 -11 12.138 12.551 0.875 67.928 o
-4 -11 -10 31.841 31.840 1.183 33.942 o
-4 -11 -9 48.344 48.754 1.471 20.977 o
-4 -11 -8 27.087 26.444 1.024 45.174 o
-4 -11 -7 19.363 20.143 0.875 63.412 o
-4 -11 -6 5.926 6.499 0.566 162.358 o
-4 -11 -5 2.028 2.087 0.467 249.209 o
-4 -11 -4 21.228 21.733 0.855 64.705 o
-4 -11 -3 32.988 33.291 1.053 40.643 o
-4 -11 -2 116.907 117.204 2.534 6.313 o
-4 -11 -1 10.764 11.041 0.606 133.825 o
-4 -10 -18 0.438 0.288 0.537 194.018 o
-4 -10 -17 4.445 4.452 0.676 118.503 o
-4 -10 -16 6.541 6.559 0.765 91.618 o
-4 -10 -15 3.558 4.412 0.666 122.642 o
-4 -10 -14 19.494 19.249 1.024 48.127 o
-4 -10 -13 0.105 0.388 0.557 180.812 o
-4 -10 -12 7.143 7.622 0.725 100.712 o
-4 -10 -11 8.279 8.825 0.696 107.662 o
-4 -10 -10 3.602 3.359 0.557 173.967 o
-4 -10 -8 11.033 11.408 0.676 109.931 o
-4 -10 -7 18.715 18.951 0.815 72.247 o
-4 -10 -6 29.667 29.336 0.984 46.998 o
-4 -10 -5 11.929 11.776 0.636 121.174 o
-4 -10 -4 78.702 79.113 1.838 12.252 o
-4 -10 -3 8.252 8.636 0.537 172.765 o
-4 -10 -2 13.675 13.515 0.636 118.052 o
-4 -10 -1 35.919 35.606 1.034 40.766 o
-4 -9 -19 8.160 8.079 0.696 108.046 o
-4 -9 -17 4.205 4.830 0.696 112.087 o
-4 -9 -16 4.128 3.597 0.666 122.517 o
-4 -9 -15 7.256 7.712 0.755 93.231 o
-4 -9 -14 7.379 7.761 0.765 90.869 o
-4 -9 -13 10.386 10.434 0.805 80.519 o
-4 -9 -12 8.082 8.457 0.696 107.960 o
-4 -9 -11 1.325 1.113 0.497 223.525 o
-4 -9 -10 16.906 16.953 0.825 72.227 o
-4 -9 -9 70.248 69.702 1.779 13.566 o
-4 -9 -8 33.552 34.742 1.103 37.426 o
-4 -9 -7 52.134 52.292 1.401 22.058 o
-4 -9 -6 16.282 16.178 0.706 95.291 o
-4 -9 -5 39.311 39.959 1.133 34.085 o
-4 -9 -4 19.254 18.544 0.716 89.553 o
-4 -9 -3 17.197 17.510 0.676 100.854 o
-4 -9 -2 43.781 43.487 1.143 32.343 o
-4 -9 -1 78.709 79.083 1.759 13.069 o
-4 -8 -19 4.584 4.820 0.636 132.862 o
-4 -8 -18 2.274 2.494 0.636 135.979 o
-4 -8 -17 1.236 0.596 0.616 146.520 o
-4 -8 -16 1.108 1.978 0.606 150.790 o
-4 -8 -15 6.581 7.145 0.735 98.639 o
-4 -8 -14 6.136 5.764 0.706 107.481 o
-4 -8 -13 23.663 24.128 1.063 43.437 o
-4 -8 -12 3.109 3.071 0.557 174.916 o
-4 -8 -11 21.968 22.171 0.934 55.247 o
-4 -8 -10 29.731 30.369 1.063 41.216 o
-4 -8 -9 5.970 5.565 0.537 180.234 o
-4 -8 -8 11.270 10.633 0.606 133.410 o
-4 -8 -7 16.457 16.069 0.696 97.489 o
-4 -8 -6 27.202 27.159 0.875 58.282 o
-4 -8 -5 16.366 17.063 0.666 104.454 o
-4 -8 -4 48.911 48.207 1.212 28.267 o
-4 -8 -3 24.337 23.800 0.735 79.537 o
-4 -8 -2 41.368 41.559 1.043 37.883 o
-4 -8 -1 42.932 42.145 1.043 37.382 o
-4 -7 -20 1.601 1.898 0.566 171.812 o
-4 -7 -19 4.287 4.243 0.646 129.491 o
-4 -7 -18 3.766 3.737 0.666 122.741 o
-4 -7 -17 7.000 7.423 0.735 98.302 o
-4 -7 -16 2.392 2.554 0.636 135.855 o
-4 -7 -15 3.589 3.309 0.646 130.497 o
-4 -7 -14 1.064 1.550 0.576 166.869 o
-4 -7 -13 8.616 8.258 0.686 110.530 o
-4 -7 -12 3.532 3.478 0.547 180.105 o
-4 -7 -11 3.322 2.802 0.507 209.239 o
-4 -7 -10 28.206 28.422 0.994 46.829 o
-4 -7 -9 2.578 3.021 0.447 267.723 o
-4 -7 -8 26.857 26.593 0.894 56.499 o
-4 -7 -7 14.780 13.972 0.616 122.775 o
-4 -7 -6 13.918 13.575 0.596 131.206 o
-4 -7 -5 198.632 197.281 3.756 2.703 o
-4 -7 -4 12.477 12.362 0.517 170.328 o
-4 -7 -3 47.323 45.832 1.093 33.455 o
-4 -7 -2 7.142 7.572 0.398 297.220 o
-4 -7 -1 97.306 97.915 1.978 9.888 o
-4 -6 -20 3.947 3.806 0.606 146.918 o
-4 -6 -19 7.014 6.877 0.716 103.708 o
-4 -6 -18 5.055 5.068 0.696 111.430 o
-4 -6 -17 10.423 10.206 0.815 78.737 o
-4 -6 -16 1.453 1.511 0.596 155.678 o
-4 -6 -15 9.774 9.490 0.795 82.944 o
-4 -6 -14 7.957 8.179 0.716 102.617 o
-4 -6 -13 0.236 0.328 0.477 245.696 o
-4 -6 -12 28.074 27.358 1.024 44.775 o
-4 -6 -11 70.061 69.901 1.759 13.806 o
-4 -6 -10 30.105 30.230 1.004 45.227 o
-4 -6 -9 43.203 43.050 1.202 30.071 o
-4 -6 -8 60.846 61.414 1.491 18.805 o
-4 -6 -7 126.563 124.021 2.544 6.039 o
-4 -6 -6 110.936 112.046 2.276 7.554 o
-4 -6 -5 70.129 70.467 1.530 16.910 o
-4 -6 -4 54.322 54.786 1.232 26.176 o
-4 -6 -3 131.200 129.546 2.504 6.034 o
-4 -6 -2 160.734 159.548 3.001 4.170 o
-4 -6 -1 390.383 396.996 7.076 0.749 o
-4 -5 -20 2.153 1.928 0.576 165.357 o
-4 -5 -19 6.125 6.092 0.716 104.552 o
-4 -5 -18 8.038 7.781 0.775 88.330 o
-4 -5 -17 12.179 12.402 0.865 69.392 o
-4 -5 -16 2.484 2.395 0.616 144.553 o
-4 -5 -15 38.818 39.104 1.391 24.512 o
-4 -5 -14 66.149 65.807 1.799 13.651 o
-4 -5 -13 11.499 10.902 0.716 99.021 o
-4 -5 -12 4.698 5.317 0.557 170.745 o
-4 -5 -11 5.301 5.744 0.537 181.323 o
-4 -5 -10 70.457 70.308 1.699 14.507 o
-4 -5 -9 45.270 44.958 1.212 29.171 o
-4 -5 -8 99.866 101.423 2.166 8.562 o
-4 -5 -7 52.440 52.401 1.242 26.366 o
-4 -5 -6 190.581 192.064 3.617 2.909 o
-4 -5 -5 9.302 9.610 0.427 248.950 o
-4 -5 -4 280.451 280.021 5.088 1.445 o
-4 -5 -3 166.102 169.128 3.150 3.808 o
-4 -5 -2 305.048 309.715 5.555 1.213 o
-4 -5 -1 250.403 253.001 4.571 1.788 o
-4 -4 -20 3.832 3.458 0.636 134.195 o
-4 -4 -19 10.845 12.034 0.845 73.077 o
-4 -4 -18 5.406 5.297 0.696 111.109 o
-4 -4 -17 5.077 4.114 0.676 118.155 o
-4 -4 -16 8.485 8.228 0.775 87.982 o
-4 -4 -15 7.186 7.413 0.706 106.174 o
-4 -4 -14 0.251 0.557 0.487 235.532 o
-4 -4 -13 36.679 36.382 1.202 31.790 o
-4 -4 -12 4.136 4.740 0.527 191.006 o
-4 -4 -11 37.417 37.912 1.153 33.750 o
-4 -4 -10 1.049 1.202 0.388 364.807 o
-4 -4 -9 69.005 67.218 1.590 16.219 o
-4 -4 -8 55.303 55.700 1.332 23.210 o
-4 -4 -7 42.705 44.709 1.083 35.134 o
-4 -4 -6 71.539 72.554 1.550 16.405 o
-4 -4 -5 545.624 552.748 9.838 0.388 o
-4 -4 -4 472.926 469.372 8.367 0.531 o
-4 -4 -3 201.611 204.744 3.737 2.685 o
-4 -4 -2 101.100 104.742 2.007 9.421 o
-4 -4 -1 1388.910 1404.250 24.983 0.061 o
-4 -3 -21 1.963 1.262 0.566 171.756 o
-4 -3 -20 3.425 3.349 0.616 143.158 o
-4 -3 -19 19.272 19.875 1.043 46.468 o
-4 -3 -18 13.247 14.121 0.904 63.188 o
-4 -3 -17 1.021 0.338 0.576 167.606 o
-4 -3 -16 8.774 8.020 0.765 90.044 o
-4 -3 -15 6.947 7.185 0.686 112.316 o
-4 -3 -14 25.931 25.301 1.024 45.648 o
-4 -3 -13 1.090 1.431 0.467 252.624 o
-4 -3 -12 68.073 68.818 1.739 14.192 o
-4 -3 -11 45.659 46.001 1.282 26.625 o
-4 -3 -10 2.115 2.584 0.407 322.746 o
-4 -3 -9 219.808 218.448 4.184 2.194 o
-4 -3 -8 273.409 271.187 5.018 1.498 o
-4 -3 -7 33.815 34.175 0.884 52.709 o
-4 -3 -6 382.276 382.438 6.867 0.793 o
-4 -3 -5 329.315 324.333 5.833 1.089 o
-4 -3 -4 708.611 707.168 12.680 0.234 o
-4 -3 -3 40.471 40.277 0.894 47.704 o
-4 -3 -2 10.149 10.733 0.368 305.365 o
-4 -3 -1 755.018 763.614 13.644 0.203 o
-4 -2 -21 1.398 0.795 0.527 199.438 o
-4 -2 -20 5.510 5.446 0.686 114.081 o
-4 -2 -19 33.398 34.642 1.332 27.319 o
-4 -2 -18 3.639 4.194 0.676 119.189 o
-4 -2 -17 6.553 6.976 0.735 98.707 o
-4 -2 -16 9.294 8.934 0.785 85.307 o
-4 -2 -15 40.164 40.545 1.391 24.289 o
-4 -2 -14 55.645 55.750 1.590 17.659 o
-4 -2 -13 71.307 71.551 1.829 12.905 o
-4 -2 -12 44.293 43.845 1.282 26.978 o
-4 -2 -11 97.798 97.905 2.186 8.561 o
-4 -2 -10 29.936 29.067 0.924 51.895 o
-4 -2 -9 95.999 94.884 2.037 9.588 o
-4 -2 -8 13.047 12.591 0.517 168.694 o
-4 -2 -7 23.181 22.946 0.676 91.928 o
-4 -2 -6 270.780 271.693 4.929 1.540 o
-4 -2 -5 451.015 446.058 7.980 0.584 o
-4 -2 -4 149.804 149.253 2.773 4.841 o
-4 -2 -3 235.839 238.184 4.273 2.033 o
-4 -2 -2 509.628 518.314 9.232 0.441 o
-4 -2 -1 5.998 6.042 0.268 583.181 o
-4 -1 -21 1.866 2.147 0.557 177.356 o
-4 -1 -20 4.609 4.571 0.666 121.759 o
-4 -1 -19 3.543 3.687 0.676 119.441 o
-4 -1 -18 2.026 2.067 0.616 145.142 o
-4 -1 -17 1.317 1.858 0.606 150.646 o
-4 -1 -16 38.688 37.574 1.361 25.527 o
-4 -1 -15 24.258 24.148 1.024 46.256 o
-4 -1 -14 174.488 171.066 3.627 3.064 o
-4 -1 -13 18.837 19.338 0.855 66.412 o
-4 -1 -12 81.219 80.226 1.928 11.283 o
-4 -1 -11 36.370 36.242 1.083 37.687 o
-4 -1 -10 34.163 34.165 1.004 43.402 o
-4 -1 -9 10.407 10.961 0.537 165.962 o
-4 -1 -8 2.206 2.355 0.308 546.410 o
-4 -1 -7 116.910 116.349 2.296 7.263 o
-4 -1 -6 380.225 368.883 6.618 0.841 o
-4 -1 -5 89.615 89.965 1.779 11.990 o
-4 -1 -4 11.199 11.001 0.388 275.302 o
-4 -1 -3 96.340 98.342 1.878 10.638 o
-4 -1 -2 578.986 580.365 10.425 0.346 o
-4 -1 -1 943.776 931.370 16.735 0.134 o
-3 -21 -4 4.439 4.164 0.636 133.309 o
-3 -21 -3 3.374 3.905 0.596 152.273 o
-3 -21 -2 1.540 1.858 0.557 178.000 o
-3 -21 -1 4.307 4.174 0.616 141.820 o
-3 -20 -7 6.202 5.486 0.646 127.171 o
-3 -20 -6 3.591 3.289 0.616 143.019 o
-3 -20 -4 5.121 5.446 0.676 117.611 o
-3 -20 -3 2.252 1.789 0.606 149.764 o
-3 -20 -2 1.648 1.838 0.596 155.308 o
-3 -20 -1 5.491 4.830 0.676 117.563 o
-3 -19 -9 3.183 2.773 0.596 153.138 o
-3 -19 -8 5.394 4.869 0.676 117.623 o
-3 -19 -7 1.941 2.067 0.596 154.880 o
-3 -19 -6 8.403 8.795 0.775 87.876 o
-3 -19 -5 1.310 1.600 0.616 146.011 o
-3 -19 -4 9.205 8.030 0.785 85.582 o
-3 -19 -3 1.085 1.451 0.616 146.277 o
-3 -19 -2 0.700 0.775 0.596 156.797 o
-3 -19 -1 2.441 1.948 0.646 131.991 o
-3 -18 -11 0.639 0.179 0.537 193.808 o
-3 -18 -10 4.518 4.720 0.656 125.345 o
-3 -18 -9 1.714 1.421 0.596 155.456 o
-3 -18 -8 7.361 7.612 0.765 90.918 o
-3 -18 -7 1.732 2.166 0.636 136.564 o
-3 -18 -6 9.959 9.441 0.825 77.348 o
-3 -18 -5 8.702 8.169 0.775 87.884 o
-3 -18 -4 3.334 2.951 0.646 130.861 o
-3 -18 -3 1.981 2.802 0.636 136.095 o
-3 -18 -2 0.634 0.755 0.576 167.805 o
-3 -18 -1 1.819 1.630 0.606 150.271 o
-3 -17 -13 2.962 3.051 0.596 153.230 o
-3 -17 -12 2.145 2.773 0.596 154.284 o
-3 -17 -11 11.929 11.359 0.815 77.753 o
-3 -17 -10 5.837 5.972 0.725 102.047 o
-3 -17 -9 18.980 19.388 1.043 46.593 o
-3 -17 -8 10.076 9.709 0.815 79.011 o
-3 -17 -7 1.554 1.640 0.606 150.523 o
-3 -17 -6 10.124 10.325 0.825 77.082 o
-3 -17 -5 1.451 1.332 0.596 155.772 o
-3 -17 -4 4.351 4.164 0.676 118.680 o
-3 -17 -3 2.514 2.643 0.636 135.714 o
-3 -17 -2 9.873 10.484 0.825 77.158 o
-3 -17 -1 13.720 13.555 0.904 63.123 o
-3 -16 -14 2.858 2.306 0.576 164.250 o
-3 -16 -13 3.355 3.269 0.616 143.268 o
-3 -16 -12 3.776 3.458 0.656 126.476 o
-3 -16 -11 0.597 0.487 0.586 162.376 o
-3 -16 -10 1.523 1.471 0.636 137.013 o
-3 -16 -9 11.250 10.842 0.845 73.156 o
-3 -16 -8 4.906 4.581 0.706 108.686 o
-3 -16 -7 44.932 44.868 1.520 20.322 o
-3 -16 -6 3.982 4.194 0.676 118.940 o
-3 -16 -5 3.338 2.723 0.636 134.965 o
-3 -16 -4 9.005 9.471 0.795 83.328 o
-3 -16 -3 3.611 3.369 0.646 130.454 o
-3 -16 -2 14.106 14.549 0.904 62.815 o
-3 -16 -1 4.044 4.055 0.656 126.016 o
-3 -15 -15 3.300 3.587 0.596 152.542 o
-3 -15 -14 3.682 3.240 0.616 142.953 o
-3 -15 -13 25.958 26.156 1.153 37.068 o
-3 -15 -12 7.271 6.569 0.755 93.538 o
-3 -15 -11 1.252 1.838 0.606 150.718 o
-3 -15 -10 37.549 38.697 1.401 24.372 o
-3 -15 -9 2.151 2.186 0.636 136.211 o
-3 -15 -8 13.560 13.137 0.884 65.890 o
-3 -15 -7 2.316 1.858 0.616 144.968 o
-3 -15 -6 13.015 12.432 0.855 70.539 o
-3 -15 -5 19.543 19.497 0.984 51.614 o
-3 -15 -4 2.267 2.127 0.576 165.095 o
-3 -15 -3 13.603 14.121 0.855 69.935 o
-3 -15 -2 0.470 0.944 0.517 208.552 o
-3 -15 -1 21.101 21.435 0.964 52.726 o
-3 -14 -16 3.026 3.190 0.586 158.150 o
-3 -14 -15 4.607 4.363 0.656 125.421 o
-3 -14 -14 0.141 0.080 0.566 174.671 o
-3 -14 -13 8.819 8.626 0.805 81.687 o
-3 -14 -12 3.310 2.773 0.636 134.968 o
-3 -14 -11 1.847 1.491 0.606 150.311 o
-3 -14 -10 9.429 9.033 0.795 83.227 o
-3 -14 -9 25.665 26.096 1.163 36.570 o
-3 -14 -8 35.839 36.769 1.352 26.225 o
-3 -14 -7 8.871 7.871 0.716 102.083 o
-3 -14 -6 5.203 5.704 0.636 131.836 o
-3 -14 -5 43.500 44.560 1.411 23.158 o
-3 -14 -4 2.807 2.693 0.537 188.449 o
-3 -14 -3 11.012 10.683 0.716 99.476 o
-3 -14 -2 16.760 16.218 0.825 72.491 o
-3 -14 -1 22.258 21.902 0.944 54.196 o
-3 -13 -17 2.926 3.389 0.606 148.247 o
-3 -13 -16 1.261 0.636 0.557 179.188 o
-3 -13 -15 9.275 8.606 0.785 85.400 o
-3 -13 -14 1.612 1.292 0.616 145.878 o
-3 -13 -13 16.418 17.570 0.974 53.746 o
-3 -13 -12 0.888 0.835 0.586 161.894 o
-3 -13 -11 17.821 17.321 0.974 53.380 o
-3 -13 -10 15.145 14.658 0.914 61.197 o
-3 -13 -9 8.324 8.149 0.735 97.254 o
-3 -13 -8 12.589 12.005 0.775 84.642 o
-3 -13 -7 5.217 4.909 0.596 149.461 o
-3 -13 -6 51.543 51.884 1.511 19.674 o
-3 -13 -5 9.342 9.610 0.676 112.312 o
-3 -13 -4 19.132 19.020 0.865 65.034 o
-3 -13 -3 44.013 44.600 1.332 25.380 o
-3 -13 -2 31.287 32.536 1.103 38.180 o
-3 -13 -1 59.751 60.311 1.610 16.851 o
-3 -12 -17 3.685 3.617 0.616 142.757 o
-3 -12 -16 4.636 4.402 0.676 118.378 o
-3 -12 -15 8.352 8.328 0.795 83.917 o
-3 -12 -14 8.184 8.069 0.775 88.180 o
-3 -12 -13 14.009 14.499 0.914 61.610 o
-3 -12 -12 19.068 19.468 1.024 48.206 o
-3 -12 -11 0.934 1.352 0.586 161.572 o
-3 -12 -10 8.584 8.556 0.735 96.959 o
-3 -12 -9 23.912 23.761 1.004 48.000 o
-3 -12 -8 13.052 13.127 0.775 84.035 o
-3 -12 -7 13.685 14.270 0.775 83.308 o
-3 -12 -6 1.981 2.166 0.487 229.870 o
-3 -12 -5 49.411 49.668 1.421 22.008 o
-3 -12 -4 18.280 18.812 0.825 71.028 o
-3 -12 -3 125.758 125.522 2.723 5.484 o
-3 -12 -2 8.064 7.910 0.576 152.907 o
-3 -12 -1 21.317 21.435 0.845 66.020 o
-3 -11 -18 2.544 2.723 0.586 159.000 o
-3 -11 -17 2.955 3.786 0.646 130.829 o
-3 -11 -16 5.681 5.774 0.716 104.939 o
-3 -11 -15 1.610 1.620 0.606 150.479 o
-3 -11 -14 0.966 1.063 0.586 161.691 o
-3 -11 -13 8.310 8.586 0.775 87.980 o
-3 -11 -12 3.106 2.961 0.616 143.671 o
-3 -11 -11 3.253 3.130 0.596 152.856 o
-3 -11 -10 1.130 1.043 0.517 207.325 o
-3 -11 -9 15.580 14.807 0.805 76.697 o
-3 -11 -8 93.676 93.850 2.236 8.450 o
-3 -11 -7 99.091 99.515 2.306 7.862 o
-3 -11 -6 14.018 13.803 0.716 95.893 o
-3 -11 -5 5.038 5.168 0.507 202.853 o
-3 -11 -4 54.705 53.842 1.431 21.002 o
-3 -11 -3 9.303 10.057 0.596 140.554 o
-3 -11 -2 17.029 17.083 0.716 92.056 o
-3 -11 -1 29.725 30.329 0.964 48.383 o
-3 -10 -18 4.950 5.913 0.676 117.563 o
-3 -10 -17 1.449 1.053 0.596 155.916 o
-3 -10 -16 1.509 1.948 0.636 136.833 o
-3 -10 -15 8.592 7.890 0.765 90.180 o
-3 -10 -14 6.992 7.572 0.755 93.415 o
-3 -10 -13 10.539 10.742 0.815 78.558 o
-3 -10 -12 26.791 26.643 1.123 38.593 o
-3 -10 -11 1.159 1.113 0.507 215.300 o
-3 -10 -10 15.957 16.218 0.825 72.900 o
-3 -10 -9 15.896 15.920 0.795 77.901 o
-3 -10 -8 30.486 30.946 1.063 40.956 o
-3 -10 -7 7.332 6.688 0.557 165.236 o
-3 -10 -6 0.547 0.467 0.388 369.475 o
-3 -10 -5 16.974 17.430 0.725 89.848 o
-3 -10 -4 8.896 9.103 0.547 165.557 o
-3 -10 -3 53.506 54.488 1.381 22.262 o
-3 -10 -2 165.307 165.500 3.299 3.597 o
-3 -10 -1 58.668 58.026 1.421 20.584 o
-3 -9 -19 0.483 0.209 0.527 201.368 o
-3 -9 -18 5.074 4.949 0.666 121.233 o
-3 -9 -16 1.577 1.650 0.606 150.496 o
-3 -9 -15 2.120 2.713 0.616 144.750 o
-3 -9 -14 6.271 6.122 0.706 107.267 o
-3 -9 -13 20.942 20.104 1.004 49.343 o
-3 -9 -12 22.325 23.045 0.984 50.269 o
-3 -9 -11 7.140 7.622 0.636 128.883 o
-3 -9 -10 2.249 2.315 0.487 229.062 o
-3 -9 -9 66.272 65.846 1.689 15.038 o
-3 -9 -8 1.736 1.908 0.437 284.460 o
-3 -9 -7 46.433 43.785 1.232 28.358 o
-3 -9 -6 5.919 6.052 0.477 223.093 o
-3 -9 -5 45.170 46.498 1.222 28.696 o
-3 -9 -4 16.096 16.109 0.646 110.660 o
-3 -9 -3 32.519 32.645 0.934 49.367 o
-3 -9 -2 145.992 146.033 2.902 4.619 o
-3 -9 -1 13.138 13.624 0.557 148.373 o
-3 -8 -19 4.858 5.009 0.656 124.934 o
-3 -8 -18 1.884 2.027 0.606 150.011 o
-3 -8 -17 4.394 4.810 0.676 118.407 o
-3 -8 -16 1.526 1.352 0.596 155.685 o
-3 -8 -15 9.356 9.789 0.805 81.167 o
-3 -8 -14 1.166 1.550 0.576 166.751 o
-3 -8 -13 1.739 1.938 0.537 190.802 o
-3 -8 -12 24.726 24.586 1.004 47.648 o
-3 -8 -11 12.378 12.084 0.716 97.882 o
-3 -8 -10 17.090 17.341 0.795 76.793 o
-3 -8 -9 15.017 15.185 0.716 94.517 o
-3 -8 -8 35.744 34.901 1.063 39.129 o
-3 -8 -7 108.816 107.604 2.306 7.524 o
-3 -8 -6 86.711 86.079 1.908 11.092 o
-3 -8 -5 3.354 3.289 0.378 362.810 o
-3 -8 -4 105.953 103.629 2.137 8.513 o
-3 -8 -3 14.587 14.688 0.557 144.639 o
-3 -8 -2 58.724 58.701 1.322 22.819 o
-3 -8 -1 8.447 8.049 0.407 277.168 o
-3 -7 -20 2.091 1.699 0.557 177.353 o
-3 -7 -19 0.520 0.785 0.557 180.047 o
-3 -7 -18 1.664 1.103 0.586 160.918 o
-3 -7 -17 0.198 0.725 0.566 174.234 o
-3 -7 -16 6.934 7.076 0.735 98.448 o
-3 -7 -15 9.837 8.894 0.785 85.037 o
-3 -7 -14 61.359 59.129 1.739 14.855 o
-3 -7 -13 2.145 2.037 0.527 197.129 o
-3 -7 -12 15.945 16.238 0.815 74.478 o
-3 -7 -11 14.361 14.360 0.735 90.932 o
-3 -7 -10 23.026 23.880 0.894 58.706 o
-3 -7 -9 11.173 11.329 0.616 129.339 o
-3 -7 -8 1.663 1.570 0.388 360.411 o
-3 -7 -7 22.340 22.101 0.765 76.782 o
-3 -7 -6 2.281 2.624 0.348 433.978 o
-3 -7 -5 10.568 10.752 0.487 195.184 o
-3 -7 -4 154.550 155.931 2.991 4.277 o
-3 -7 -3 10.812 10.882 0.447 222.961 o
-3 -7 -2 168.892 166.604 3.150 3.794 o
-3 -7 -1 281.257 278.988 5.068 1.452 o
-3 -6 -20 0.886 1.183 0.547 185.831 o
-3 -6 -19 0.314 0.288 0.557 180.615 o
-3 -6 -18 0.496 0.308 0.576 168.202 o
-3 -6 -17 7.290 7.036 0.735 98.244 o
-3 -6 -16 1.055 1.312 0.596 156.182 o
-3 -6 -15 4.146 4.333 0.656 125.817 o
-3 -6 -14 5.184 5.277 0.616 140.281 o
-3 -6 -13 15.902 16.298 0.825 72.908 o
-3 -6 -12 9.061 8.904 0.636 126.107 o
-3 -6 -11 20.266 19.627 0.825 69.757 o
-3 -6 -10 80.392 80.544 1.898 11.577 o
-3 -6 -9 19.311 18.663 0.735 85.522 o
-3 -6 -8 10.083 10.236 0.537 167.386 o
-3 -6 -7 41.828 42.066 1.093 35.181 o
-3 -6 -6 200.865 201.524 3.796 2.641 o
-3 -6 -5 194.008 194.240 3.647 2.849 o
-3 -6 -4 174.896 175.796 3.299 3.475 o
-3 -6 -3 113.900 114.014 2.216 7.729 o
-3 -6 -2 109.794 108.151 2.107 8.487 o
-3 -6 -1 75.337 75.575 1.540 16.121 o
-3 -5 -20 1.653 1.143 0.566 172.223 o
-3 -5 -19 0.681 0.537 0.576 167.874 o
-3 -5 -18 2.313 1.570 0.596 154.749 o
-3 -5 -17 0.522 0.248 0.566 174.134 o
-3 -5 -16 65.963 67.367 1.928 12.195 o
-3 -5 -15 3.122 2.802 0.596 153.190 o
-3 -5 -14 9.668 9.351 0.696 106.342 o
-3 -5 -13 6.508 6.688 0.606 142.236 o
-3 -5 -12 4.005 4.214 0.517 198.806 o
-3 -5 -11 40.528 39.413 1.183 31.684 o
-3 -5 -10 78.150 77.294 1.809 12.625 o
-3 -5 -9 11.240 11.130 0.566 149.658 o
-3 -5 -8 137.720 135.698 2.723 5.232 o
-3 -5 -7 191.070 189.281 3.587 2.948 o
-3 -5 -6 61.010 60.689 1.332 22.158 o
-3 -5 -5 186.659 187.254 3.478 3.110 o
-3 -5 -4 260.043 256.111 4.641 1.720 o
-3 -5 -3 258.662 260.037 4.681 1.699 o
-3 -5 -2 312.010 317.188 5.654 1.167 o
-3 -5 -1 140.299 144.552 2.683 5.232 o
-3 -4 -21 2.215 2.077 0.566 170.904 o
-3 -4 -20 2.556 2.335 0.596 154.075 o
-3 -4 -19 4.093 4.532 0.676 118.734 o
-3 -4 -18 5.281 4.621 0.676 117.806 o
-3 -4 -17 1.956 2.206 0.616 145.142 o
-3 -4 -16 37.369 38.449 1.391 24.702 o
-3 -4 -15 15.580 15.990 0.894 63.282 o
-3 -4 -14 6.664 6.926 0.636 129.745 o
-3 -4 -13 21.351 21.823 0.914 57.625 o
-3 -4 -12 54.318 53.395 1.461 20.405 o
-3 -4 -11 80.288 80.554 1.898 11.581 o
-3 -4 -10 1.586 2.057 0.398 342.369 o
-3 -4 -9 10.059 10.633 0.537 167.025 o
-3 -4 -8 0.967 1.371 0.308 569.585 o
-3 -4 -7 202.254 200.242 3.756 2.674 o
-3 -4 -6 315.377 318.092 5.744 1.137 o
-3 -4 -5 219.766 220.445 4.045 2.292 o
-3 -4 -4 122.258 123.981 2.355 6.804 o
-3 -4 -3 813.524 819.900 14.658 0.176 o
-3 -4 -2 99.009 100.350 1.908 10.260 o
-3 -4 -1 591.753 597.577 10.673 0.330 o
-3 -3 -21 2.516 2.017 0.557 176.535 o
-3 -3 -20 13.812 14.211 0.884 65.594 o
-3 -3 -19 0.915 0.427 0.596 156.757 o
-3 -3 -18 3.339 3.409 0.656 126.845 o
-3 -3 -17 6.411 6.708 0.735 98.871 o
-3 -3 -16 15.577 15.463 0.924 59.725 o
-3 -3 -15 52.923 52.779 1.580 18.157 o
-3 -3 -14 4.565 4.392 0.566 166.020 o
-3 -3 -13 101.870 101.870 2.355 7.524 o
-3 -3 -12 7.949 7.940 0.576 153.062 o
-3 -3 -11 154.745 153.446 3.150 3.990 o
-3 -3 -10 44.520 44.242 1.193 30.114 o
-3 -3 -9 3.816 3.945 0.388 341.146 o
-3 -3 -8 5.995 5.774 0.388 322.513 o
-3 -3 -7 37.286 37.385 0.924 47.391 o
-3 -3 -6 808.903 801.317 14.330 0.182 o
-3 -3 -5 140.854 138.013 2.604 5.490 o
-3 -3 -4 0.932 1.063 0.199 1314.720 o
-3 -3 -3 686.039 702.557 12.531 0.241 o
-3 -3 -2 1019.020 1040.930 18.573 0.110 o
-3 -3 -1 313.732 320.696 5.734 1.140 o
-3 -2 -21 2.855 3.130 0.576 163.731 o
-3 -2 -20 11.019 11.468 0.825 76.427 o
-3 -2 -19 9.873 9.818 0.835 75.586 o
-3 -2 -18 24.837 24.486 1.113 39.811 o
-3 -2 -17 57.452 57.181 1.739 15.132 o
-3 -2 -16 45.953 46.697 1.530 19.943 o
-3 -2 -15 8.250 8.308 0.686 110.812 o
-3 -2 -14 85.117 85.195 2.107 9.647 o
-3 -2 -13 11.847 11.786 0.696 103.504 o
-3 -2 -12 67.469 67.039 1.679 15.059 o
-3 -2 -11 141.919 140.657 2.922 4.656 o
-3 -2 -10 57.551 56.654 1.401 21.216 o
-3 -2 -9 200.174 195.542 3.756 2.699 o
-3 -2 -8 303.762 299.390 5.476 1.248 o
-3 -2 -7 20.998 20.412 0.616 109.871 o
-3 -2 -6 300.664 298.942 5.396 1.279 o
-3 -2 -5 199.353 197.847 3.617 2.837 o
-3 -2 -4 1.554 1.352 0.189 1381.860 o
-3 -2 -3 362.427 368.833 6.599 0.862 o
-3 -2 -2 17.766 17.878 0.447 184.603 o
-3 -2 -1 1001.000 1016.650 17.927 0.117 o
-3 -1 -21 7.226 7.523 0.696 108.976 o
-3 -1 -20 7.393 6.837 0.725 100.804 o
-3 -1 -19 4.698 4.641 0.716 105.900 o
-3 -1 -18 4.346 3.677 0.676 118.863 o
-3 -1 -17 29.902 29.634 1.222 32.562 o
-3 -1 -16 38.916 38.707 1.391 24.523 o
-3 -1 -15 1.576 1.739 0.527 198.357 o
-3 -1 -14 63.492 62.825 1.699 15.168 o
-3 -1 -13 137.076 134.038 2.912 4.777 o
-3 -1 -12 209.139 208.550 4.134 2.295 o
-3 -1 -11 158.555 157.749 3.200 3.848 o
-3 -1 -10 25.093 24.913 0.815 66.955 o
-3 -1 -9 59.580 58.980 1.352 21.981 o
-3 -1 -8 324.871 317.834 5.774 1.115 o
-3 -1 -7 61.597 61.742 1.332 22.017 o
-3 -1 -6 98.964 97.726 1.918 10.245 o
-3 -1 -5 52.630 53.285 1.113 30.628 o
-3 -1 -4 135.652 137.854 2.544 5.753 o
-3 -1 -3 130.148 131.772 2.415 6.332 o
-3 -1 -2 3.526 3.935 0.209 984.694 o
-3 -1 -1 3458.330 3393.570 59.814 0.010 o
-2 -21 -2 2.923 3.101 0.586 158.327 o
-2 -20 -8 0.287 0.427 0.547 187.165 o
-2 -20 -7 1.717 1.948 0.557 177.698 o
-2 -20 -6 0.324 1.153 0.557 180.061 o
-2 -20 -5 1.518 1.640 0.576 166.289 o
-2 -20 -4 10.246 10.246 0.795 82.518 o
-2 -20 -3 0.216 0.656 0.576 168.317 o
-2 -20 -2 6.691 6.638 0.725 101.313 o
-2 -20 -1 4.038 4.363 0.676 118.838 o
-2 -19 -10 2.634 2.335 0.596 153.990 o
-2 -19 -9 3.576 3.647 0.616 142.853 o
-2 -19 -8 5.376 5.923 0.686 114.004 o
-2 -19 -7 2.809 2.465 0.616 144.206 o
-2 -19 -6 2.017 1.361 0.596 155.172 o
-2 -19 -5 0.416 0.964 0.596 156.981 o
-2 -19 -4 1.904 1.948 0.636 136.513 o
-2 -19 -3 2.049 1.640 0.616 145.320 o
-2 -19 -2 7.762 8.407 0.795 84.176 o
-2 -19 -1 3.923 4.214 0.696 112.475 o
-2 -18 -10 6.386 6.449 0.706 107.075 o
-2 -18 -9 1.281 0.785 0.576 167.060 o
-2 -18 -8 0.555 0.467 0.586 162.430 o
-2 -18 -7 6.499 6.390 0.755 94.004 o
-2 -18 -6 3.492 3.309 0.676 119.610 o
-2 -18 -5 0.390 1.083 0.576 167.893 o
-2 -18 -4 0.426 0.189 0.576 168.342 o
-2 -18 -3 1.715 1.779 0.606 150.299 o
-2 -18 -2 1.800 3.001 0.636 136.164 o
-2 -18 -1 7.343 7.026 0.735 98.215 o
-2 -17 -13 3.629 3.518 0.596 152.203 o
-2 -17 -12 0.003 0.010 0.537 194.836 o
-2 -17 -11 1.051 0.994 0.566 173.060 o
-2 -17 -10 10.249 10.176 0.815 78.824 o
-2 -17 -9 3.762 4.392 0.696 112.522 o
-2 -17 -8 7.198 7.235 0.755 93.395 o
-2 -17 -7 4.189 4.840 0.696 112.094 o
-2 -17 -6 1.112 1.739 0.606 150.899 o
-2 -17 -5 7.107 7.016 0.735 98.361 o
-2 -17 -4 6.234 5.972 0.716 104.520 o
-2 -17 -3 1.991 1.511 0.606 150.160 o
-2 -17 -2 12.325 13.306 0.884 66.315 o
-2 -17 -1 16.456 16.069 0.944 57.085 o
-2 -16 -14 1.822 2.156 0.557 177.409 o
-2 -16 -13 3.089 2.534 0.616 143.899 o
-2 -16 -12 10.916 11.279 0.835 74.833 o
-2 -16 -11 6.141 6.976 0.755 94.039 o
-2 -16 -10 4.322 4.214 0.666 122.127 o
-2 -16 -9 1.831 1.819 0.606 150.166 o
-2 -16 -8 1.555 1.491 0.606 150.594 o
-2 -16 -7 8.137 7.980 0.775 88.228 o
-2 -16 -6 1.230 1.978 0.596 155.668 o
-2 -16 -5 12.041 12.253 0.855 70.977 o
-2 -16 -4 14.985 14.996 0.904 62.425 o
-2 -16 -3 22.620 23.632 1.083 42.329 o
-2 -16 -2 4.784 4.373 0.666 121.699 o
-2 -16 -1 4.255 4.532 0.656 125.645 o
-2 -15 -15 5.610 5.138 0.646 127.890 o
-2 -15 -14 0.446 0.268 0.557 180.464 o
-2 -15 -13 0.355 0.278 0.576 168.371 o
-2 -15 -12 4.890 4.571 0.706 108.700 o
-2 -15 -11 2.103 2.107 0.616 145.051 o
-2 -15 -10 8.295 8.069 0.775 88.123 o
-2 -15 -9 10.233 10.107 0.825 77.083 o
-2 -15 -8 1.713 1.739 0.616 145.583 o
-2 -15 -7 1.716 0.984 0.586 160.926 o
-2 -15 -6 16.968 17.003 0.944 56.776 o
-2 -15 -5 1.503 1.819 0.576 166.201 o
-2 -15 -4 5.753 5.813 0.666 120.315 o
-2 -15 -3 2.223 2.465 0.547 182.946 o
-2 -15 -2 4.578 4.442 0.596 150.530 o
-2 -15 -1 7.412 7.493 0.666 118.149 o
-2 -14 -16 0.901 0.954 0.537 192.849 o
-2 -14 -15 6.424 6.171 0.706 107.145 o
-2 -14 -14 3.468 2.743 0.656 127.005 o
-2 -14 -13 3.299 3.597 0.666 123.146 o
-2 -14 -12 1.577 1.471 0.606 150.583 o
-2 -14 -11 21.137 21.654 1.063 44.301 o
-2 -14 -10 6.073 6.211 0.725 101.830 o
-2 -14 -9 4.162 4.830 0.676 118.573 o
-2 -14 -8 2.308 2.474 0.596 154.269 o
-2 -14 -7 23.756 23.721 1.063 43.463 o
-2 -14 -6 0.822 0.755 0.517 208.110 o
-2 -14 -5 14.215 15.016 0.825 74.072 o
-2 -14 -4 16.461 17.649 0.875 65.187 o
-2 -14 -3 10.065 10.206 0.696 105.668 o
-2 -14 -2 8.281 8.020 0.646 123.864 o
-2 -14 -1 12.712 12.839 0.755 88.362 o
-2 -13 -17 8.691 8.725 0.696 107.376 o
-2 -13 -16 2.891 3.110 0.616 143.810 o
-2 -13 -15 17.824 18.146 0.984 52.294 o
-2 -13 -14 6.036 6.420 0.755 94.242 o
-2 -13 -13 11.499 11.110 0.845 72.997 o
-2 -13 -12 17.038 16.178 0.944 56.884 o
-2 -13 -11 1.485 2.842 0.616 145.285 o
-2 -13 -10 0.145 0.229 0.557 180.861 o
-2 -13 -9 11.672 12.919 0.835 74.142 o
-2 -13 -8 4.447 4.233 0.586 155.734 o
-2 -13 -7 1.196 0.964 0.507 215.371 o
-2 -13 -6 6.920 6.440 0.606 141.880 o
-2 -13 -5 41.971 42.175 1.312 26.433 o
-2 -13 -4 34.130 34.225 1.163 34.272 o
-2 -13 -3 21.728 21.475 0.904 58.633 o
-2 -13 -2 24.119 24.725 0.954 52.122 o
-2 -13 -1 41.893 43.507 1.302 26.680 o
-2 -12 -17 2.281 2.733 0.596 154.158 o
-2 -12 -16 4.895 4.750 0.686 114.784 o
-2 -12 -15 6.415 6.539 0.765 91.687 o
-2 -12 -14 3.234 2.951 0.636 134.956 o
-2 -12 -13 1.973 2.067 0.616 145.192 o
-2 -12 -12 6.729 6.877 0.725 101.214 o
-2 -12 -11 6.310 6.917 0.716 104.162 o
-2 -12 -10 28.788 29.793 1.193 34.155 o
-2 -12 -9 12.769 12.144 0.775 84.495 o
-2 -12 -8 5.942 5.625 0.596 148.098 o
-2 -12 -7 53.050 52.759 1.511 19.504 o
-2 -12 -6 1.401 1.958 0.487 231.453 o
-2 -12 -5 53.283 52.431 1.461 20.552 o
-2 -12 -4 9.589 9.719 0.636 125.061 o
-2 -12 -3 82.330 81.101 1.948 11.047 o
-2 -12 -2 10.434 10.574 0.616 130.783 o
-2 -12 -1 16.138 16.526 0.735 88.790 o
-2 -11 -18 3.106 3.737 0.596 152.678 o
-2 -11 -17 14.458 13.207 0.855 69.765 o
-2 -11 -16 5.317 5.098 0.706 108.251 o
-2 -11 -15 1.305 1.381 0.596 155.895 o
-2 -11 -14 8.237 8.367 0.775 88.075 o
-2 -11 -13 1.611 1.431 0.586 160.796 o
-2 -11 -12 5.405 5.336 0.686 114.199 o
-2 -11 -11 19.400 18.653 0.964 53.694 o
-2 -11 -10 42.172 42.374 1.361 24.841 o
-2 -11 -9 24.658 25.788 1.024 45.927 o
-2 -11 -8 43.399 43.040 1.322 25.869 o
-2 -11 -7 13.446 13.555 0.725 94.136 o
-2 -11 -6 92.123 91.883 2.147 9.057 o
-2 -11 -5 71.403 70.179 1.729 14.081 o
-2 -11 -4 53.854 53.752 1.431 21.095 o
-2 -11 -3 21.911 22.926 0.845 65.347 o
-2 -11 -2 191.285 191.010 3.806 2.711 o
-2 -11 -1 20.194 20.342 0.775 77.219 o
-2 -10 -19 2.424 2.594 0.596 154.078 o
-2 -10 -18 10.334 10.057 0.795 82.521 o
-2 -10 -17 3.345 3.558 0.666 123.126 o
-2 -10 -16 5.971 6.161 0.706 107.458 o
-2 -10 -15 2.096 2.137 0.616 145.044 o
-2 -10 -14 7.837 7.811 0.755 92.877 o
-2 -10 -13 5.141 5.376 0.686 114.379 o
-2 -10 -12 59.918 60.460 1.779 14.366 o
-2 -10 -11 0.779 1.043 0.487 233.871 o
-2 -10 -10 45.331 45.077 1.381 23.745 o
-2 -10 -9 33.178 33.698 1.143 35.502 o
-2 -10 -8 0.518 0.388 0.427 304.769 o
-2 -10 -7 64.481 63.819 1.630 16.077 o
-2 -10 -6 15.767 15.711 0.716 93.681 o
-2 -10 -5 44.248 42.841 1.202 29.905 o
-2 -10 -4 171.000 170.688 3.419 3.359 o
-2 -10 -3 407.986 405.732 7.493 0.677 o
-2 -10 -2 29.557 29.594 0.914 52.834 o
-2 -10 -1 21.982 21.883 0.765 77.108 o
-2 -9 -19 1.039 0.944 0.557 179.277 o
-2 -9 -18 6.437 6.787 0.735 98.832 o
-2 -9 -17 24.023 25.003 1.153 37.518 o
-2 -9 -16 26.301 27.338 1.183 35.283 o
-2 -9 -15 5.143 5.515 0.706 108.228 o
-2 -9 -14 21.183 19.965 1.024 47.611 o
-2 -9 -13 18.118 18.822 0.964 54.060 o
-2 -9 -12 18.647 18.583 0.904 60.404 o
-2 -9 -11 9.455 9.669 0.686 109.229 o
-2 -9 -10 7.256 8.199 0.616 136.215 o
-2 -9 -9 120.546 121.070 2.663 5.780 o
-2 -9 -8 63.996 63.263 1.610 16.435 o
-2 -9 -7 70.335 70.537 1.699 14.507 o
-2 -9 -6 78.792 79.968 1.838 12.227 o
-2 -9 -5 137.493 139.245 2.852 4.882 o
-2 -9 -4 101.098 101.493 2.166 8.525 o
-2 -9 -3 180.876 178.052 3.458 3.208 o
-2 -9 -2 63.202 62.865 1.431 19.652 o
-2 -9 -1 55.789 54.289 1.272 24.835 o
-2 -8 -20 1.120 0.884 0.557 179.209 o
-2 -8 -19 26.204 25.261 1.103 40.075 o
-2 -8 -18 7.859 8.129 0.775 88.333 o
-2 -8 -17 12.947 12.988 0.875 67.537 o
-2 -8 -16 9.230 8.795 0.795 83.383 o
-2 -8 -15 10.343 10.236 0.805 80.588 o
-2 -8 -14 1.632 1.689 0.576 166.125 o
-2 -8 -13 5.702 5.744 0.616 139.445 o
-2 -8 -12 11.749 11.597 0.725 96.143 o
-2 -8 -11 152.080 152.333 3.269 3.812 o
-2 -8 -10 196.996 192.620 3.925 2.563 o
-2 -8 -9 73.331 73.866 1.799 13.068 o
-2 -8 -8 45.072 44.868 1.232 28.491 o
-2 -8 -7 15.014 14.916 0.646 112.617 o
-2 -8 -6 38.759 39.870 1.083 36.672 o
-2 -8 -5 27.627 27.766 0.815 64.672 o
-2 -8 -4 24.395 24.645 0.735 79.157 o
-2 -8 -3 183.651 181.848 3.468 3.162 o
-2 -8 -2 332.037 331.806 6.072 1.023 o
-2 -8 -1 11.254 11.577 0.477 198.521 o
-2 -7 -20 4.253 3.806 0.606 146.578 o
-2 -7 -19 3.957 3.051 0.646 130.294 o
-2 -7 -18 10.289 10.265 0.835 75.318 o
-2 -7 -17 1.540 2.107 0.616 145.573 o
-2 -7 -16 29.049 29.097 1.212 33.203 o
-2 -7 -15 8.675 8.228 0.765 90.041 o
-2 -7 -14 31.954 31.999 1.222 32.056 o
-2 -7 -13 5.010 5.356 0.596 149.441 o
-2 -7 -12 7.915 8.010 0.636 127.850 o
-2 -7 -11 42.749 42.990 1.292 26.927 o
-2 -7 -10 48.360 47.571 1.332 24.631 o
-2 -7 -9 131.474 132.995 2.802 5.129 o
-2 -7 -8 66.712 65.270 1.570 16.775 o
-2 -7 -7 92.272 93.314 2.027 9.817 o
-2 -7 -6 100.745 100.896 2.097 8.948 o
-2 -7 -5 339.955 337.659 6.181 0.985 o
-2 -7 -4 210.034 206.155 3.876 2.509 o
-2 -7 -3 504.690 501.093 9.043 0.459 o
-2 -7 -2 350.030 345.410 6.261 0.952 o
-2 -7 -1 358.572 357.693 6.469 0.895 o
-2 -6 -20 3.670 3.260 0.606 147.520 o
-2 -6 -19 1.205 1.153 0.596 156.111 o
-2 -6 -18 7.446 7.324 0.735 98.060 o
-2 -6 -17 16.058 14.946 0.924 59.650 o
-2 -6 -16 15.910 15.751 0.934 58.419 o
-2 -6 -15 3.724 4.035 0.646 130.073 o
-2 -6 -14 9.409 9.560 0.716 101.088 o
-2 -6 -13 5.783 5.396 0.586 153.208 o
-2 -6 -12 34.419 33.410 1.123 36.310 o
-2 -6 -11 7.253 7.215 0.566 159.681 o
-2 -6 -10 37.072 37.385 1.123 35.316 o
-2 -6 -9 64.793 64.793 1.570 16.944 o
-2 -6 -8 124.956 123.494 2.554 6.040 o
-2 -6 -7 18.653 18.076 0.636 109.126 o
-2 -6 -6 145.256 142.684 2.792 4.901 o
-2 -6 -5 106.399 108.389 2.166 8.268 o
-2 -6 -4 428.618 428.638 7.721 0.629 o
-2 -6 -3 227.045 224.848 4.134 2.187 o
-2 -6 -2 445.698 441.457 7.960 0.590 o
-2 -6 -1 85.376 84.947 1.699 13.145 o
-2 -5 -21 0.503 0.189 0.537 193.997 o
-2 -5 -20 18.701 19.289 0.964 53.811 o
-2 -5 -19 2.898 2.643 0.636 135.384 o
-2 -5 -18 7.422 7.553 0.735 98.004 o
-2 -5 -17 12.499 11.577 0.855 70.928 o
-2 -5 -16 13.150 12.591 0.855 70.449 o
-2 -5 -15 3.915 4.432 0.636 133.672 o
-2 -5 -14 5.342 5.356 0.596 149.026 o
-2 -5 -13 6.779 7.374 0.606 141.474 o
-2 -5 -12 25.660 25.639 0.964 50.552 o
-2 -5 -11 161.182 160.094 3.319 3.622 o
-2 -5 -10 72.043 73.101 1.739 13.839 o
-2 -5 -9 2.124 2.554 0.388 355.048 o
-2 -5 -8 200.149 197.162 3.786 2.666 o
-2 -5 -7 23.631 23.860 0.716 83.509 o
-2 -5 -6 270.876 270.133 4.969 1.525 o
-2 -5 -5 299.432 297.233 5.416 1.276 o
-2 -5 -4 139.430 137.009 2.614 5.494 o
-2 -5 -3 91.774 93.433 1.829 11.359 o
-2 -5 -2 419.758 425.020 7.682 0.640 o
-2 -5 -1 264.155 270.103 4.879 1.580 o
-2 -4 -21 5.130 4.979 0.616 140.503 o
-2 -4 -20 4.396 3.965 0.646 129.518 o
-2 -4 -18 16.811 16.298 0.954 55.868 o
-2 -4 -17 8.977 8.646 0.775 87.612 o
-2 -4 -16 8.950 8.566 0.765 89.795 o
-2 -4 -15 10.976 11.031 0.775 85.857 o
-2 -4 -14 96.763 95.888 2.325 7.862 o
-2 -4 -13 31.533 30.618 1.083 39.511 o
-2 -4 -12 36.597 35.517 1.133 35.120 o
-2 -4 -11 18.730 18.603 0.765 80.480 o
-2 -4 -10 72.746 72.167 1.699 14.307 o
-2 -4 -9 5.703 5.714 0.427 273.283 o
-2 -4 -8 54.709 54.667 1.272 24.966 o
-2 -4 -7 6.091 6.112 0.358 367.616 o
-2 -4 -6 168.081 163.702 3.101 3.898 o
-2 -4 -5 324.031 324.074 5.843 1.094 o
-2 -4 -4 427.501 429.095 7.721 0.630 o
-2 -4 -3 199.824 195.591 3.578 2.883 o
-2 -4 -2 45.207 46.607 0.964 40.323 o
-2 -4 -1 614.097 616.140 11.110 0.306 o
-2 -3 -21 2.072 2.137 0.557 177.076 o
-2 -3 -20 1.119 0.706 0.566 173.152 o
-2 -3 -19 9.411 8.735 0.795 83.309 o
-2 -3 -18 8.711 9.540 0.795 83.454 o
-2 -3 -17 15.673 15.204 0.924 59.736 o
-2 -3 -16 13.798 12.879 0.855 70.116 o
-2 -3 -15 8.347 8.646 0.696 107.679 o
-2 -3 -14 3.805 4.164 0.557 173.046 o
-2 -3 -13 13.218 13.823 0.735 91.966 o
-2 -3 -12 6.371 6.946 0.557 166.652 o
-2 -3 -11 6.717 7.165 0.517 189.821 o
-2 -3 -10 18.986 18.961 0.716 89.604 o
-2 -3 -9 52.938 51.656 1.242 26.346 o
-2 -3 -8 19.718 19.905 0.636 106.667 o
-2 -3 -7 33.103 32.526 0.835 58.121 o
-2 -3 -6 79.766 80.166 1.630 14.443 o
-2 -3 -5 68.393 68.718 1.401 19.368 o
-2 -3 -4 6.336 6.440 0.288 514.460 o
-2 -3 -3 68.145 69.493 1.371 19.921 o
-2 -3 -2 732.266 746.203 13.575 0.208 o
-2 -3 -1 1017.300 1036.300 18.365 0.112 o
-2 -2 -21 2.591 3.150 0.576 164.054 o
-2 -2 -20 1.037 1.401 0.576 166.986 o
-2 -2 -19 22.015 21.207 1.083 42.719 o
-2 -2 -18 18.314 18.265 0.994 51.205 o
-2 -2 -17 10.638 10.554 0.825 76.804 o
-2 -2 -16 4.059 4.293 0.646 129.670 o
-2 -2 -15 1.817 1.580 0.517 205.610 o
-2 -2 -14 55.861 56.783 1.590 17.605 o
-2 -2 -13 32.739 32.128 1.093 38.469 o
-2 -2 -12 31.615 31.780 1.034 42.489 o
-2 -2 -11 55.619 56.187 1.431 20.785 o
-2 -2 -10 20.254 20.004 0.725 86.137 o
-2 -2 -9 27.924 28.084 0.815 64.409 o
-2 -2 -8 51.309 50.413 1.173 29.024 o
-2 -2 -7 412.805 405.821 7.324 0.694 o
-2 -2 -6 14.007 13.823 0.447 205.415 o
-2 -2 -5 54.390 53.802 1.133 29.486 o
-2 -2 -4 386.757 392.992 7.076 0.753 o
-2 -2 -3 767.200 779.414 14.052 0.193 o
-2 -2 -2 67.382 68.659 1.312 21.273 o
-2 -2 -1 1167.220 1193.960 21.396 0.083 o
-2 -1 -21 0.046 0.209 0.517 209.876 o
-2 -1 -20 4.588 4.382 0.666 121.851 o
-2 -1 -19 39.709 39.711 1.451 22.711 o
-2 -1 -18 3.553 3.448 0.656 126.658 o
-2 -1 -17 1.802 1.759 0.596 155.189 o
-2 -1 -16 4.396 4.094 0.636 133.382 o
-2 -1 -15 2.102 2.087 0.517 204.617 o
-2 -1 -14 5.314 5.317 0.576 158.928 o
-2 -1 -13 159.442 158.296 3.349 3.598 o
-2 -1 -12 38.116 38.717 1.163 33.076 o
-2 -1 -11 5.419 5.406 0.467 234.313 o
-2 -1 -10 18.280 17.947 0.676 99.526 o
-2 -1 -9 98.059 97.200 2.027 9.539 o
-2 -1 -8 80.477 77.901 1.650 14.232 o
-2 -1 -7 100.066 100.489 2.007 9.537 o
-2 -1 -6 183.585 183.656 3.419 3.218 o
-2 -1 -5 602.022 600.071 10.882 0.319 o
-2 -1 -4 610.962 621.278 11.249 0.301 o
-2 -1 -3 408.025 420.469 7.612 0.658 o
-2 -1 -2 188.124 197.082 3.558 2.975 o
-2 -1 -1 364.009 369.181 6.668 0.848 o
-1 -21 -5 7.193 7.284 0.696 109.090 o
-1 -21 -4 1.396 1.590 0.547 184.817 o
-1 -21 -3 1.603 1.779 0.557 177.969 o
-1 -21 -2 0.444 0.517 0.537 193.845 o
-1 -21 -1 2.005 2.027 0.576 165.476 o
-1 -20 -8 3.240 2.902 0.596 153.000 o
-1 -20 -7 0.831 0.298 0.537 193.440 o
-1 -20 -6 1.292 1.063 0.576 166.888 o
-1 -20 -5 6.544 7.036 0.716 103.968 o
-1 -20 -4 2.734 2.604 0.616 144.212 o
-1 -20 -3 5.633 5.525 0.706 107.900 o
-1 -20 -2 8.017 8.954 0.775 88.037 o
-1 -20 -1 8.503 8.010 0.775 88.030 o
-1 -19 -10 1.725 1.511 0.547 184.397 o
-1 -19 -9 6.294 6.837 0.686 112.962 o
-1 -19 -8 7.413 7.314 0.725 100.637 o
-1 -19 -7 0.608 0.865 0.576 167.773 o
-1 -19 -6 10.591 11.170 0.845 73.360 o
-1 -19 -5 3.930 3.846 0.676 119.105 o
-1 -19 -4 9.533 9.361 0.825 77.549 o
-1 -19 -3 1.913 2.226 0.636 136.391 o
-1 -19 -2 5.894 6.390 0.755 94.324 o
-1 -19 -1 1.201 0.735 0.576 167.179 o
-1 -18 -12 1.742 1.491 0.557 177.977 o
-1 -18 -11 1.596 1.739 0.566 171.919 o
-1 -18 -10 2.548 2.166 0.596 154.176 o
-1 -18 -9 8.832 9.709 0.795 83.354 o
-1 -18 -8 1.601 1.759 0.616 145.676 o
-1 -18 -7 1.257 0.735 0.616 146.441 o
-1 -18 -6 0.740 1.024 0.586 161.950 o
-1 -18 -5 12.967 13.465 0.884 66.050 o
-1 -18 -4 8.563 8.914 0.795 83.677 o
-1 -18 -3 4.414 4.263 0.686 115.299 o
-1 -18 -2 2.382 2.067 0.616 144.807 o
-1 -18 -1 10.183 9.957 0.825 77.137 o
-1 -17 -13 0.384 0.557 0.517 209.026 o
-1 -17 -11 9.520 8.685 0.775 87.312 o
-1 -17 -9 3.473 3.349 0.676 119.610 o
-1 -17 -8 4.757 4.571 0.686 114.947 o
-1 -17 -7 1.074 1.779 0.606 150.916 o
-1 -17 -6 0.515 0.099 0.576 168.294 o
-1 -17 -5 4.585 4.949 0.696 111.792 o
-1 -17 -4 2.466 2.812 0.646 131.627 o
-1 -17 -3 8.830 9.789 0.815 79.555 o
-1 -17 -2 2.558 2.961 0.636 135.540 o
-1 -17 -1 31.003 31.164 1.262 30.537 o
-1 -16 -14 5.880 6.559 0.666 119.894 o
-1 -16 -13 0.784 0.984 0.557 179.581 o
-1 -16 -12 4.431 3.677 0.666 122.251 o
-1 -16 -11 2.102 2.226 0.636 136.235 o
-1 -16 -10 12.722 12.929 0.875 67.634 o
-1 -16 -9 1.425 1.361 0.606 150.781 o
-1 -16 -8 2.891 3.021 0.646 131.198 o
-1 -16 -7 6.623 7.115 0.735 98.623 o
-1 -16 -6 7.882 7.692 0.755 92.886 o
-1 -16 -5 1.135 1.083 0.576 167.056 o
-1 -16 -4 5.696 5.784 0.696 110.734 o
-1 -16 -3 5.635 6.380 0.716 104.775 o
-1 -16 -2 20.273 19.299 0.984 51.431 o
-1 -16 -1 4.434 4.293 0.656 125.594 o
-1 -15 -15 0.159 1.004 0.537 193.905 o
-1 -15 -14 1.509 1.451 0.586 160.897 o
-1 -15 -13 4.713 4.094 0.686 115.148 o
-1 -15 -12 10.920 11.210 0.865 70.109 o
-1 -15 -11 7.157 7.016 0.735 98.331 o
-1 -15 -10 14.665 14.539 0.924 60.179 o
-1 -15 -9 18.792 19.199 1.004 50.044 o
-1 -15 -8 10.346 10.613 0.825 76.921 o
-1 -15 -6 8.555 8.835 0.755 92.172 o
-1 -15 -5 19.857 19.915 0.984 51.462 o
-1 -15 -4 33.409 33.688 1.222 31.691 o
-1 -15 -3 3.087 2.922 0.566 169.169 o
-1 -15 -2 1.520 1.978 0.537 191.115 o
-1 -15 -1 34.099 34.523 1.222 31.514 o
-1 -14 -16 3.799 3.687 0.606 147.147 o
-1 -14 -15 15.876 15.145 0.904 62.078 o
-1 -14 -14 1.160 0.517 0.586 161.774 o
-1 -14 -13 9.437 8.854 0.815 79.493 o
-1 -14 -12 0.295 0.537 0.576 168.296 o
-1 -14 -11 1.171 1.083 0.596 156.180 o
-1 -14 -10 4.720 4.631 0.686 114.952 o
-1 -14 -9 11.856 11.389 0.835 74.399 o
-1 -14 -8 9.060 8.318 0.755 92.029 o
-1 -14 -7 30.714 32.009 1.232 31.805 o
-1 -14 -6 9.182 8.795 0.696 106.958 o
-1 -14 -5 19.992 21.028 0.944 55.120 o
-1 -14 -4 82.466 83.376 2.107 9.762 o
-1 -14 -3 21.397 21.863 0.944 54.500 o
-1 -14 -2 0.930 0.735 0.477 243.603 o
-1 -14 -1 4.130 4.174 0.547 178.557 o
-1 -13 -16 4.065 3.568 0.636 133.933 o
-1 -13 -15 10.462 10.246 0.835 75.249 o
-1 -13 -14 6.964 6.728 0.765 91.358 o
-1 -13 -13 10.405 10.305 0.815 78.722 o
-1 -13 -12 11.829 12.074 0.865 69.594 o
-1 -13 -11 8.496 8.556 0.775 87.890 o
-1 -13 -10 44.618 43.725 1.471 21.560 o
-1 -13 -9 16.385 16.178 0.924 59.332 o
-1 -13 -8 47.023 47.691 1.491 20.692 o
-1 -13 -7 2.720 3.399 0.557 175.247 o
-1 -13 -6 32.436 33.202 1.173 34.197 o
-1 -13 -5 1.143 1.222 0.487 232.867 o
-1 -13 -4 10.073 11.021 0.696 105.324 o
-1 -13 -3 52.258 51.516 1.471 20.476 o
-1 -13 -2 57.203 55.809 1.540 18.437 o
-1 -13 -1 19.979 19.766 0.845 67.101 o
-1 -12 -18 6.779 7.165 0.696 109.445 o
-1 -12 -17 3.768 3.220 0.616 142.875 o
-1 -12 -16 10.736 10.971 0.835 74.977 o
-1 -12 -15 10.244 11.269 0.865 70.352 o
-1 -12 -14 22.079 22.697 1.083 42.546 o
-1 -12 -13 12.419 12.392 0.875 67.852 o
-1 -12 -12 28.383 27.537 1.183 34.915 o
-1 -12 -11 37.055 38.061 1.361 25.686 o
-1 -12 -10 10.468 11.249 0.795 82.149 o
-1 -12 -9 4.703 3.896 0.576 160.775 o
-1 -12 -8 28.845 28.869 1.083 40.344 o
-1 -12 -7 7.030 6.857 0.606 141.484 o
-1 -12 -6 114.043 110.893 2.554 6.351 o
-1 -12 -5 29.549 29.982 1.043 42.623 o
-1 -12 -4 3.688 4.025 0.497 215.060 o
-1 -12 -3 58.730 59.019 1.550 17.998 o
-1 -12 -2 15.649 16.665 0.755 85.103 o
-1 -12 -1 6.298 6.151 0.517 191.871 o
-1 -11 -18 8.567 8.685 0.735 96.928 o
-1 -11 -17 16.610 16.556 0.944 56.960 o
-1 -11 -16 10.204 11.170 0.855 71.927 o
-1 -11 -15 19.492 19.647 1.024 48.078 o
-1 -11 -14 15.536 15.602 0.934 58.564 o
-1 -11 -13 37.054 37.564 1.381 25.088 o
-1 -11 -12 7.046 6.668 0.706 106.538 o
-1 -11 -11 52.046 52.570 1.590 18.046 o
-1 -11 -10 11.043 11.329 0.755 89.912 o
-1 -11 -9 45.169 44.083 1.371 24.099 o
-1 -11 -8 39.126 39.343 1.242 29.519 o
-1 -11 -7 1.063 0.944 0.447 275.974 o
-1 -11 -6 8.876 8.924 0.596 141.952 o
-1 -11 -5 78.256 78.606 1.888 11.807 o
-1 -11 -4 12.641 13.326 0.656 113.221 o
-1 -11 -3 17.331 16.934 0.716 91.865 o
-1 -11 -2 69.232 69.682 1.679 14.861 o
-1 -11 -1 12.275 12.680 0.616 127.002 o
-1 -10 -19 1.287 1.550 0.537 191.809 o
-1 -10 -18 10.016 10.623 0.795 82.539 o
-1 -10 -17 2.364 1.888 0.616 144.908 o
-1 -10 -16 8.884 8.735 0.775 87.638 o
-1 -10 -15 12.118 12.184 0.855 70.960 o
-1 -10 -14 5.558 5.903 0.706 107.824 o
-1 -10 -13 0.812 0.318 0.547 186.531 o
-1 -10 -12 4.699 4.512 0.636 132.900 o
-1 -10 -11 11.527 11.190 0.735 94.107 o
-1 -10 -10 37.495 36.739 1.222 30.782 o
-1 -10 -9 10.512 10.405 0.676 110.883 o
-1 -10 -8 29.279 28.938 1.004 45.668 o
-1 -10 -7 58.588 57.588 1.511 18.804 o
-1 -10 -6 50.606 51.844 1.391 22.499 o
-1 -10 -5 165.095 168.223 3.438 3.384 o
-1 -10 -4 25.653 26.523 0.875 59.143 o
-1 -10 -3 107.095 106.521 2.296 7.626 o
-1 -10 -2 17.420 17.937 0.686 98.036 o
-1 -10 -1 142.973 144.393 2.951 4.555 o
-1 -9 -19 1.734 1.888 0.566 171.649 o
-1 -9 -18 7.623 7.900 0.755 92.973 o
-1 -9 -17 4.702 4.909 0.716 105.817 o
-1 -9 -16 5.376 5.307 0.716 105.278 o
-1 -9 -15 13.603 14.360 0.904 63.024 o
-1 -9 -14 17.878 17.142 0.954 55.410 o
-1 -9 -13 2.378 2.395 0.576 164.794 o
-1 -9 -12 39.915 39.373 1.312 26.890 o
-1 -9 -11 72.235 72.356 1.888 12.219 o
-1 -9 -10 22.451 21.237 0.894 59.499 o
-1 -9 -9 59.322 60.122 1.590 17.218 o
-1 -9 -8 74.532 73.230 1.789 13.130 o
-1 -9 -7 21.114 21.386 0.805 71.674 o
-1 -9 -6 4.503 4.720 0.447 258.095 o
-1 -9 -5 20.957 21.396 0.755 79.662 o
-1 -9 -4 30.010 29.495 0.884 55.463 o
-1 -9 -3 41.247 41.877 1.073 36.325 o
-1 -9 -2 83.693 85.125 1.838 11.863 o
-1 -9 -1 191.313 188.347 3.647 2.884 o
-1 -8 -20 4.917 4.581 0.646 128.779 o
-1 -8 -19 7.368 6.648 0.706 106.317 o
-1 -8 -18 4.544 4.631 0.686 115.078 o
-1 -8 -17 16.374 16.586 0.944 57.030 o
-1 -8 -16 4.610 5.575 0.696 111.562 o
-1 -8 -15 4.763 4.800 0.676 118.133 o
-1 -8 -14 11.688 11.329 0.815 77.876 o
-1 -8 -13 13.745 13.436 0.795 79.817 o
-1 -8 -12 38.557 38.091 1.262 28.943 o
-1 -8 -11 17.002 17.262 0.815 73.640 o
-1 -8 -10 15.015 14.270 0.725 92.650 o
-1 -8 -9 32.861 33.370 1.063 40.055 o
-1 -8 -8 202.474 202.329 4.025 2.427 o
-1 -8 -7 15.703 16.069 0.666 105.685 o
-1 -8 -6 4.558 4.532 0.407 306.090 o
-1 -8 -5 36.918 37.167 0.984 43.391 o
-1 -8 -4 190.118 189.301 3.657 2.877 o
-1 -8 -3 9.417 9.371 0.447 231.144 o
-1 -8 -2 294.614 293.864 5.476 1.269 o
-1 -8 -1 11.305 11.190 0.457 212.983 o
-1 -7 -20 0.310 0.189 0.517 209.457 o
-1 -7 -19 2.820 2.147 0.616 144.350 o
-1 -7 -18 1.981 1.640 0.616 145.382 o
-1 -7 -17 5.330 5.376 0.706 108.151 o
-1 -7 -16 28.831 29.723 1.222 32.720 o
-1 -7 -15 2.189 2.465 0.616 144.801 o
-1 -7 -14 14.220 13.843 0.855 69.730 o
-1 -7 -13 13.597 13.227 0.775 83.678 o
-1 -7 -12 56.062 56.913 1.590 17.585 o
-1 -7 -11 86.234 87.808 2.107 9.568 o
-1 -7 -10 20.598 20.412 0.825 69.368 o
-1 -7 -9 34.027 33.937 1.043 40.899 o
-1 -7 -8 25.106 25.361 0.845 63.101 o
-1 -7 -7 44.680 43.864 1.153 31.706 o
-1 -7 -6 199.404 200.352 3.856 2.596 o
-1 -7 -5 97.787 95.262 1.978 9.921 o
-1 -7 -4 21.364 21.475 0.656 98.962 o
-1 -7 -3 58.435 58.890 1.302 23.340 o
-1 -7 -2 243.189 239.694 4.482 1.880 o
-1 -7 -1 196.272 194.071 3.657 2.826 o
-1 -6 -20 0.317 0.596 0.537 193.971 o
-1 -6 -19 32.993 32.575 1.272 29.753 o
-1 -6 -18 34.382 32.923 1.272 29.535 o
-1 -6 -17 10.881 10.822 0.835 74.947 o
-1 -6 -16 21.471 20.700 1.043 45.850 o
-1 -6 -15 49.261 48.018 1.550 19.206 o
-1 -6 -13 32.773 33.500 1.173 34.108 o
-1 -6 -12 42.474 42.215 1.292 27.020 o
-1 -6 -11 68.214 66.751 1.699 14.755 o
-1 -6 -10 22.223 22.290 0.835 66.646 o
-1 -6 -9 123.313 121.358 2.584 5.989 o
-1 -6 -8 42.114 41.778 1.113 34.209 o
-1 -6 -7 125.611 122.630 2.484 6.273 o
-1 -6 -6 134.456 133.750 2.653 5.488 o
-1 -6 -5 67.100 67.834 1.461 18.458 o
-1 -6 -4 141.494 144.473 2.792 4.939 o
-1 -6 -3 135.633 135.072 2.604 5.601 o
-1 -6 -2 142.551 143.727 2.743 5.052 o
-1 -6 -1 86.998 86.765 1.729 12.693 o
-1 -5 -21 4.617 4.780 0.646 128.960 o
-1 -5 -20 5.876 5.704 0.676 116.917 o
-1 -5 -19 3.258 3.110 0.646 130.858 o
-1 -5 -18 3.013 3.269 0.646 130.995 o
-1 -5 -17 30.850 30.419 1.242 31.465 o
-1 -5 -16 8.412 8.318 0.765 90.161 o
-1 -5 -15 12.137 12.014 0.815 77.493 o
-1 -5 -14 17.895 17.689 0.875 64.574 o
-1 -5 -13 209.127 208.987 4.313 2.161 o
-1 -5 -12 39.406 39.094 1.222 30.274 o
-1 -5 -11 118.471 118.506 2.604 6.031 o
-1 -5 -10 55.895 56.306 1.431 20.750 o
-1 -5 -9 190.319 189.301 3.737 2.792 o
-1 -5 -8 137.677 138.719 2.783 5.056 o
-1 -5 -7 133.132 131.176 2.614 5.646 o
-1 -5 -6 80.540 79.620 1.670 13.939 o
-1 -5 -5 147.780 147.285 2.822 4.767 o
-1 -5 -4 79.705 76.579 1.570 15.329 o
-1 -5 -3 262.029 261.249 4.800 1.632 o
-1 -5 -2 78.461 80.594 1.600 14.888 o
-1 -5 -1 341.155 352.913 6.440 0.922 o
-1 -4 -21 0.637 0.258 0.517 208.852 o
-1 -4 -20 1.000 1.063 0.557 179.249 o
-1 -4 -19 0.291 0.815 0.586 162.522 o
-1 -4 -18 40.098 39.512 1.411 23.777 o
-1 -4 -17 6.484 6.181 0.716 104.289 o
-1 -4 -16 80.059 80.812 2.156 9.525 o
-1 -4 -15 6.308 5.654 0.636 130.760 o
-1 -4 -14 53.423 53.414 1.560 18.466 o
-1 -4 -13 14.796 15.324 0.785 80.473 o
-1 -4 -12 109.156 107.505 2.435 6.947 o
-1 -4 -11 35.245 35.239 1.083 38.078 o
-1 -4 -10 18.530 17.878 0.706 92.560 o
-1 -4 -9 21.774 22.519 0.755 78.663 o
-1 -4 -8 306.025 301.784 5.625 1.198 o
-1 -4 -7 60.834 61.186 1.352 21.693 o
-1 -4 -6 362.148 361.966 6.589 0.868 o
-1 -4 -5 242.004 249.940 4.601 1.803 o
-1 -4 -4 95.188 93.890 1.838 11.103 o
-1 -4 -3 1446.750 1495.470 27.428 0.052 o
-1 -4 -2 320.972 332.084 6.052 1.042 o
-1 -4 -1 207.342 216.123 3.945 2.438 o
-1 -3 -21 3.577 3.737 0.596 152.136 o
-1 -3 -20 2.870 2.932 0.616 143.918 o
-1 -3 -19 2.853 2.902 0.656 127.421 o
-1 -3 -18 10.296 10.226 0.815 78.791 o
-1 -3 -17 4.591 4.740 0.676 118.286 o
-1 -3 -16 5.276 5.446 0.676 117.491 o
-1 -3 -15 3.698 3.369 0.566 168.006 o
-1 -3 -14 25.836 26.046 1.024 45.572 o
-1 -3 -13 88.253 87.332 2.107 9.510 o
-1 -3 -12 47.264 46.210 1.312 25.453 o
-1 -3 -11 93.296 92.608 2.097 9.326 o
-1 -3 -10 11.649 11.697 0.566 148.448 o
-1 -3 -9 91.989 90.044 1.928 10.623 o
-1 -3 -8 184.363 184.789 3.558 3.040 o
-1 -3 -7 155.400 152.015 2.932 4.408 o
-1 -3 -6 344.856 344.993 6.271 0.956 o
-1 -3 -5 365.840 368.565 6.708 0.840 o
-1 -3 -4 244.063 248.738 4.522 1.841 o
-1 -3 -3 1567.180 1592.660 28.938 0.046 o
-1 -3 -2 2085.980 2101.980 37.733 0.027 o
-1 -3 -1 308.984 310.907 5.684 1.169 o
-1 -2 -21 4.110 4.164 0.616 142.033 o
-1 -2 -20 1.811 2.107 0.596 154.997 o
-1 -2 -19 4.656 3.717 0.676 118.619 o
-1 -2 -18 14.344 13.863 0.884 65.459 o
-1 -2 -17 7.624 7.572 0.735 97.874 o
-1 -2 -16 27.507 27.308 1.143 37.235 o
-1 -2 -15 4.583 4.780 0.596 150.320 o
-1 -2 -14 3.309 3.369 0.527 193.855 o
-1 -2 -13 12.297 13.068 0.706 100.015 o
-1 -2 -12 38.200 38.707 1.163 33.061 o
-1 -2 -11 41.577 41.271 1.163 32.156 o
-1 -2 -10 104.391 102.635 2.216 8.145 o
-1 -2 -9 56.787 56.187 1.312 23.493 o
-1 -2 -8 148.899 148.527 2.902 4.568 o
-1 -2 -7 423.236 419.654 7.662 0.642 o
-1 -2 -6 5.170 5.217 0.288 543.258 o
-1 -2 -5 738.954 751.152 13.694 0.204 o
-1 -2 -4 107.077 111.758 2.107 8.516 o
-1 -2 -3 968.926 993.450 18.265 0.116 o
-1 -2 -2 921.902 946.058 17.361 0.128 o
-1 -2 -1 544.014 555.650 10.166 0.371 o
-1 -1 -21 6.331 5.923 0.676 116.466 o
-1 -1 -20 10.282 10.216 0.795 82.507 o
-1 -1 -19 6.517 6.489 0.716 104.166 o
-1 -1 -18 10.266 10.434 0.825 76.996 o
-1 -1 -17 9.096 9.013 0.775 87.451 o
-1 -1 -16 4.140 4.482 0.636 133.440 o
-1 -1 -15 27.564 28.441 1.093 40.060 o
-1 -1 -14 4.565 4.909 0.557 171.281 o
-1 -1 -13 2.924 3.150 0.487 226.427 o
-1 -1 -12 43.582 45.951 1.292 26.602 o
-1 -1 -11 137.298 135.062 2.842 4.936 o
-1 -1 -10 46.375 45.713 1.193 29.646 o
-1 -1 -9 5.987 5.754 0.388 322.625 o
-1 -1 -8 204.107 198.304 3.776 2.651 o
-1 -1 -7 87.814 88.117 1.789 12.040 o
-1 -1 -6 2.599 2.604 0.229 914.512 o
-1 -1 -5 351.695 353.092 6.440 0.911 o
-1 -1 -4 804.506 835.025 15.284 0.166 o
-1 -1 -3 261.789 259.619 4.730 1.667 o
-1 -1 -2 1567.970 1591.050 28.600 0.047 o
-1 -1 -1 594.329 602.973 11.001 0.316 o
0 0 2 3314.170 3264.000 55.551 0.012 o
0 0 4 0.090 0.547 0.159 2154.660 o
0 0 6 169.154 169.346 3.190 3.716 o
0 0 8 579.629 578.934 10.603 0.338 o
0 0 10 518.341 519.487 9.550 0.418 o
0 0 12 138.182 138.132 2.951 4.648 o
0 0 14 38.500 38.737 1.262 28.904 o
0 0 16 3.955 4.204 0.616 142.174 o
0 0 18 7.188 7.771 0.755 93.252 o
0 0 20 4.503 5.177 0.696 111.770 o
0 1 1 340.308 354.334 6.479 0.915 o
0 1 2 618.208 612.274 11.269 0.300 o
0 1 3 3402.870 3357.990 60.639 0.010 o
0 1 4 290.368 290.615 5.327 1.329 o
0 1 5 3668.230 3571.270 65.290 0.009 o
0 1 6 1266.520 1269.630 22.906 0.072 o
0 1 7 321.840 321.123 5.903 1.085 o
0 1 8 158.298 152.174 2.961 4.314 o
0 1 9 133.070 131.693 2.653 5.526 o
0 1 10 60.365 59.695 1.441 19.906 o
0 1 11 44.181 43.397 1.202 29.868 o
0 1 12 15.087 15.175 0.706 96.764 o
0 1 13 60.026 59.447 1.590 17.191 o
0 1 14 12.597 12.323 0.725 95.244 o
0 1 15 0.591 0.835 0.477 244.287 o
0 1 16 0.779 0.656 0.537 193.253 o
0 1 17 0.055 0.437 0.537 194.460 o
0 1 18 4.082 4.561 0.676 118.731 o
0 1 19 4.599 4.581 0.666 121.763 o
0 1 20 37.792 38.021 1.371 25.291 o
0 1 21 0.601 0.437 0.537 193.674 o
0 2 0 5239.950 5172.590 92.300 0.004 o
0 2 1 1592.940 1605.110 28.779 0.046 o
0 2 2 1433.380 1428.830 25.361 0.058 o
0 2 3 521.846 539.531 9.878 0.395 o
0 2 4 16.880 16.685 0.447 189.801 o
0 2 5 37.709 37.157 0.835 54.493 o
0 2 6 560.277 547.551 10.027 0.375 o
0 2 7 907.342 895.883 16.049 0.145 o
0 2 8 2.405 2.822 0.288 610.256 o
0 2 9 20.794 22.131 0.696 90.623 o
0 2 10 242.540 240.708 4.671 1.778 o
0 2 11 9.232 8.914 0.537 170.495 o
0 2 12 7.060 6.787 0.537 176.965 o
0 2 13 5.096 5.058 0.527 188.823 o
0 2 14 115.502 114.272 2.653 5.948 o
0 2 15 54.735 53.742 1.590 17.803 o
0 2 16 20.926 20.640 1.004 49.274 o
0 2 17 4.716 4.700 0.676 118.206 o
0 2 18 8.452 8.815 0.775 87.846 o
0 2 19 4.323 4.323 0.666 122.083 o
0 2 20 3.682 3.896 0.656 126.375 o
0 2 21 13.122 13.416 0.835 73.374 o
0 3 1 4284.360 4315.340 73.727 0.007 o
0 3 2 171.623 173.629 3.190 3.674 o
0 3 3 0.875 0.487 0.159 2027.030 o
0 3 4 248.242 248.986 4.561 1.806 o
0 3 5 600.373 591.217 10.842 0.322 o
0 3 6 206.051 203.512 3.816 2.589 o
0 3 7 1.997 2.365 0.268 707.880 o
0 3 8 1.888 1.848 0.288 627.528 o
0 3 9 125.309 122.759 2.514 6.174 o
0 3 10 88.940 86.755 1.948 10.661 o
0 3 11 129.583 127.469 2.723 5.413 o
0 3 12 18.036 17.271 0.765 81.401 o
0 3 13 102.570 100.320 2.355 7.526 o
0 3 14 1.144 1.183 0.487 232.911 o
0 3 15 21.061 21.098 0.964 52.792 o
0 3 16 23.050 22.568 1.053 44.490 o
0 3 17 16.499 15.970 0.934 58.193 o
0 3 18 17.609 17.570 0.974 53.405 o
0 3 19 20.788 20.620 1.063 44.494 o
0 3 20 17.029 16.327 0.924 59.087 o
0 3 21 8.350 8.487 0.716 102.233 o
0 4 0 17.302 16.953 0.437 193.532 o
0 4 1 412.712 432.185 7.900 0.619 o
0 4 2 18.997 20.779 0.517 145.052 o
0 4 3 79.160 80.375 1.580 15.098 o
0 4 4 90.028 89.647 1.759 12.159 o
0 4 5 233.779 236.266 4.373 1.982 o
0 4 6 66.448 67.099 1.431 19.101 o
0 4 7 233.065 227.889 4.303 2.044 o
0 4 8 26.090 25.788 0.755 74.331 o
0 4 9 0.263 0.735 0.308 583.043 o
0 4 10 0.548 0.924 0.348 455.675 o
0 4 11 5.223 5.336 0.487 217.736 o
0 4 12 0.350 0.755 0.407 334.887 o
0 4 13 0.901 0.735 0.447 276.794 o
0 4 14 117.531 116.280 2.713 5.707 o
0 4 16 18.045 17.271 0.944 56.386 o
0 4 17 0.206 0.030 0.557 180.908 o
0 4 18 0.170 0.557 0.576 168.421 o
0 4 19 9.373 9.272 0.815 79.428 o
0 4 20 2.458 2.604 0.596 154.036 o
0 4 21 7.578 7.791 0.696 108.606 o
0 5 1 69.015 71.014 1.421 18.818 o
0 5 2 2.021 2.037 0.199 1208.650 o
0 5 3 28.469 28.243 0.686 82.249 o
0 5 4 97.812 97.726 1.938 10.150 o
0 5 5 620.893 609.889 11.160 0.303 o
0 5 6 67.797 65.628 1.431 19.038 o
0 5 7 8.744 7.940 0.407 275.916 o
0 5 8 11.806 11.299 0.507 178.809 o
0 5 9 61.747 60.868 1.471 19.123 o
0 5 10 29.253 28.302 0.924 52.312 o
0 5 11 46.219 46.259 1.302 25.897 o
0 5 12 20.404 20.442 0.855 65.410 o
0 5 13 21.573 21.753 0.924 56.494 o
0 5 14 19.743 18.563 0.894 61.154 o
0 5 15 0.103 0.268 0.517 209.735 o
0 5 16 4.435 4.581 0.666 121.893 o
0 5 17 8.537 8.467 0.775 87.892 o
0 5 18 7.622 7.602 0.755 93.057 o
0 5 19 3.705 3.558 0.656 126.493 o
0 5 20 0.017 0.109 0.547 187.733 o
0 6 0 497.230 508.854 9.302 0.443 o
0 6 1 26.673 27.527 0.686 84.310 o
0 6 2 141.855 143.270 2.733 5.090 o
0 6 3 249.751 255.406 4.730 1.706 o
0 6 4 1.455 1.461 0.239 908.918 o
0 6 5 76.598 76.808 1.620 14.903 o
0 6 6 1.667 1.630 0.288 633.220 o
0 6 7 24.199 23.840 0.735 79.631 o
0 6 8 112.342 109.661 2.335 7.279 o
0 6 9 32.413 32.456 0.984 45.613 o
0 6 10 0.635 0.904 0.388 367.846 o
0 6 11 56.664 55.253 1.491 19.472 o
0 6 12 5.961 5.615 0.557 168.450 o
0 6 13 43.246 42.712 1.352 24.990 o
0 6 14 0.047 0.159 0.477 246.318 o
0 6 15 86.322 83.356 2.186 9.104 o
0 6 16 0.031 0.119 0.557 181.067 o
0 6 17 31.147 31.214 1.252 30.934 o
0 6 18 11.914 12.412 0.855 70.997 o
0 6 19 1.508 1.004 0.596 155.881 o
0 6 20 0.455 0.964 0.557 180.016 o
0 7 1 8.473 8.457 0.378 311.879 o
0 7 2 247.594 250.825 4.661 1.754 o
0 7 3 0.359 0.407 0.239 966.250 o
0 7 4 218.822 213.628 4.045 2.312 o
0 7 5 41.047 39.373 0.984 41.703 o
0 7 6 13.582 13.694 0.537 156.404 o
0 7 7 32.864 33.370 0.954 47.537 o
0 7 8 56.188 54.955 1.391 21.691 o
0 7 9 27.345 27.507 0.924 53.208 o
0 7 10 48.642 47.333 1.332 24.610 o
0 7 11 2.930 3.399 0.487 226.107 o
0 7 12 10.434 10.395 0.686 108.068 o
0 7 13 56.368 56.664 1.640 16.730 o
0 7 15 4.777 4.810 0.666 121.530 o
0 7 16 3.529 3.150 0.636 134.606 o
0 7 17 2.422 2.494 0.636 135.855 o
0 7 18 0.438 0.417 0.576 168.205 o
0 7 19 15.272 15.254 0.904 62.276 o
0 7 20 12.649 12.233 0.795 80.743 o
0 8 0 133.311 129.864 2.554 5.835 o
0 8 1 54.639 52.878 1.212 26.891 o
0 8 2 37.892 37.971 0.944 45.621 o
0 8 3 62.085 62.478 1.401 20.395 o
0 8 4 122.943 122.809 2.474 6.358 o
0 8 5 40.654 40.257 1.043 38.252 o
0 8 6 55.774 54.677 1.352 22.714 o
0 8 7 0.108 0.368 0.338 488.890 o
0 8 8 11.994 11.875 0.606 131.548 o
0 8 9 23.877 23.214 0.865 61.870 o
0 8 10 47.831 47.124 1.352 24.160 o
0 8 11 19.913 19.816 0.865 64.500 o
0 8 12 2.545 2.902 0.527 195.666 o
0 8 13 14.694 14.986 0.835 72.274 o
0 8 14 22.229 21.962 1.043 45.513 o
0 8 15 43.879 42.225 1.461 21.944 o
0 8 16 2.390 2.107 0.616 144.780 o
0 8 17 2.635 2.713 0.636 135.580 o
0 8 18 4.483 4.154 0.676 118.585 o
0 8 19 2.306 2.703 0.606 149.248 o
0 8 20 5.414 4.621 0.656 124.622 o
0 9 1 1.754 1.799 0.308 556.221 o
0 9 2 99.791 98.680 2.067 9.199 o
0 9 3 15.381 15.860 0.596 127.270 o
0 9 4 46.955 46.140 1.183 29.874 o
0 9 5 138.410 136.970 2.822 4.958 o
0 9 6 27.490 27.507 0.894 56.029 o
0 9 7 15.141 15.582 0.686 101.364 o
0 9 8 0.744 0.537 0.398 350.308 o
0 9 9 70.711 70.487 1.779 13.520 o
0 9 10 82.278 82.432 2.037 10.301 o
0 9 11 18.529 17.719 0.855 66.933 o
0 9 12 7.292 7.443 0.656 121.646 o
0 9 13 21.927 21.813 1.034 46.383 o
0 9 14 0.620 0.358 0.557 180.190 o
0 9 15 1.814 1.888 0.606 150.149 o
0 9 16 55.950 54.279 1.689 16.043 o
0 9 17 0.007 0.258 0.576 168.754 o
0 9 18 2.100 1.988 0.606 149.816 o
0 9 19 15.231 15.324 0.865 67.549 o
0 10 0 1.897 2.494 0.378 374.603 o
0 10 1 241.656 243.848 4.681 1.771 o
0 10 2 7.795 7.950 0.487 207.099 o
0 10 3 52.393 52.421 1.332 23.797 o
0 10 4 1.169 1.491 0.368 402.484 o
0 10 5 65.022 65.608 1.610 16.275 o
0 10 6 3.240 3.419 0.447 264.799 o
0 10 7 0.360 0.735 0.398 351.677 o
0 10 8 24.405 24.526 0.924 54.911 o
0 10 9 2.103 1.978 0.467 249.153 o
0 10 10 1.407 1.391 0.487 232.085 o
0 10 11 1.007 1.183 0.497 224.108 o
0 10 12 0.000 0.368 0.487 236.258 o
0 10 13 0.752 0.775 0.557 179.757 o
0 10 14 0.148 0.209 0.557 180.870 o
0 10 15 0.165 0.229 0.566 174.558 o
0 10 16 0.025 0.427 0.576 168.644 o
0 10 17 10.017 10.345 0.815 78.892 o
0 10 18 2.933 2.882 0.606 148.507 o
0 10 19 1.896 1.779 0.557 177.568 o
0 11 1 44.947 45.852 1.242 28.082 o
0 11 2 5.907 6.032 0.477 223.158 o
0 11 3 1.770 1.759 0.407 326.275 o
0 11 4 8.835 9.282 0.576 150.629 o
0 11 5 3.199 3.975 0.467 243.192 o
0 11 6 3.802 4.253 0.487 222.850 o
0 11 7 0.578 0.735 0.437 290.410 o
0 11 8 8.242 8.159 0.616 135.047 o
0 11 9 2.027 2.137 0.507 212.601 o
0 11 10 52.470 52.629 1.560 18.573 o
0 11 11 5.395 5.495 0.616 139.927 o
0 11 12 1.113 1.282 0.576 166.967 o
0 11 13 11.648 11.379 0.835 74.493 o
0 11 14 0.774 1.004 0.576 167.510 o
0 11 15 7.938 8.129 0.775 88.292 o
0 11 16 22.000 21.455 1.073 43.403 o
0 11 17 0.103 0.239 0.557 180.906 o
0 11 18 1.055 1.292 0.557 179.028 o
0 12 0 31.236 31.830 1.024 43.258 o
0 12 1 10.171 10.107 0.596 139.281 o
0 12 2 0.001 0.268 0.388 372.855 o
0 12 3 2.340 2.047 0.447 270.130 o
0 12 4 87.015 87.739 2.087 9.681 o
0 12 5 0.000 0.070 0.417 321.960 o
0 12 6 3.497 3.478 0.517 200.577 o
0 12 7 52.351 53.047 1.511 19.552 o
0 12 8 7.355 6.956 0.616 136.837 o
0 12 9 20.072 20.481 0.944 55.186 o
0 12 10 40.589 41.201 1.381 24.498 o
0 12 11 2.429 2.723 0.616 144.449 o
0 12 12 0.132 0.477 0.557 180.724 o
0 12 13 0.502 0.447 0.576 168.120 o
0 12 14 18.508 19.140 1.004 50.127 o
0 12 15 8.350 8.199 0.795 83.949 o
0 12 16 5.575 5.843 0.706 107.833 o
0 12 17 1.585 1.590 0.566 172.028 o
0 12 18 0.799 1.202 0.547 185.938 o
0 13 1 12.961 13.296 0.716 96.943 o
0 13 2 27.234 28.143 1.004 46.395 o
0 13 3 0.006 0.030 0.427 307.212 o
0 13 4 75.341 74.393 1.898 11.937 o
0 13 5 0.025 0.487 0.447 279.796 o
0 13 6 0.054 0.099 0.447 280.278 o
0 13 7 2.918 2.832 0.547 181.592 o
0 13 8 1.914 2.166 0.547 183.635 o
0 13 9 17.563 17.709 0.944 56.472 o
0 13 10 4.332 3.796 0.656 125.886 o
0 13 11 7.205 6.887 0.735 98.341 o
0 13 12 0.621 0.994 0.576 167.687 o
0 13 13 21.946 21.465 1.063 44.139 o
0 13 14 0.583 0.795 0.596 156.901 o
0 13 15 0.278 0.616 0.576 168.272 o
0 13 16 0.300 0.497 0.557 180.504 o
0 14 0 12.005 12.184 0.735 93.423 o
0 14 1 13.421 12.829 0.755 87.901 o
0 14 2 64.380 66.323 1.779 13.972 o
0 14 3 1.639 2.345 0.527 197.735 o
0 14 4 18.588 18.941 0.904 60.358 o
0 14 5 0.937 0.407 0.487 234.221 o
0 14 6 0.844 1.222 0.517 207.669 o
0 14 7 43.427 44.660 1.481 21.385 o
0 14 9 24.088 23.592 1.093 41.344 o
0 14 10 0.294 0.209 0.576 168.474 o
0 14 11 4.409 4.094 0.676 118.663 o
0 14 13 4.751 4.502 0.706 108.811 o
0 14 14 21.536 21.485 1.063 44.230 o
0 14 15 4.792 4.869 0.676 118.085 o
0 14 16 0.004 0.040 0.517 210.084 o
0 15 1 22.466 23.473 1.004 48.451 o
0 15 2 9.412 9.649 0.716 101.053 o
0 15 3 68.496 70.636 1.908 12.221 o
0 15 4 11.401 11.985 0.785 83.374 o
0 15 5 16.718 16.944 0.924 59.088 o
0 15 6 30.175 29.942 1.202 33.429 o
0 15 7 21.812 22.081 1.063 44.100 o
0 15 8 86.581 85.861 2.256 8.629 o
0 15 9 7.345 7.115 0.765 91.058 o
0 15 10 13.313 13.823 0.904 63.216 o
0 15 11 4.917 5.327 0.696 111.437 o
0 15 12 4.718 5.247 0.716 105.704 o
0 15 13 2.262 2.395 0.636 136.031 o
0 15 14 9.164 9.480 0.775 87.289 o
0 16 0 168.798 174.166 3.856 2.824 o
0 16 1 8.457 8.685 0.775 87.877 o
0 16 2 33.594 35.338 1.312 27.967 o
0 16 3 41.825 40.943 1.431 22.980 o
0 16 4 1.912 2.494 0.616 145.049 o
0 16 5 0.037 0.010 0.547 187.771 o
0 16 6 12.970 13.823 0.894 64.639 o
0 16 7 1.115 0.944 0.596 156.306 o
0 16 8 19.304 19.895 1.043 46.458 o
0 16 9 0.259 0.288 0.576 168.469 o
0 16 10 11.957 11.617 0.845 72.697 o
0 16 11 1.573 1.411 0.616 145.860 o
0 16 12 10.807 11.627 0.845 73.177 o
0 16 13 1.626 1.908 0.596 155.295 o
0 16 14 12.885 13.127 0.815 76.851 o
0 17 1 47.801 48.774 1.590 18.497 o
0 17 2 48.633 48.148 1.590 18.460 o
0 17 3 18.917 19.020 1.024 48.299 o
0 17 4 17.526 17.430 0.974 53.449 o
0 17 5 6.733 6.360 0.735 98.783 o
0 17 6 39.294 40.734 1.441 22.969 o
0 17 7 17.600 18.345 1.004 50.470 o
0 17 8 9.159 9.630 0.795 83.213 o
0 17 9 1.002 1.073 0.606 151.315 o
0 17 10 0.128 0.179 0.566 174.630 o
0 17 11 1.780 1.511 0.596 155.341 o
0 17 12 0.854 1.113 0.566 173.227 o
0 17 13 10.130 10.792 0.755 90.645 o
0 18 0 1.751 2.266 0.616 145.306 o
0 18 1 28.100 28.004 1.202 33.923 o
0 18 2 2.189 2.395 0.636 136.093 o
0 18 3 41.306 41.609 1.461 22.213 o
0 18 4 0.027 0.050 0.576 168.843 o
0 18 5 3.535 3.806 0.676 119.403 o
0 18 7 56.519 55.481 1.739 15.232 o
0 18 8 1.055 1.143 0.606 151.233 o
0 18 9 1.439 1.411 0.596 155.744 o
0 18 10 3.476 3.041 0.616 143.262 o
0 18 11 0.738 0.944 0.547 186.202 o
0 18 12 3.856 4.164 0.636 133.851 o
0 19 1 4.396 4.601 0.676 118.484 o
0 19 2 4.379 3.945 0.696 112.265 o
0 19 3 0.909 1.391 0.616 146.458 o
0 19 4 6.789 6.917 0.765 91.399 o
0 19 5 1.885 1.838 0.636 136.573 o
0 19 6 19.333 19.269 1.004 49.891 o
0 19 7 1.220 1.063 0.596 156.141 o
0 19 8 1.111 1.083 0.576 167.083 o
0 19 9 1.805 1.819 0.576 165.842 o
0 19 10 0.006 0.169 0.517 209.974 o
0 20 0 15.420 15.831 0.944 57.446 o
0 20 1 0.262 0.298 0.576 168.461 o
0 20 2 0.584 1.202 0.586 162.019 o
0 20 3 11.394 11.021 0.825 76.358 o
0 20 4 0.465 0.576 0.566 174.009 o
0 20 6 0.067 0.080 0.537 194.696 o
0 20 8 1.263 0.696 0.557 179.147 o
0 21 1 0.145 0.348 0.537 194.396 o
0 21 3 1.099 1.053 0.547 185.623 o
0 21 5 2.494 2.156 0.596 154.240 o
1 0 1 450.432 446.277 8.218 0.562 o
1 0 2 3682.830 3617.680 65.022 0.009 o
1 0 3 1230.150 1235.750 22.598 0.075 o
1 0 4 1479.990 1514.270 27.676 0.050 o
1 0 5 28.901 28.471 0.676 83.375 o
1 0 6 43.114 43.209 0.964 41.589 o
1 0 7 2.658 2.594 0.258 738.165 o
1 0 8 47.993 48.277 1.123 31.780 o
1 0 9 0.704 0.815 0.278 703.063 o
1 0 10 3.342 3.617 0.388 344.915 o
1 0 11 0.033 0.576 0.348 461.254 o
1 0 12 39.439 39.134 1.163 32.779 o
1 0 13 23.651 23.741 0.924 55.346 o
1 0 14 12.143 12.869 0.735 93.082 o
1 0 15 16.419 16.417 0.845 69.624 o
1 0 17 0.911 0.576 0.557 179.680 o
1 0 18 11.806 11.667 0.845 72.751 o
1 0 19 0.755 0.040 0.566 173.984 o
1 0 20 0.424 0.417 0.566 174.151 o
1 0 21 3.738 4.482 0.616 142.255 o
1 1 0 100.023 99.555 1.809 10.973 o
1 1 1 592.920 621.785 11.329 0.302 o
1 1 2 1566.410 1591.730 28.898 0.046 o
1 1 3 261.093 260.712 4.760 1.654 o
1 1 4 803.784 817.515 15.016 0.171 o
1 1 5 351.415 356.749 6.519 0.894 o
1 1 6 2.589 2.643 0.229 914.152 o
1 1 7 88.069 88.772 1.799 11.919 o
1 1 8 204.331 203.333 3.866 2.554 o
1 1 9 5.957 5.794 0.388 322.686 o
1 1 10 46.200 44.411 1.173 30.558 o
1 1 11 137.113 136.383 2.862 4.882 o
1 1 12 43.913 44.689 1.272 27.305 o
1 1 13 2.865 3.359 0.487 226.315 o
1 1 14 4.632 4.601 0.557 171.418 o
1 1 15 27.574 28.074 1.083 40.728 o
1 1 16 4.145 4.204 0.636 133.565 o
1 1 17 9.098 8.854 0.775 87.493 o
1 1 18 10.261 11.001 0.825 76.873 o
1 1 19 6.514 5.963 0.706 107.155 o
1 1 20 10.283 9.381 0.795 82.718 o
1 1 21 6.334 6.340 0.676 116.294 o
1 2 0 2759.300 2734.000 46.806 0.017 o
1 2 1 544.267 562.487 10.345 0.361 o
1 2 2 921.932 936.389 17.271 0.130 o
1 2 3 970.166 972.899 18.007 0.119 o
1 2 4 107.294 108.876 2.077 8.720 o
1 2 5 739.078 742.168 13.644 0.206 o
1 2 6 5.249 5.257 0.288 541.634 o
1 2 7 423.192 419.863 7.702 0.638 o
1 2 8 148.596 147.752 2.902 4.577 o
1 2 9 56.658 56.257 1.322 23.251 o
1 2 10 104.111 103.192 2.226 8.093 o
1 2 11 41.589 40.555 1.153 32.655 o
1 2 12 38.173 38.329 1.163 33.103 o
1 2 13 12.359 11.677 0.676 108.547 o
1 2 14 3.284 3.051 0.527 194.195 o
1 2 15 4.561 4.323 0.586 155.530 o
1 2 16 27.452 27.199 1.153 36.700 o
1 2 17 7.733 8.099 0.755 92.855 o
1 2 18 14.474 14.489 0.904 62.696 o
1 2 19 4.655 4.740 0.706 108.796 o
1 2 20 1.823 1.819 0.596 155.135 o
1 2 21 4.101 3.627 0.596 151.588 o
1 3 0 74.833 77.652 1.471 17.104 o
1 3 1 309.528 316.532 5.784 1.137 o
1 3 2 2085.840 2064.050 37.336 0.027 o
1 3 3 1566.700 1584.370 28.958 0.046 o
1 3 4 244.286 249.215 4.571 1.813 o
1 3 5 365.181 372.013 6.827 0.819 o
1 3 6 345.327 350.399 6.420 0.923 o
1 3 7 155.228 154.380 2.991 4.278 o
1 3 8 184.182 184.869 3.578 3.017 o
1 3 9 92.055 90.124 1.938 10.541 o
1 3 10 11.591 12.054 0.576 143.918 o
1 3 11 93.508 94.238 2.137 9.041 o
1 3 12 47.108 48.734 1.361 23.873 o
1 3 13 88.479 87.749 2.127 9.363 o
1 3 14 25.989 25.639 1.004 47.129 o
1 3 15 3.687 3.627 0.566 167.839 o
1 3 16 5.277 5.237 0.676 117.571 o
1 3 17 4.535 4.720 0.676 118.335 o
1 3 18 10.284 9.967 0.805 80.681 o
1 3 19 2.834 3.289 0.656 127.286 o
1 3 20 2.881 3.369 0.636 135.083 o
1 3 21 3.586 3.786 0.596 152.096 o
1 4 0 13.457 13.764 0.388 254.409 o
1 4 1 207.521 213.579 3.905 2.477 o
1 4 2 321.110 325.138 5.982 1.063 o
1 4 3 1446.320 1447.930 26.812 0.054 o
1 4 4 95.186 93.543 1.848 11.031 o
1 4 5 241.885 245.746 4.571 1.825 o
1 4 6 361.811 358.876 6.628 0.862 o
1 4 7 60.782 59.934 1.342 22.004 o
1 4 8 306.260 298.505 5.615 1.203 o
1 4 9 21.874 21.167 0.725 84.327 o
1 4 10 18.380 18.404 0.716 90.356 o
1 4 11 35.215 35.954 1.093 37.451 o
1 4 12 109.183 109.602 2.484 6.721 o
1 4 13 14.834 15.175 0.775 82.326 o
1 4 14 53.389 53.603 1.570 18.274 o
1 4 15 6.278 6.350 0.646 126.686 o
1 4 16 79.880 78.507 2.107 9.924 o
1 4 17 6.454 6.748 0.716 104.122 o
1 4 18 40.281 40.555 1.431 23.152 o
1 4 19 0.290 0.407 0.586 162.729 o
1 4 20 1.009 1.431 0.566 172.843 o
1 4 21 0.632 0.825 0.527 200.652 o
1 5 0 356.363 362.453 6.628 0.866 o
1 5 1 341.770 351.135 6.420 0.927 o
1 5 2 78.420 79.640 1.590 15.053 o
1 5 3 261.521 262.203 4.820 1.623 o
1 5 4 79.576 77.672 1.590 15.040 o
1 5 5 147.753 147.285 2.842 4.722 o
1 5 6 80.802 80.763 1.699 13.549 o
1 5 7 132.867 130.858 2.624 5.623 o
1 5 8 137.598 137.198 2.773 5.093 o
1 5 9 190.328 189.003 3.766 2.762 o
1 5 10 55.562 56.237 1.441 20.570 o
1 5 11 118.510 119.201 2.624 5.958 o
1 5 12 39.435 39.234 1.222 30.258 o
1 5 13 208.967 208.361 4.343 2.141 o
1 5 14 17.907 18.673 0.894 61.864 o
1 5 15 12.089 11.806 0.815 77.567 o
1 5 16 8.369 8.218 0.775 88.045 o
1 5 17 30.848 30.856 1.252 31.003 o
1 5 18 3.018 3.329 0.656 127.128 o
1 5 19 3.260 2.415 0.636 135.169 o
1 5 20 5.884 5.744 0.686 113.691 o
1 5 21 4.635 4.442 0.636 132.993 o
1 6 0 221.944 225.037 4.174 2.179 o
1 6 1 86.961 84.072 1.689 13.180 o
1 6 2 142.715 142.952 2.743 5.055 o
1 6 3 135.596 136.870 2.643 5.473 o
1 6 4 141.472 140.776 2.743 5.089 o
1 6 5 67.270 66.731 1.451 18.673 o
1 6 6 133.946 132.915 2.663 5.474 o
1 6 7 125.625 123.156 2.524 6.131 o
1 6 8 42.117 42.225 1.133 33.254 o
1 6 9 123.212 119.996 2.574 6.036 o
1 6 10 22.186 22.439 0.835 66.626 o
1 6 11 68.312 66.691 1.699 14.751 o
1 6 12 42.486 42.553 1.312 26.339 o
1 6 13 32.546 32.257 1.143 35.772 o
1 6 15 49.398 47.750 1.550 19.205 o
1 6 16 21.463 20.610 1.034 46.649 o
1 6 17 10.893 10.872 0.835 74.931 o
1 6 18 34.336 33.380 1.272 29.510 o
1 6 19 32.914 32.287 1.272 29.784 o
1 6 20 0.326 0.487 0.547 187.074 o
1 7 0 335.750 339.050 6.201 0.986 o
1 7 1 195.738 192.411 3.647 2.845 o
1 7 2 243.630 238.383 4.462 1.892 o
1 7 3 58.111 58.264 1.292 23.682 o
1 7 4 21.419 21.902 0.656 98.658 o
1 7 5 97.708 95.590 1.997 9.781 o
1 7 6 199.708 200.143 3.866 2.586 o
1 7 7 44.797 44.133 1.163 31.250 o
1 7 8 25.166 24.913 0.835 64.395 o
1 7 9 33.943 33.738 1.043 40.949 o
1 7 10 20.628 20.491 0.825 69.331 o
1 7 11 86.125 85.582 2.087 9.747 o
1 7 12 55.739 55.631 1.570 18.013 o
1 7 13 13.605 13.585 0.785 81.678 o
1 7 14 14.236 14.052 0.855 69.678 o
1 7 15 2.175 1.908 0.596 154.716 o
1 7 16 28.839 27.934 1.193 34.301 o
1 7 17 5.357 4.850 0.686 114.414 o
1 7 18 1.999 2.047 0.616 145.177 o
1 7 19 2.806 2.922 0.636 135.343 o
1 7 20 0.307 0.686 0.537 193.922 o
1 8 0 25.735 25.212 0.716 81.121 o
1 8 1 11.336 11.736 0.467 204.804 o
1 8 2 295.186 293.089 5.476 1.269 o
1 8 3 9.407 9.123 0.437 240.376 o
1 8 4 190.608 190.255 3.687 2.840 o
1 8 5 36.710 36.471 0.974 44.239 o
1 8 6 4.485 4.194 0.407 307.305 o
1 8 7 15.808 15.145 0.656 108.762 o
1 8 8 202.347 199.229 4.015 2.443 o
1 8 9 32.755 32.575 1.053 40.797 o
1 8 10 14.948 14.807 0.735 90.331 o
1 8 11 17.072 16.526 0.805 75.396 o
1 8 12 38.618 37.117 1.252 29.386 o
1 8 13 13.633 14.111 0.815 76.228 o
1 8 14 11.663 11.627 0.815 77.816 o
1 8 15 4.848 4.641 0.676 118.128 o
1 8 16 4.640 4.313 0.676 118.409 o
1 8 17 16.384 15.900 0.934 58.242 o
1 8 18 4.568 5.873 0.706 108.487 o
1 8 19 7.305 7.235 0.706 106.153 o
1 8 20 4.937 4.392 0.636 132.730 o
1 9 0 33.724 34.195 0.914 50.214 o
1 9 1 191.268 191.120 3.707 2.812 o
1 9 2 83.406 84.986 1.838 11.880 o
1 9 3 41.261 42.125 1.083 35.795 o
1 9 4 30.035 29.872 0.894 54.418 o
1 9 5 20.875 20.620 0.735 83.530 o
1 9 6 4.503 4.204 0.427 281.608 o
1 9 7 21.049 21.058 0.795 73.300 o
1 9 8 74.370 75.158 1.829 12.663 o
1 9 9 59.676 58.681 1.570 17.586 o
1 9 10 22.288 22.230 0.914 57.186 o
1 9 11 72.460 73.290 1.918 11.895 o
1 9 12 40.278 40.794 1.342 25.777 o
1 9 13 2.433 2.961 0.586 158.991 o
1 9 14 17.749 17.450 0.954 55.402 o
1 9 15 13.566 13.803 0.884 65.763 o
1 9 16 5.349 6.102 0.716 105.046 o
1 9 17 4.709 4.790 0.716 105.848 o
1 9 18 7.597 7.612 0.735 97.878 o
1 9 19 1.709 2.335 0.576 165.647 o
1 10 0 12.312 12.203 0.566 146.838 o
1 10 1 143.082 144.830 2.961 4.530 o
1 10 2 17.458 18.603 0.696 95.395 o
1 10 3 107.123 106.551 2.306 7.578 o
1 10 4 25.494 26.007 0.865 60.440 o
1 10 5 164.982 166.037 3.399 3.450 o
1 10 6 50.722 52.003 1.391 22.477 o
1 10 7 58.771 59.099 1.550 17.991 o
1 10 8 29.504 30.190 1.043 42.607 o
1 10 9 10.518 9.421 0.656 117.500 o
1 10 10 37.575 36.630 1.222 30.778 o
1 10 11 11.466 11.259 0.735 94.124 o
1 10 12 4.674 5.217 0.646 128.712 o
1 10 13 0.795 0.835 0.566 173.465 o
1 10 14 5.548 5.833 0.696 110.820 o
1 10 15 12.111 12.591 0.865 69.382 o
1 10 16 8.893 8.606 0.775 87.668 o
1 10 17 2.385 1.799 0.616 144.931 o
1 10 18 10.077 9.719 0.775 86.727 o
1 10 19 1.296 1.063 0.537 192.169 o
1 11 0 0.090 0.586 0.348 460.754 o
1 11 1 12.234 12.372 0.616 127.259 o
1 11 2 69.376 69.315 1.679 14.864 o
1 11 3 17.320 17.689 0.735 87.442 o
1 11 4 12.707 13.704 0.666 110.037 o
1 11 5 78.398 79.749 1.918 11.501 o
1 11 6 8.858 8.606 0.596 142.199 o
1 11 7 1.080 1.173 0.447 275.564 o
1 11 8 39.202 39.572 1.252 29.110 o
1 11 9 44.973 46.130 1.411 22.919 o
1 11 10 10.981 11.269 0.735 94.457 o
1 11 11 52.051 52.928 1.600 17.851 o
1 11 12 7.084 7.503 0.735 98.227 o
1 11 13 37.181 36.362 1.352 26.092 o
1 11 14 15.560 16.049 0.944 57.368 o
1 11 15 19.517 19.706 1.024 48.065 o
1 11 16 10.212 10.265 0.835 75.350 o
1 11 17 16.612 16.765 0.934 58.025 o
1 11 18 8.564 7.920 0.716 102.282 o
1 12 0 5.968 5.535 0.507 200.284 o
1 12 1 6.362 6.310 0.527 185.007 o
1 12 2 15.632 16.486 0.735 89.188 o
1 12 3 58.566 58.831 1.550 18.019 o
1 12 4 3.709 3.647 0.487 223.857 o
1 12 5 29.629 29.157 1.034 43.392 o
1 12 6 114.203 116.200 2.653 5.954 o
1 12 7 7.021 6.767 0.606 141.550 o
1 12 8 28.726 29.117 1.093 39.725 o
1 12 9 4.674 5.197 0.596 149.954 o
1 12 10 10.480 10.226 0.785 84.350 o
1 12 11 37.232 36.769 1.342 26.390 o
1 12 12 28.328 27.269 1.183 34.947 o
1 12 13 12.465 12.323 0.855 70.789 o
1 12 14 22.107 22.022 1.063 44.039 o
1 12 15 10.207 9.669 0.835 75.478 o
1 12 16 10.751 11.001 0.835 74.964 o
1 12 17 3.768 3.687 0.616 142.636 o
1 12 18 6.790 6.320 0.686 112.777 o
1 13 0 11.321 11.060 0.666 112.766 o
1 13 1 19.946 19.617 0.835 68.522 o
1 13 2 57.269 57.389 1.570 17.825 o
1 13 3 52.336 52.361 1.481 20.213 o
1 13 4 10.030 11.060 0.686 108.130 o
1 13 5 1.157 0.537 0.467 253.617 o
1 13 6 32.509 33.341 1.173 34.171 o
1 13 7 2.738 2.226 0.537 188.952 o
1 13 8 47.122 46.130 1.461 21.451 o
1 13 9 16.395 17.202 0.934 58.025 o
1 13 10 44.597 44.481 1.491 21.051 o
[truncated: 172,903 more chars]
