# Supplementary material for: Solid-state calculations for iterative refinement in quantum crystallography using the multipole model
Source: IUCrJ. 2025 Apr 4;12(Pt 3):322–33. doi: 10.1107/S2052252525002040 (PMC12044847; doi:10.1107/S2052252525002040)
Supplement: Supplementary file 1 [file m-12-00322-sup1.zip › Xylitol/NoSpherA2_def2TZVP_PBE/xylitol.tsc]

TITLE: xylitol.cif
SYMM: expanded
SCATTERERS: O4 O3 O2 O1 O5 C3 C2 C4 C1 C5 H4 H3 H14 H5B H12 H2 H1B H1A H5A H15 H13 H11
DATA:
-20 -2 -1 1.19530661e+00,4.01400272e-03 1.18589627e+00,4.65070197e-05 1.20433343e+00,-5.62676379e-04 1.23205952e+00,-2.75230209e-03 1.20332277e+00,-1.00159075e-03 8.83403984e-01,3.33865875e-03 8.84029328e-01,-9.99102013e-04 8.84381480e-01,-8.97110165e-04 8.84453949e-01,1.40195073e-02 8.83774768e-01,-1.27550741e-03 2.27081958e-03,9.02291261e-04 2.58664469e-03,5.20480738e-04 1.34563164e-03,6.70853596e-04 2.83745791e-03,-2.95119637e-04 2.40413424e-03,-4.70414276e-04 2.45665029e-03,-6.52875652e-04 1.53331595e-03,5.43493127e-05 2.35993860e-03,3.76879765e-04 2.64697660e-03,4.77849745e-05 2.77256231e-03,-5.61342537e-04 1.32165067e-03,3.40143568e-04 2.11564458e-03,-5.43551197e-04 
-20 -1 -2 1.19840929e+00,4.59980490e-03 1.19065181e+00,4.51755904e-04 1.20014645e+00,-1.52264197e-03 1.22898416e+00,-3.59657725e-03 1.20600896e+00,8.21931218e-04 8.85128875e-01,1.54184670e-04 8.84944537e-01,2.01740298e-03 8.83524908e-01,2.25553722e-03 8.88541844e-01,1.40561793e-02 8.80803428e-01,-4.86691348e-03 2.42968136e-03,1.16232933e-04 2.85716920e-03,1.75367342e-04 1.54782757e-03,9.63948530e-04 2.76365044e-03,-1.63992374e-04 2.13913663e-03,6.21037222e-04 2.70184706e-03,1.62280471e-04 1.48518412e-03,7.86684791e-04 2.20270865e-03,-1.59194386e-04 2.61137044e-03,-1.56794100e-04 2.74765124e-03,1.05160394e-04 1.18706352e-03,-4.57663678e-04 1.95914667e-03,-5.72154769e-04 
-20 -1 -1 1.19155715e+00,5.26201322e-03 1.18311351e+00,-4.59009739e-04 1.19935364e+00,-1.67085162e-03 1.22489660e+00,-3.82032026e-03 1.20215625e+00,-3.98019613e-04 8.75959825e-01,1.53570635e-03 8.73650962e-01,2.07444060e-03 8.74985172e-01,2.92995578e-03 8.78927911e-01,1.41199422e-02 8.74624260e-01,-5.60446464e-03 2.38629663e-03,3.12210147e-04 2.93482943e-03,4.41008476e-04 1.40119829e-03,2.19362438e-04 2.74439552e-03,1.51026350e-04 2.36881498e-03,-1.22842345e-04 2.88627697e-03,-4.19012626e-04 1.65042754e-03,6.34625768e-04 2.42692373e-03,-3.50838939e-04 2.60337344e-03,2.60892714e-04 2.91850691e-03,2.52911106e-04 1.45324274e-03,4.39477383e-04 1.75285575e-03,-7.21025584e-04 
-19 -6 -3 1.20878839e+00,2.24868198e-03 1.19591655e+00,6.73044224e-05 1.19754677e+00,-8.71684354e-04 1.23478157e+00,-1.94752069e-03 1.19857005e+00,4.95845215e-03 8.89303858e-01,-3.49346314e-03 8.90958564e-01,2.66992238e-03 8.88712802e-01,2.66959026e-03 8.96789430e-01,9.76973334e-03 8.90132870e-01,-5.46105381e-03 4.76307686e-03,-9.07900073e-04 5.23396724e-03,-5.82096015e-04 3.69388671e-03,4.79239377e-04 4.70930385e-03,1.09982534e-03 4.07704981e-03,1.12909430e-03 4.69437783e-03,6.96498997e-04 3.72071792e-03,5.45750184e-04 3.23620906e-03,-1.14662114e-03 5.10743680e-03,-7.31488351e-04 4.21113357e-03,7.55353169e-04 4.23417508e-03,-1.73853729e-03 4.76270716e-03,1.70074475e-04 
-19 -6 -2 1.21184325e+00,2.63129012e-03 1.19764433e+00,-3.81664269e-04 1.20314090e+00,-1.59759249e-03 1.23977584e+00,-2.36188236e-03 1.20333384e+00,4.69986542e-03 8.95944157e-01,-2.53346805e-03 8.96426241e-01,3.17923533e-03 8.96276613e-01,4.07447154e-03 9.01803516e-01,1.19542802e-02 8.96903701e-01,-6.03375021e-03 5.08553342e-03,-6.09093077e-05 5.15554356e-03,2.90353790e-04 3.53998370e-03,8.51688640e-04 5.34134703e-03,2.08266569e-04 3.85366478e-03,2.36046679e-04 4.70459008e-03,2.84056409e-04 3.71887473e-03,8.88290874e-04 3.57577522e-03,-4.07957038e-04 5.50745644e-03,4.28937367e-04 4.69329523e-03,-4.05109682e-04 4.23706057e-03,-1.25545065e-03 4.42699350e-03,-8.40416893e-04 
-19 -6 -1 1.21091377e+00,3.34676600e-03 1.19521407e+00,-1.44700252e-03 1.20500116e+00,-2.18543758e-03 1.24030891e+00,-1.79202486e-03 1.20353623e+00,4.27188300e-03 8.97266641e-01,-2.22084130e-03 8.96710343e-01,4.61589424e-03 8.98122691e-01,3.43219255e-03 9.02143273e-01,1.09205319e-02 8.98783685e-01,-5.91246962e-03 4.06143951e-03,5.68848782e-04 3.48151313e-03,7.74380837e-04 2.26879382e-03,3.37589483e-04 4.17531458e-03,-1.35799175e-05 2.76026234e-03,-4.13172515e-04 3.37699592e-03,-2.38782600e-04 2.81048585e-03,1.08014312e-03 2.79308647e-03,2.16102260e-04 4.11872581e-03,1.38206611e-03 3.35590841e-03,-5.12063744e-04 2.85525164e-03,-2.72079196e-04 2.92383362e-03,-1.50198647e-03 
-19 -5 -5 1.19163378e+00,2.91265349e-03 1.18068619e+00,1.98026511e-03 1.18355249e+00,-4.68927228e-03 1.21634914e+00,3.71866519e-04 1.18786272e+00,9.44720594e-04 8.67174967e-01,2.01328979e-04 8.68694480e-01,5.56248515e-03 8.63874031e-01,4.60169794e-04 8.73845604e-01,2.80715739e-03 8.67886834e-01,-3.40461870e-03 -7.73099202e-05,-9.00458740e-04 -4.67633517e-04,1.10795164e-04 -2.77326886e-04,-6.20518666e-04 -5.59769246e-05,1.13279619e-03 -8.78905516e-04,-9.59930665e-06 -1.59675155e-04,-1.41825386e-03 -9.99162034e-04,9.56107664e-04 -1.00265865e-03,-1.32880497e-04 -1.92482567e-04,6.00953069e-04 3.44579859e-05,5.04130459e-04 -1.13758482e-03,8.25598497e-05 1.17318905e-04,-7.96399768e-04 
-19 -5 -4 1.20271119e+00,1.35937519e-03 1.19106135e+00,1.14320584e-03 1.19159301e+00,-3.32113189e-03 1.22767786e+00,1.05959042e-03 1.19569500e+00,3.54945024e-03 8.81947263e-01,-2.94783509e-03 8.85227399e-01,5.10171389e-03 8.79498127e-01,1.51521238e-04 8.92161988e-01,3.19411115e-03 8.83763877e-01,-4.90519298e-03 1.33856950e-03,-1.34888199e-03 1.01538217e-03,-5.81430675e-04 7.09338881e-04,-1.00591620e-03 1.05063507e-03,1.85705465e-03 6.10860165e-04,5.27778704e-04 1.11272884e-03,-6.06258342e-04 1.78996281e-04,7.71682525e-04 -4.52486191e-04,-2.57048029e-04 8.59116904e-04,-4.74153820e-04 6.57063580e-04,1.69696277e-03 5.33504950e-05,-5.65983473e-04 9.72340181e-04,-4.05618191e-04 
-19 -5 -3 1.21318005e+00,5.26733206e-04 1.20092654e+00,9.36500915e-04 1.20035395e+00,-2.48808276e-03 1.23863844e+00,4.97655031e-04 1.20438805e+00,4.83499311e-03 8.97957987e-01,-4.14600382e-03 8.99911494e-01,2.83081463e-03 8.95498076e-01,2.36857871e-03 9.07977194e-01,6.76659870e-03 8.98333318e-01,-6.00221345e-03 3.26599569e-03,-1.09418046e-03 3.05200648e-03,-5.63104251e-04 2.13431273e-03,-6.20734011e-04 3.12783822e-03,1.48713401e-03 2.15098579e-03,5.27506700e-04 2.81989691e-03,-9.73075256e-05 1.73043844e-03,9.20842452e-04 9.11672460e-04,-3.16195729e-04 2.90346130e-03,-6.54731988e-04 2.50757377e-03,1.45825171e-03 2.02534109e-03,-9.84770869e-04 2.24417093e-03,-5.67460258e-04 
-19 -5 -2 1.21692240e+00,1.26459817e-03 1.20360197e+00,7.24957600e-04 1.20595471e+00,-2.87447390e-03 1.24396305e+00,-3.53712515e-04 1.20931848e+00,4.35309039e-03 9.06273948e-01,-2.86251599e-03 9.05119701e-01,9.12160472e-04 9.02851406e-01,4.86682942e-03 9.13535309e-01,1.01076855e-02 9.04895516e-01,-6.42747757e-03 4.18019153e-03,-3.92179611e-04 3.86297871e-03,9.82043458e-05 2.65479969e-03,-2.82668370e-04 4.30628661e-03,5.93887468e-04 2.77459004e-03,-1.75848051e-04 3.35695275e-03,-2.20658072e-04 2.49025130e-03,1.30430544e-03 1.91553889e-03,-1.19813164e-04 4.09393845e-03,1.43225628e-04 3.73305094e-03,5.16547483e-04 3.05343812e-03,-8.33527152e-04 2.52393913e-03,-1.39685346e-03 
-19 -5 -1 1.21456156e+00,2.03910594e-03 1.20005709e+00,3.26335308e-04 1.20747626e+00,-3.49794090e-03 1.24374763e+00,-1.45359411e-06 1.20892312e+00,4.07908520e-03 9.04673966e-01,-2.19738656e-03 9.00612232e-01,1.90841683e-03 9.00698412e-01,5.24189620e-03 9.09834175e-01,8.89103395e-03 9.03676249e-01,-6.43456977e-03 3.92865511e-03,2.05872800e-04 3.33320268e-03,6.65540629e-04 2.23356646e-03,-4.52776503e-04 4.05676234e-03,1.56009914e-04 2.64613520e-03,-8.91845571e-04 2.95344551e-03,-4.87890546e-04 2.42884633e-03,1.55508230e-03 2.20951593e-03,2.03022531e-04 3.85740627e-03,1.02458701e-03 3.47702136e-03,2.42376392e-04 2.79875399e-03,-3.38648283e-04 1.87704325e-03,-2.07677415e-03 
-19 -4 -5 1.19986030e+00,3.03069634e-03 1.18872306e+00,3.97950344e-03 1.19492656e+00,-6.12970998e-03 1.22616948e+00,1.22151799e-03 1.19808879e+00,1.12955432e-05 8.84580515e-01,3.03031850e-03 8.83427739e-01,2.42485425e-03 8.81707925e-01,9.58708616e-04 8.88341026e-01,2.63273564e-03 8.84096799e-01,-8.44137326e-04 4.57449481e-04,-7.18054020e-04 4.08939238e-04,1.15980514e-03 1.99992588e-04,-7.22383330e-04 1.04774198e-03,8.30434749e-04 -1.99810399e-04,-8.84828779e-04 1.06607204e-03,-1.82243205e-03 -3.15165529e-04,2.67323721e-04 3.14730434e-04,1.08008944e-03 8.97552923e-04,1.28279996e-03 1.24054814e-03,-4.65059435e-05 -8.84376111e-04,9.11734594e-04 8.87596768e-04,-8.19908809e-04 
-19 -4 -4 1.20903843e+00,5.69168244e-04 1.19746820e+00,3.26576544e-03 1.20160338e+00,-4.90458335e-03 1.23657453e+00,3.12188045e-03 1.20484549e+00,2.72938688e-03 8.95484989e-01,-5.21574362e-04 8.98456300e-01,2.96052685e-03 8.94824315e-01,-6.10049050e-04 9.04108782e-01,1.24065706e-03 8.98321254e-01,-1.90453280e-03 1.03791805e-03,-1.17296081e-03 7.75842176e-04,3.08146961e-04 5.07206358e-04,-1.52758278e-03 1.14086367e-03,1.70432544e-03 4.96255091e-04,-3.10773192e-04 1.35911150e-03,-1.35123790e-03 -3.41786610e-05,1.99998029e-04 -1.66390162e-04,8.68248070e-04 7.21075960e-04,3.80830810e-04 8.71622802e-04,1.29941524e-03 -6.17555155e-04,6.58827363e-04 8.20587292e-04,-4.62666597e-04 
-19 -4 -3 1.22004159e+00,-6.93446304e-04 1.20816404e+00,2.82000143e-03 1.21005494e+00,-3.68380123e-03 1.24808014e+00,3.19443983e-03 1.21392043e+00,3.82545043e-03 9.12816663e-01,-2.22951543e-03 9.15777599e-01,-9.62518558e-05 9.12013380e-01,1.11167206e-04 9.21749734e-01,4.54426520e-03 9.13959209e-01,-2.38799803e-03 2.64939399e-03,-1.14623245e-03 2.26292557e-03,7.64064934e-05 1.77386775e-03,-1.58412647e-03 2.70584766e-03,1.58809103e-03 1.77692171e-03,-1.08468454e-04 2.35932876e-03,-9.81058735e-04 1.20299977e-03,4.04790801e-04 7.64776788e-04,5.78747878e-04 2.19011716e-03,1.53529770e-05 2.15847221e-03,1.35601441e-03 1.14317588e-03,3.57632556e-04 1.95248671e-03,-5.55358438e-04 
-19 -4 -2 1.22456124e+00,2.82744708e-06 1.21200767e+00,2.67814106e-03 1.21598056e+00,-3.70778307e-03 1.25420002e+00,2.27190375e-03 1.21955354e+00,2.78871247e-03 9.23943480e-01,-3.35701310e-04 9.23527256e-01,-3.78197070e-03 9.20921613e-01,2.23765957e-03 9.29303306e-01,8.55234203e-03 9.21729301e-01,-2.15440412e-03 3.84423026e-03,-6.53822102e-04 3.33858730e-03,4.92706495e-04 2.65293585e-03,-1.23507383e-03 4.06615311e-03,7.40090586e-04 2.71171701e-03,-7.03128977e-04 2.90928163e-03,-1.09237096e-03 2.22005749e-03,8.69275888e-04 1.98647075e-03,6.72750114e-04 3.66534268e-03,4.23151727e-04 3.46805497e-03,5.84841068e-04 2.60193068e-03,1.68829146e-04 2.65921831e-03,-1.45876402e-03 
-19 -4 -1 1.22170707e+00,6.43550264e-04 1.20846280e+00,2.58588997e-03 1.21782713e+00,-4.21372348e-03 1.25424922e+00,2.46465066e-03 1.21933425e+00,2.18758892e-03 9.21924208e-01,1.39836580e-03 9.18236039e-01,-3.45650017e-03 9.17588833e-01,3.04481079e-03 9.24593506e-01,7.36323253e-03 9.20233648e-01,-1.93946541e-03 3.94080969e-03,-1.59167524e-04 3.45842480e-03,9.55697838e-04 2.59024076e-03,-1.07733437e-03 4.13104912e-03,1.63588806e-04 3.00286762e-03,-1.30321184e-03 2.89207499e-03,-1.25337001e-03 2.48528594e-03,1.15792341e-03 2.54147177e-03,9.46668292e-04 4.01642114e-03,9.81750446e-04 3.66002615e-03,2.60003665e-04 2.84693847e-03,1.19575095e-04 2.28844198e-03,-2.18965063e-03 
-19 -3 -6 1.20481907e+00,5.36167521e-03 1.19499920e+00,3.62918848e-03 1.20055507e+00,-4.56961267e-03 1.22932939e+00,-1.64485012e-03 1.20529631e+00,-1.38447600e-03 8.93469641e-01,3.27431163e-03 8.88270717e-01,-3.17102329e-03 8.90305159e-01,7.65388580e-04 8.92684995e-01,8.24444141e-03 8.89726415e-01,1.44982650e-03 3.00362166e-03,6.89278418e-05 4.58499780e-03,1.62210784e-03 2.67579331e-03,7.55963677e-04 4.22959426e-03,-3.70820338e-04 2.55666196e-03,-8.07983829e-04 4.68245408e-03,-8.74738964e-04 2.85210198e-03,-4.54338190e-05 4.27262532e-03,6.71045598e-04 5.08394888e-03,1.24771164e-03 4.97934908e-03,-1.32091715e-03 2.56075492e-03,3.82360843e-04 4.33010538e-03,-4.18339922e-04 
-19 -3 -5 1.20767990e+00,4.14428537e-03 1.19685338e+00,4.20761490e-03 1.20663764e+00,-5.46304698e-03 1.23679801e+00,6.47424484e-04 1.20902117e+00,-1.92414468e-04 9.00040072e-01,2.85920385e-03 8.99415103e-01,-6.14944005e-04 8.98788003e-01,1.34132555e-04 9.02943056e-01,4.28304723e-03 9.02261416e-01,7.02614840e-04 1.51822501e-03,-2.27583235e-04 2.52061664e-03,1.41959687e-03 1.13957570e-03,-5.03200774e-04 2.31387563e-03,5.99825514e-04 1.64887204e-03,-1.01573245e-03 3.04716217e-03,-1.48052957e-03 1.22840883e-03,-1.16249816e-05 2.24264355e-03,1.08954382e-03 2.78880260e-03,1.41297909e-03 2.78192009e-03,-2.64944029e-04 4.95491099e-04,1.03828879e-03 2.46599487e-03,-8.01668374e-04 
-19 -3 -4 1.21652542e+00,1.27504261e-03 1.20539726e+00,3.83468009e-03 1.21457638e+00,-4.31228815e-03 1.24815530e+00,2.90337281e-03 1.21613123e+00,2.51573739e-03 9.12165002e-01,-4.76036624e-04 9.16126470e-01,1.56661624e-03 9.13716731e-01,-1.71772711e-03 9.19358506e-01,2.00787712e-03 9.18553671e-01,1.19582808e-06 1.75575004e-03,-7.68656980e-04 2.16012045e-03,8.19132098e-04 1.18081551e-03,-1.62965926e-03 2.06259273e-03,1.52084210e-03 1.83923365e-03,-4.78291600e-04 2.74275265e-03,-1.33996225e-03 1.16005856e-03,-1.04124058e-04 1.57243562e-03,1.04297070e-03 2.09086374e-03,9.80067357e-04 2.11417704e-03,9.91970261e-04 3.10831806e-04,1.24672283e-03 2.43633879e-03,-4.66495129e-04 
-19 -3 -3 1.22828207e+00,-2.25400838e-04 1.21692941e+00,3.33995720e-03 1.22401531e+00,-2.96790699e-03 1.26082950e+00,3.10894359e-03 1.22623095e+00,3.24448379e-03 9.32408603e-01,-1.42167610e-03 9.37671893e-01,-7.15338915e-04 9.33988176e-01,-2.09389495e-03 9.39934417e-01,4.75620654e-03 9.36635194e-01,3.40791872e-04 3.19454769e-03,-8.55537212e-04 3.05262912e-03,5.84328984e-04 2.34709502e-03,-1.89031303e-03 3.36667403e-03,1.48977618e-03 2.81727654e-03,-3.60550374e-04 3.15023437e-03,-1.23359296e-03 2.18745880e-03,1.76401259e-04 2.39176681e-03,1.05979841e-03 3.07997676e-03,6.00165468e-04 2.93392502e-03,1.18743398e-03 1.74575913e-03,1.03735682e-03 3.69056785e-03,-7.13162288e-04 
-19 -3 -2 1.23363562e+00,4.60515219e-04 1.22174661e+00,3.02354876e-03 1.23071177e+00,-2.76245219e-03 1.26789512e+00,1.88270649e-03 1.23277922e+00,1.44361781e-03 9.46476992e-01,1.48980011e-03 9.49584207e-01,-4.73408867e-03 9.45994563e-01,-7.98115145e-04 9.50559453e-01,8.92852169e-03 9.46829711e-01,1.20330635e-03 4.26900183e-03,-4.08322747e-04 3.86874059e-03,7.76325851e-04 3.16659043e-03,-1.49844790e-03 4.49473877e-03,6.44459507e-04 3.61584003e-03,-1.08938138e-03 3.49305770e-03,-1.48248030e-03 3.04356980e-03,7.06384129e-04 3.36161322e-03,1.40183862e-03 4.22647928e-03,6.12071994e-04 3.80205048e-03,6.48437421e-04 3.04118024e-03,6.76553188e-04 4.28331924e-03,-1.71381619e-03 
-19 -3 -1 1.23070865e+00,1.01705132e-03 1.21843416e+00,2.72470133e-03 1.23311871e+00,-3.07998906e-03 1.26834249e+00,1.79893154e-03 1.23277209e+00,2.25235883e-04 9.45045715e-01,3.80276534e-03 9.45567932e-01,-4.60462428e-03 9.43604161e-01,6.91144115e-06 9.46440571e-01,8.11522091e-03 9.46515457e-01,1.17759580e-03 4.23337716e-03,2.62743478e-05 4.03684925e-03,9.76945453e-04 3.04561001e-03,-1.28274204e-03 4.38212753e-03,9.13435574e-05 3.78525485e-03,-1.59935937e-03 3.50837235e-03,-1.65603136e-03 3.20226374e-03,9.69074975e-04 3.53476552e-03,1.62302348e-03 4.44481282e-03,7.68614934e-04 3.97253998e-03,4.44693374e-04 3.20120526e-03,4.56837539e-04 3.59542528e-03,-2.27339683e-03 
-19 -2 -6 1.20765772e+00,6.19858024e-03 1.19841789e+00,3.05245885e-03 1.20481339e+00,-4.54699486e-03 1.23316724e+00,-2.40141828e-03 1.21233697e+00,-1.33998909e-03 8.97394261e-01,2.13723540e-03 8.97434710e-01,-3.00773771e-03 8.96137385e-01,9.69332066e-04 9.00652197e-01,1.01429841e-02 8.97938060e-01,4.37606750e-04 3.05870995e-03,2.14718910e-04 5.29672608e-03,7.33287477e-04 2.71647087e-03,8.50276358e-04 4.21058604e-03,-2.92895366e-05 3.08171960e-03,-2.18145988e-04 4.82333393e-03,-1.47971708e-04 3.05697155e-03,5.44278273e-04 4.24725084e-03,-1.75816759e-04 5.27573965e-03,3.80038282e-04 4.99840371e-03,-6.00033383e-04 2.95406323e-03,-2.51134731e-04 4.17468383e-03,-6.35074272e-04 
-19 -2 -5 1.21059915e+00,5.30618247e-03 1.20056746e+00,3.50479407e-03 1.21214872e+00,-4.52618885e-03 1.24139683e+00,-8.38193765e-04 1.21610436e+00,7.86049701e-06 9.04700531e-01,-3.49409850e-04 9.07810800e-01,2.95557988e-04 9.04971921e-01,7.04386742e-04 9.10778504e-01,6.54171228e-03 9.11305999e-01,-1.62761449e-03 2.26340301e-03,7.14218040e-06 3.91632180e-03,9.22937221e-04 1.69891324e-03,-3.91135728e-04 3.00402705e-03,7.33175701e-04 2.68144373e-03,-5.81783698e-04 4.01795695e-03,-7.51215966e-04 2.13000036e-03,4.79874940e-04 3.19327336e-03,3.34666503e-04 3.87904445e-03,9.68816902e-04 3.65536737e-03,1.24984297e-04 1.65796225e-03,5.94926730e-04 3.27297202e-03,-9.99902119e-04 
-19 -2 -4 1.21987047e+00,2.50689372e-03 1.20969795e+00,3.08780702e-03 1.22164473e+00,-2.93256174e-03 1.25384685e+00,9.80582580e-04 1.22393018e+00,2.92845873e-03 9.20011038e-01,-4.15886989e-03 9.25682742e-01,4.07159697e-03 9.22053769e-01,-1.22477706e-03 9.28422374e-01,3.47776377e-03 9.29759227e-01,-2.62894814e-03 2.75005062e-03,-4.16337068e-04 3.60384414e-03,6.42236204e-04 1.89841542e-03,-1.51392389e-03 3.02710933e-03,1.41364077e-03 2.89790409e-03,-2.72384962e-04 3.81294336e-03,-7.40012321e-04 2.38901438e-03,3.78794600e-04 3.11803244e-03,6.97830479e-04 3.46437873e-03,9.12356899e-04 3.30454871e-03,1.13388344e-03 1.52216735e-03,9.23362633e-04 3.71379144e-03,-8.78375685e-04 
-19 -2 -3 1.23252901e+00,1.20388292e-03 1.22210849e+00,2.40759249e-03 1.23217857e+00,-1.49868552e-03 1.26744122e+00,7.07487218e-04 1.23502142e+00,3.44600301e-03 9.43969661e-01,-3.80984268e-03 9.50398958e-01,3.15369069e-03 9.45656943e-01,-1.79775550e-03 9.51941520e-01,5.39264041e-03 9.50596221e-01,-1.83319088e-03 4.00425848e-03,-3.68227125e-04 4.13442138e-03,5.02555423e-04 2.87008434e-03,-1.75092097e-03 4.08733954e-03,1.26667691e-03 3.64817307e-03,-3.86618594e-04 4.01623336e-03,-8.65261358e-04 3.32839381e-03,7.20618331e-04 3.85193340e-03,1.16805767e-03 4.07198070e-03,6.60282824e-04 3.78837461e-03,1.33558661e-03 2.49801945e-03,7.12272322e-04 4.73601350e-03,-1.31546135e-03 
-19 -2 -2 1.23836257e+00,2.20059106e-03 1.22731559e+00,1.71022537e-03 1.23918004e+00,-1.28119348e-03 1.27463845e+00,-1.05358304e-03 1.24192251e+00,1.09570057e-03 9.58722975e-01,4.09199058e-04 9.63796472e-01,-3.65976335e-04 9.59111382e-01,-4.47113039e-04 9.63961514e-01,9.67036698e-03 9.61878199e-01,-7.77202439e-04 4.69035804e-03,9.22569604e-05 4.58241081e-03,5.76753486e-04 3.40455937e-03,-1.48086302e-03 4.77137016e-03,5.36656066e-04 4.24640742e-03,-1.16729507e-03 4.25668432e-03,-1.30565807e-03 3.91449369e-03,1.18906950e-03 4.34072405e-03,1.54396222e-03 4.61243259e-03,5.73809753e-04 4.12954074e-03,1.00710039e-03 3.38165265e-03,4.96799655e-04 4.84022448e-03,-2.15010194e-03 
-19 -2 -1 1.23500425e+00,2.80958989e-03 1.22358839e+00,9.27670493e-04 1.24146826e+00,-1.44256954e-03 1.27455952e+00,-1.40269553e-03 1.24143389e+00,-4.79963861e-04 9.55043607e-01,2.50481112e-03 9.58230546e-01,2.47198894e-06 9.55479120e-01,3.43733456e-04 9.58111690e-01,9.49678301e-03 9.60182332e-01,-1.32286881e-03 4.56303806e-03,3.96089955e-04 4.70528576e-03,6.32433660e-04 3.36250567e-03,-1.54341896e-03 4.63242807e-03,2.18397149e-04 4.42435344e-03,-1.57155775e-03 4.42167690e-03,-1.58555880e-03 4.07602628e-03,1.29084937e-03 4.34162829e-03,1.49870985e-03 4.60615587e-03,6.30296372e-04 4.35391539e-03,8.99606671e-04 3.54870273e-03,6.27633294e-04 4.13848381e-03,-2.38448786e-03 
-19 -1 -7 1.20211595e+00,4.14082994e-03 1.19495062e+00,2.64220661e-03 1.19712241e+00,-5.37624614e-03 1.22345482e+00,-1.88591540e-03 1.20864659e+00,2.75904872e-04 8.86257001e-01,3.39448509e-04 8.87345103e-01,1.71876988e-03 8.86117224e-01,-1.30998252e-04 8.90658680e-01,9.69740138e-03 8.86212966e-01,-2.60946061e-04 1.76852849e-03,-5.63564192e-04 3.93311534e-03,-8.25147911e-04 1.92966360e-03,8.07860332e-04 3.06806413e-03,3.19646108e-04 1.18760205e-03,1.23586189e-03 2.61501033e-03,9.76378682e-04 1.73408394e-03,7.19807965e-04 2.33641060e-03,-1.19456482e-03 3.42410896e-03,-1.09158905e-03 3.66619452e-03,6.48472025e-04 1.73175953e-03,-8.00683022e-04 2.54113275e-03,3.80640872e-04 
-19 -1 -5 1.20864805e+00,5.42726101e-03 1.19968490e+00,3.80297807e-03 1.21133515e+00,-5.10921419e-03 1.23883254e+00,-1.19312368e-03 1.21819879e+00,7.34165213e-06 9.00793745e-01,-2.64522158e-03 9.05948575e-01,2.84786557e-03 9.01389494e-01,2.77870904e-03 9.09851668e-01,7.41080308e-03 9.08178110e-01,-4.70976739e-03 2.42571893e-03,-2.33863371e-04 3.90136271e-03,3.34321190e-04 1.69709760e-03,-5.70742312e-04 3.08971275e-03,1.00666026e-03 2.43447453e-03,-3.48380906e-04 3.58483307e-03,-2.81510121e-04 2.09791587e-03,1.07185009e-03 2.96848234e-03,-1.11173414e-04 3.62994984e-03,4.15578491e-04 3.71962104e-03,7.07004715e-04 1.93184153e-03,1.90255673e-04 2.83676531e-03,-1.30672310e-03 
-19 -1 -4 1.21797396e+00,2.73480244e-03 1.20907465e+00,3.15022251e-03 1.22102704e+00,-3.09063150e-03 1.25143022e+00,3.50574001e-04 1.22639444e+00,3.29090496e-03 9.17080189e-01,-7.30771680e-03 9.22253826e-01,7.02136115e-03 9.18098390e-01,4.88354849e-04 9.26577611e-01,3.44931297e-03 9.26030081e-01,-6.05927455e-03 3.29673646e-03,-3.87078301e-04 4.02354275e-03,1.58991575e-04 2.13836966e-03,-1.47233945e-03 3.36363767e-03,1.33228270e-03 2.89207084e-03,-3.34632334e-04 3.89131963e-03,-1.83219830e-04 2.79760899e-03,9.80873564e-04 3.44932784e-03,4.67668866e-04 3.77080857e-03,4.98572180e-04 3.84035190e-03,1.46317543e-03 1.99188795e-03,3.83974860e-04 3.42267644e-03,-1.43160119e-03 
-19 -1 -3 1.23115254e+00,1.89352529e-03 1.22204415e+00,2.21798987e-03 1.23173195e+00,-1.76576301e-03 1.26508704e+00,-2.63871189e-04 1.23790341e+00,3.85708066e-03 9.43041442e-01,-6.17944862e-03 9.47206065e-01,6.55576477e-03 9.43094444e-01,2.69110456e-04 9.51168892e-01,4.76456154e-03 9.48007934e-01,-5.38224932e-03 4.32477369e-03,-1.34347448e-04 4.49215753e-03,9.68838845e-05 2.89256274e-03,-1.71717086e-03 4.08611876e-03,1.07202226e-03 3.43609247e-03,-5.52635091e-04 4.24786065e-03,-4.51091988e-04 3.68180118e-03,1.28523143e-03 3.97976505e-03,1.00777109e-03 4.25361912e-03,4.70624798e-04 4.20875011e-03,1.54627830e-03 2.54681837e-03,2.38967660e-04 3.98851089e-03,-1.86846040e-03 
-19 -1 -2 1.23691935e+00,3.36709981e-03 1.22714508e+00,1.25538641e-03 1.23818522e+00,-1.83553995e-03 1.27144886e+00,-2.25563677e-03 1.24441556e+00,1.41116489e-03 9.55922130e-01,-8.03813720e-04 9.58501998e-01,3.10436202e-03 9.55081713e-01,2.63808706e-03 9.62085357e-01,9.29137496e-03 9.58042955e-01,-4.35126275e-03 4.79003875e-03,2.52328423e-04 4.90244336e-03,1.57381477e-04 3.38238397e-03,-1.69308314e-03 4.60555493e-03,5.76580266e-04 4.05989274e-03,-1.02919802e-03 4.67643860e-03,-1.00878191e-03 4.24933943e-03,1.60968158e-03 4.31131834e-03,1.04819886e-03 4.64906683e-03,5.39032972e-04 4.41930285e-03,1.28307720e-03 3.27580897e-03,2.78788240e-04 4.05261306e-03,-2.33046540e-03 
-19 -1 -1 1.23268839e+00,3.95942750e-03 1.22246070e+00,2.41388146e-04 1.23957443e+00,-1.98829716e-03 1.27007341e+00,-2.57048467e-03 1.24297118e+00,-3.01858521e-05 9.47405727e-01,9.96013715e-04 9.48625488e-01,3.30863868e-03 9.47292207e-01,3.69591749e-03 9.52533764e-01,9.51597247e-03 9.52515392e-01,-4.84926302e-03 5.09018892e-03,3.53961354e-04 5.44691118e-03,2.09052897e-04 3.94428838e-03,-1.89377128e-03 5.06550610e-03,4.74815753e-04 4.86173199e-03,-1.21139352e-03 5.42223632e-03,-1.29948072e-03 4.85870620e-03,1.58049279e-03 4.93484033e-03,7.47004262e-04 5.04965766e-03,6.97789316e-04 5.05343474e-03,1.17013546e-03 4.03871889e-03,6.95009751e-04 4.27213669e-03,-2.35592537e-03 
-18 -9 -3 1.19921261e+00,7.04006964e-05 1.18428424e+00,3.35907371e-03 1.18137985e+00,-2.28115405e-03 1.21822528e+00,8.84384392e-04 1.18294986e+00,1.29260989e-03 8.67286801e-01,5.44515780e-04 8.64293957e-01,-5.74554435e-04 8.63531930e-01,1.69123208e-03 8.72503633e-01,5.44353760e-03 8.67691668e-01,-2.52719526e-03 2.08509029e-03,-1.13422444e-03 1.95356608e-03,3.59204728e-04 2.23680603e-03,-1.71368041e-04 4.06107442e-03,1.18413249e-03 1.43919773e-03,5.45277786e-04 2.57182022e-03,7.69347965e-05 5.44673929e-05,-9.44932268e-05 1.61004083e-03,-2.08883499e-04 3.01981411e-03,5.88940720e-05 2.47771438e-03,6.69535244e-04 2.06689194e-03,-8.28943445e-04 2.60644031e-03,1.19812816e-03 
-18 -9 -2 1.20399744e+00,-1.48239478e-03 1.18881254e+00,1.63991828e-03 1.18577781e+00,-4.66689825e-04 1.22444955e+00,2.94193594e-03 1.18721696e+00,3.51443956e-03 8.73747389e-01,-1.85855990e-03 8.71213998e-01,1.91302566e-03 8.70073288e-01,-1.46414975e-03 8.79542003e-01,3.41296780e-03 8.75354503e-01,-2.44618530e-03 2.48447082e-03,-5.35584234e-04 1.78445550e-03,8.18881002e-04 2.34737165e-03,6.13759462e-05 3.92442841e-03,4.11545287e-04 1.67862796e-03,-1.50441732e-03 2.84630968e-03,-1.01906837e-03 1.01976921e-04,7.78727928e-04 1.72798632e-03,7.29842049e-04 2.63631921e-03,1.04493552e-03 1.92582282e-03,-6.31801463e-04 1.92224090e-03,-5.00651968e-04 2.62790960e-03,-1.31521209e-03 
-18 -9 -1 1.21196001e+00,-1.57171753e-03 1.19574426e+00,2.87736417e-05 1.19214983e+00,1.09674709e-04 1.23279223e+00,3.23216481e-03 1.19285827e+00,4.72357725e-03 8.85062479e-01,-1.47808107e-03 8.85310024e-01,1.72689534e-03 8.82175298e-01,-1.49629731e-03 8.92085878e-01,3.78435327e-03 8.85948144e-01,-1.57795192e-03 1.15332810e-03,-6.32272117e-04 -6.25553882e-04,8.30420033e-04 6.45319458e-04,-3.38155193e-04 1.56189118e-03,5.04291313e-04 1.84763717e-04,-2.17490659e-03 2.15421797e-04,-1.25521347e-03 -1.18393175e-03,9.25624544e-04 -6.47494835e-04,1.30707201e-03 1.74550093e-04,1.02893838e-03 -7.49591152e-04,-4.58411965e-04 -8.65057763e-05,-3.13453013e-05 3.60403320e-05,-2.41555600e-03 
-18 -8 -5 1.21613556e+00,3.49170860e-03 1.20048038e+00,8.14534915e-04 1.19661104e+00,-1.11045974e-03 1.23465113e+00,-1.71665143e-03 1.19495762e+00,6.48498532e-04 8.98105416e-01,2.18686776e-05 8.96977565e-01,-2.45759150e-03 8.98112695e-01,-6.44254186e-04 8.99184112e-01,7.82748433e-03 8.93359179e-01,2.69715641e-03 -9.14214139e-04,-3.64183182e-05 2.43668196e-04,1.32092528e-03 -1.03963805e-03,-1.60619880e-03 -1.33348997e-03,4.43535234e-04 4.62618310e-04,-1.80689449e-04 -8.86028141e-04,-7.34815093e-04 -5.12127213e-04,-1.30248815e-03 -1.35625271e-03,1.39527066e-03 2.15143244e-04,9.00229163e-04 -1.60258904e-03,-1.17240543e-03 2.35319196e-05,1.40561624e-03 -6.52566621e-04,6.70094261e-04 
-18 -8 -4 1.22092233e+00,2.60992446e-03 1.20423987e+00,3.64697896e-03 1.20281709e+00,-2.81095049e-03 1.24109891e+00,-1.36441680e-03 1.20062016e+00,5.31158540e-04 9.06919763e-01,2.78176593e-03 9.05694346e-01,-4.81561012e-03 9.06959991e-01,2.76323402e-03 9.09007552e-01,8.66779676e-03 9.03500396e-01,1.94088949e-03 3.87112207e-04,-1.29124145e-03 1.30040373e-03,9.54250025e-04 4.15441578e-04,-1.65144133e-03 9.82245203e-04,1.41187038e-03 8.73515257e-04,9.80725026e-04 5.45329222e-04,2.59155087e-04 -7.95441597e-06,-1.40167391e-03 9.43336382e-05,6.08814853e-04 1.68272528e-03,-2.25452197e-05 3.54330393e-04,5.32138083e-04 8.66810403e-04,5.32159113e-04 8.44024705e-04,2.21703823e-03 
-18 -8 -3 1.22152434e+00,7.28127697e-04 1.20480392e+00,4.60969419e-03 1.20591239e+00,-3.02654564e-03 1.24464380e+00,2.81089393e-04 1.20414036e+00,1.45362111e-03 9.06940541e-01,2.07204662e-03 9.05990540e-01,-3.43661263e-03 9.07303205e-01,2.55428982e-03 9.10167049e-01,7.23602125e-03 9.06888027e-01,7.62832406e-04 2.75000352e-03,-1.26490827e-03 3.17563376e-03,1.28577680e-03 2.71809571e-03,-1.05022675e-03 4.14749575e-03,9.94860723e-04 2.28205786e-03,2.74282586e-04 3.04219998e-03,-2.27359277e-04 1.37128701e-03,-6.80408343e-04 2.67399783e-03,8.42724101e-04 3.90124326e-03,5.90625897e-04 2.93594489e-03,-6.13929629e-05 2.57952937e-03,1.34994592e-04 3.41173014e-03,1.34938225e-03 
-18 -8 -2 1.22388831e+00,-8.17205319e-04 1.20688666e+00,3.19526540e-03 1.20943007e+00,-2.26667086e-03 1.24942969e+00,2.10344107e-03 1.20799839e+00,2.52204889e-03 9.10511681e-01,6.31508336e-04 9.10868968e-01,-5.55740942e-04 9.11307129e-01,-4.19431160e-04 9.14501969e-01,5.14976367e-03 9.12605156e-01,4.15966463e-04 3.22458608e-03,-7.32138493e-04 2.73266539e-03,1.93410826e-03 2.87096574e-03,-7.52569035e-04 4.57808548e-03,2.50315811e-04 2.28296475e-03,-1.25888215e-03 2.99233684e-03,-1.45051933e-03 1.33336894e-03,1.04664625e-04 2.93142208e-03,1.78998672e-03 3.67576469e-03,1.74462821e-03 2.93486558e-03,-1.22283770e-03 2.42751741e-03,5.75338633e-04 3.34144899e-03,-6.02266446e-04 
-18 -8 -1 1.22862364e+00,-9.40118087e-04 1.21065127e+00,1.05433801e-03 1.21358475e+00,-1.77538828e-03 1.25496230e+00,2.90567241e-03 1.21137978e+00,2.77980584e-03 9.19199522e-01,1.17374599e-03 9.22105537e-01,-3.05319516e-04 9.20362772e-01,-1.93386950e-03 9.24562509e-01,4.43568185e-03 9.21056909e-01,9.88637871e-04 2.23134250e-03,-6.21992624e-04 5.88669067e-04,2.12125499e-03 1.45734294e-03,-1.33589629e-03 2.78361900e-03,3.44865439e-04 1.09431749e-03,-1.94606148e-03 9.82095241e-04,-2.20158751e-03 4.15116339e-04,3.95350700e-04 1.19987799e-03,2.60365065e-03 1.52073886e-03,2.15099058e-03 9.97702237e-04,-1.02929467e-03 7.91176431e-04,1.48791636e-03 1.28401434e-03,-1.73372216e-03 
-18 -7 -6 1.20900626e+00,2.44117027e-03 1.19608761e+00,1.32617170e-04 1.19391894e+00,-1.01275735e-03 1.23059590e+00,-7.29542785e-05 1.19653737e+00,2.09708998e-03 8.83379513e-01,-4.30319210e-03 8.85118116e-01,2.88316073e-03 8.83725823e-01,-3.25555151e-03 8.88443593e-01,4.75444942e-03 8.85498063e-01,4.90610588e-04 3.99205600e-03,1.28127048e-03 5.43156332e-03,4.77840263e-04 3.57597192e-03,-8.07637040e-04 3.18133668e-03,-4.46813469e-04 4.71328769e-03,-1.58921468e-03 5.22878844e-03,-2.00745400e-03 4.05361834e-03,1.61532840e-03 4.25087651e-03,1.15672026e-03 5.28105378e-03,1.64406754e-03 3.52156625e-03,-1.66537453e-03 4.45005872e-03,6.77536977e-04 5.00486925e-03,-2.54368208e-03 
-18 -7 -5 1.22467165e+00,3.10007241e-03 1.20898291e+00,2.57850080e-04 1.20773987e+00,-1.03608257e-03 1.24659732e+00,-9.92810662e-04 1.20757534e+00,2.07423969e-03 9.13712755e-01,-2.37907718e-03 9.15304000e-01,-1.27289520e-04 9.14234272e-01,-2.43712192e-03 9.18561429e-01,6.17671596e-03 9.13743638e-01,1.21493716e-03 1.76173391e-03,9.88215266e-05 3.23059904e-03,5.97560579e-04 1.37227711e-03,-2.07150939e-03 7.18477199e-04,9.02985524e-04 2.99548256e-03,-7.04108044e-04 2.48070517e-03,-1.04891429e-03 2.17584637e-03,5.36428943e-04 1.52038183e-03,1.06700618e-03 2.77755350e-03,7.71687558e-04 1.07778428e-03,-1.20515817e-04 2.33638410e-03,1.02971233e-03 2.35555240e-03,-1.06822384e-03 
-18 -7 -4 1.23479017e+00,2.61184682e-03 1.21762074e+00,1.87321951e-03 1.21809279e+00,-1.69483367e-03 1.25837948e+00,-1.58959844e-03 1.21592719e+00,2.26811998e-03 9.32909075e-01,-4.33059834e-04 9.34216603e-01,-2.35131428e-03 9.34384301e-01,1.38902015e-03 9.38128725e-01,7.81735413e-03 9.32873991e-01,8.83416382e-04 2.73602340e-03,-1.00779094e-03 4.00323047e-03,5.86207682e-04 2.28006203e-03,-2.16085626e-03 2.30408062e-03,1.65590981e-03 3.25456569e-03,3.53391029e-04 3.04255631e-03,1.14137746e-05 2.73396010e-03,-9.02320826e-05 2.40728886e-03,6.46653581e-04 3.72824657e-03,6.40954432e-05 2.18428702e-03,9.15785587e-04 2.81843542e-03,4.93491468e-04 3.34275933e-03,3.85520810e-04 
-18 -7 -3 1.23950260e+00,1.34365517e-03 1.22173711e+00,2.88168024e-03 1.22502259e+00,-2.12840681e-03 1.26606158e+00,-1.33992960e-03 1.22226877e+00,2.70640681e-03 9.40700213e-01,-5.02814398e-05 9.42175036e-01,-1.58584442e-03 9.43279277e-01,3.60710464e-03 9.46057226e-01,8.26422131e-03 9.42408922e-01,-6.66687108e-05 4.66590640e-03,-1.04911989e-03 5.41137173e-03,1.11316252e-03 3.96302279e-03,-1.42930390e-03 5.04995205e-03,1.14047991e-03 4.18786624e-03,1.06179033e-04 4.54622813e-03,-1.13382839e-04 3.89643188e-03,8.07769178e-05 4.45327631e-03,9.38986315e-04 5.67988943e-03,5.55543064e-04 4.23676686e-03,3.03922462e-04 4.16092332e-03,1.26851438e-04 5.25312249e-03,1.17256184e-04 
-18 -7 -2 1.24186356e+00,5.22830040e-04 1.22329140e+00,1.99490166e-03 1.22975350e+00,-2.20009555e-03 1.27122697e+00,-5.71907204e-04 1.22687407e+00,2.76587228e-03 9.45485079e-01,-3.15363326e-04 9.47942864e-01,1.10535305e-03 9.48781091e-01,2.48874936e-03 9.50568966e-01,7.21476813e-03 9.48679129e-01,-7.39444273e-04 5.27934173e-03,-5.17517344e-04 5.17509272e-03,1.89396160e-03 4.21604975e-03,-1.07744176e-03 5.95429858e-03,2.87578038e-04 4.23931858e-03,-9.95563267e-04 4.66162253e-03,-1.15195406e-03 4.11368637e-03,5.20818724e-04 5.11792482e-03,1.81049571e-03 5.91088708e-03,1.67449840e-03 4.83963316e-03,-6.54134831e-04 4.31184658e-03,6.48894238e-04 5.40474608e-03,-1.18967865e-03 
-18 -7 -1 1.24393377e+00,6.54732985e-04 1.22413142e+00,1.93983628e-04 1.23300915e+00,-2.11100001e-03 1.27469777e+00,1.45669721e-04 1.22893101e+00,2.37090227e-03 9.50991320e-01,5.44847806e-05 9.54880883e-01,2.43047432e-03 9.54723375e-01,6.79327917e-04 9.56326557e-01,5.75016470e-03 9.54321545e-01,-7.86414004e-04 4.78437684e-03,-1.77994620e-04 3.72350836e-03,2.17227080e-03 3.37004720e-03,-1.65666006e-03 5.10458831e-03,1.90449893e-04 3.58766707e-03,-1.63521777e-03 3.73125174e-03,-2.05893730e-03 3.79660213e-03,7.39735862e-04 4.43405172e-03,2.58624180e-03 4.48563965e-03,2.34142240e-03 4.12310499e-03,-5.62314058e-04 3.37119131e-03,1.74374696e-03 4.24813374e-03,-2.03978950e-03 
-18 -6 -7 1.20639899e+00,1.41914878e-03 1.19579050e+00,4.65643105e-03 1.19368983e+00,-5.00824583e-03 1.22741624e+00,-5.92151802e-04 1.19888610e+00,1.31696486e-03 8.82824261e-01,-1.10942001e-03 8.82488327e-01,3.28585971e-03 8.81578130e-01,2.30287905e-03 8.87096216e-01,5.69898876e-03 8.84401849e-01,-1.33257097e-03 4.63680761e-03,-1.80265991e-04 4.84911951e-03,-8.91571580e-04 4.32111085e-03,1.05255784e-03 5.51935200e-03,-5.31936430e-05 2.63809767e-03,5.61064818e-04 5.86358218e-03,-5.42384664e-04 3.54844108e-03,2.38318471e-03 4.51008851e-03,-9.07306002e-04 5.81820759e-03,1.75423707e-04 6.25402562e-03,1.03946187e-03 4.06656173e-03,-1.62173072e-03 4.97114892e-03,-6.39218904e-04 
-18 -6 -6 1.21683268e+00,1.84611145e-03 1.20366266e+00,2.86453096e-03 1.20349311e+00,-4.00499747e-03 1.23967707e+00,-1.97075865e-04 1.20843885e+00,1.66880295e-03 8.99884082e-01,-1.80309202e-03 9.01951283e-01,4.44717591e-03 8.98678795e-01,-2.01790278e-04 9.06709138e-01,4.14860589e-03 9.03302155e-01,-1.92250576e-03 3.73932435e-03,3.67830655e-04 4.24950570e-03,-1.68131741e-05 3.34789965e-03,-8.30622406e-04 3.45066319e-03,3.56852013e-04 3.17819837e-03,-8.71952774e-04 4.96956844e-03,-1.79118347e-03 3.22745011e-03,2.51300791e-03 3.33162958e-03,4.83517930e-04 4.44510513e-03,1.12676132e-03 4.50101205e-03,2.57219740e-04 3.63088587e-03,6.53601589e-06 3.95249215e-03,-2.48661128e-03 
-18 -6 -5 1.22925617e+00,2.21053361e-03 1.21375392e+00,1.24278900e-03 1.21417351e+00,-2.83633752e-03 1.25343878e+00,-5.65315452e-04 1.21726279e+00,2.31566547e-03 9.21868371e-01,-2.89810741e-03 9.25575374e-01,3.73309755e-03 9.21461244e-01,-9.32489610e-04 9.31415611e-01,3.70877076e-03 9.26183048e-01,-2.58413492e-03 3.20811153e-03,-2.42355652e-04 3.82921894e-03,3.24390976e-05 2.62404604e-03,-2.30338820e-03 2.23745891e-03,1.49602511e-03 3.37035873e-03,-6.30164641e-04 3.86017742e-03,-1.33686298e-03 3.11006290e-03,1.85650552e-03 2.39212595e-03,7.44423651e-04 3.40750468e-03,7.09192809e-04 3.11080583e-03,1.01875470e-03 3.03318773e-03,5.89913105e-04 3.21174945e-03,-2.23986995e-03 
-18 -6 -4 1.24113187e+00,1.65930836e-03 1.22425736e+00,8.39538079e-04 1.22484202e+00,-1.93764455e-03 1.26690164e+00,-1.28817721e-03 1.22589292e+00,3.35026979e-03 9.42461819e-01,-3.92412815e-03 9.46057616e-01,2.65381411e-03 9.43164330e-01,1.56185297e-03 9.53295179e-01,4.92844225e-03 9.46592774e-01,-3.47566388e-03 4.44566354e-03,-8.72474871e-04 5.00600736e-03,-5.45744786e-05 3.52738000e-03,-2.48322244e-03 3.62434415e-03,2.08750294e-03 4.26939388e-03,4.71469341e-05 4.37006375e-03,-3.08846557e-04 4.18185733e-03,1.29085590e-03 3.40036272e-03,6.43875411e-04 4.55699778e-03,4.72937096e-05 3.73247673e-03,1.67013708e-03 3.81393281e-03,1.14435471e-04 4.33987777e-03,-1.47735965e-03 
-18 -6 -3 1.24936789e+00,8.88719574e-04 1.23166341e+00,8.79454828e-04 1.23385741e+00,-1.58577775e-03 1.27742476e+00,-2.01209985e-03 1.23386495e+00,3.92494533e-03 9.56874668e-01,-4.24190414e-03 9.59383363e-01,2.78423842e-03 9.58129801e-01,4.81154404e-03 9.66862483e-01,6.60035904e-03 9.60433866e-01,-4.30115522e-03 6.11331169e-03,-7.39034791e-04 6.43982427e-03,3.27822042e-04 4.81834961e-03,-1.80745424e-03 5.84902058e-03,1.52278269e-03 5.26858823e-03,-1.03284554e-04 5.50621910e-03,-3.41923246e-05 5.43316088e-03,1.24668545e-03 5.13629015e-03,8.41710493e-04 6.46154920e-03,1.79056778e-04 5.16019347e-03,1.28723485e-03 5.15924343e-03,-3.55330075e-04 5.89562999e-03,-1.56632762e-03 
-18 -6 -2 1.25281100e+00,9.18422515e-04 1.23396022e+00,2.24197045e-04 1.23989515e+00,-1.80728421e-03 1.28340791e+00,-2.35391669e-03 1.23925764e+00,3.51690195e-03 9.64099471e-01,-3.81828484e-03 9.65753276e-01,4.53062921e-03 9.65366826e-01,6.00674837e-03 9.72179143e-01,6.90471008e-03 9.67466307e-01,-4.84694927e-03 6.83850050e-03,-1.38977412e-04 6.70901268e-03,9.95359136e-04 5.27027513e-03,-1.37789033e-03 6.97935736e-03,5.15353520e-04 5.65710817e-03,-9.58280572e-04 6.03657725e-03,-6.05310194e-04 6.03862710e-03,1.46817702e-03 6.20594102e-03,1.30237639e-03 7.19161885e-03,1.01162775e-03 6.07783447e-03,5.79838261e-04 5.76330944e-03,-3.58235573e-05 6.36602501e-03,-2.32154921e-03 
-18 -6 -1 1.25312670e+00,1.45110145e-03 1.23290819e+00,-9.05526043e-04 1.24302668e+00,-2.07029795e-03 1.28570878e+00,-1.99709573e-03 1.24074595e+00,2.96733785e-03 9.65792985e-01,-3.55640949e-03 9.67116337e-01,6.70089271e-03 9.67363163e-01,5.03818052e-03 9.72642074e-01,5.19989181e-03 9.69441204e-01,-5.15698472e-03 6.73032126e-03,3.92610999e-04 6.03048723e-03,1.25855153e-03 5.01728485e-03,-1.65723717e-03 6.93851655e-03,5.51527415e-05 5.59357594e-03,-1.56630786e-03 6.00967397e-03,-1.24301148e-03 6.21392733e-03,1.59380463e-03 6.48066302e-03,1.69637390e-03 6.56768374e-03,1.74972705e-03 6.32110660e-03,5.11121086e-04 5.53760141e-03,8.47943559e-04 5.97659104e-03,-2.81476000e-03 
-18 -5 -8 1.21151843e+00,3.10823668e-03 1.20162685e+00,3.29631894e-03 1.19696688e+00,-4.05332769e-03 1.22958521e+00,-2.72672973e-03 1.20049473e+00,1.34691629e-03 8.96143445e-01,-2.99358472e-03 8.92932317e-01,1.06143231e-03 8.94609812e-01,-1.20720573e-03 8.98273813e-01,8.01518872e-03 8.94159344e-01,-1.55641566e-03 -2.18350475e-04,-1.90607372e-03 -4.78638808e-04,-3.49516073e-04 -4.32933709e-04,5.91317153e-04 1.45755744e-03,5.57303977e-04 -2.47839402e-03,1.38441582e-03 3.04945028e-04,9.84104179e-04 -1.25078114e-03,-2.50533178e-04 -1.11243257e-03,-1.17915204e-03 9.68678761e-04,-7.39797236e-04 1.76534477e-03,2.15226548e-03 -8.74454270e-04,-1.07547227e-03 -4.60462010e-04,2.26124830e-03 
-18 -5 -7 1.22099028e+00,2.06410096e-03 1.20939839e+00,5.17091956e-03 1.20715510e+00,-5.53709682e-03 1.24084764e+00,-1.69582143e-03 1.21253447e+00,1.04455803e-03 9.14364057e-01,-7.23050092e-04 9.10412135e-01,2.53187071e-03 9.11197458e-01,2.08099874e-03 9.15973790e-01,6.78472301e-03 9.12103338e-01,-2.18951101e-03 2.43847122e-03,-1.12276095e-03 2.34426868e-03,2.42428532e-04 2.05356649e-03,-3.49942127e-05 3.67870973e-03,3.00780818e-04 -4.41667934e-06,3.41501510e-04 3.53958041e-03,-5.44163560e-04 1.28515688e-03,9.84482049e-04 1.86455127e-03,-2.02617761e-04 3.52461131e-03,4.90572067e-04 4.59046546e-03,1.47362403e-03 1.77609357e-03,-4.47458993e-04 2.39389550e-03,9.57070001e-05 
-18 -5 -6 1.22706112e+00,2.07978488e-03 1.21339898e+00,4.91805775e-03 1.21415210e+00,-6.09604789e-03 1.24986864e+00,-6.87084073e-04 1.22042794e+00,5.72716675e-04 9.24019708e-01,7.80268164e-04 9.22784639e-01,3.97994345e-03 9.20585831e-01,2.63179443e-03 9.28628514e-01,4.15506532e-03 9.24686928e-01,-3.20148717e-03 3.36612143e-03,-5.12846840e-04 3.18106457e-03,5.84794135e-04 2.90146164e-03,-1.35021750e-03 3.67922907e-03,6.29647112e-04 1.80475810e-03,-7.40394277e-04 4.36657244e-03,-1.83563537e-03 2.50410811e-03,1.72656946e-03 2.75273619e-03,7.75253196e-04 3.80392334e-03,1.30080800e-03 4.89475405e-03,8.42254623e-04 2.79933912e-03,5.67513416e-04 3.22901577e-03,-1.83243811e-03 
-18 -5 -5 1.23447652e+00,1.70998116e-03 1.21908807e+00,3.34246820e-03 1.22102225e+00,-5.24709564e-03 1.26007650e+00,1.39942219e-04 1.22657641e+00,1.33597219e-03 9.32239684e-01,-8.44794351e-04 9.34746929e-01,5.07273463e-03 9.30359196e-01,1.75700085e-03 9.41948064e-01,1.79114388e-03 9.36774696e-01,-4.58801880e-03 4.03753815e-03,-6.14079766e-04 3.69182499e-03,2.41093181e-04 3.36861919e-03,-2.47379162e-03 3.58976350e-03,1.50610185e-03 3.20214634e-03,-8.02975607e-04 4.38687239e-03,-1.74043297e-03 3.36255352e-03,1.77176155e-03 2.97227915e-03,1.18470666e-03 3.69602326e-03,9.54551157e-04 4.49369207e-03,1.29607636e-03 3.16182598e-03,8.35067394e-04 3.49094308e-03,-2.38743440e-03 
-18 -5 -4 1.24481159e+00,4.71261180e-04 1.22850394e+00,1.86643922e-03 1.22954857e+00,-3.53149433e-03 1.27241833e+00,3.04747219e-04 1.23387310e+00,3.02854898e-03 9.45654246e-01,-4.33088689e-03 9.49439866e-01,5.24485215e-03 9.45262286e-01,2.02622497e-03 9.58621800e-01,1.44636902e-03 9.51365494e-01,-5.87148820e-03 5.30034245e-03,-7.98632358e-04 4.87832262e-03,-2.05171566e-04 4.25394398e-03,-2.70414484e-03 4.64512195e-03,2.02801136e-03 4.47344249e-03,-4.47455210e-04 4.89685858e-03,-8.57706442e-04 4.49489761e-03,1.63054484e-03 3.70063977e-03,1.19718596e-03 4.63130047e-03,1.80809305e-04 4.77360183e-03,1.95945326e-03 4.02893796e-03,2.32579808e-04 4.28026808e-03,-2.19834482e-03 
-18 -5 -3 1.25451270e+00,-4.03864989e-04 1.23759775e+00,9.78914772e-04 1.23850116e+00,-2.27443707e-03 1.28381391e+00,-4.32053680e-04 1.24213074e+00,3.90209964e-03 9.61982495e-01,-6.16899018e-03 9.63936877e-01,4.47432011e-03 9.61284054e-01,4.39824502e-03 9.74236499e-01,3.30796949e-03 9.65775628e-01,-6.42111479e-03 6.64917399e-03,-5.84141988e-04 6.22476567e-03,-1.57547235e-04 5.26439270e-03,-2.33270506e-03 6.19364862e-03,1.64265581e-03 5.50352876e-03,-5.30798761e-04 5.78646988e-03,-3.52339881e-04 5.66317449e-03,1.66180479e-03 4.89699827e-03,1.06746735e-03 6.16348018e-03,-3.36314366e-05 5.60791069e-03,1.91997174e-03 5.31549251e-03,-3.55180871e-04 5.34303357e-03,-2.23817529e-03 
-18 -5 -2 1.25895144e+00,7.43131457e-06 1.24105872e+00,3.13801266e-04 1.24509665e+00,-2.20670827e-03 1.29040683e+00,-1.31757041e-03 1.24799696e+00,3.28746413e-03 9.71114471e-01,-5.30667700e-03 9.70253785e-01,4.37142308e-03 9.69089556e-01,6.94612573e-03 9.80405629e-01,4.87714608e-03 9.73094970e-01,-6.30815269e-03 7.44573109e-03,-5.14988981e-05 6.93673822e-03,3.19380203e-04 5.91362469e-03,-1.95554123e-03 7.28883564e-03,6.65920511e-04 6.17998718e-03,-1.12201734e-03 6.53769799e-03,-5.35920622e-04 6.51934605e-03,1.83898546e-03 6.10779185e-03,1.00417006e-03 7.17039743e-03,5.41672003e-04 6.46781548e-03,1.34026840e-03 6.24956157e-03,-3.58368160e-04 5.99533748e-03,-2.72587918e-03 
-18 -5 -1 1.25827725e+00,7.32435762e-04 1.23928239e+00,-2.39941358e-04 1.24834991e+00,-2.61323072e-03 1.29230276e+00,-1.22880520e-03 1.24940464e+00,2.70851255e-03 9.69464728e-01,-4.37565028e-03 9.66862574e-01,6.29683837e-03 9.67104275e-01,7.20014592e-03 9.76770503e-01,3.41088269e-03 9.71971953e-01,-6.11718492e-03 7.53517688e-03,4.95609494e-04 6.87332523e-03,6.10742821e-04 6.00925764e-03,-1.85011062e-03 7.60607576e-03,-9.40978487e-05 6.49780441e-03,-1.58174855e-03 6.87661441e-03,-8.45814118e-04 6.89640344e-03,1.91692190e-03 6.87290302e-03,1.03396620e-03 7.18330386e-03,1.29278682e-03 7.02413583e-03,1.04053934e-03 6.48840795e-03,7.17236500e-05 5.99417321e-03,-3.11166763e-03 
-18 -4 -8 1.21763694e+00,3.49618960e-03 1.20767649e+00,1.81942685e-03 1.20278398e+00,-2.53392531e-03 1.23568214e+00,-2.39226816e-03 1.20818562e+00,2.22084819e-03 9.05927553e-01,-5.19015047e-03 9.03553330e-01,1.58824773e-03 9.04796181e-01,-4.48234924e-03 9.09644490e-01,7.92528871e-03 9.04172742e-01,-2.11544256e-03 3.37938211e-04,-1.60349118e-03 1.25807684e-03,8.46549691e-04 -9.84493372e-05,-1.18350583e-03 1.50267217e-03,5.85969947e-04 -8.40188725e-04,-1.37671750e-06 1.62690149e-03,3.96155861e-04 -2.28163008e-04,-1.27761348e-03 8.82321986e-05,1.55424697e-04 2.21818875e-03,8.17654566e-05 1.42170151e-03,1.21520168e-03 -1.18145389e-05,5.50573854e-04 1.02521006e-03,1.40497136e-03 
-18 -4 -7 1.23154771e+00,2.87968877e-03 1.21966456e+00,3.98078608e-03 1.21680343e+00,-4.35667055e-03 1.25080874e+00,-2.06648220e-03 1.22364081e+00,1.25308991e-03 9.36088802e-01,-1.98914946e-03 9.29604133e-01,5.84016709e-04 9.32043033e-01,-7.36154679e-05 9.35994506e-01,7.24846521e-03 9.31317771e-01,-2.25444466e-03 2.69803162e-03,-1.19598316e-03 3.40026341e-03,1.12433144e-03 2.08239147e-03,-1.24215545e-03 3.81978495e-03,2.82157231e-04 8.69067257e-04,-3.92167660e-04 4.02495700e-03,-4.72077542e-04 1.97908444e-03,-3.14343817e-04 2.76306635e-03,6.25057503e-04 4.40274319e-03,7.69207463e-04 4.36107559e-03,1.12885495e-03 2.19989320e-03,6.64519598e-04 3.37742792e-03,2.93476377e-04 
-18 -4 -5 1.24191349e+00,2.16913875e-03 1.22683473e+00,4.85950205e-03 1.23135722e+00,-6.27924770e-03 1.26963483e+00,6.34871496e-04 1.23757601e+00,9.44745942e-05 9.49032941e-01,1.83449108e-03 9.48814267e-01,2.68258929e-03 9.46391634e-01,2.74260510e-03 9.54902867e-01,1.37469761e-03 9.51933030e-01,-3.12905293e-03 4.77562376e-03,-5.84086547e-04 4.44186378e-03,8.15454618e-04 4.18593869e-03,-2.30698761e-03 4.75292262e-03,9.91513094e-04 4.06549382e-03,-1.30039282e-03 5.21061291e-03,-1.88203521e-03 4.04069055e-03,1.03337648e-03 4.22724765e-03,1.88250416e-03 4.68963897e-03,1.15329118e-03 5.50384744e-03,1.01442236e-03 3.71330582e-03,1.30307043e-03 4.36510017e-03,-1.96652568e-03 
-18 -4 -4 1.25020964e+00,1.20427917e-04 1.23466839e+00,3.67003932e-03 1.23881014e+00,-4.55146503e-03 1.28110319e+00,1.90580158e-03 1.24395396e+00,1.89648789e-03 9.55885750e-01,-2.12771627e-03 9.59047945e-01,3.95909657e-03 9.55729886e-01,1.31547633e-03 9.66752739e-01,-5.40006647e-04 9.61891980e-01,-4.00029106e-03 5.72844913e-03,-7.55141074e-04 5.04878433e-03,2.25864933e-04 4.84991327e-03,-2.70412201e-03 5.28380751e-03,1.62494377e-03 5.08563473e-03,-1.02912441e-03 5.43432684e-03,-1.31553238e-03 4.74291136e-03,1.14236916e-03 4.29566806e-03,1.84126343e-03 4.93072097e-03,5.40934853e-04 5.58829407e-03,1.76206027e-03 4.30411076e-03,8.85213396e-04 4.51804789e-03,-1.94746139e-03 
-18 -4 -3 1.26020289e+00,-1.25666393e-03 1.24443354e+00,2.56292333e-03 1.24758285e+00,-2.81700054e-03 1.29287902e+00,1.70653765e-03 1.25235878e+00,2.78319740e-03 9.72032543e-01,-4.79440190e-03 9.74341915e-01,2.57037159e-03 9.71529662e-01,1.88671875e-03 9.83328862e-01,9.31092848e-04 9.76009156e-01,-4.08952656e-03 7.01646151e-03,-7.58689694e-04 6.19349827e-03,8.98375255e-05 5.86521858e-03,-2.84362601e-03 6.46541964e-03,1.61111264e-03 6.02291906e-03,-9.45483516e-04 6.15023746e-03,-8.94697517e-04 5.83362675e-03,1.22256798e-03 5.15633271e-03,1.44582912e-03 6.07798193e-03,2.89561918e-04 6.19209612e-03,1.92590274e-03 5.56616216e-03,4.20834399e-04 5.39324659e-03,-1.99395519e-03 
-18 -4 -2 1.26542960e+00,-9.70449104e-04 1.24911126e+00,1.88825776e-03 1.25465187e+00,-2.42261127e-03 1.30020719e+00,7.35070120e-04 1.25877916e+00,1.80452242e-03 9.83016910e-01,-3.40891414e-03 9.82144245e-01,5.06525365e-04 9.80515302e-01,4.33006235e-03 9.91253313e-01,3.27757635e-03 9.84331814e-01,-3.23011683e-03 8.07919503e-03,-3.88595529e-04 7.25238744e-03,3.98511314e-04 6.81962459e-03,-2.60348552e-03 7.60942276e-03,7.82114598e-04 6.85721809e-03,-1.30842188e-03 7.05163819e-03,-9.94192367e-04 6.91770643e-03,1.44921024e-03 6.48754977e-03,1.20335566e-03 7.33284153e-03,6.84911250e-04 6.92222463e-03,1.34801629e-03 6.76571825e-03,1.20754424e-04 6.32421510e-03,-2.53386888e-03 
-18 -4 -1 1.26445334e+00,-3.67686012e-04 1.24754390e+00,1.61106352e-03 1.25832123e+00,-2.80081241e-03 1.30239096e+00,6.77167070e-04 1.26046166e+00,9.04174782e-04 9.80317148e-01,-1.29167183e-03 9.77354054e-01,1.33589851e-03 9.77064356e-01,5.48945496e-03 9.86578582e-01,2.15084255e-03 9.82785471e-01,-2.35552605e-03 8.23494406e-03,1.00268892e-04 7.59094272e-03,6.54514685e-04 6.99251117e-03,-2.18579712e-03 7.90608870e-03,-1.29578562e-04 7.22277520e-03,-1.56659332e-03 7.40514616e-03,-1.15674703e-03 7.27706683e-03,1.58532805e-03 7.21961843e-03,1.17774705e-03 7.76341830e-03,1.26581728e-03 7.32367615e-03,8.80281267e-04 7.14936582e-03,9.00617410e-06 6.37402636e-03,-2.99044325e-03 
-18 -3 -9 1.19474452e+00,4.72951139e-03 1.18786748e+00,3.05806588e-03 1.18583724e+00,-3.91585753e-03 1.21528254e+00,-9.47853351e-04 1.19282804e+00,9.58062193e-04 8.65696352e-01,-3.30181459e-03 8.71129311e-01,3.52916385e-03 8.66332925e-01,-4.35435844e-03 8.73821394e-01,5.76238258e-03 8.69179298e-01,-6.85566702e-04 1.13044611e-03,-2.40405769e-04 3.14731025e-03,6.43631503e-04 7.38764966e-04,-1.42464263e-03 1.49249987e-03,5.80307386e-04 1.81206751e-03,-1.17886236e-03 2.69906271e-03,-3.52023715e-04 1.21430123e-03,-5.14576029e-04 1.68931640e-03,4.94292100e-04 3.27846435e-03,3.52890641e-04 7.37215231e-04,-4.88777381e-04 9.22532365e-04,6.15840561e-04 2.48940653e-03,-5.17421661e-04 
-18 -3 -8 1.21871718e+00,2.90989329e-03 1.20968693e+00,1.99552308e-03 1.20579055e+00,-2.73959680e-03 1.23825906e+00,-9.15496483e-04 1.21433500e+00,2.95885988e-03 9.07322147e-01,-5.08918982e-03 9.06875804e-01,2.06118658e-03 9.06880701e-01,-5.30747263e-03 9.12576868e-01,6.50059204e-03 9.07327220e-01,-1.22370131e-03 2.07836630e-03,-8.12502695e-04 4.05180147e-03,4.05868524e-04 1.37829086e-03,-1.84091741e-03 2.65147178e-03,6.42303609e-04 1.78918416e-03,-4.94888216e-04 3.71974881e-03,4.58884898e-04 1.93328018e-03,-7.59557942e-04 2.60094566e-03,2.77391813e-04 4.43426051e-03,-1.15475493e-04 2.26307169e-03,1.11811816e-03 1.72867344e-03,4.00310903e-04 3.45326341e-03,2.92087264e-04 
-18 -3 -7 1.23683099e+00,3.10420062e-03 1.22549202e+00,2.82409180e-03 1.22293310e+00,-3.55345978e-03 1.25711375e+00,-1.65404208e-03 1.23279591e+00,1.76043543e-03 9.45358191e-01,-2.66199476e-03 9.39987490e-01,-9.21540026e-04 9.41902203e-01,-1.93460528e-03 9.46218976e-01,6.98540633e-03 9.41431526e-01,-1.22302275e-03 3.85277034e-03,-6.15315395e-04 5.64545992e-03,7.92687683e-04 3.12746339e-03,-1.78905998e-03 4.59926093e-03,3.06012186e-04 3.09860829e-03,-6.80123709e-04 5.29101056e-03,-3.88420216e-06 3.70881102e-03,-3.10538622e-04 4.68779382e-03,7.28723169e-04 6.11119053e-03,2.89234132e-04 4.71517748e-03,1.17089447e-03 3.57768982e-03,5.74291962e-04 5.10639187e-03,-1.94865643e-04 
-18 -3 -6 1.24496956e+00,4.03167159e-03 1.23167259e+00,4.22763681e-03 1.23439481e+00,-5.22257303e-03 1.26958820e+00,-1.57871626e-03 1.24344931e+00,-4.13234922e-04 9.63193675e-01,1.54586617e-03 9.58394643e-01,-2.18873194e-03 9.58670271e-01,1.95867880e-03 9.63321366e-01,5.75493501e-03 9.60834355e-01,-1.09188488e-03 4.93187354e-03,-2.49612498e-04 6.20270337e-03,1.22261734e-03 4.41139054e-03,-1.74024821e-03 5.51895901e-03,2.14907775e-04 4.57805902e-03,-1.26473906e-03 6.16426921e-03,-1.09654940e-03 4.83995498e-03,3.52474487e-04 5.82664587e-03,1.50358340e-03 6.55852403e-03,9.29803549e-04 6.00026546e-03,6.76450117e-04 4.61270758e-03,1.09120845e-03 5.79915662e-03,-1.25518576e-03 
-18 -3 -5 1.24903621e+00,3.30333068e-03 1.23472128e+00,4.78196326e-03 1.24249916e+00,-5.42139976e-03 1.27973356e+00,-3.15732854e-05 1.24903824e+00,-5.71240755e-04 9.65347467e-01,2.01646522e-03 9.65403037e-01,-3.27080782e-05 9.63375343e-01,2.50198971e-03 9.69583010e-01,2.27245510e-03 9.69417789e-01,-1.46840104e-03 5.43824406e-03,-3.24450383e-04 5.97275436e-03,1.11734664e-03 4.95873461e-03,-1.97878494e-03 5.57144215e-03,7.12577425e-04 5.58767355e-03,-1.46113487e-03 6.28519764e-03,-1.58138143e-03 5.19278898e-03,7.05748463e-04 5.74046577e-03,2.01383102e-03 6.05629789e-03,1.14939182e-03 6.18202216e-03,8.14251393e-04 4.76468160e-03,1.45823411e-03 5.58445126e-03,-1.81472017e-03 
-18 -3 -4 1.25663405e+00,9.22750542e-04 1.24217763e+00,4.25569906e-03 1.25113696e+00,-3.65966533e-03 1.29185400e+00,1.60104275e-03 1.25570401e+00,1.10574554e-03 9.72089492e-01,-1.58053291e-03 9.76344252e-01,2.59461602e-03 9.72892008e-01,5.25967151e-04 9.80969671e-01,-7.13152511e-04 9.80036718e-01,-1.99354201e-03 6.32257792e-03,-7.54741055e-04 6.11414118e-03,7.22307857e-04 5.57294429e-03,-2.56061634e-03 6.00996365e-03,1.47151401e-03 6.29842675e-03,-1.16350592e-03 6.33435278e-03,-1.32686201e-03 5.72251614e-03,7.16419730e-04 5.71372379e-03,1.93721383e-03 6.00953088e-03,9.44401509e-04 6.42789079e-03,1.49774643e-03 5.22547989e-03,1.47068621e-03 5.72721200e-03,-1.70950258e-03 
-18 -3 -3 1.26700792e+00,-7.73398499e-04 1.25258371e+00,3.32387024e-03 1.26084689e+00,-1.73655065e-03 1.30453332e+00,1.61666911e-03 1.26485974e+00,1.77605228e-03 9.89656392e-01,-3.77898408e-03 9.94470240e-01,1.71360831e-03 9.90373242e-01,-2.87239007e-04 9.99282986e-01,-7.98502230e-05 9.95465998e-01,-1.63979613e-03 7.95564732e-03,-9.51006472e-04 7.19500093e-03,5.42234329e-04 6.92614018e-03,-2.97198249e-03 7.37645000e-03,1.63801026e-03 7.27560336e-03,-1.05298859e-03 7.14377255e-03,-1.11499862e-03 7.03070752e-03,7.76423436e-04 6.80438770e-03,1.60902424e-03 7.13819061e-03,7.56827706e-04 7.23418749e-03,1.73891662e-03 6.61008450e-03,1.15640710e-03 6.95569921e-03,-1.77427320e-03 
-18 -3 -2 1.27301140e+00,-6.36294331e-04 1.25834318e+00,2.57969834e-03 1.26875716e+00,-1.15942181e-03 1.31277917e+00,4.75852175e-04 1.27203994e+00,2.61962916e-04 1.00241949e+00,-1.56589314e-03 1.00508371e+00,-1.19879079e-03 1.00172912e+00,1.40282819e-03 1.00933985e+00,2.45460357e-03 1.00562484e+00,-4.03191392e-04 9.25129433e-03,-5.81560336e-04 8.37339938e-03,6.40138556e-04 8.11276013e-03,-2.70458762e-03 8.53905673e-03,8.24847027e-04 8.13568192e-03,-1.45005667e-03 8.18224331e-03,-1.28310177e-03 8.24272559e-03,1.11450976e-03 8.11333185e-03,1.56046336e-03 8.45292527e-03,8.72134223e-04 7.86182632e-03,1.23222109e-03 7.87858345e-03,5.88223520e-04 8.03536714e-03,-2.38617665e-03 
-18 -3 -1 1.27212860e+00,-1.84963582e-04 1.25726715e+00,2.17396722e-03 1.27300320e+00,-1.44073752e-03 1.31542760e+00,2.33380690e-04 1.27398787e+00,-1.17175916e-03 1.00002096e+00,1.21529124e-03 1.00096490e+00,-1.15330922e-03 9.99156834e-01,2.93534227e-03 1.00523632e+00,1.87266410e-03 1.00530541e+00,4.30390547e-04 9.19466055e-03,-1.03355368e-04 8.69472004e-03,7.27638239e-04 8.08495615e-03,-2.16857112e-03 8.45588744e-03,-8.57669264e-05 8.19842869e-03,-1.61452067e-03 8.34880787e-03,-1.40662430e-03 8.33602911e-03,1.35117456e-03 8.29887252e-03,1.60349372e-03 8.80829598e-03,1.08675958e-03 7.92808647e-03,7.82592458e-04 8.01464523e-03,1.17124049e-04 7.73176450e-03,-2.78470939e-03 
-18 -2 -9 1.19658062e+00,4.11741356e-03 1.19093863e+00,5.87738291e-03 1.19205215e+00,-6.54109223e-03 1.21897135e+00,2.89362216e-04 1.20021517e+00,8.49797166e-04 8.74439782e-01,-1.51246847e-03 8.78482608e-01,4.19831487e-03 8.74081208e-01,-2.00011950e-03 8.79778926e-01,4.07336006e-03 8.78334375e-01,4.47879126e-04 1.65139968e-03,9.90629803e-05 3.37004283e-03,-6.20386885e-04 9.28099279e-04,-8.71136951e-04 1.76205878e-03,6.01349180e-04 1.56802918e-03,-6.15155161e-04 2.56817565e-03,-1.16720516e-04 1.52057889e-03,1.00175765e-03 2.10610546e-03,-2.67754417e-04 3.44464444e-03,-3.15002727e-04 1.28040831e-03,3.75768773e-04 5.43048137e-04,-5.98807916e-04 2.51137967e-03,-1.14592688e-03 
-18 -2 -8 1.21938327e+00,2.14260547e-03 1.21139148e+00,3.40182279e-03 1.21024215e+00,-4.78773571e-03 1.24130413e+00,2.53108758e-04 1.22128845e+00,3.19249481e-03 9.12131119e-01,-3.75743145e-03 9.12987374e-01,3.61589688e-03 9.11821829e-01,-4.16972453e-03 9.17521752e-01,4.85201317e-03 9.14342025e-01,-1.72188535e-04 2.39568876e-03,-3.55987643e-04 4.40384203e-03,-7.20210930e-04 1.66140169e-03,-1.94994219e-03 2.53458634e-03,8.70410725e-04 2.17776883e-03,-2.00625498e-04 3.45399157e-03,5.93814737e-04 2.24266285e-03,5.01629300e-04 2.85148473e-03,-2.02614967e-04 4.45214087e-03,-7.88507466e-04 2.23274478e-03,1.77706964e-03 1.64936468e-03,-3.35196909e-04 3.31902927e-03,-6.51025266e-04 
-18 -2 -7 1.23860299e+00,2.89160481e-03 1.22811018e+00,2.80012694e-03 1.22719947e+00,-4.39599943e-03 1.26069663e+00,-1.25575281e-03 1.24029792e+00,1.96512130e-03 9.49350489e-01,-2.36472925e-03 9.47755457e-01,1.52079313e-04 9.47301331e-01,-1.60437986e-03 9.53394559e-01,6.39754960e-03 9.48764017e-01,-6.68597298e-04 4.21941116e-03,-2.54002613e-04 6.36990963e-03,-1.63680877e-04 3.56125200e-03,-2.10693237e-03 4.56041936e-03,6.77651734e-04 3.93346681e-03,-3.52509982e-04 5.31789614e-03,3.04449801e-04 4.29068280e-03,5.73811695e-04 4.99909028e-03,3.10853989e-04 6.29280538e-03,-4.56183043e-04 4.56818474e-03,1.81569511e-03 3.96079362e-03,5.39511508e-05 5.05744964e-03,-9.66127586e-04 
-18 -2 -6 1.24794015e+00,4.57185487e-03 1.23555421e+00,3.52151204e-03 1.23963192e+00,-4.88829885e-03 1.27408962e+00,-2.19740487e-03 1.25148556e+00,-4.23402632e-04 9.67525226e-01,4.31146938e-04 9.67321736e-01,-1.95340228e-03 9.65109026e-01,2.54254589e-03 9.72083108e-01,6.53963276e-03 9.69110532e-01,-1.42276041e-03 5.48584099e-03,1.91506083e-05 7.37385020e-03,5.73861539e-04 4.97054038e-03,-1.84438972e-03 5.82779350e-03,5.41166300e-04 5.62256962e-03,-8.96632393e-04 6.71435318e-03,-6.19365457e-04 5.75597413e-03,9.33100648e-04 6.47262654e-03,9.96656429e-04 7.19180531e-03,3.21541820e-04 6.11533011e-03,1.11133250e-03 5.48292045e-03,6.12264320e-04 6.14731151e-03,-1.70259311e-03 
-18 -2 -5 1.25236946e+00,4.29217030e-03 1.23921602e+00,4.05149069e-03 1.24927291e+00,-4.23561737e-03 1.28513752e+00,-1.37445219e-03 1.25747434e+00,-6.22279861e-04 9.70936020e-01,-5.03399714e-04 9.74481550e-01,4.16599263e-04 9.70627925e-01,3.52508896e-03 9.78341950e-01,3.49294523e-03 9.78810894e-01,-2.72776623e-03 6.10913418e-03,-1.43387783e-04 7.28110097e-03,8.40174891e-04 5.52962625e-03,-1.83666000e-03 6.19082320e-03,8.86360823e-04 6.56906231e-03,-1.11720933e-03 7.06896594e-03,-1.04706763e-03 6.30457985e-03,1.01422385e-03 6.82691629e-03,1.40772017e-03 7.09933816e-03,8.60083856e-04 6.60101929e-03,9.07711915e-04 5.90393213e-03,1.12516916e-03 6.36917295e-03,-2.00858890e-03 
-18 -2 -4 1.26017771e+00,2.06603645e-03 1.24709026e+00,3.67384011e-03 1.25949249e+00,-2.01472813e-03 1.29820552e+00,-1.27359096e-04 1.26487621e+00,1.14549681e-03 9.80670716e-01,-4.39578606e-03 9.86950971e-01,4.47132556e-03 9.81916163e-01,1.38464413e-03 9.90336326e-01,-3.36722302e-04 9.91278524e-01,-3.60935450e-03 7.21930258e-03,-6.03409113e-04 7.38923108e-03,6.68277532e-04 6.29108710e-03,-2.29691430e-03 6.96389255e-03,1.45587664e-03 7.24286325e-03,-9.03044091e-04 7.22418087e-03,-8.62386664e-04 7.06960260e-03,8.31863675e-04 7.31419957e-03,1.41412709e-03 7.31648787e-03,8.98432311e-04 7.18677164e-03,1.40527017e-03 6.44213573e-03,1.32602960e-03 6.91913655e-03,-1.77698429e-03 
-18 -2 -3 1.27119032e+00,5.23352978e-04 1.25821180e+00,2.71286261e-03 1.27041042e+00,1.96008788e-05 1.31178012e+00,-4.54733596e-04 1.27500353e+00,1.69548080e-03 1.00130680e+00,-5.45477758e-03 1.00792304e+00,4.93829447e-03 1.00202020e+00,2.37589615e-05 1.01041539e+00,-5.84553937e-04 1.00882753e+00,-3.09696750e-03 9.00454494e-03,-6.64435635e-04 8.37337564e-03,4.68577889e-04 7.80755277e-03,-2.55580364e-03 8.47907714e-03,1.43963539e-03 8.26701535e-03,-9.64731518e-04 8.13730856e-03,-8.03495012e-04 8.52269188e-03,8.93735967e-04 8.58462226e-03,1.36735868e-03 8.41343219e-03,7.22466777e-04 8.17698363e-03,1.66792637e-03 7.71964770e-03,1.00970257e-03 8.26754507e-03,-1.81941611e-03 
-18 -2 -2 1.27773730e+00,8.73749669e-04 1.26455643e+00,1.67424237e-03 1.27891305e+00,5.55947184e-04 1.32042664e+00,-1.97730133e-03 1.28267544e+00,-2.07090060e-04 1.01464599e+00,-1.99169018e-03 1.01986639e+00,2.39022669e-03 1.01490781e+00,1.48347495e-03 1.02131210e+00,2.26761207e-03 1.02004113e+00,-1.90575647e-03 1.00832364e-02,-1.97424414e-04 9.32944626e-03,4.28922205e-04 8.89125090e-03,-2.22566853e-03 9.35190864e-03,6.44297850e-04 9.04662672e-03,-1.43996180e-03 9.12677040e-03,-1.07541328e-03 9.55535610e-03,1.26170035e-03 9.48320529e-03,1.47969627e-03 9.36854053e-03,6.58829425e-04 8.62398177e-03,1.30714762e-03 8.72858590e-03,4.26006449e-04 9.05932921e-03,-2.32841801e-03 
-18 -2 -1 1.27671512e+00,1.36462850e-03 1.26343312e+00,8.53442012e-04 1.28324878e+00,3.26697418e-04 1.32286434e+00,-2.41601778e-03 1.28438234e+00,-1.96602486e-03 1.01080837e+00,7.05007112e-04 1.01482838e+00,2.34903383e-03 1.01203563e+00,3.08228707e-03 1.01616221e+00,2.67659924e-03 1.01919096e+00,-1.63897538e-03 9.75456923e-03,1.68806294e-04 9.43738817e-03,4.57764322e-04 8.72799999e-03,-1.89471004e-03 8.95464409e-03,-4.97518082e-06 8.91081703e-03,-1.51981071e-03 9.18810808e-03,-1.21476798e-03 9.41587581e-03,1.43668155e-03 9.21358127e-03,1.45712496e-03 9.41520423e-03,6.91203659e-04 8.51507645e-03,9.31361325e-04 8.63693219e-03,1.23760923e-04 8.53549376e-03,-2.54792870e-03 
-18 -1 -9 1.20086131e+00,4.68657616e-03 1.19565823e+00,6.74913567e-03 1.20016197e+00,-8.17288484e-03 1.22462748e+00,-1.15179531e-04 1.20861184e+00,4.97964568e-04 8.87751291e-01,-1.06150702e-03 8.89169444e-01,5.12066427e-03 8.85934477e-01,-1.07580080e-03 8.90205250e-01,3.37364270e-03 8.92070017e-01,-2.90729293e-04 3.49704401e-04,-1.56772380e-04 1.02657594e-03,-9.65778140e-04 -3.15178294e-04,-7.53492437e-04 3.23826922e-04,7.46085311e-04 -7.37433079e-04,-4.05479324e-04 8.88484649e-05,-2.04907550e-04 -2.62228710e-04,1.74795615e-03 1.17604879e-04,-4.53527613e-04 1.39394546e-03,-6.36909412e-04 2.85304227e-04,8.64787401e-04 -1.54838276e-03,-5.29908654e-04 1.53397353e-04,-1.19695307e-03 
-18 -1 -8 1.22105901e+00,2.29122651e-03 1.21359329e+00,4.52184022e-03 1.21588799e+00,-6.85369774e-03 1.24452230e+00,1.06080345e-04 1.22772654e+00,2.84265673e-03 9.21259518e-01,-3.69078560e-03 9.22389548e-01,6.04857087e-03 9.20595983e-01,-2.54726531e-03 9.26613245e-01,3.78577658e-03 9.25350135e-01,-1.43585005e-03 1.38077339e-03,-6.03396777e-04 2.65064628e-03,-1.19327301e-03 8.79411749e-04,-2.27427981e-03 1.34543401e-03,1.25443611e-03 5.64592673e-04,1.01430048e-05 1.56751131e-03,2.94551734e-04 9.02613278e-04,1.24655607e-03 1.24558350e-03,-2.79920695e-04 2.68313960e-03,-1.10737764e-03 1.35431240e-03,2.45158603e-03 1.92475063e-04,-9.93221974e-05 1.38499720e-03,-1.09412346e-03 
-18 -1 -7 1.23883104e+00,2.98866706e-03 1.22913879e+00,3.73195991e-03 1.23053547e+00,-6.10374922e-03 1.26181668e+00,-1.25655263e-03 1.24536885e+00,1.65794183e-03 9.53345290e-01,-2.39518967e-03 9.54396457e-01,2.81788498e-03 9.52277556e-01,2.25027731e-04 9.60153271e-01,5.81360214e-03 9.55445347e-01,-2.25900968e-03 3.85498132e-03,-5.19917333e-04 5.52318965e-03,-7.96352169e-04 3.36692330e-03,-2.63690014e-03 3.93923711e-03,1.22981376e-03 3.15930687e-03,-4.47690137e-05 4.42400019e-03,5.08181137e-05 3.73611172e-03,1.18545614e-03 3.99380188e-03,7.18016635e-05 5.16446153e-03,-8.46955645e-04 4.09774904e-03,2.53715022e-03 3.42508843e-03,1.43655440e-04 3.82581752e-03,-1.42961191e-03 
-18 -1 -6 1.24743057e+00,4.75871906e-03 1.23626666e+00,4.13645859e-03 1.24153132e+00,-5.80893997e-03 1.27386268e+00,-2.25739946e-03 1.25574438e+00,-5.87002478e-04 9.66356073e-01,-1.28121213e-04 9.69362701e-01,1.66071105e-04 9.65691470e-01,4.58493519e-03 9.75004888e-01,6.90074908e-03 9.70625373e-01,-3.31995678e-03 5.77532870e-03,-1.57984026e-04 7.37372991e-03,-1.00551716e-04 5.20242002e-03,-2.24723168e-03 5.82818104e-03,1.04843300e-03 5.46731291e-03,-5.34392615e-04 6.60106658e-03,-5.98527600e-04 5.91975200e-03,1.41215632e-03 6.14756253e-03,4.78365769e-04 6.85856689e-03,-1.22937762e-04 6.09760594e-03,1.60213743e-03 5.78646650e-03,3.19450752e-04 5.66471874e-03,-1.99761041e-03 
-18 -1 -5 1.25145149e+00,4.52284117e-03 1.23986262e+00,4.39110806e-03 1.25081276e+00,-4.37493529e-03 1.28440532e+00,-1.62922258e-03 1.26154889e+00,-4.74612970e-04 9.66774543e-01,-2.20859017e-03 9.72214653e-01,2.28625671e-03 9.67673917e-01,5.48740640e-03 9.77500285e-01,4.15514939e-03 9.76384373e-01,-4.93846443e-03 6.78205623e-03,-1.53242545e-04 7.73214201e-03,2.44271684e-04 5.92252581e-03,-1.93959120e-03 6.62420979e-03,1.13706006e-03 6.68094008e-03,-7.90742539e-04 7.26736297e-03,-6.98583674e-04 6.86280099e-03,1.34911435e-03 7.09184426e-03,7.16363268e-04 7.39946744e-03,3.98764200e-04 6.85806074e-03,1.07496211e-03 6.64773241e-03,5.48650372e-04 6.35448417e-03,-2.17690526e-03 
-18 -1 -4 1.25931495e+00,2.43517716e-03 1.24791964e+00,3.79718601e-03 1.26141603e+00,-1.74303569e-03 1.29762800e+00,-6.59985017e-04 1.26943254e+00,1.59923635e-03 9.77327669e-01,-6.70462500e-03 9.83496947e-01,6.91589499e-03 9.78381520e-01,2.89324044e-03 9.88397527e-01,-2.67248617e-04 9.88039699e-01,-5.98416013e-03 7.98510722e-03,-3.43644559e-04 7.93897753e-03,1.55927708e-04 6.67612138e-03,-2.08694429e-03 7.51984784e-03,1.32034173e-03 7.38303677e-03,-7.59492116e-04 7.54704178e-03,-3.83535523e-04 7.74489313e-03,1.08139598e-03 7.87285016e-03,8.13346807e-04 7.87503256e-03,4.80397791e-04 7.57042834e-03,1.35863417e-03 7.14466725e-03,6.69901253e-04 6.94360553e-03,-1.92441895e-03 
-18 -1 -3 1.27073096e+00,1.28640847e-03 1.25942606e+00,2.60182747e-03 1.27275221e+00,2.02705357e-04 1.31139728e+00,-1.28598360e-03 1.28014302e+00,2.23473742e-03 1.00000590e+00,-6.92454539e-03 1.00519293e+00,8.22675732e-03 9.99747843e-01,1.47189786e-03 1.00930652e+00,-8.37411338e-04 1.00662766e+00,-5.50691062e-03 9.41130030e-03,-1.21579793e-04 8.68493643e-03,3.53371158e-06 7.93423658e-03,-2.18298824e-03 8.70683982e-03,1.06594611e-03 8.22213543e-03,-9.65403346e-04 8.36476941e-03,-4.29000955e-04 8.97759325e-03,1.15017275e-03 8.84174101e-03,9.18715605e-04 8.71845561e-03,4.10638454e-04 8.45999816e-03,1.55721527e-03 7.98898452e-03,4.24059850e-04 7.89127020e-03,-1.91425273e-03 
-18 -1 -2 1.27733530e+00,2.06483243e-03 1.26576548e+00,1.26565794e-03 1.28110437e+00,4.30699050e-04 1.31959775e+00,-3.00056673e-03 1.28772990e+00,2.78221307e-04 1.01245618e+00,-2.21096181e-03 1.01615228e+00,5.93079900e-03 1.01204981e+00,3.48069267e-03 1.01963797e+00,2.71209834e-03 1.01733844e+00,-4.38903848e-03 1.00320910e-02,3.32466609e-04 9.36598131e-03,1.98121708e-06 8.81696873e-03,-1.95860482e-03 9.23640196e-03,4.44785173e-04 8.93474628e-03,-1.24660456e-03 9.24355967e-03,-7.83151635e-04 9.74716149e-03,1.45105847e-03 9.34033626e-03,9.12906811e-04 9.32927186e-03,4.28884916e-04 8.76045951e-03,1.27950388e-03 8.73323618e-03,1.02294742e-04 8.46536633e-03,-2.20607066e-03 
-18 -1 -1 1.27574784e+00,2.60548304e-03 1.26396989e+00,1.80172084e-04 1.28486083e+00,1.40836778e-04 1.32111950e+00,-3.44647663e-03 1.28876622e+00,-1.41546053e-03 1.00516592e+00,3.58007384e-04 1.00814175e+00,5.57374450e-03 1.00635729e+00,5.23465134e-03 1.01181490e+00,4.01124401e-03 1.01375674e+00,-4.21458966e-03 9.82479251e-03,4.58919352e-04 9.59425210e-03,1.00902127e-04 8.97097279e-03,-1.80480696e-03 9.12330588e-03,1.04303359e-04 9.14815840e-03,-1.11575677e-03 9.59323867e-03,-8.80230178e-04 9.78230233e-03,1.52080580e-03 9.36781711e-03,7.38523392e-04 9.51147151e-03,4.97091477e-04 8.82738201e-03,9.43453249e-04 8.96294189e-03,1.37112508e-04 8.48261242e-03,-2.29175024e-03 
-17 -11 -3 1.21387838e+00,2.19679630e-03 1.19605874e+00,-2.38544467e-03 1.19156949e+00,1.79352783e-03 1.22849166e+00,1.59128469e-04 1.18916954e+00,3.95128913e-03 8.83481765e-01,1.27643375e-04 8.82522320e-01,-2.28212313e-04 8.85197883e-01,-3.73436987e-03 8.88414154e-01,5.57203044e-03 8.85643436e-01,-5.91064702e-04 9.69313108e-03,4.66152093e-04 9.96140392e-03,-7.63466373e-04 8.53507898e-03,2.38971276e-04 9.29251222e-03,4.42910894e-04 9.69301411e-03,-3.62900808e-04 1.11166134e-02,-4.50447552e-04 9.28149221e-03,1.75229730e-03 9.63610198e-03,-6.06116332e-04 1.02504492e-02,1.00003065e-03 8.37834197e-03,4.84454842e-04 9.90325985e-03,1.62782177e-04 1.13313349e-02,-1.28192948e-03 
-17 -11 -1 1.22863152e+00,2.99156036e-03 1.20736259e+00,5.33993086e-04 1.20683853e+00,1.45864628e-03 1.24485641e+00,-1.61066313e-03 1.19953582e+00,5.70727431e-03 9.08648315e-01,2.64417516e-03 9.05606402e-01,-1.42219672e-03 9.14398605e-01,1.07099589e-03 9.10921213e-01,7.24936243e-03 9.07437308e-01,-2.02658651e-04 3.27376736e-03,5.91772146e-04 3.93505023e-03,6.09441747e-04 1.98115741e-03,7.71815524e-04 1.63479015e-03,-6.37606950e-04 3.82861308e-03,-1.35810429e-03 4.21742510e-03,-6.11264876e-04 3.55452186e-03,1.31350075e-03 1.92705485e-03,5.62558353e-04 3.33231225e-03,1.89073046e-03 1.80258453e-03,-2.50500666e-03 3.51518813e-03,5.74970580e-04 3.75689214e-03,-1.70316838e-03 
-17 -10 -5 1.21754108e+00,1.27205928e-03 1.20111677e+00,2.51041399e-03 1.19228160e+00,-2.94530928e-03 1.22982491e+00,-2.52993227e-03 1.19430375e+00,1.62577337e-03 8.90900918e-01,2.90192100e-03 8.89842315e-01,5.91399601e-04 8.85905571e-01,2.99721770e-03 8.96526767e-01,7.15288296e-03 8.88899042e-01,-2.30998724e-03 -3.52822617e-03,-1.97362664e-03 -4.69839049e-03,-8.46576635e-04 -3.39547206e-03,-5.41034597e-04 -1.98657987e-03,2.21475326e-03 -4.74608708e-03,3.34336092e-03 -5.22605464e-03,1.11176590e-03 -3.82429997e-03,7.22588134e-04 -5.80446273e-03,-1.65122523e-03 -3.53257441e-03,-1.70064724e-03 -3.04205612e-03,3.42309123e-03 -4.04364032e-03,-2.23956929e-03 -4.81416153e-03,1.98984599e-03 
-17 -10 -4 1.22004212e+00,4.45584812e-04 1.20260457e+00,1.70293211e-03 1.19572962e+00,-2.16395957e-03 1.23372392e+00,-9.26116365e-04 1.19800494e+00,2.51803618e-03 8.93782548e-01,1.65616321e-03 8.92157503e-01,8.37848708e-04 8.88662579e-01,1.86676824e-03 9.01346257e-01,6.01421375e-03 8.95285569e-01,-3.72952203e-03 2.74326580e-03,-2.19351641e-03 1.97805095e-03,-1.42785936e-03 2.43216957e-03,-8.29531824e-04 4.37146859e-03,2.57369970e-03 1.76726715e-03,3.18128654e-03 2.43203145e-03,1.01546728e-03 1.67115320e-03,1.72467010e-03 1.52840500e-03,-1.97813318e-03 3.28595928e-03,-1.53064531e-03 2.84842477e-03,4.68525149e-03 2.46300390e-03,-2.20235302e-03 2.87327203e-03,1.40487263e-03 
-17 -10 -3 1.22517427e+00,-6.76192388e-05 1.20668793e+00,2.72368224e-04 1.20110077e+00,-2.28078667e-04 1.24045398e+00,6.56708196e-04 1.20124600e+00,4.07934607e-03 9.02875258e-01,-9.77466641e-04 8.99657549e-01,1.79135437e-03 8.98941494e-01,-5.87358215e-04 9.10371425e-01,4.27922196e-03 9.04886177e-01,-4.51675234e-03 7.29324818e-03,-9.56460761e-04 7.01962019e-03,-7.75397203e-04 6.51809082e-03,-4.71565918e-04 8.06963021e-03,1.26727064e-03 6.99388713e-03,5.69339300e-04 8.52841905e-03,-1.18151479e-04 5.98277641e-03,2.74292279e-03 6.57145491e-03,-7.07314378e-04 7.79097458e-03,1.65209640e-04 6.94478717e-03,2.69935346e-03 7.53250126e-03,-1.22965770e-03 8.36152763e-03,-1.28560562e-03 
-17 -10 -2 1.23379481e+00,-2.83901553e-04 1.21388272e+00,-4.20440318e-04 1.20910684e+00,1.29442110e-03 1.25031955e+00,1.03809164e-03 1.20635344e+00,5.96179261e-03 9.17977324e-01,-2.49102796e-03 9.13660087e-01,2.79409485e-03 9.16264589e-01,-1.30364251e-03 9.24360936e-01,3.76266861e-03 9.18484413e-01,-4.41116251e-03 7.12770958e-03,9.80564746e-05 6.97780780e-03,1.74102177e-04 5.90430000e-03,-5.76180961e-05 6.78344179e-03,-5.40654855e-05 7.42971036e-03,-1.99924228e-03 8.54350259e-03,-8.99950460e-04 6.05170822e-03,3.23809605e-03 6.02868282e-03,6.24855414e-04 7.28055207e-03,1.57975799e-03 6.26044389e-03,1.87165263e-04 7.55084623e-03,-3.16139717e-04 7.87115786e-03,-3.52444074e-03 
-17 -10 -1 1.24187225e+00,-1.56569603e-04 1.22041949e+00,-2.40774679e-04 1.21689055e+00,1.28045499e-03 1.25933562e+00,3.94910687e-05 1.21275826e+00,7.34261686e-03 9.32590533e-01,-2.18041543e-03 9.29057380e-01,3.38140008e-03 9.32568663e-01,7.27465579e-04 9.38221067e-01,4.54423508e-03 9.31579635e-01,-4.15208313e-03 4.56664984e-03,-1.38119356e-04 3.94886905e-03,5.24053058e-04 2.96842253e-03,-4.08403079e-04 3.61166565e-03,-9.47125026e-05 4.78733692e-03,-2.50883778e-03 4.70454557e-03,-5.35087811e-04 3.57786074e-03,2.86974549e-03 2.57703854e-03,9.03852758e-04 4.34163056e-03,1.49480641e-03 2.94977087e-03,-2.62634809e-04 4.24408489e-03,1.82897563e-04 4.19229023e-03,-3.80565637e-03 
-17 -9 -6 1.22974846e+00,2.47286856e-03 1.21298382e+00,7.98635384e-04 1.20380656e+00,-1.55524923e-03 1.24344369e+00,-2.74191318e-03 1.20285713e+00,1.46802981e-03 9.18391533e-01,-1.82868330e-03 9.15673277e-01,2.64825755e-03 9.15846562e-01,-1.07718995e-03 9.19913785e-01,5.78451644e-03 9.11597208e-01,-2.68308574e-04 -3.49728973e-03,7.41864252e-04 -3.52800187e-03,2.74796009e-03 -3.41672161e-03,-2.36905065e-03 -3.49776516e-03,-4.37517110e-04 -3.92248406e-03,-2.20147234e-03 -4.25617001e-03,-1.96394993e-03 -3.03067251e-03,-4.19616698e-04 -5.29346003e-03,3.09738230e-03 -3.62579061e-03,2.42428594e-03 -3.49626391e-03,-2.37844366e-03 -3.61906804e-03,3.05753808e-03 -4.24832569e-03,-2.22590389e-03 
-17 -9 -5 1.23798020e+00,1.80329963e-03 1.21907998e+00,2.78070451e-03 1.21062289e+00,-3.42463906e-03 1.25140209e+00,-2.68407953e-03 1.21060004e+00,8.64188179e-04 9.31360858e-01,1.71207255e-03 9.28999790e-01,2.43337179e-04 9.27365718e-01,3.45240122e-03 9.34895572e-01,6.80965832e-03 9.25545455e-01,-1.53187243e-03 -3.98470452e-03,-1.20464256e-03 -4.53639729e-03,1.21267464e-03 -4.01566016e-03,-2.71591620e-03 -3.00815112e-03,1.63883989e-03 -4.70263571e-03,6.11528881e-04 -5.45011843e-03,-3.40729729e-04 -3.88686438e-03,9.14275820e-05 -5.67049781e-03,1.21797081e-03 -3.89375367e-03,3.21603231e-04 -3.80115742e-03,1.75396501e-03 -4.48988241e-03,1.27394125e-03 -5.02833110e-03,1.94608665e-04 
-17 -9 -4 1.23939960e+00,5.42999971e-04 1.21973797e+00,3.87746009e-03 1.21312408e+00,-3.84355907e-03 1.25472321e+00,-1.31215594e-03 1.21402531e+00,8.91505910e-04 9.29726503e-01,2.17264822e-03 9.27130890e-01,-4.43954794e-04 9.24687700e-01,5.42087363e-03 9.35610608e-01,5.89323208e-03 9.27490995e-01,-3.28195452e-03 5.08833970e-04,-2.17649548e-03 -7.62719616e-05,8.34113980e-05 3.36133898e-04,-2.49363547e-03 1.97688356e-03,2.39234126e-03 -3.73435668e-04,1.83319733e-03 -8.41809151e-05,3.20579698e-04 -2.63536128e-04,9.38606967e-04 -5.89349832e-04,1.55560463e-05 8.72413289e-04,-6.22692007e-04 6.88739702e-04,3.93105277e-03 3.07292679e-06,-1.52879824e-04 2.00277849e-04,9.77868035e-04 
-17 -9 -3 1.24066913e+00,-1.12184047e-03 1.22088766e+00,3.29159610e-03 1.21582620e+00,-2.42629829e-03 1.25888631e+00,7.91547665e-04 1.21653315e+00,2.19701471e-03 9.27447087e-01,-7.45677086e-04 9.23780004e-01,1.22266389e-03 9.22229072e-01,3.33876447e-03 9.34666765e-01,3.57623853e-03 9.28242238e-01,-4.42501697e-03 5.18403938e-03,-1.60901188e-03 4.62356233e-03,1.61272642e-04 4.71076434e-03,-1.64547145e-03 6.38429838e-03,1.35747585e-03 4.54392198e-03,5.24528911e-04 5.57036841e-03,-3.23492274e-04 3.68556115e-03,2.09037286e-03 4.37259595e-03,3.45852938e-04 5.51981972e-03,1.57255741e-04 5.06874924e-03,2.88120924e-03 5.01118900e-03,-7.07912882e-04 5.40204250e-03,-6.77399638e-04 
-17 -9 -2 1.24614740e+00,-2.39744551e-03 1.22580059e+00,1.74844113e-03 1.22134882e+00,-6.18065353e-04 1.26662440e+00,2.09572569e-03 1.22092141e+00,4.08735316e-03 9.35014714e-01,-3.68837526e-03 9.30955326e-01,3.63551149e-03 9.30356987e-01,4.34536969e-04 9.42405362e-01,1.75161213e-03 9.36041168e-01,-4.55337410e-03 6.39950269e-03,-7.25356885e-04 5.54211408e-03,8.62509929e-04 5.48456985e-03,-1.16025701e-03 6.80359085e-03,7.40933507e-05 6.15553430e-03,-1.69088149e-03 6.69150261e-03,-1.17312201e-03 4.73577874e-03,2.80756945e-03 5.23888558e-03,1.34306647e-03 6.36951072e-03,1.34441331e-03 5.75649686e-03,9.74281217e-04 6.35207594e-03,-3.32134544e-04 6.09609414e-03,-2.90458586e-03 
-17 -9 -1 1.25359336e+00,-2.45981401e-03 1.23195704e+00,4.37506414e-04 1.22794333e+00,-6.96294254e-05 1.27497948e+00,1.76423317e-03 1.22626024e+00,5.31370986e-03 9.48989414e-01,-4.06758757e-03 9.46661639e-01,4.23643926e-03 9.45207495e-01,6.43576890e-04 9.56569015e-01,1.64179511e-03 9.48269154e-01,-4.34822546e-03 5.24890596e-03,-6.48382105e-04 3.70992168e-03,1.13585602e-03 3.88022958e-03,-1.65414642e-03 4.85560339e-03,1.51111788e-05 4.90352683e-03,-2.74713018e-03 4.43874376e-03,-1.10778857e-03 3.72572426e-03,2.69353919e-03 3.30352438e-03,1.86140042e-03 4.57294245e-03,1.49717470e-03 3.87518727e-03,7.09572282e-04 4.56913859e-03,5.66638896e-04 3.75258287e-03,-3.82518741e-03 
-17 -8 -8 1.20500335e+00,2.20025041e-03 1.19452800e+00,2.52982132e-03 1.18589305e+00,-2.47943911e-03 1.22148406e+00,-1.21239362e-03 1.19069634e+00,9.03065238e-04 8.71086415e-01,-2.81892423e-03 8.71063879e-01,2.75301893e-03 8.70011999e-01,-1.52914849e-04 8.77107797e-01,5.42031279e-03 8.73225975e-01,1.04599517e-03 1.04565551e-02,-1.06203357e-05 1.25286262e-02,1.71654364e-05 9.75862863e-03,-7.31955243e-04 1.01924664e-02,-2.07217390e-04 9.61777181e-03,-2.77998688e-04 1.32629785e-02,-1.11665546e-03 9.90154306e-03,4.19894361e-04 1.18301469e-02,2.06188353e-04 1.24927453e-02,1.05409604e-03 1.05154369e-02,-1.82433109e-05 1.09022135e-02,1.51010291e-04 1.22514053e-02,-2.38519281e-04 
-17 -8 -7 1.22258391e+00,1.74424191e-03 1.20860207e+00,6.79345710e-04 1.20131996e+00,-1.06752223e-03 1.23983870e+00,-8.21725618e-04 1.20376516e+00,2.04830967e-03 9.01749759e-01,-5.87255302e-03 9.00750901e-01,4.28366343e-03 9.01195173e-01,-2.68801368e-03 9.06415829e-01,4.64156075e-03 9.02139624e-01,4.50674759e-04 7.56677207e-03,1.41248943e-03 9.31266539e-03,2.27485240e-03 7.15252249e-03,-2.23811708e-03 6.83895277e-03,-1.23497096e-03 7.62613831e-03,-3.06429846e-03 9.68687405e-03,-2.69223970e-03 7.49610954e-03,5.31809952e-04 8.23724069e-03,3.02808802e-03 8.91547472e-03,3.18963394e-03 7.44369386e-03,-2.95401108e-03 8.22227833e-03,3.06418722e-03 9.22020438e-03,-3.14414279e-03 
-17 -8 -6 1.24109456e+00,1.90635626e-03 1.22335777e+00,1.45675821e-04 1.21631874e+00,-1.08005134e-03 1.25793005e+00,-1.49319707e-03 1.21670308e+00,1.87649317e-03 9.36854714e-01,-5.41584985e-03 9.35058547e-01,3.16748238e-03 9.35819950e-01,-2.29389645e-03 9.40048631e-01,4.87868926e-03 9.33278646e-01,1.18448904e-05 2.37618358e-03,1.22834677e-03 3.44781942e-03,2.99561603e-03 1.95082419e-03,-3.39360761e-03 1.80254256e-03,-5.73386016e-04 2.82936108e-03,-3.39320612e-03 2.79627994e-03,-2.67880689e-03 2.98960037e-03,3.95288981e-04 2.33002838e-03,3.89325960e-03 3.15768303e-03,3.23650614e-03 2.20028102e-03,-2.61488401e-03 2.65753026e-03,4.15475082e-03 2.87708776e-03,-3.42352951e-03 
-17 -8 -5 1.25398223e+00,1.95294315e-03 1.23348800e+00,1.64060201e-03 1.22723680e+00,-2.36050010e-03 1.27113536e+00,-2.15575600e-03 1.22648860e+00,7.37729710e-04 9.60732214e-01,-1.88929299e-03 9.58677956e-01,1.89429952e-04 9.59011992e-01,1.83301032e-03 9.63655661e-01,5.68774765e-03 9.54874469e-01,-6.20934313e-04 -5.90459119e-05,-2.72823534e-04 5.13582002e-04,2.22114213e-03 -4.52639121e-04,-4.08500742e-03 -7.66069900e-05,1.11267393e-03 1.42739064e-04,-1.59111481e-03 -6.16714075e-04,-1.43153156e-03 6.78739359e-04,1.57526772e-04 -3.80727716e-04,2.86645362e-03 4.65472395e-04,1.62778193e-03 -1.00067368e-04,2.81951548e-04 -3.39863828e-04,3.44147479e-03 -2.97817708e-04,-1.42037686e-03 
-17 -8 -4 1.25899027e+00,9.97780142e-04 1.23751614e+00,3.66085340e-03 1.23325469e+00,-3.28494490e-03 1.27858768e+00,-1.63317306e-03 1.23227275e+00,-3.66112862e-05 9.65546307e-01,5.43594588e-04 9.63509265e-01,-1.62816665e-03 9.63758812e-01,5.86319153e-03 9.69823924e-01,5.52745622e-03 9.61837299e-01,-1.51233561e-03 1.94988857e-03,-1.51817832e-03 2.19905625e-03,1.27562302e-03 1.58945892e-03,-3.72682038e-03 2.45487201e-03,1.96532547e-03 1.60020364e-03,3.15046188e-05 1.38356498e-03,-4.17719223e-04 1.99459332e-03,3.70748555e-04 1.65937027e-03,1.59137656e-03 2.42393619e-03,3.07012616e-04 1.90964904e-03,2.29654901e-03 1.32104723e-03,1.90837088e-03 1.74497047e-03,1.86459546e-04 
-17 -8 -3 1.26043755e+00,-8.55907051e-04 1.23908687e+00,4.18144535e-03 1.23710463e+00,-2.79452606e-03 1.28382715e+00,7.07484341e-07 1.23631606e+00,3.18015221e-04 9.61671771e-01,-4.13017465e-04 9.59533670e-01,-3.64827726e-04 9.59859431e-01,5.84032652e-03 9.67558623e-01,3.73786641e-03 9.61812237e-01,-2.07347978e-03 5.34493696e-03,-1.56484163e-03 5.19015524e-03,1.25447477e-03 4.82856450e-03,-2.68010723e-03 5.96348572e-03,1.23562474e-03 4.67540870e-03,-1.49643792e-04 4.89829305e-03,-6.73785594e-04 4.47824276e-03,1.06220247e-03 5.01674184e-03,1.40583544e-03 5.72672643e-03,5.05595322e-04 4.99421685e-03,1.86276700e-03 4.72758224e-03,7.54120036e-04 5.15193911e-03,-2.49801620e-04 
-17 -8 -2 1.26365112e+00,-2.44318592e-03 1.24207723e+00,2.81253766e-03 1.24164270e+00,-1.54645147e-03 1.29016653e+00,1.48020731e-03 1.24076771e+00,1.24763958e-03 9.63850535e-01,-2.53799912e-03 9.62179420e-01,2.39981596e-03 9.61602871e-01,2.78430174e-03 9.70605981e-01,1.33723616e-03 9.65470920e-01,-2.05332796e-03 6.93736473e-03,-1.07940697e-03 6.10317346e-03,1.84455758e-03 6.06617888e-03,-2.08653633e-03 7.12529292e-03,9.86734123e-05 6.21424438e-03,-1.47213577e-03 6.20888674e-03,-1.57924504e-03 5.63955345e-03,1.59609161e-03 6.27252384e-03,2.08174018e-03 6.87649252e-03,1.46906609e-03 6.17052753e-03,5.98673146e-04 6.32399003e-03,6.94129230e-04 6.07452631e-03,-1.78259511e-03 
-17 -8 -1 1.26887810e+00,-2.66532064e-03 1.24619368e+00,9.38960331e-04 1.24669474e+00,-8.71180994e-04 1.29668112e+00,1.76289535e-03 1.24476374e+00,1.78574864e-03 9.73214759e-01,-2.88448556e-03 9.73416442e-01,2.99860925e-03 9.70923827e-01,1.16432669e-03 9.80826545e-01,1.31221575e-04 9.73682414e-01,-1.87474496e-03 6.81051469e-03,-9.09673863e-04 5.13753442e-03,2.02631759e-03 5.49761627e-03,-2.46475031e-03 6.30052112e-03,-8.04494242e-05 5.83944996e-03,-2.30151229e-03 5.42180103e-03,-1.93997332e-03 5.58363841e-03,1.60530973e-03 5.52855419e-03,2.65871474e-03 5.88704775e-03,1.82089236e-03 5.69789236e-03,3.96612060e-04 5.75378908e-03,1.46841520e-03 4.85230921e-03,-2.69034803e-03 
-17 -7 -9 1.20922295e+00,3.10369553e-03 1.20018280e+00,4.80262305e-03 1.18970893e+00,-5.64759659e-03 1.22338074e+00,-2.23619732e-03 1.19522437e+00,-4.12461576e-04 8.85351641e-01,2.60207542e-03 8.83982035e-01,-1.06457828e-03 8.81759622e-01,2.77843700e-04 8.90222917e-01,6.51950505e-03 8.84934770e-01,2.50485861e-03 2.51884137e-03,-2.39205037e-03 2.81763179e-03,-3.07223216e-03 1.74250394e-03,2.00347134e-03 3.43882110e-03,1.65973884e-03 3.85139773e-04,4.11076050e-03 3.19408392e-03,2.22559879e-03 2.31936575e-03,1.22196415e-03 2.45820323e-03,-3.87928213e-03 4.11391310e-03,-2.75568468e-03 3.35772380e-03,4.63894751e-03 1.87690026e-03,-4.34735519e-03 2.61140732e-03,3.26477048e-03 
-17 -7 -8 1.21977890e+00,1.41562493e-03 1.20852048e+00,5.04293389e-03 1.20059063e+00,-5.24536882e-03 1.23642044e+00,-6.19411313e-04 1.20650732e+00,8.81099608e-04 8.99740685e-01,3.29832074e-04 8.99069187e-01,1.38599689e-03 8.97935931e-01,2.18812473e-03 9.05965982e-01,6.24686648e-03 9.02497945e-01,1.59375226e-03 8.23258725e-03,-1.39409908e-03 9.26631696e-03,-1.73258435e-03 7.55457111e-03,4.77199308e-04 8.38275147e-03,8.45771573e-04 6.72409608e-03,2.45731243e-03 1.02486570e-02,7.07375303e-04 7.49006415e-03,1.60812667e-03 8.83533656e-03,-1.82642392e-03 9.94880863e-03,-9.14094107e-04 8.86203307e-03,3.17990750e-03 8.24712641e-03,-2.53849291e-03 9.43472550e-03,1.13585832e-03 
-17 -7 -7 1.23304421e+00,5.18791158e-04 1.21876197e+00,3.04616495e-03 1.21301874e+00,-3.41270280e-03 1.25214516e+00,1.24652779e-04 1.21819112e+00,1.89257049e-03 9.18673187e-01,-3.80408218e-03 9.18686549e-01,3.89639029e-03 9.18067388e-01,9.37641588e-04 9.25627008e-01,4.81971462e-03 9.22457509e-01,1.96995056e-04 9.77572380e-03,3.41295743e-04 1.10328701e-02,4.19511995e-04 9.09750497e-03,-1.17693202e-03 9.14486835e-03,-3.02228906e-04 9.45417228e-03,-6.50184839e-04 1.18127948e-02,-1.32804095e-03 9.35570378e-03,1.93455002e-03 1.05501386e-02,1.13179492e-03 1.11584240e-02,1.40040960e-03 1.00103395e-02,1.33131170e-04 1.02997186e-02,3.06788652e-04 1.10319614e-02,-2.06961620e-03 
-17 -7 -6 1.24948712e+00,8.44400412e-04 1.23160746e+00,9.07782980e-04 1.22717132e+00,-1.86553406e-03 1.27009466e+00,-4.43373166e-04 1.23052431e+00,1.82972809e-03 9.47127305e-01,-6.16838749e-03 9.47643494e-01,4.03192834e-03 9.46732154e-01,-7.81305217e-04 9.53917353e-01,3.54192692e-03 9.48525040e-01,-7.46650510e-04 7.28450156e-03,1.07700916e-03 8.51025082e-03,1.71995899e-03 6.54031405e-03,-2.83763506e-03 6.25838117e-03,-2.69812067e-04 7.86672493e-03,-2.50882628e-03 8.40265533e-03,-2.26188644e-03 7.75561537e-03,1.71409657e-03 7.88550249e-03,2.91480512e-03 8.16270413e-03,2.35310391e-03 7.34203012e-03,-1.04357209e-03 7.74213505e-03,2.48826537e-03 7.86891602e-03,-3.54063776e-03 
-17 -7 -5 1.26464089e+00,1.39975464e-03 1.24380917e+00,5.56875568e-04 1.24049647e+00,-1.47152497e-03 1.28673004e+00,-1.55808903e-03 1.24152577e+00,9.68393662e-04 9.75113162e-01,-5.17250883e-03 9.75726674e-01,1.79043610e-03 9.75156902e-01,7.01777063e-04 9.81564174e-01,3.43198438e-03 9.73733112e-01,-1.22247812e-03 4.87329915e-03,3.30342334e-04 6.04580099e-03,1.69835654e-03 4.16401879e-03,-3.92408477e-03 3.95023326e-03,9.11999679e-04 5.53624794e-03,-2.09653761e-03 5.06809600e-03,-1.60822427e-03 5.91716392e-03,1.08550540e-03 5.26158706e-03,2.78945272e-03 5.37049651e-03,1.57941357e-03 4.99098152e-03,1.24203007e-04 4.81977946e-03,3.04522688e-03 4.93380836e-03,-2.58047705e-03 
-17 -7 -4 1.27438667e+00,9.99929831e-04 1.25220456e+00,1.68430394e-03 1.25075786e+00,-1.62635319e-03 1.29925222e+00,-2.05324329e-03 1.24999830e+00,2.20592787e-04 9.90376649e-01,-3.03457079e-03 9.90845969e-01,-2.21721736e-04 9.91618131e-01,4.60560794e-03 9.97091510e-01,3.79546908e-03 9.89258963e-01,-1.62893627e-03 5.30528864e-03,-7.63179598e-04 6.27400629e-03,1.29309585e-03 4.60212664e-03,-3.86986014e-03 4.80251126e-03,1.79079963e-03 5.40687101e-03,-8.92218259e-04 4.84512442e-03,-6.10657931e-04 6.06097726e-03,6.75013030e-04 5.58810933e-03,1.87559123e-03 5.72277339e-03,5.31620951e-04 5.28099626e-03,1.34217627e-03 4.73218107e-03,2.32675447e-03 5.24380071e-03,-1.08809066e-03 
-17 -7 -3 1.27913517e+00,-2.93839305e-04 1.25670634e+00,2.38279423e-03 1.25801240e+00,-1.42011973e-03 1.30789966e+00,-1.58026407e-03 1.25661556e+00,-3.24664034e-05 9.94358982e-01,-2.34081545e-03 9.94794771e-01,4.84110200e-04 9.96296273e-01,6.70362779e-03 1.00143710e+00,3.13833228e-03 9.95590318e-01,-1.88807168e-03 7.40573757e-03,-1.12648226e-03 7.88557287e-03,1.48211599e-03 6.56520219e-03,-3.03512073e-03 7.21351314e-03,1.42196456e-03 6.90546105e-03,-6.41959282e-04 6.52534257e-03,-6.42238841e-04 7.43367189e-03,7.50622106e-04 7.63903899e-03,1.55276769e-03 7.84522385e-03,5.42275862e-04 6.88850626e-03,1.14215903e-03 6.60427580e-03,1.45321428e-03 7.22927618e-03,-8.42669626e-04 
-17 -7 -2 1.28223468e+00,-1.33799262e-03 1.25932515e+00,1.52880913e-03 1.26363414e+00,-8.49170359e-04 1.31448721e+00,-7.51310720e-04 1.26204402e+00,-1.59378981e-04 9.96854468e-01,-2.78623930e-03 9.97850962e-01,3.11649841e-03 9.98495233e-01,5.35866666e-03 1.00393588e+00,1.19927187e-03 9.99548764e-01,-1.86573807e-03 8.88230578e-03,-9.25120496e-04 8.55594269e-03,2.06803891e-03 7.76989279e-03,-2.38902336e-03 8.56140107e-03,4.33746221e-04 8.00883455e-03,-1.31182457e-03 7.77965771e-03,-1.50545317e-03 8.44023762e-03,9.58411742e-04 8.96723242e-03,1.98127289e-03 8.97324475e-03,1.32279368e-03 7.94376828e-03,3.05458745e-04 7.95101646e-03,1.28218072e-03 8.19282341e-03,-1.59860499e-03 
-17 -7 -1 1.28539081e+00,-1.34258082e-03 1.26130929e+00,-3.93502000e-05 1.26813760e+00,-4.62268965e-04 1.31953707e+00,-2.99470616e-04 1.26536922e+00,-3.87414714e-04 1.00144406e+00,-2.75524609e-03 1.00383845e+00,4.27707546e-03 1.00302702e+00,3.29488749e-03 1.00891783e+00,-5.85575517e-04 1.00388670e+00,-1.78854528e-03 9.24333549e-03,-7.04895818e-04 8.03762634e-03,2.19388388e-03 7.77022058e-03,-2.48372380e-03 8.49365305e-03,-3.14045445e-05 8.04288869e-03,-1.74264798e-03 7.93550758e-03,-2.13116715e-03 8.75016327e-03,9.57963802e-04 8.95425254e-03,2.47712588e-03 8.49006146e-03,1.79228239e-03 8.31680504e-03,4.25313516e-05 7.99848602e-03,1.79318322e-03 7.78567344e-03,-2.09863757e-03 
-17 -6 -9 1.22421563e+00,3.96788895e-03 1.21333988e+00,3.85363618e-03 1.20487939e+00,-5.67652289e-03 1.23919422e+00,-2.89475550e-03 1.20939738e+00,-1.22328147e-04 9.15709216e-01,1.23216612e-03 9.13238066e-01,-1.35315627e-03 9.11980917e-01,-2.82189571e-03 9.19314997e-01,6.75091500e-03 9.14479633e-01,1.43566079e-03 -2.92811867e-03,-2.13055502e-03 -3.50243006e-03,-1.71602795e-03 -3.40957647e-03,3.87256892e-04 -2.05682394e-03,1.66428632e-03 -4.97500914e-03,2.56806824e-03 -3.15012297e-03,1.73891280e-03 -3.26584290e-03,7.51431167e-04 -4.39000034e-03,-2.53397642e-03 -2.03918502e-03,-2.02166884e-03 -2.10458935e-03,3.79791636e-03 -3.71302173e-03,-2.43774838e-03 -3.46748960e-03,2.05049064e-03 
-17 -6 -8 1.23581328e+00,1.59501563e-03 1.22327819e+00,5.49776170e-03 1.21624239e+00,-6.34372250e-03 1.25280153e+00,-1.31051473e-03 1.22187992e+00,8.79871545e-04 9.33807147e-01,4.94437635e-04 9.31654966e-01,8.83119132e-04 9.31513541e-01,2.14055804e-03 9.38417743e-01,6.66192660e-03 9.35147686e-01,1.23592497e-04 3.66489095e-03,-2.24897237e-03 3.42286749e-03,-1.66521206e-03 3.01216043e-03,1.23073328e-04 4.12358056e-03,1.56323711e-03 1.57306454e-03,2.91281638e-03 4.45843351e-03,1.29083714e-03 2.77373334e-03,1.38395222e-03 2.89502437e-03,-1.93284208e-03 4.60207433e-03,-1.59783125e-03 4.42656538e-03,4.50675432e-03 3.18948049e-03,-2.70517399e-03 3.50370889e-03,1.41324467e-03 
-17 -6 -7 1.24632124e+00,7.02757211e-05 1.23162234e+00,4.85723698e-03 1.22686480e+00,-5.33531678e-03 1.26656450e+00,-2.32408945e-04 1.23342994e+00,1.37931955e-03 9.45561275e-01,-1.68243515e-03 9.44751139e-01,3.69479747e-03 9.44033902e-01,4.05470480e-03 9.52020694e-01,4.61821149e-03 9.49007313e-01,-1.23231710e-03 8.36664180e-03,-9.01787665e-04 8.34479220e-03,-5.04052917e-04 7.52627617e-03,-6.95978557e-04 7.98555265e-03,6.11934274e-04 7.09068312e-03,9.51880912e-04 9.62958366e-03,-3.93615853e-04 7.54470059e-03,2.13966381e-03 8.16293896e-03,3.28713741e-05 8.92411646e-03,1.58565553e-05 8.77238174e-03,2.56115282e-03 8.40694155e-03,-1.35858054e-03 8.17302778e-03,-1.00867148e-03 
-17 -6 -6 1.25851191e+00,2.68609601e-05 1.24094527e+00,2.68559675e-03 1.23842984e+00,-3.53627706e-03 1.28198323e+00,-2.10713841e-04 1.24463017e+00,1.15571281e-03 9.60747759e-01,-4.12152763e-03 9.62198244e-01,5.06809282e-03 9.59804273e-01,2.82762744e-03 9.69802469e-01,1.93207962e-03 9.64972245e-01,-2.34310305e-03 9.03175498e-03,2.78765368e-04 9.27316609e-03,4.71037791e-04 8.10321739e-03,-1.99747182e-03 7.94150786e-03,2.34751199e-04 8.77670070e-03,-9.96942448e-04 1.00179213e-02,-1.59829243e-03 8.93033435e-03,2.33586754e-03 9.07802176e-03,1.67554566e-03 9.04687390e-03,1.17630939e-03 9.27548735e-03,8.02671180e-04 9.25424495e-03,4.52916029e-04 8.64614833e-03,-2.86811551e-03 
-17 -6 -5 1.27196757e+00,4.86582012e-04 1.25175153e+00,8.24538523e-04 1.25077228e+00,-1.92617822e-03 1.29831574e+00,-9.39012810e-04 1.25510754e+00,8.18904307e-04 9.80538761e-01,-5.72527919e-03 9.83518268e-01,4.52325155e-03 9.80833883e-01,2.10919471e-03 9.91699052e-01,6.07831876e-04 9.84416515e-01,-3.23234807e-03 8.02206314e-03,2.75489342e-04 8.55932563e-03,6.25149821e-04 7.09201555e-03,-3.07972893e-03 6.77891604e-03,9.10048600e-04 8.22419075e-03,-1.32120581e-03 8.23693217e-03,-1.33007647e-03 8.61625400e-03,1.84782709e-03 8.11123050e-03,1.93172858e-03 7.71306654e-03,1.00501862e-03 8.29518810e-03,6.52658359e-04 7.92648867e-03,1.44111806e-03 7.58272780e-03,-2.92527306e-03 
-17 -6 -4 1.28391355e+00,2.99666243e-04 1.26216999e+00,1.53510003e-04 1.26247852e+00,-8.29925929e-04 1.31326961e+00,-1.75084894e-03 1.26463148e+00,8.07878027e-04 9.99021269e-01,-6.20817126e-03 1.00181678e+00,3.53656041e-03 1.00071774e+00,3.95119908e-03 1.01061186e+00,9.42186891e-04 1.00212572e+00,-4.06607467e-03 8.12196842e-03,-3.09637374e-04 8.76456099e-03,4.70164017e-04 7.13497546e-03,-3.28361131e-03 7.25321784e-03,1.68284793e-03 8.10484964e-03,-7.47219798e-04 7.49735363e-03,-4.26052311e-04 8.84146906e-03,1.27231901e-03 8.27776183e-03,1.34666464e-03 7.94129727e-03,2.73288673e-04 8.19899911e-03,1.18911525e-03 7.57116213e-03,1.32364622e-03 7.78954846e-03,-2.10432163e-03 
-17 -6 -3 1.29203132e+00,-3.77548459e-04 1.26959840e+00,-3.77475848e-05 1.27220938e+00,-1.45991679e-04 1.32478336e+00,-2.26228135e-03 1.27305801e+00,7.11844903e-04 1.01156614e+00,-5.88589130e-03 1.01329683e+00,4.05218818e-03 1.01375298e+00,6.55392963e-03 1.02181411e+00,1.48305241e-03 1.01419375e+00,-4.61099869e-03 9.42292542e-03,-5.46427822e-04 9.88388230e-03,7.13355456e-04 8.33250426e-03,-2.71863911e-03 8.97817814e-03,1.56727819e-03 8.97742877e-03,-6.55879112e-04 8.39018587e-03,-2.22156112e-04 9.87092521e-03,1.08818809e-03 9.75056942e-03,9.70929033e-04 9.56244907e-03,1.03216211e-04 8.96707549e-03,1.18670849e-03 8.63395068e-03,8.11171495e-04 9.19568237e-03,-1.75457743e-03 
-17 -6 -2 1.29622696e+00,-5.82018995e-04 1.27295923e+00,-7.15895123e-04 1.27939533e+00,1.31841657e-04 1.33228444e+00,-2.36246831e-03 1.27947107e+00,7.53449003e-05 1.01738881e+00,-5.17029647e-03 1.01856073e+00,6.26971410e-03 1.01945445e+00,7.38791759e-03 1.02577664e+00,9.08271691e-04 1.02023710e+00,-4.64899064e-03 1.05334610e-02,-3.35807792e-04 1.04638565e-02,1.24844030e-03 9.31703843e-03,-2.04009872e-03 1.01693390e-02,6.96084179e-04 9.81322281e-03,-1.14894902e-03 9.58048522e-03,-8.04800167e-04 1.07315898e-02,1.16507913e-03 1.10020362e-02,1.09827203e-03 1.06351639e-02,6.17222953e-04 9.66551227e-03,6.50589831e-04 9.63213573e-03,6.43474426e-04 1.01635490e-02,-2.02319146e-03 
-17 -6 -1 1.29798662e+00,-1.21992510e-04 1.27349607e+00,-1.67274861e-03 1.28407345e+00,1.24309591e-04 1.33650794e+00,-2.10021107e-03 1.28261477e+00,-5.71253340e-04 1.01841145e+00,-4.70461382e-03 1.02000522e+00,8.19716124e-03 1.02085993e+00,6.33241026e-03 1.02603049e+00,-6.75746734e-04 1.02164975e+00,-4.49618363e-03 1.08403634e-02,-1.58726127e-05 1.00902860e-02,1.39204376e-03 9.44000176e-03,-1.81756596e-03 1.03206495e-02,-7.17620052e-05 9.98748548e-03,-1.40311040e-03 1.00386906e-02,-1.34715223e-03 1.09474426e-02,1.16318831e-03 1.12416650e-02,1.37128061e-03 1.03949525e-02,1.11698769e-03 1.01483998e-02,3.13407210e-04 9.81437148e-03,9.59918683e-04 1.00915090e-02,-2.17499765e-03 
-17 -5 -10 1.21287028e+00,6.49082140e-03 1.20289252e+00,1.25479755e-03 1.19649339e+00,-3.90997173e-03 1.22942891e+00,-4.32916544e-03 1.20282868e+00,-1.05035645e-03 8.91188827e-01,-1.34969446e-03 8.90909315e-01,2.39631852e-04 8.87379505e-01,-6.04824118e-03 8.96841359e-01,6.05526219e-03 8.90796592e-01,1.32069460e-03 -4.57510471e-03,5.87754563e-04 -4.12674641e-03,2.03338707e-03 -4.23911165e-03,-2.83495306e-03 -4.24748911e-03,4.45966488e-04 -4.35862852e-03,-3.07223088e-03 -4.33824442e-03,-1.55255190e-03 -4.56717763e-03,-1.21150640e-04 -5.72534409e-03,1.36109546e-03 -3.54200265e-03,1.45765487e-03 -4.19935018e-03,-2.56200958e-03 -4.29145634e-03,3.05566594e-03 -4.48016778e-03,-2.08357311e-03 
-17 -5 -9 1.23225813e+00,5.03013348e-03 1.22003289e+00,2.25962423e-03 1.21344062e+00,-4.76761390e-03 1.24862107e+00,-3.57489081e-03 1.21885378e+00,1.40533498e-04 9.29395542e-01,-2.10533221e-03 9.28794963e-01,1.05154065e-04 9.26575396e-01,-5.02021284e-03 9.35201806e-01,6.78415330e-03 9.29398296e-01,-1.15922134e-03 -4.08572028e-03,-1.42331098e-03 -4.15330858e-03,6.92710032e-04 -4.24008738e-03,-2.50223392e-03 -3.35523239e-03,1.74554791e-03 -5.03403530e-03,-4.49598330e-04 -3.93245398e-03,1.42999117e-04 -4.22340705e-03,-1.75646468e-04 -5.44040010e-03,1.00686744e-04 -3.07299001e-03,-2.41542753e-04 -3.58315840e-03,1.58610984e-03 -4.56411745e-03,1.07813138e-03 -4.27294205e-03,-9.05837168e-05 
-17 -5 -8 1.24794806e+00,2.44685846e-03 1.23441686e+00,3.87592857e-03 1.22789509e+00,-5.37122894e-03 1.26560598e+00,-2.43317686e-03 1.23391477e+00,1.22903479e-03 9.58014135e-01,-2.78708726e-03 9.55561988e-01,1.45320048e-03 9.55679112e-01,-1.95829005e-04 9.62418614e-01,6.22726712e-03 9.57881509e-01,-2.95855019e-03 9.86397661e-04,-2.37488909e-03 5.53710624e-04,-1.18458648e-04 3.64840148e-04,-1.85795109e-03 1.60777771e-03,1.93108307e-03 -7.84993704e-04,1.12504791e-03 1.42368624e-03,6.11404807e-04 3.69627129e-04,2.71005400e-04 -1.46072688e-04,-4.13440422e-04 1.66482459e-03,-8.43239038e-04 1.42740154e-03,3.75834102e-03 3.13109304e-04,-5.46722614e-04 4.17920855e-04,6.53865309e-04 
-17 -5 -7 1.25962722e+00,5.82657742e-04 1.24467583e+00,4.68776253e-03 1.24000819e+00,-5.38761628e-03 1.28046979e+00,-1.34170684e-03 1.24743250e+00,1.15213041e-03 9.74282249e-01,-2.26724710e-03 9.71055198e-01,3.42728014e-03 9.71451004e-01,4.31103354e-03 9.78399988e-01,4.04020003e-03 9.74631567e-01,-3.66960688e-03 6.37143305e-03,-1.73826753e-03 5.65015607e-03,-3.01686639e-05 5.42677171e-03,-1.59006628e-03 6.27802058e-03,1.14328264e-03 4.62612480e-03,7.17682988e-04 7.02663678e-03,-3.15920962e-04 5.49279346e-03,1.16556546e-03 5.60303704e-03,2.27020576e-04 6.37975815e-03,-9.20370898e-05 6.55514060e-03,3.17834951e-03 5.97003822e-03,-8.36287898e-04 5.40021503e-03,-3.62152484e-04 
-17 -5 -6 1.26908538e+00,1.01824259e-04 1.25210458e+00,3.94116242e-03 1.25056974e+00,-4.62651016e-03 1.29431295e+00,-5.41671636e-04 1.25857216e+00,3.13981103e-04 9.81493858e-01,-1.80024383e-03 9.80380165e-01,5.10634910e-03 9.79094655e-01,5.65573687e-03 9.88607437e-01,1.15038380e-03 9.84374887e-01,-3.97122403e-03 8.93557374e-03,-6.42110905e-04 8.14677388e-03,2.69078811e-04 7.93836883e-03,-1.98365851e-03 8.05023694e-03,5.04115748e-04 7.85299015e-03,-2.96888068e-04 9.39393406e-03,-1.30811083e-03 8.27244780e-03,1.78051770e-03 8.39406034e-03,1.14053051e-03 8.20264960e-03,8.08103872e-04 8.96895176e-03,1.58702976e-03 8.75873816e-03,-1.37068478e-04 7.78034873e-03,-1.77493100e-03 
-17 -5 -5 1.27897573e+00,4.56333427e-05 1.25993833e+00,2.20160301e-03 1.26080847e+00,-3.14414086e-03 1.30856189e+00,-9.11078973e-05 1.26785677e+00,4.51893097e-05 9.87805712e-01,-3.33687999e-03 9.89752905e-01,6.04971686e-03 9.87175892e-01,4.59771711e-03 9.99512268e-01,-9.21103407e-04 9.93390153e-01,-4.58687677e-03 9.27768063e-03,-1.85106857e-04 8.60980133e-03,1.71763999e-04 8.29944973e-03,-2.51791827e-03 8.10554373e-03,6.70554740e-04 8.76678861e-03,-5.83076170e-04 9.03518039e-03,-1.20932183e-03 9.01154654e-03,1.74273736e-03 8.76810556e-03,1.40345015e-03 8.13164182e-03,7.82488801e-04 9.30262432e-03,8.40578949e-04 8.92611849e-03,4.19328912e-04 8.12742658e-03,-2.31101173e-03 
-17 -5 -4 1.28995135e+00,-5.25365312e-04 1.26954751e+00,5.45738868e-04 1.27133917e+00,-1.35322804e-03 1.32305310e+00,-1.74214736e-04 1.27679947e+00,6.64445510e-04 1.00012757e+00,-6.20286915e-03 1.00291973e+00,6.33034797e-03 1.00067101e+00,3.88840191e-03 1.01417858e+00,-1.25257090e-03 1.00540113e+00,-5.60783949e-03 9.42994794e-03,-2.45789760e-04 8.96115188e-03,-1.15751804e-04 8.39486587e-03,-2.66368827e-03 8.56298792e-03,1.18964593e-03 9.02825433e-03,-3.80307770e-04 8.45709036e-03,-4.02484762e-04 9.43745230e-03,1.42131757e-03 8.96704991e-03,1.01209237e-03 8.43057563e-03,1.01227138e-04 9.38686434e-03,1.10225612e-03 8.77290902e-03,3.01466716e-04 8.40031698e-03,-2.05775964e-03 
-17 -5 -3 1.29954842e+00,-1.15320063e-03 1.27832877e+00,-5.85079157e-04 1.28142478e+00,-4.80219924e-06 1.33555051e+00,-8.43614991e-04 1.28567218e+00,9.99216493e-04 1.01568984e+00,-7.50985342e-03 1.01678482e+00,6.47318164e-03 1.01583247e+00,5.18773112e-03 1.02834901e+00,-1.25990216e-04 1.01839947e+00,-6.30181097e-03 1.01809780e-02,-2.29509705e-04 9.89401099e-03,-5.44010047e-05 9.12961893e-03,-2.37083616e-03 9.76031438e-03,1.26086441e-03 9.64596518e-03,-4.70051447e-04 9.06653597e-03,6.96071188e-06 1.03240398e-02,1.29661692e-03 9.95054743e-03,5.18664848e-04 9.61211066e-03,-3.02023687e-04 9.85537435e-03,1.32904989e-03 9.39167312e-03,-8.34339318e-05 9.38979496e-03,-1.83741497e-03 
-17 -5 -2 1.30473786e+00,-9.44943341e-04 1.28262891e+00,-1.39822325e-03 1.28938876e+00,3.47557975e-04 1.34368347e+00,-1.52092322e-03 1.29253613e+00,2.60021946e-04 1.02449400e+00,-6.27929591e-03 1.02362469e+00,7.40419659e-03 1.02401833e+00,7.30186215e-03 1.03423863e+00,8.54452718e-04 1.02599853e+00,-6.08498248e-03 1.08660391e-02,8.34766205e-05 1.05157116e-02,3.74203524e-04 9.86113865e-03,-1.82903320e-03 1.06566495e-02,6.19312135e-04 1.03102634e-02,-8.97547279e-04 1.01013398e-02,-2.45158806e-04 1.10557975e-02,1.41163150e-03 1.09673746e-02,3.17720974e-04 1.05367459e-02,-4.44837362e-06 1.02380463e-02,9.50139424e-04 1.00746173e-02,-2.39823611e-04 1.02420015e-02,-2.03241917e-03 
-17 -5 -1 1.30563296e+00,-2.22445930e-04 1.28249864e+00,-1.88100675e-03 1.29428469e+00,8.11675091e-05 1.34752295e+00,-1.51058865e-03 1.29562009e+00,-5.42812496e-04 1.02347405e+00,-5.01845078e-03 1.02203658e+00,9.16378786e-03 1.02340039e+00,7.77854852e-03 1.03180858e+00,-7.24383236e-05 1.02590045e+00,-5.39546325e-03 1.08486382e-02,4.77098609e-04 1.02268433e-02,6.10456427e-04 9.85414692e-03,-1.41643936e-03 1.06867545e-02,-2.37059672e-04 1.04776902e-02,-1.10500415e-03 1.04044127e-02,-5.65797126e-04 1.10242552e-02,1.46148873e-03 1.11787209e-02,3.74167856e-04 1.04328862e-02,5.47635969e-04 1.03601721e-02,5.27660557e-04 1.01873459e-02,-4.42005820e-05 1.01639677e-02,-2.22200283e-03 
-17 -4 -10 1.21459687e+00,6.78955470e-03 1.20474336e+00,3.80346679e-03 1.19988216e+00,-5.74402493e-03 1.23171988e+00,-3.72746439e-03 1.20941395e+00,-1.77738850e-03 8.94244161e-01,-9.69812928e-04 8.97276660e-01,1.88959982e-03 8.91845972e-01,-1.77455561e-03 9.03362151e-01,6.32237108e-03 8.96264056e-01,4.68840567e-04 6.94402114e-04,1.03980283e-03 2.85776467e-03,2.72213247e-03 1.39035467e-03,-3.86441168e-03 1.24866035e-03,7.77192264e-04 2.09568943e-03,-3.81343575e-03 2.67407189e-03,-2.38290941e-03 9.26956145e-04,2.72699648e-05 1.24691831e-03,2.59297407e-03 2.79988548e-03,2.19294310e-03 1.51830764e-03,-2.93281506e-03 1.62283997e-03,4.05596207e-03 2.24161448e-03,-3.26828255e-03 
-17 -4 -9 1.23381107e+00,5.35841901e-03 1.22166825e+00,2.49173272e-03 1.21656241e+00,-4.66959745e-03 1.25184645e+00,-3.08160330e-03 1.22473544e+00,1.72367171e-04 9.28519591e-01,-3.60059781e-03 9.31334643e-01,1.91059043e-03 9.26975214e-01,-4.00993991e-03 9.38093743e-01,5.97414574e-03 9.30733750e-01,-2.83517247e-03 -7.28652930e-04,-4.53587897e-04 6.45984706e-04,1.97343485e-03 -5.91696362e-04,-4.22871822e-03 -7.83720285e-05,1.77362947e-03 -1.76455045e-04,-2.57140893e-03 7.24612048e-04,-9.54795790e-04 -3.48460528e-04,-4.27330266e-04 -7.45515629e-04,1.81740621e-03 1.01276070e-03,9.49060032e-04 -4.57011849e-04,-9.33185819e-05 -7.30244245e-04,3.11683778e-03 3.30152666e-04,-1.88141528e-03 
-17 -4 -8 1.25347421e+00,2.91778587e-03 1.24002313e+00,2.30027796e-03 1.23403346e+00,-3.94424261e-03 1.27266813e+00,-2.51322368e-03 1.24232122e+00,1.79560601e-03 9.64864873e-01,-5.91566581e-03 9.63721285e-01,2.28449953e-03 9.62930159e-01,-2.35446344e-03 9.71034919e-01,4.85845855e-03 9.64425209e-01,-5.06915214e-03 1.91097661e-03,-1.64972775e-03 2.48841470e-03,1.02563002e-03 1.42575041e-03,-3.63194403e-03 2.47706486e-03,1.93050720e-03 1.36479981e-03,-9.93229914e-04 2.82157085e-03,-3.02409375e-05 1.98705014e-03,-4.46759568e-04 1.66249037e-03,9.69709091e-04 3.08342983e-03,8.35543895e-05 1.87140914e-03,2.34115780e-03 1.36128370e-03,1.45964053e-03 2.18008789e-03,-4.77134263e-04 
-17 -4 -7 1.26914857e+00,1.31521251e-03 1.25451761e+00,3.10271981e-03 1.24989345e+00,-4.03842496e-03 1.29111939e+00,-1.96373648e-03 1.25913916e+00,1.44686589e-03 9.92676059e-01,-4.51351007e-03 9.87686475e-01,2.72579836e-03 9.88953179e-01,2.09866530e-03 9.95052109e-01,3.39011170e-03 9.89920388e-01,-5.39813361e-03 6.14157117e-03,-1.68146425e-03 5.96989636e-03,6.65429926e-04 5.28518629e-03,-2.87141480e-03 6.14497182e-03,1.26149143e-03 5.00969680e-03,-4.16600015e-04 6.64395194e-03,-3.39488931e-04 5.79561400e-03,1.52373480e-04 5.87962642e-03,8.27179980e-04 6.49882538e-03,2.82000097e-04 5.86962847e-03,2.69120545e-03 5.58740750e-03,4.61387437e-04 5.63140112e-03,-3.02240316e-04 
-17 -4 -6 1.27915852e+00,9.17860739e-04 1.26304929e+00,3.71355141e-03 1.26249823e+00,-4.28394430e-03 1.30613532e+00,-9.66288517e-04 1.27187787e+00,-1.48366090e-04 1.00289359e+00,-1.02146149e-03 9.98240029e-01,3.44846056e-03 9.99107789e-01,5.59886502e-03 1.00589248e+00,1.56445985e-03 1.00235177e+00,-4.56036263e-03 9.00656830e-03,-1.02081998e-03 8.24375375e-03,6.75511013e-04 8.15004845e-03,-2.42881131e-03 8.26540563e-03,5.05599908e-04 8.05373151e-03,-5.16851275e-04 9.13058683e-03,-1.10851472e-03 8.39841354e-03,8.83178137e-04 8.68272963e-03,1.22808621e-03 8.45388678e-03,8.60656675e-04 8.56715365e-03,1.53909831e-03 8.58226321e-03,3.35356759e-04 7.97241872e-03,-1.00068264e-03 
-17 -4 -5 1.28672889e+00,4.88059191e-04 1.26921068e+00,3.30109542e-03 1.27258389e+00,-3.55679188e-03 1.31951404e+00,4.81572420e-04 1.28080907e+00,-9.04289542e-04 1.00227603e+00,-4.29848651e-04 1.00135148e+00,4.74184767e-03 1.00065767e+00,5.53475857e-03 1.01034272e+00,-6.68458591e-04 1.00638301e+00,-3.94892591e-03 9.82091345e-03,-5.63814709e-04 8.69299848e-03,4.84822438e-04 8.99909414e-03,-2.25439582e-03 8.67906744e-03,3.04356426e-04 9.28411226e-03,-5.32119017e-04 9.32137849e-03,-1.20432526e-03 9.12318934e-03,1.20766552e-03 9.22272783e-03,1.49590565e-03 8.61171172e-03,8.69439629e-04 9.35354457e-03,6.51991394e-04 9.28714680e-03,3.70741100e-04 8.41940255e-03,-1.52622501e-03 
-17 -4 -4 1.29579350e+00,-7.36528045e-04 1.27734806e+00,2.10571424e-03 1.28221110e+00,-1.70797612e-03 1.33308006e+00,1.48103884e-03 1.28902407e+00,-2.44336453e-04 1.00740947e+00,-3.71427843e-03 1.00914950e+00,5.75581807e-03 1.00724346e+00,3.30603103e-03 1.02009228e+00,-2.17438202e-03 1.01272256e+00,-4.20290008e-03 9.90405247e-03,-5.32718542e-04 8.72026908e-03,1.08928174e-04 9.01594817e-03,-2.33306007e-03 8.89101157e-03,6.48987090e-04 9.47757541e-03,-3.31207660e-04 8.81784580e-03,-6.18782760e-04 9.27787997e-03,1.09121117e-03 9.03250473e-03,1.18502860e-03 8.53035660e-03,3.07719167e-04 9.54391318e-03,7.96573803e-04 9.15085311e-03,1.76304330e-04 8.31797392e-03,-1.43497879e-03 
-17 -4 -3 1.30552425e+00,-1.84152781e-03 1.28646845e+00,8.39715237e-04 1.29207306e+00,4.96601857e-05 1.34574645e+00,1.27872626e-03 1.29788542e+00,2.17277067e-04 1.02192221e+00,-6.14147264e-03 1.02292978e+00,5.22168921e-03 1.02109830e+00,2.72645985e-03 1.03493745e+00,-1.44513052e-03 1.02434901e+00,-4.49558800e-03 1.04705881e-02,-5.18566987e-04 9.48279410e-03,-2.32942480e-06 9.63150634e-03,-2.45327674e-03 9.81415916e-03,9.10839826e-04 9.86449824e-03,-2.93458391e-04 9.36833332e-03,-2.04212010e-04 1.00373696e-02,9.65012566e-04 9.64647935e-03,5.55918574e-04 9.27813664e-03,-1.07061678e-04 1.00874213e-02,1.06863726e-03 9.57183709e-03,-9.89107535e-05 9.06197646e-03,-1.27295402e-03 
-17 -4 -2 1.31138940e+00,-1.81347271e-03 1.29167110e+00,-3.45976207e-05 1.30040519e+00,5.72457567e-04 1.35443394e+00,4.80492962e-04 1.30504357e+00,-6.89974849e-04 1.03250600e+00,-4.58152306e-03 1.03124915e+00,4.17295870e-03 1.03069343e+00,4.84929683e-03 1.04292124e+00,4.24965251e-04 1.03304182e+00,-3.84485461e-03 1.10469470e-02,-1.46815568e-04 1.02617263e-02,2.64751611e-04 1.03777940e-02,-2.16528820e-03 1.06700301e-02,4.96139523e-04 1.03896965e-02,-5.68814577e-04 1.03232306e-02,-3.19532112e-04 1.07873545e-02,1.12791575e-03 1.05651427e-02,2.12146594e-04 1.01780772e-02,9.94936097e-05 1.04347431e-02,6.60178731e-04 1.01486491e-02,-3.12251314e-04 9.97741529e-03,-1.60610946e-03 
-17 -4 -1 1.31194436e+00,-1.22355647e-03 1.29158013e+00,-3.03888144e-04 1.30551974e+00,2.05537891e-04 1.35836769e+00,3.23794874e-04 1.30818878e+00,-1.73791898e-03 1.03131561e+00,-2.21422253e-03 1.02901228e+00,4.71386516e-03 1.02967624e+00,6.48563563e-03 1.04042653e+00,5.40097278e-05 1.03348025e+00,-2.62695638e-03 1.07339717e-02,3.20905079e-04 1.01089844e-02,5.03574145e-04 1.01873252e-02,-1.65378750e-03 1.05343949e-02,-3.11233410e-04 1.04020456e-02,-7.44987319e-04 1.03305460e-02,-5.21192956e-04 1.05737493e-02,1.29403252e-03 1.06022096e-02,2.29991495e-04 1.02392220e-02,6.02665020e-04 1.01488815e-02,1.72316558e-04 1.01402999e-02,-3.37624251e-04 9.80392517e-03,-2.03364608e-03 
-17 -3 -11 1.20557827e+00,6.35367039e-03 1.19974767e+00,7.70587884e-03 1.19293332e+00,-8.03554254e-03 1.21895135e+00,-3.81949545e-03 1.20515336e+00,-2.62682002e-03 8.84184468e-01,-1.36202482e-03 8.84505796e-01,1.91451790e-03 8.83797956e-01,4.58439048e-03 8.89810575e-01,5.95312975e-03 8.84745302e-01,1.75950548e-03 7.50500708e-03,7.22687393e-04 1.05856600e-02,1.90539840e-04 7.98840998e-03,-6.32029650e-05 8.81453694e-03,-1.17380915e-04 7.88901028e-03,-4.93538460e-05 1.01090050e-02,-1.24837769e-03 7.58035716e-03,1.02691622e-03 9.69685484e-03,9.61632348e-04 1.00321665e-02,6.70354289e-04 1.03958000e-02,-2.39345972e-04 8.65813649e-03,1.35183417e-05 9.73424666e-03,-1.36639750e-03 
-17 -3 -10 1.21743493e+00,6.72740888e-03 1.20883471e+00,7.55203001e-03 1.20492304e+00,-7.95765287e-03 1.23421995e+00,-2.65790872e-03 1.21676554e+00,-2.43858420e-03 9.03562193e-01,6.19118402e-04 9.07313424e-01,2.11696554e-03 9.01926499e-01,3.33042863e-03 9.12528307e-01,5.76911446e-03 9.06138882e-01,2.89318010e-04 5.03140740e-03,1.12209848e-03 7.89855676e-03,1.30044922e-03 5.53562953e-03,-2.37647113e-03 5.84138846e-03,7.47619118e-04 6.34046163e-03,-2.36399701e-03 7.70343591e-03,-1.67963280e-03 5.47931768e-03,8.35962767e-04 6.69195644e-03,1.78869151e-03 7.42221802e-03,1.23159469e-03 6.61433714e-03,-1.35572401e-03 5.90587981e-03,1.97528062e-03 7.28718907e-03,-3.01407288e-03 
-17 -3 -9 1.23373754e+00,4.91730740e-03 1.22304221e+00,4.94873663e-03 1.21970671e+00,-6.01348283e-03 1.25367788e+00,-1.53729854e-03 1.23085114e+00,2.67994109e-05 9.27607706e-01,-2.00801418e-03 9.31940040e-01,2.97767259e-03 9.26644448e-01,-5.79189810e-04 9.38257379e-01,4.51007861e-03 9.31197413e-01,-2.29475521e-03 3.39178431e-03,4.54233831e-04 5.61693908e-03,1.21387224e-03 3.53887512e-03,-3.71510983e-03 3.85332323e-03,1.53696885e-03 4.74394704e-03,-2.64577768e-03 5.38794679e-03,-8.31678685e-04 4.06498789e-03,3.19129203e-04 4.41140239e-03,1.65926528e-03 5.40267673e-03,7.31750796e-04 3.66212164e-03,-1.82594828e-04 3.50726358e-03,2.35730252e-03 5.14431877e-03,-2.64633178e-03 
-17 -3 -8 1.25473902e+00,2.50065378e-03 1.24249353e+00,2.52572034e-03 1.23810222e+00,-3.83408561e-03 1.27655442e+00,-1.30109808e-03 1.24969385e+00,2.23730724e-03 9.63406514e-01,-5.94805629e-03 9.64056233e-01,3.13280814e-03 9.61800352e-01,-2.56215591e-03 9.71355435e-01,3.01734690e-03 9.63797931e-01,-4.35528318e-03 4.40341918e-03,-5.34826602e-04 5.91527433e-03,6.63721107e-04 4.03790221e-03,-3.93462556e-03 4.66392944e-03,1.71796261e-03 5.01556874e-03,-1.78949650e-03 5.45649433e-03,1.07325811e-04 5.05075646e-03,-1.00334488e-04 5.07580387e-03,1.14641968e-03 5.93581385e-03,1.19582480e-04 3.96617359e-03,1.70441319e-03 3.95536632e-03,1.66824849e-03 5.33825815e-03,-1.44926360e-03 
-17 -3 -7 1.27397953e+00,1.45387912e-03 1.26030160e+00,1.91839925e-03 1.25689018e+00,-2.99681957e-03 1.29822610e+00,-1.67353323e-03 1.26917254e+00,1.92688566e-03 9.99212807e-01,-5.60077789e-03 9.95444347e-01,2.22635876e-03 9.95493037e-01,-8.74109133e-05 1.00243863e+00,2.43823223e-03 9.95826053e-01,-4.81081437e-03 7.26896976e-03,-9.53441331e-04 8.08871757e-03,5.09519111e-04 6.61303387e-03,-3.41431582e-03 7.15718025e-03,1.24131198e-03 7.16478020e-03,-1.03598969e-03 7.67300116e-03,6.25307402e-05 7.69422509e-03,4.45376160e-05 7.84527116e-03,9.55510302e-04 8.15243997e-03,1.57925390e-04 6.55597238e-03,2.36638834e-03 6.73171568e-03,9.76752114e-04 7.38201652e-03,-8.03131936e-04 
-17 -3 -6 1.28626675e+00,1.69010537e-03 1.27125425e+00,2.65866415e-03 1.27253964e+00,-3.14793779e-03 1.31564244e+00,-1.40461606e-03 1.28390490e+00,-1.68032577e-04 1.01680870e+00,-1.56533904e-03 1.01238287e+00,1.40292661e-03 1.01290967e+00,4.06480373e-03 1.01872071e+00,2.03902852e-03 1.01504823e+00,-3.87206929e-03 9.64771869e-03,-7.61995539e-04 9.77499657e-03,7.69428647e-04 9.02959500e-03,-2.56441751e-03 8.97933386e-03,5.47655872e-04 9.45215052e-03,-7.99849147e-04 9.76565178e-03,-6.45752405e-04 9.72257449e-03,6.25638491e-04 1.00703489e-02,1.25725271e-03 9.74802846e-03,6.38381701e-04 8.81100135e-03,1.51168648e-03 9.23566063e-03,6.91264573e-04 9.13089893e-03,-1.03097948e-03 
-17 -3 -5 1.29364282e+00,1.43659056e-03 1.27773069e+00,3.28396981e-03 1.28449491e+00,-2.58404253e-03 1.32989582e+00,3.38946984e-05 1.29341321e+00,-1.44789769e-03 1.01800723e+00,8.26264182e-05 1.01692681e+00,2.34008362e-03 1.01635073e+00,5.19430150e-03 1.02356278e+00,1.31027593e-04 1.02165846e+00,-2.86239487e-03 1.03308549e-02,-6.36789724e-04 9.79500397e-03,8.69205117e-04 9.70609584e-03,-1.93827878e-03 9.24798180e-03,2.52759261e-04 1.03389138e-02,-6.88004955e-04 1.00183228e-02,-9.56935190e-04 1.00080749e-02,9.80053508e-04 1.03086336e-02,1.51870104e-03 9.74510557e-03,8.64267613e-04 9.48667416e-03,5.80665640e-04 9.91397238e-03,6.09522528e-04 9.25032936e-03,-1.33819848e-03 
-17 -3 -4 1.30181445e+00,-7.69358379e-05 1.28550278e+00,3.00494953e-03 1.29500560e+00,-6.62486760e-04 1.34371132e+00,1.50690865e-03 1.30171589e+00,-1.02433435e-03 1.02194564e+00,-2.78707667e-03 1.02435253e+00,4.08003176e-03 1.02189539e+00,2.73856184e-03 1.03213625e+00,-2.44609215e-03 1.02785402e+00,-2.59900282e-03 1.04712474e-02,-8.85251028e-04 9.45475588e-03,6.34089448e-04 9.71423967e-03,-2.04162238e-03 9.33313198e-03,5.50196872e-04 1.03355187e-02,-3.44378362e-04 9.61528844e-03,-6.14997644e-04 9.86673430e-03,7.71920785e-04 9.92606786e-03,1.17399931e-03 9.43097018e-03,6.15881258e-04 9.74202904e-03,5.82553384e-04 9.81492101e-03,5.51707492e-04 8.99063583e-03,-1.06862774e-03 
-17 -3 -3 1.31167436e+00,-1.55306279e-03 1.29510314e+00,2.09448003e-03 1.30556139e+00,1.30033339e-03 1.35700336e+00,1.63871730e-03 1.31103408e+00,-7.34887668e-04 1.03606015e+00,-5.12512079e-03 1.03912792e+00,3.61806288e-03 1.03573078e+00,8.99146064e-04 1.04752081e+00,-2.63503955e-03 1.03947112e+00,-2.40677134e-03 1.13624861e-02,-9.96346068e-04 1.01807578e-02,4.19342383e-04 1.06563524e-02,-2.38698428e-03 1.04125576e-02,8.08885638e-04 1.07149711e-02,-1.22429283e-04 1.03756211e-02,-3.00802468e-04 1.06891404e-02,5.18626250e-04 1.06246341e-02,5.60245072e-04 1.01249451e-02,3.13282069e-04 1.06186924e-02,7.41214861e-04 1.03405392e-02,3.55346195e-04 9.93450812e-03,-7.82906518e-04 
-17 -3 -2 1.31822575e+00,-1.77968747e-03 1.30127353e+00,1.20942129e-03 1.31456272e+00,1.91386687e-03 1.36649721e+00,7.88106809e-04 1.31873578e+00,-2.00505711e-03 1.04755656e+00,-3.00324729e-03 1.04916994e+00,1.40551567e-03 1.04681641e+00,2.41247000e-03 1.05718365e+00,-4.80971459e-04 1.04925557e+00,-1.49667169e-03 1.20872564e-02,-5.19996567e-04 1.10732638e-02,4.62901649e-04 1.16017673e-02,-2.14736052e-03 1.13642081e-02,3.73825882e-04 1.11403243e-02,-3.45012512e-04 1.13437600e-02,-4.19543572e-04 1.14950317e-02,7.15254005e-04 1.14972259e-02,3.89087447e-04 1.10703647e-02,3.74235749e-04 1.11260192e-02,2.63058565e-04 1.09009432e-02,-3.80022778e-05 1.09740890e-02,-1.17037874e-03 
-17 -3 -1 1.31887228e+00,-1.39398884e-03 1.30160480e+00,8.37827085e-04 1.32001978e+00,1.51455219e-03 1.37079766e+00,4.93993884e-04 1.32201834e+00,-3.44335726e-03 1.04704706e+00,8.65485798e-05 1.04770734e+00,9.73352309e-04 1.04684474e+00,4.47922438e-03 1.05581066e+00,-2.37076984e-04 1.05121145e+00,-4.28012175e-04 1.14868197e-02,4.11298335e-05 1.09061974e-02,5.88026452e-04 1.11544754e-02,-1.62843001e-03 1.09345348e-02,-3.45382007e-04 1.07931277e-02,-5.34706404e-04 1.10386608e-02,-6.08137921e-04 1.10513465e-02,9.82899904e-04 1.10938740e-02,5.17000514e-04 1.10703606e-02,6.40825828e-04 1.05645170e-02,-2.08445114e-04 1.05980455e-02,-3.13430928e-04 1.05265987e-02,-1.70838188e-03 
-17 -2 -11 1.21334641e+00,7.08810437e-03 1.20803327e+00,8.38834250e-03 1.20101533e+00,-7.52531864e-03 1.22406344e+00,-3.81495191e-03 1.21397187e+00,-2.32701802e-03 9.00936255e-01,-2.26219742e-03 8.99465014e-01,-7.69513287e-04 9.00371484e-01,3.49812623e-03 9.04184653e-01,5.81960573e-03 9.00753254e-01,1.15683807e-04 5.60365724e-03,3.56159506e-05 7.89820502e-03,-1.63506169e-03 5.54780485e-03,1.64689304e-03 7.10868162e-03,-3.44971481e-04 4.33942003e-03,1.78969143e-03 7.48141679e-03,3.20666905e-04 6.01960997e-03,1.07032236e-03 7.70950131e-03,-6.80257797e-04 7.52155255e-03,-7.85699487e-04 9.32708888e-03,2.14478589e-03 5.84516540e-03,-2.36611181e-03 7.61205997e-03,7.04620130e-05 
-17 -2 -10 1.22290800e+00,7.15445378e-03 1.21567467e+00,9.89350959e-03 1.21278757e+00,-9.10659120e-03 1.23918050e+00,-2.08404832e-03 1.22621438e+00,-2.68735159e-03 9.19930722e-01,1.98653404e-03 9.21118836e-01,5.25673642e-04 9.17632966e-01,5.10683627e-03 9.24981898e-01,5.13339995e-03 9.21274615e-01,2.00995988e-04 5.43922737e-03,7.57150146e-04 7.58240632e-03,-5.24004550e-04 5.56138688e-03,-5.40123665e-04 6.23920568e-03,5.18778933e-04 5.61093988e-03,-4.39818592e-04 7.15895005e-03,-6.82028698e-04 5.80538235e-03,1.45413736e-03 6.98018491e-03,2.52748239e-04 7.16157374e-03,-4.74390935e-05 7.60654959e-03,5.20894163e-04 5.57766909e-03,-5.63233495e-04 7.03738261e-03,-2.05554236e-03 
-17 -2 -9 1.23592059e+00,4.70850015e-03 1.22696815e+00,7.56112264e-03 1.22617163e+00,-7.79884537e-03 1.25779621e+00,-3.70767893e-04 1.23943658e+00,-2.05475527e-04 9.36756449e-01,4.33572084e-04 9.39798692e-01,3.16486952e-03 9.35163572e-01,2.12323257e-03 9.44977767e-01,3.24429120e-03 9.40491514e-01,-9.94590178e-04 5.01760380e-03,6.85257239e-04 6.63466902e-03,-2.41269273e-04 4.95820594e-03,-2.42288833e-03 5.06143955e-03,1.30715182e-03 5.94888630e-03,-1.44847801e-03 6.07326950e-03,-3.84575816e-04 5.41610715e-03,1.23506246e-03 5.85325718e-03,6.41391637e-04 6.34565279e-03,-9.13829139e-05 5.31743004e-03,7.38562472e-04 4.65955873e-03,6.24069137e-04 6.00693451e-03,-2.59869491e-03 
-17 -2 -8 1.25569468e+00,1.93762718e-03 1.24503080e+00,4.10471128e-03 1.24366480e+00,-5.08839049e-03 1.28050243e+00,-6.11589448e-05 1.25794398e+00,2.32171811e-03 9.66629095e-01,-4.13068561e-03 9.68416594e-01,4.33577795e-03 9.64957441e-01,-1.26175584e-03 9.75184993e-01,1.19647509e-03 9.68704473e-01,-2.40560161e-03 6.01028524e-03,8.97920305e-05 7.22552263e-03,-4.32061937e-04 5.57877332e-03,-3.45437687e-03 5.71991681e-03,1.57336307e-03 6.70381866e-03,-1.25359979e-03 6.30957711e-03,3.75317830e-04 6.57300564e-03,7.29647273e-04 6.56068257e-03,5.93874548e-04 7.02445940e-03,-4.12564882e-04 5.22676337e-03,1.99339162e-03 5.31427693e-03,9.26286809e-04 6.31611949e-03,-1.99079621e-03 
-17 -2 -7 1.27597424e+00,1.17522810e-03 1.26357814e+00,2.16846236e-03 1.26277833e+00,-3.25591423e-03 1.30290326e+00,-1.06942100e-03 1.27804781e+00,2.17022850e-03 1.00154355e+00,-5.06262539e-03 1.00098067e+00,3.12069830e-03 9.98643775e-01,-2.11435161e-04 1.00775255e+00,1.08352678e-03 1.00049091e+00,-3.11949725e-03 8.39411072e-03,-3.11032977e-04 9.39184719e-03,-3.11354125e-04 7.76234216e-03,-3.39677491e-03 7.95063477e-03,1.25387909e-03 8.54092197e-03,-7.54371942e-04 8.38276814e-03,4.28997550e-04 9.11264806e-03,6.02814164e-04 9.03133957e-03,5.58809053e-04 9.08712466e-03,-3.46257266e-04 7.30121949e-03,2.53351525e-03 7.75404385e-03,7.62811892e-04 8.17583555e-03,-1.37333492e-03 
-17 -2 -6 1.28964563e+00,2.04117747e-03 1.27589253e+00,2.19449732e-03 1.27963104e+00,-2.56778796e-03 1.32129055e+00,-1.71864888e-03 1.29351829e+00,-2.01981535e-05 1.02106682e+00,-2.26595354e-03 1.02037762e+00,1.33565978e-03 1.01858353e+00,3.96720440e-03 1.02630155e+00,2.01674963e-03 1.02173058e+00,-3.15588200e-03 1.03256642e-02,-3.02673112e-04 1.10337964e-02,2.78856738e-04 9.75552786e-03,-2.45037477e-03 9.65126494e-03,6.90481310e-04 1.03780787e-02,-6.20007336e-04 1.03808730e-02,-1.60153635e-04 1.09634206e-02,9.83721474e-04 1.10333522e-02,7.90065499e-04 1.06529938e-02,1.67698055e-04 9.24980208e-03,1.68975540e-03 9.99960536e-03,5.37018673e-04 9.83320566e-03,-1.40653032e-03 
-17 -2 -5 1.29741341e+00,2.27803782e-03 1.28306418e+00,2.85138210e-03 1.29298239e+00,-1.41614687e-03 1.33624539e+00,-9.28979905e-04 1.30341589e+00,-1.41112890e-03 1.02490592e+00,-1.66060118e-03 1.02664816e+00,2.16553363e-03 1.02430817e+00,5.77587416e-03 1.03201241e+00,8.98339775e-04 1.03066611e+00,-3.35738062e-03 1.07582499e-02,-4.32837749e-04 1.08789877e-02,7.37077045e-04 1.01326920e-02,-1.56882124e-03 9.84199652e-03,4.39305890e-04 1.09418952e-02,-5.66554266e-04 1.05858798e-02,-4.41977252e-04 1.10154769e-02,1.16706920e-03 1.12072123e-02,8.94944019e-04 1.07020473e-02,5.72010670e-04 9.71458794e-03,6.94694731e-04 1.06308803e-02,4.78941972e-04 9.93911640e-03,-1.49460005e-03 
-17 -2 -4 1.30550644e+00,9.84153217e-04 1.29113814e+00,2.87485293e-03 1.30477567e+00,8.93397917e-04 1.35068779e+00,2.78744021e-04 1.31218396e+00,-1.01481719e-03 1.03162563e+00,-4.87518404e-03 1.03584723e+00,5.06573604e-03 1.03176049e+00,3.41010901e-03 1.04099454e+00,-2.12876186e-03 1.03898643e+00,-3.81416029e-03 1.10321182e-02,-8.60116324e-04 1.03918509e-02,6.87618858e-04 1.02039968e-02,-1.50258120e-03 1.00050291e-02,6.14792286e-04 1.09186847e-02,-2.22800496e-04 1.03223593e-02,-1.41272618e-04 1.08038180e-02,7.94538703e-04 1.10124429e-02,5.16496534e-04 1.04956309e-02,4.96966152e-04 9.98499630e-03,6.08591964e-04 1.06309211e-02,5.13994040e-04 9.82314139e-03,-9.99336159e-04 
-17 -2 -3 1.31573097e+00,-3.56158744e-04 1.30136204e+00,2.06294986e-03 1.31641556e+00,2.98992710e-03 1.36475664e+00,2.58742838e-04 1.32225765e+00,-8.62252900e-04 1.04771445e+00,-6.53959863e-03 1.05258179e+00,5.77252443e-03 1.04744651e+00,1.11262719e-03 1.05727251e+00,-2.90953962e-03 1.05219675e+00,-3.65130885e-03 1.21769689e-02,-9.34719273e-04 1.10503017e-02,4.22369602e-04 1.13903527e-02,-1.63426077e-03 1.11995743e-02,6.15432830e-04 1.14271955e-02,-1.19281705e-05 1.12282378e-02,1.09560191e-04 1.16364596e-02,4.89237122e-04 1.18375068e-02,1.31342385e-04 1.12174323e-02,2.08406438e-04 1.10561591e-02,7.06513676e-04 1.11921026e-02,2.83455604e-04 1.08654332e-02,-5.87119118e-04 
-17 -2 -2 1.32280796e+00,-4.35091560e-04 1.30821046e+00,9.52682268e-04 1.32604466e+00,3.54039400e-03 1.37477221e+00,-7.99415776e-04 1.33044964e+00,-2.44910789e-03 1.05956736e+00,-3.48030009e-03 1.06362775e+00,3.76129529e-03 1.05978024e+00,2.39532910e-03 1.06776870e+00,-2.89049350e-04 1.06278383e+00,-2.77631626e-03 1.28674229e-02,-3.76089069e-04 1.18396483e-02,3.48149699e-04 1.23384793e-02,-1.28279742e-03 1.20085732e-02,9.04401146e-05 1.17935227e-02,-2.38554207e-04 1.21135981e-02,-6.15372324e-05 1.22874042e-02,6.86269250e-04 1.24382975e-02,2.30604236e-04 1.19686983e-02,1.32433095e-04 1.16290716e-02,2.53896994e-04 1.15968968e-02,-1.74896008e-04 1.17140389e-02,-9.18823749e-04 
-17 -2 -1 1.32344014e+00,-1.37665190e-05 1.30866551e+00,2.21511185e-04 1.33157976e+00,3.10584700e-03 1.37901059e+00,-1.23305051e-03 1.33358794e+00,-4.15527563e-03 1.05839612e+00,-3.62917290e-04 1.06187308e+00,3.07250924e-03 1.06007651e+00,4.47834525e-03 1.06637493e+00,9.21249680e-04 1.06482832e+00,-2.30150964e-03 1.21092681e-02,1.28322319e-04 1.15823273e-02,4.68012171e-04 1.17514182e-02,-9.69989124e-04 1.13549730e-02,-3.81650505e-04 1.12137144e-02,-4.10292710e-04 1.16888381e-02,-2.93829632e-04 1.16781565e-02,9.06356915e-04 1.17021417e-02,4.10425498e-04 1.17482817e-02,2.53930442e-04 1.10179308e-02,-1.68971341e-04 1.10564409e-02,-3.74813738e-04 1.10883472e-02,-1.39868579e-03 
-17 -1 -11 1.21831652e+00,8.01590455e-03 1.21315777e+00,7.41369979e-03 1.20642654e+00,-6.17742878e-03 1.22776602e+00,-3.99661991e-03 1.22159613e+00,-1.78706249e-03 9.10104078e-01,-1.25736109e-03 9.06731042e-01,-4.17377384e-03 9.07640557e-01,-8.74750590e-04 9.10319111e-01,6.31216279e-03 9.08498342e-01,-2.86660915e-04 2.02604857e-03,-4.94919292e-04 3.46644737e-03,-1.90352962e-03 2.00823408e-03,1.33856000e-03 3.52914235e-03,-3.93255000e-04 -3.23745662e-05,1.86067157e-03 2.70488010e-03,8.04315298e-04 2.51842236e-03,4.83425124e-04 3.58659098e-03,-1.39385365e-03 3.39176343e-03,-9.59948809e-04 5.60711947e-03,2.15049891e-03 1.46704849e-03,-2.25903013e-03 2.80929990e-03,8.53720095e-04 
-17 -1 -10 1.22843269e+00,8.36174594e-03 1.22190773e+00,9.67751814e-03 1.22036102e+00,-9.05529273e-03 1.24467494e+00,-2.55607491e-03 1.23585172e+00,-2.83616798e-03 9.35592991e-01,2.98081283e-03 9.34087941e-01,-1.83398754e-03 9.31580836e-01,3.04013513e-03 9.36722456e-01,5.31711968e-03 9.35254168e-01,-2.95423430e-04 3.39645591e-03,3.70307087e-05 4.24638343e-03,-9.48143128e-04 3.41859291e-03,-1.68543189e-04 4.12511302e-03,6.20450567e-04 2.39847580e-03,3.61522383e-04 3.44837562e-03,-4.22148115e-04 3.45086056e-03,1.31728839e-03 4.16993405e-03,-4.39078513e-04 4.21241157e-03,-4.45073198e-04 5.49095966e-03,1.16557499e-03 2.57670911e-03,-1.03423645e-03 3.46404358e-03,-1.20995001e-03 
-17 -1 -9 1.23953442e+00,5.53288625e-03 1.23166700e+00,8.35186300e-03 1.23370947e+00,-8.73140333e-03 1.26282596e+00,-6.32240576e-04 1.24844596e+00,-5.76787280e-04 9.51102208e-01,1.18435529e-03 9.52518292e-01,2.83910908e-03 9.48435501e-01,2.59519339e-03 9.56751339e-01,2.63527408e-03 9.54681351e-01,-1.42419726e-03 4.54301733e-03,1.77970475e-04 4.69918836e-03,-7.20178285e-04 4.27645461e-03,-1.88575143e-03 4.17657236e-03,1.41894558e-03 4.30586060e-03,-5.67241794e-04 4.08696431e-03,-4.65097106e-04 4.29292338e-03,1.50314031e-03 4.45240990e-03,1.84847052e-04 4.75421499e-03,-4.78113806e-04 4.58832655e-03,1.42318705e-03 3.41230963e-03,1.50778496e-04 3.96770962e-03,-2.18961461e-03 
-17 -1 -8 1.25729271e+00,2.27858735e-03 1.24789084e+00,5.40464652e-03 1.25007139e+00,-6.29659424e-03 1.28416176e+00,9.10141511e-05 1.26563519e+00,2.09517334e-03 9.75393260e-01,-3.68759920e-03 9.77449501e-01,5.73780483e-03 9.73587302e-01,1.40352563e-04 9.83976894e-01,-1.47711835e-04 9.79358622e-01,-2.65970033e-03 6.46842030e-03,-6.08736530e-05 6.37516788e-03,-1.02686266e-03 5.80907745e-03,-3.19770991e-03 5.55519923e-03,1.61467769e-03 6.20841903e-03,-5.59366129e-04 5.72347085e-03,1.19845350e-04 6.31098213e-03,1.15512258e-03 6.03917519e-03,2.64088149e-04 6.38480107e-03,-7.67885741e-04 5.26085278e-03,2.44563862e-03 5.28963827e-03,7.06703424e-04 5.35241513e-03,-1.97818118e-03 
-17 -1 -7 1.27660952e+00,1.34746775e-03 1.26562634e+00,3.35248893e-03 1.26795912e+00,-4.19921600e-03 1.30525199e+00,-7.05702978e-04 1.28482906e+00,2.15625267e-03 1.00462206e+00,-4.75331185e-03 1.00583049e+00,5.10728461e-03 1.00261954e+00,1.09180187e-03 1.01321384e+00,7.37171265e-06 1.00650061e+00,-3.22323250e-03 9.11628523e-03,-1.99209253e-04 9.24189202e-03,-1.01758911e-03 8.29731659e-03,-3.43679964e-03 8.12385983e-03,1.26622501e-03 8.52595675e-03,-2.59927143e-04 8.49567972e-03,2.58397015e-04 9.30562275e-03,9.80138109e-04 8.85153328e-03,1.38276989e-04 8.95411142e-03,-7.31199770e-04 7.64655973e-03,2.76449167e-03 8.21876217e-03,6.18113451e-04 7.79914140e-03,-1.46326621e-03 
-17 -1 -6 1.28997674e+00,2.29944290e-03 1.27785141e+00,2.97552680e-03 1.28399147e+00,-3.02465421e-03 1.32269013e+00,-1.45591650e-03 1.29980822e+00,1.48084084e-04 1.02006182e+00,-2.28631155e-03 1.02153642e+00,2.98512966e-03 1.01909202e+00,5.23378340e-03 1.02872877e+00,2.10646064e-03 1.02346098e+00,-3.48483920e-03 1.08540316e-02,-7.53500578e-05 1.11853525e-02,-3.60203224e-04 1.01250084e-02,-2.52093032e-03 9.91103832e-03,7.51800332e-04 1.03113882e-02,-2.90392072e-04 1.04923630e-02,-8.64642425e-05 1.12398568e-02,1.25123644e-03 1.08757823e-02,1.66770687e-04 1.07238333e-02,-2.39501238e-04 9.57271003e-03,1.75607980e-03 1.04847591e-02,2.30942944e-04 9.69576142e-03,-1.45639122e-03 
-17 -1 -5 1.29745134e+00,2.67284912e-03 1.28494081e+00,3.30503591e-03 1.29706805e+00,-1.36840007e-03 1.33711158e+00,-9.44585868e-04 1.30952718e+00,-1.03457206e-03 1.02245146e+00,-2.52111048e-03 1.02560469e+00,3.69125191e-03 1.02293484e+00,7.05425987e-03 1.03224841e+00,1.82363996e-03 1.02981390e+00,-4.38979163e-03 1.10155439e-02,-1.84014460e-04 1.10292281e-02,2.80879727e-04 1.02042941e-02,-1.46019063e-03 1.00848769e-02,5.15725241e-04 1.06979569e-02,-3.48442725e-04 1.04889309e-02,-1.08851992e-04 1.12116420e-02,1.32778471e-03 1.10716202e-02,1.04830115e-04 1.08484348e-02,1.59742433e-04 9.81488760e-03,6.85708171e-04 1.10252920e-02,3.48800976e-05 9.85002328e-03,-1.50596229e-03 
-17 -1 -4 1.30534724e+00,1.57410563e-03 1.29294639e+00,3.15826199e-03 1.30910680e+00,1.25343741e-03 1.35150498e+00,-3.65572925e-05 1.31856234e+00,-4.59829248e-04 1.03061396e+00,-6.35232748e-03 1.03494561e+00,7.33376878e-03 1.03067988e+00,4.43552432e-03 1.04083162e+00,-1.24866208e-03 1.03808139e+00,-5.57527453e-03 1.11355910e-02,-5.19309894e-04 1.04344506e-02,3.54449155e-04 1.00854634e-02,-1.10482031e-03 1.01703732e-02,5.24460014e-04 1.06291468e-02,-1.49916651e-04 1.01697420e-02,3.12949932e-04 1.09221664e-02,9.46232228e-04 1.09520558e-02,-2.04770712e-04 1.06359499e-02,9.34152169e-05 9.88210204e-03,5.94304007e-04 1.09045767e-02,4.67358497e-05 9.64854165e-03,-1.03063147e-03 
-17 -1 -3 1.31569558e+00,5.89596023e-04 1.30335586e+00,2.17350039e-03 1.32116811e+00,3.29719262e-03 1.36574139e+00,-2.92919948e-04 1.32911266e+00,-2.99052100e-04 1.04894466e+00,-7.54973200e-03 1.05294824e+00,9.00599030e-03 1.04786776e+00,2.09637179e-03 1.05804420e+00,-2.08727606e-03 1.05260726e+00,-5.74898238e-03 1.19949881e-02,-4.50796309e-04 1.08658978e-02,1.53269724e-04 1.10347443e-02,-9.85099763e-04 1.10724519e-02,3.35779161e-04 1.10795341e-02,-3.35652338e-05 1.09416781e-02,5.17089138e-04 1.15361490e-02,7.14153148e-04 1.15671845e-02,-3.61009870e-04 1.11227096e-02,-1.41426572e-04 1.07831714e-02,7.23328696e-04 1.11927554e-02,-1.27421923e-04 1.03515547e-02,-6.62851347e-04 
-17 -1 -2 1.32280396e+00,8.93990706e-04 1.31026633e+00,7.89730916e-04 1.33082552e+00,3.59569462e-03 1.37552911e+00,-1.49020264e-03 1.33734504e+00,-1.98799829e-03 1.06084233e+00,-3.55817228e-03 1.06390145e+00,7.19025098e-03 1.06037352e+00,3.82344540e-03 1.06875895e+00,1.25188008e-03 1.06336232e+00,-4.99630305e-03 1.24105655e-02,3.18055533e-05 1.14778184e-02,1.59612115e-04 1.18200401e-02,-6.42736964e-04 1.16205621e-02,-8.39353897e-05 1.14366595e-02,-1.08179892e-04 1.17255594e-02,2.87158057e-04 1.19824494e-02,9.07028835e-04 1.19040824e-02,-2.14709429e-04 1.16102123e-02,-1.59908799e-04 1.13055612e-02,3.67861896e-04 1.14344966e-02,-4.08563354e-04 1.09748719e-02,-9.10080224e-04 
-17 -1 -1 1.32302101e+00,1.41921502e-03 1.31028895e+00,-2.00093397e-04 1.33594408e+00,3.09936111e-03 1.37910382e+00,-1.96271459e-03 1.33999135e+00,-3.69727777e-03 1.05740472e+00,-5.38705738e-04 1.06018407e+00,6.04003067e-03 1.05897710e+00,6.01739092e-03 1.06586490e+00,3.26624503e-03 1.06364856e+00,-4.70286989e-03 1.18557393e-02,3.07737200e-04 1.13737862e-02,3.82257026e-04 1.14813202e-02,-5.16960298e-04 1.12026795e-02,-2.80446502e-04 1.11019577e-02,-1.35541533e-04 1.15474961e-02,6.08797609e-05 1.15483257e-02,1.06430436e-03 1.14522699e-02,-1.26031016e-04 1.14913226e-02,-1.24434440e-05 1.09153925e-02,4.35823330e-07 1.11239614e-02,-3.66920926e-04 1.07238960e-02,-1.27366246e-03 
-16 -13 -2 1.21360965e+00,3.90236935e-03 1.19439729e+00,4.30009192e-04 1.18347079e+00,-2.38931605e-03 1.22160330e+00,-3.06073845e-03 1.18324545e+00,-3.97889835e-04 8.71866990e-01,3.57489441e-03 8.76919623e-01,-4.61292770e-03 8.74036823e-01,3.71458316e-03 8.82003151e-01,9.12199362e-03 8.73949478e-01,2.69861019e-03 -2.29015307e-03,2.15088528e-03 -3.48054023e-03,1.29242619e-03 -1.80538559e-03,-7.56391309e-04 -2.47164973e-03,-8.02266336e-04 -2.89922587e-03,-2.01806622e-03 -5.20101971e-03,-1.24790272e-03 -5.82191767e-04,-1.63587034e-03 -3.44388934e-03,2.83711666e-03 -4.60126634e-03,2.00528965e-03 -3.12414530e-03,-1.01988504e-03 -3.07373468e-03,2.69051631e-03 -2.97612560e-03,-6.16868966e-04 
-16 -13 -1 1.20715983e+00,2.52316867e-03 1.18806422e+00,7.00389964e-04 1.17907296e+00,-1.74308871e-03 1.21598801e+00,-1.02493835e-03 1.17804515e+00,2.02825220e-04 8.56363323e-01,3.45405176e-03 8.60301811e-01,-5.61741874e-03 8.57371325e-01,3.07149797e-03 8.68712959e-01,8.93608685e-03 8.61484830e-01,1.46564300e-03 -5.28239080e-03,1.28278129e-03 -5.28245360e-03,6.51128529e-04 -3.70481642e-03,3.90495718e-04 -5.22329341e-03,7.37322225e-04 -5.49420830e-03,1.68466944e-05 -7.18433850e-03,-1.03642945e-03 -3.89223928e-03,6.73987573e-05 -6.20345538e-03,1.57022869e-03 -6.76754975e-03,3.78487820e-04 -4.65530297e-03,1.06938951e-04 -4.59210870e-03,-1.28980469e-03 -5.07370884e-03,8.43991253e-04 
-16 -12 -5 1.21303189e+00,2.19343620e-04 1.19749871e+00,-8.24472641e-05 1.18804742e+00,2.38085281e-03 1.22407190e+00,-7.89193315e-05 1.18816501e+00,2.34261106e-03 8.73001641e-01,-2.04131708e-03 8.73830200e-01,-2.56693593e-03 8.74554221e-01,-2.89407751e-03 8.76498047e-01,6.57622246e-03 8.77551472e-01,2.83284081e-03 8.44273523e-03,-2.11306504e-03 8.13808743e-03,-1.54422298e-03 7.06363946e-03,-3.10845369e-04 8.35421762e-03,1.97642296e-03 7.63668948e-03,2.54627482e-03 8.56588877e-03,1.36027081e-03 7.39329427e-03,-4.51811237e-04 8.30329466e-03,-2.30985825e-03 9.34259619e-03,-1.98740313e-03 6.58540776e-03,1.76027880e-03 8.20404432e-03,-1.99549608e-03 9.07197422e-03,2.45233460e-03 
-16 -12 -4 1.22695274e+00,8.70287084e-04 1.20863291e+00,-1.15537204e-03 1.20050186e+00,1.99256577e-03 1.23835066e+00,-8.95052831e-05 1.19836346e+00,2.84872399e-03 8.98170942e-01,-2.32052377e-03 9.00037074e-01,-1.88700415e-03 9.02008073e-01,-4.54763384e-03 9.01435648e-01,5.46163674e-03 9.00963810e-01,4.09931151e-03 1.10880671e-02,-1.58927692e-04 1.05169798e-02,1.53338778e-04 9.57552324e-03,-1.53727481e-03 1.07205616e-02,2.90990056e-04 1.06826040e-02,-6.13482688e-04 1.11051844e-02,-3.06142863e-04 1.02566881e-02,-8.33432637e-04 1.12638319e-02,4.02017568e-04 1.13883011e-02,8.50977975e-04 8.31830921e-03,-4.16165076e-04 1.05346674e-02,2.01817736e-03 1.20488113e-02,-1.86154811e-05 
-16 -12 -3 1.23785700e+00,2.91223655e-03 1.21704690e+00,-9.51346892e-04 1.20894532e+00,1.98913928e-04 1.24864875e+00,-1.26550471e-03 1.20437793e+00,1.94612903e-03 9.19602668e-01,4.83001465e-04 9.23022293e-01,-3.17947665e-03 9.25251841e-01,-1.77312637e-03 9.24045810e-01,6.35226238e-03 9.19201877e-01,4.42645716e-03 8.32655517e-03,1.71918229e-03 7.80403173e-03,1.65532478e-03 7.38451912e-03,-1.78701854e-03 7.57520296e-03,-1.03778903e-03 8.31773363e-03,-3.34353623e-03 8.18954686e-03,-1.77844375e-03 8.88697118e-03,-7.30827967e-04 8.34283438e-03,2.98263170e-03 7.68031874e-03,3.31144180e-03 6.35868371e-03,-2.54345906e-03 7.95791279e-03,4.92987694e-03 9.20855540e-03,-1.95730732e-03 
-16 -12 -2 1.24110919e+00,4.29485934e-03 1.21876403e+00,6.23252985e-04 1.21160848e+00,-1.47934730e-03 1.25181836e+00,-2.17673703e-03 1.20504648e+00,9.30087032e-04 9.22754694e-01,4.08289897e-03 9.26560269e-01,-5.56513190e-03 9.29434508e-01,2.87484528e-03 9.29275810e-01,8.04161057e-03 9.22037419e-01,3.98869625e-03 2.21206749e-03,2.15905775e-03 2.32241462e-03,2.26141852e-03 2.13680557e-03,-1.16325859e-03 1.18943752e-03,-9.20982185e-04 2.29032972e-03,-3.63984777e-03 1.89053934e-03,-2.36697841e-03 4.07578560e-03,3.07142829e-05 1.88552773e-03,3.82716738e-03 1.13194179e-03,3.87433753e-03 1.94515986e-03,-3.28197139e-03 2.47288111e-03,4.57906464e-03 2.87437746e-03,-1.75540156e-03 
-16 -12 -1 1.23786637e+00,3.42608721e-03 1.21526581e+00,2.23005111e-03 1.21053501e+00,-1.47087846e-03 1.25012407e+00,-1.49238700e-03 1.20328079e+00,1.19860281e-03 9.12625854e-01,5.79103099e-03 9.14535377e-01,-6.40464719e-03 9.18645722e-01,3.69946610e-03 9.20213232e-01,7.57767232e-03 9.13611107e-01,3.73995038e-03 -3.19262064e-03,1.08505117e-03 -2.19259650e-03,2.26095914e-03 -2.60560223e-03,-6.00443541e-04 -4.04930064e-03,1.35744358e-04 -2.99137949e-03,-1.57090797e-03 -3.51568063e-03,-2.44927047e-03 -1.34773669e-03,7.96798575e-04 -3.59987900e-03,2.96103803e-03 -3.69115809e-03,2.88543777e-03 -2.31736937e-03,-2.89824008e-03 -2.37845846e-03,1.86226194e-03 -2.62228820e-03,-2.29439757e-04 
-16 -11 -7 1.21381772e+00,3.09166812e-03 1.20086566e+00,2.35040082e-03 1.18737630e+00,-1.22398162e-03 1.22426704e+00,-2.71470652e-03 1.18740815e+00,-3.10697139e-04 8.84645935e-01,1.39269356e-03 8.82621825e-01,-4.38102865e-04 8.81272878e-01,-9.27669765e-04 8.87186485e-01,5.36592338e-03 8.80941980e-01,9.40755169e-04 -4.89839404e-03,-2.11051767e-04 -5.40308294e-03,2.89200182e-04 -4.24720669e-03,-1.70695761e-05 -4.76757913e-03,-8.30906327e-05 -5.75732963e-03,3.46697713e-04 -5.55654703e-03,-3.46460937e-04 -4.09007562e-03,-7.55926524e-05 -7.05272627e-03,-3.67682265e-05 -5.35199521e-03,1.56156980e-04 -3.92058896e-03,-5.27636249e-04 -4.62672284e-03,-1.12738197e-03 -5.62375765e-03,-1.05458807e-03 
-16 -11 -6 1.22488119e+00,1.23576944e-03 1.20948356e+00,2.53834381e-03 1.19721928e+00,-9.16929194e-04 1.23456039e+00,-1.64065553e-03 1.19783586e+00,1.35025665e-03 8.97727988e-01,1.42309034e-03 8.97059362e-01,-1.56561759e-03 8.94266866e-01,9.40631220e-04 9.02459428e-01,6.59375952e-03 8.97298372e-01,4.51482697e-04 -2.57556953e-03,-2.36554919e-03 -3.46914375e-03,-1.10766829e-03 -2.68345776e-03,-2.46070785e-04 -2.36770200e-03,2.07196540e-03 -3.89777982e-03,3.17730950e-03 -3.86302485e-03,1.11401852e-03 -2.09526550e-03,8.58998211e-04 -4.53855798e-03,-1.92492456e-03 -2.76277700e-03,-2.05810868e-03 -2.30676968e-03,2.69619340e-03 -2.86061938e-03,-3.22081551e-03 -3.58970901e-03,1.13747155e-03 
-16 -11 -5 1.23440893e+00,-3.26375218e-04 1.21655487e+00,1.38292263e-03 1.20673485e+00,-2.19114343e-05 1.24494449e+00,-4.90869618e-04 1.20730371e+00,2.70773737e-03 9.09339753e-01,-3.15386384e-04 9.09799999e-01,-1.38147406e-03 9.07264258e-01,2.72224198e-04 9.15632706e-01,6.11006166e-03 9.12856545e-01,3.37330078e-04 4.23254010e-03,-3.17502675e-03 3.20263409e-03,-1.65419486e-03 3.44680626e-03,-1.11234598e-03 4.51786650e-03,2.88145355e-03 3.16365724e-03,4.12912355e-03 3.28239023e-03,1.43244998e-03 3.94493518e-03,1.26525042e-03 3.11979034e-03,-2.44382950e-03 4.44427858e-03,-2.47453550e-03 3.21791556e-03,4.51049222e-03 3.70258917e-03,-3.04527958e-03 3.89336927e-03,2.02208619e-03 
-16 -11 -4 1.24483335e+00,-4.43028560e-04 1.22440260e+00,-3.94568521e-04 1.21656489e+00,7.42207077e-04 1.25650224e+00,6.33303040e-05 1.21534118e+00,3.27956372e-03 9.28274530e-01,-2.34199027e-03 9.29376431e-01,-6.99069472e-04 9.28491880e-01,-1.48107589e-03 9.34684387e-01,4.61396472e-03 9.31807659e-01,5.06571104e-04 1.08426947e-02,-1.98341667e-03 9.98359466e-03,-8.91916005e-04 9.69404089e-03,-1.69969794e-03 1.07583276e-02,1.77885560e-03 1.04376987e-02,2.11916644e-03 1.10828069e-02,3.83187293e-04 1.02576713e-02,1.46466694e-03 1.04965366e-02,-8.44222906e-04 1.09872687e-02,-5.68472186e-04 9.15823296e-03,3.24926254e-03 1.05092621e-02,-5.37949865e-04 1.16329801e-02,4.88562606e-04 
-16 -11 -3 1.25541340e+00,8.58049108e-04 1.23241183e+00,-1.14866446e-03 1.22575161e+00,7.64688759e-04 1.26777344e+00,-4.29751234e-04 1.22104294e+00,3.13923685e-03 9.49802813e-01,-2.14612541e-03 9.50951433e-01,-9.57290212e-04 9.52908450e-01,-8.77476317e-04 9.55432874e-01,4.04683829e-03 9.50095639e-01,4.93204472e-04 1.21053995e-02,1.69127593e-04 1.18209851e-02,6.35256112e-04 1.09679970e-02,-1.50695488e-03 1.13555170e-02,-1.16645108e-05 1.23736457e-02,-1.41722128e-03 1.33357080e-02,-1.21097555e-03 1.22088807e-02,1.85191463e-03 1.20254954e-02,1.66471127e-03 1.19631868e-02,2.19844316e-03 1.10929431e-02,-1.10323044e-04 1.23744251e-02,2.28230107e-03 1.34391069e-02,-1.99438366e-03 
-16 -11 -2 1.26259874e+00,2.17022245e-03 1.23755571e+00,-1.82454159e-04 1.23249354e+00,2.27865193e-04 1.27585174e+00,-1.52630149e-03 1.22439855e+00,2.93517515e-03 9.62485614e-01,3.51952188e-04 9.62951550e-01,-1.77721562e-03 9.68316143e-01,2.22605556e-03 9.67522021e-01,4.50754944e-03 9.60583623e-01,5.22234236e-04 7.71184026e-03,1.31888014e-03 8.30945026e-03,1.95545237e-03 6.80802978e-03,-1.08872031e-03 6.45410853e-03,-7.64574778e-04 8.36030072e-03,-3.50951128e-03 9.01221410e-03,-2.26243279e-03 8.90030583e-03,2.24897011e-03 7.53909731e-03,3.13518529e-03 7.58064868e-03,3.79440991e-03 8.05060741e-03,-2.73831868e-03 8.49568188e-03,3.41536165e-03 8.73389970e-03,-3.05990920e-03 
-16 -11 -1 1.26458180e+00,2.09950039e-03 1.23852351e+00,1.37535969e-03 1.23604396e+00,-7.35973248e-05 1.27956845e+00,-2.23881106e-03 1.22686987e+00,3.26541213e-03 9.65115036e-01,2.62018502e-03 9.64380189e-01,-1.50209507e-03 9.71573145e-01,4.21663165e-03 9.69672667e-01,4.25605735e-03 9.63285703e-01,9.03895942e-04 2.17674456e-03,6.29470912e-04 3.39370523e-03,2.54612778e-03 1.37264715e-03,-1.33942415e-03 9.73461495e-04,-1.10655385e-04 2.86873088e-03,-2.70149341e-03 2.83577802e-03,-2.44919936e-03 3.72621232e-03,2.15385245e-03 1.87866941e-03,2.88200938e-03 2.46995725e-03,3.51176669e-03 3.21247917e-03,-2.99440120e-03 2.67481293e-03,2.79174568e-03 2.65500738e-03,-2.23357678e-03 
-16 -10 -8 1.21854987e+00,3.64062348e-03 1.20575412e+00,1.49410263e-03 1.19458313e+00,-7.94573126e-04 1.23151584e+00,-3.47557820e-03 1.19387619e+00,-3.24000570e-04 8.95232487e-01,-2.33688416e-03 8.91914280e-01,1.41730244e-03 8.93302769e-01,-3.13042791e-03 8.95184294e-01,4.29604815e-03 8.90611675e-01,1.31298918e-03 1.68874092e-03,1.82500589e-03 2.33019111e-03,2.92866120e-03 2.09626609e-03,-2.53482659e-03 1.74571303e-03,-1.46635056e-03 1.12069631e-03,-4.07556894e-03 2.91767803e-03,-2.90004356e-03 1.56694484e-03,-1.34082514e-03 8.78539567e-04,3.46414259e-03 2.36159194e-03,3.53397421e-03 2.24572452e-03,-3.53777486e-03 2.41220009e-03,3.90680195e-03 2.38294198e-03,-3.43895714e-03 
-16 -10 -7 1.23490759e+00,2.73838256e-03 1.21920181e+00,2.15892605e-03 1.20739937e+00,-1.48503798e-03 1.24620138e+00,-2.98812208e-03 1.20579152e+00,6.05740802e-04 9.23870717e-01,-1.21042133e-03 9.20496361e-01,1.64379257e-03 9.20377181e-01,-1.47310032e-03 9.24998302e-01,4.00931435e-03 9.17782764e-01,-1.97903772e-04 -3.20764084e-03,7.56756978e-04 -3.53942090e-03,2.62456799e-03 -2.90582130e-03,-2.51164867e-03 -3.29056458e-03,-4.19892930e-04 -4.61397457e-03,-2.98912176e-03 -3.66090124e-03,-2.10969877e-03 -2.49718244e-03,-8.39271254e-05 -5.21951674e-03,3.06862748e-03 -3.60116321e-03,2.59257446e-03 -2.31065925e-03,-2.33914666e-03 -3.32270772e-03,2.80436663e-03 -3.74167176e-03,-3.67788188e-03 
-16 -10 -6 1.24755208e+00,1.10711048e-03 1.22921888e+00,2.75742155e-03 1.21716496e+00,-2.18916671e-03 1.25779168e+00,-2.51081771e-03 1.21641108e+00,1.32146738e-03 9.40977826e-01,2.64117961e-04 9.38789133e-01,1.07667117e-03 9.36486238e-01,2.11698635e-03 9.45086323e-01,4.45270142e-03 9.36977768e-01,-1.77819169e-03 -4.22076538e-03,-1.35151042e-03 -5.41689574e-03,1.09342311e-03 -4.39733306e-03,-2.52321757e-03 -4.00481256e-03,1.63447507e-03 -6.08675858e-03,2.11988383e-04 -6.27949849e-03,-5.25264587e-04 -3.32709044e-03,1.08635822e-03 -6.57091392e-03,9.86410009e-04 -4.99730913e-03,1.30897455e-04 -3.69900357e-03,1.34982869e-03 -5.19723754e-03,3.77531232e-04 -5.86682526e-03,-1.62390564e-03 
-16 -10 -5 1.25574579e+00,-6.05410393e-04 1.23517473e+00,2.48370057e-03 1.22438760e+00,-2.14176880e-03 1.26661419e+00,-1.62755321e-03 1.22490052e+00,1.67029044e-03 9.48475211e-01,2.62297113e-04 9.47439681e-01,9.59574821e-04 9.43773315e-01,4.63169662e-03 9.55541518e-01,4.34995863e-03 9.48607908e-01,-3.00723750e-03 6.90016745e-04,-3.06342456e-03 -8.95011763e-04,-5.29256685e-04 1.31584635e-04,-2.61839429e-03 1.28875239e-03,3.09378207e-03 -8.98432916e-04,3.08234731e-03 -1.22062598e-03,6.92502162e-04 1.05461650e-03,1.85715722e-03 -1.11973603e-03,-9.16750672e-04 6.44680627e-05,-1.70275894e-03 4.69360933e-04,4.94781140e-03 -5.26497375e-04,-1.45372082e-03 -6.37685363e-04,5.38147374e-04 
-16 -10 -4 1.26224772e+00,-1.59664003e-03 1.23972009e+00,1.18540198e-03 1.23093862e+00,-1.13915556e-03 1.27498946e+00,-4.93092391e-04 1.23125935e+00,1.99108397e-03 9.54980935e-01,-1.89031597e-03 9.54141533e-01,1.75895586e-03 9.51075707e-01,4.21500062e-03 9.63516181e-01,3.01548181e-03 9.57420984e-01,-3.76569611e-03 8.21435490e-03,-2.95581595e-03 6.80088644e-03,-1.05730192e-03 7.35272741e-03,-2.14329559e-03 8.62493966e-03,2.59214498e-03 7.33730211e-03,3.15954783e-03 7.90325697e-03,6.86060147e-04 7.86106445e-03,2.54308256e-03 7.14323491e-03,-1.01321222e-03 7.76319552e-03,-1.36282151e-03 7.51920896e-03,5.28310184e-03 7.48019642e-03,-1.63877991e-03 8.20132119e-03,4.19265900e-04 
-16 -10 -2 1.27816666e+00,-1.04086994e-03 1.25188022e+00,-4.12074942e-04 1.24644279e+00,9.15200594e-04 1.29484141e+00,-3.98846978e-04 1.24154791e+00,3.48512263e-03 9.81285232e-01,-4.53253051e-03 9.78714911e-01,4.06479318e-03 9.82120510e-01,2.41072341e-03 9.88226795e-01,9.68587196e-04 9.80082563e-01,-4.27914762e-03 1.06342761e-02,2.16192798e-04 1.07502597e-02,1.11252751e-03 9.36948658e-03,-8.56677510e-04 9.80561893e-03,-6.14289195e-04 1.13940574e-02,-2.34414488e-03 1.20450178e-02,-1.40905431e-03 1.08132883e-02,3.51177908e-03 1.02115608e-02,1.92692289e-03 1.07368473e-02,2.43490263e-03 1.11683649e-02,-5.47240673e-04 1.14045320e-02,8.19530646e-04 1.12562365e-02,-3.67520908e-03 
-16 -10 -1 1.28396599e+00,-7.02023292e-04 1.25614179e+00,1.07678898e-04 1.25283766e+00,8.58874685e-04 1.30216763e+00,-1.67653119e-03 1.24657866e+00,4.28143135e-03 9.94070673e-01,-3.51550727e-03 9.91636140e-01,5.41175462e-03 9.96153080e-01,4.30578273e-03 9.99398387e-01,7.78327426e-04 9.91311474e-01,-4.24358598e-03 6.73414377e-03,1.76567319e-04 7.27550915e-03,1.80476095e-03 5.21558157e-03,-1.62877913e-03 5.84803062e-03,-3.21858082e-04 7.65808222e-03,-2.98715211e-03 7.55293680e-03,-1.48577446e-03 7.53806712e-03,3.02684606e-03 6.36266143e-03,2.12297661e-03 7.15531653e-03,2.58852015e-03 7.76252510e-03,-1.05006680e-03 6.97322297e-03,1.77359866e-03 6.77577267e-03,-3.84106174e-03 
-16 -9 -9 1.21662262e+00,3.11359001e-03 1.20550926e+00,2.31049408e-03 1.19285938e+00,-2.01327163e-03 1.22862112e+00,-3.46019791e-03 1.19693294e+00,-6.79761716e-05 8.87386741e-01,-1.72786687e-03 8.86670616e-01,7.01577375e-04 8.85639157e-01,-1.09381097e-03 8.91859505e-01,6.17969476e-03 8.87182230e-01,2.88560335e-03 8.90693383e-03,-4.85456596e-04 1.08624932e-02,4.65861251e-04 8.43247369e-03,-1.32776048e-03 9.10575174e-03,5.49755814e-04 8.82281242e-03,-2.88439598e-04 1.15521385e-02,-9.51830116e-04 8.42887520e-03,-1.09696445e-03 1.02858135e-02,5.87802543e-04 1.13162260e-02,6.81469127e-04 8.93977982e-03,6.48927478e-04 9.86324017e-03,8.49297816e-04 1.02566836e-02,5.88364703e-04 
-16 -9 -8 1.23293803e+00,2.68888955e-03 1.21858418e+00,1.83127821e-03 1.20778262e+00,-1.42803866e-03 1.24590233e+00,-2.70870065e-03 1.20926460e+00,6.22412094e-04 9.17448961e-01,-3.86789678e-03 9.15267712e-01,2.08569262e-03 9.15669131e-01,-2.02278076e-03 9.20560753e-01,4.57639257e-03 9.15291284e-01,9.94529641e-04 7.82972982e-03,9.17888971e-04 9.46398616e-03,2.71392581e-03 7.67630885e-03,-3.14762721e-03 7.62162776e-03,-5.54866267e-04 7.63074212e-03,-3.55551943e-03 1.04147779e-02,-2.59842674e-03 7.63040992e-03,-7.42862756e-04 8.49189452e-03,3.56306707e-03 9.35408735e-03,3.10026346e-03 8.25389154e-03,-2.01616599e-03 8.74288387e-03,3.86488661e-03 9.32868715e-03,-2.69290575e-03 
-16 -9 -7 1.25060290e+00,1.90727883e-03 1.23300287e+00,1.33348226e-03 1.22211800e+00,-1.36539370e-03 1.26359368e+00,-2.57169691e-03 1.22173228e+00,1.19809049e-03 9.48893780e-01,-4.99780255e-03 9.45907445e-01,3.39533362e-03 9.46456475e-01,-1.58890538e-03 9.51543673e-01,2.99945519e-03 9.44129733e-01,-1.47885187e-03 3.04294933e-03,1.26412596e-03 3.67839058e-03,3.76534361e-03 2.80820329e-03,-3.98894460e-03 2.70912572e-03,-6.70433996e-04 2.20976703e-03,-4.80723169e-03 3.64169538e-03,-3.00051916e-03 3.65413947e-03,3.51238996e-05 2.59779971e-03,4.78544457e-03 3.32232159e-03,3.76000369e-03 3.80892613e-03,-3.06231284e-03 3.09216174e-03,5.11814506e-03 3.33920103e-03,-4.54996476e-03 
-16 -9 -6 1.26636946e+00,8.04314958e-04 1.24574812e+00,1.61131945e-03 1.23419584e+00,-2.05422173e-03 1.27904385e+00,-2.69950474e-03 1.23360218e+00,1.01356177e-03 9.73452797e-01,-3.59909080e-03 9.70390454e-01,3.39191806e-03 9.69849135e-01,1.84695512e-03 9.76954312e-01,2.58026191e-03 9.67643709e-01,-3.59086412e-03 -7.47086949e-04,-5.41382479e-06 -1.25984319e-03,3.00457015e-03 -1.26468764e-03,-4.44722975e-03 -6.79664116e-04,7.67238480e-04 -2.07480479e-03,-2.95196867e-03 -2.32334914e-03,-2.09343987e-03 4.73881006e-04,7.14610943e-04 -1.93369101e-03,3.56307008e-03 -1.38611155e-03,2.22357812e-03 -2.68533150e-05,-7.11440298e-04 -1.79953550e-03,4.13192757e-03 -1.99061441e-03,-3.52614068e-03 
-16 -9 -5 1.27643217e+00,-5.17938222e-04 1.25348695e+00,2.29385850e-03 1.24250123e+00,-2.70081694e-03 1.28994392e+00,-2.25088576e-03 1.24283816e+00,2.34754858e-04 9.83620967e-01,-1.40543960e-03 9.80829672e-01,2.72388958e-03 9.78875381e-01,6.54870305e-03 9.89100363e-01,2.74421848e-03 9.79718211e-01,-5.03628234e-03 5.64115673e-04,-1.87454272e-03 -7.10662514e-04,1.19852335e-03 -4.26062334e-05,-4.32473025e-03 1.20996004e-03,2.43175196e-03 -7.51867556e-04,2.93068162e-04 -1.44163240e-03,-6.13313685e-04 1.62767996e-03,1.28283416e-03 -7.05905249e-04,1.29132614e-03 -4.13638952e-04,-8.26964313e-06 9.43440973e-04,3.03767905e-03 -9.57658076e-04,1.82953332e-03 -1.00469618e-03,-1.00079819e-03 
-16 -9 -4 1.28144356e+00,-1.85854366e-03 1.25711550e+00,2.34297358e-03 1.24803129e+00,-2.30531939e-03 1.29755636e+00,-8.64302783e-04 1.24902220e+00,-2.00617307e-04 9.82168854e-01,-1.46238046e-03 9.79304986e-01,2.88019659e-03 9.77061083e-01,8.37262996e-03 9.90135203e-01,2.17563403e-03 9.81799936e-01,-5.74246782e-03 5.92919696e-03,-2.67155584e-03 4.48574285e-03,-1.28783124e-04 5.28596274e-03,-3.20644031e-03 6.64559389e-03,2.51700640e-03 5.00354703e-03,2.02275203e-03 4.95797916e-03,2.47858196e-04 6.14026981e-03,2.01583821e-03 4.91117800e-03,-1.79064612e-05 5.04694531e-03,-9.60166318e-04 5.87151553e-03,4.58831105e-03 4.83328943e-03,-3.15614791e-04 5.20691117e-03,2.04206950e-04 
-16 -9 -3 1.28584082e+00,-2.91697829e-03 1.26061051e+00,1.44019730e-03 1.25354537e+00,-8.56288004e-04 1.30533591e+00,6.84028733e-04 1.25396524e+00,3.76493533e-04 9.81698017e-01,-3.99532211e-03 9.78086225e-01,4.49796405e-03 9.77166872e-01,6.15490875e-03 9.91253679e-01,7.87834362e-04 9.83121881e-01,-5.76498700e-03 1.03202305e-02,-1.85808390e-03 9.20588392e-03,-3.42361478e-05 9.54248151e-03,-1.73068973e-03 1.05388641e-02,9.32156760e-04 1.00715876e-02,9.81069857e-04 1.04260354e-02,-9.86579796e-05 9.82485533e-03,2.79558280e-03 9.56350616e-03,3.52239915e-04 9.79426452e-03,-9.06001542e-05 1.01368007e-02,3.06623078e-03 1.01606036e-02,-1.23169623e-03 1.03355797e-02,-9.57063729e-04 
-16 -9 -2 1.29238148e+00,-3.40809263e-03 1.26597107e+00,3.14560111e-04 1.26043510e+00,5.99375578e-04 1.31458981e+00,1.16180864e-03 1.25946154e+00,1.66362741e-03 9.90905566e-01,-6.35201569e-03 9.86951801e-01,6.86794785e-03 9.87156319e-01,3.46951309e-03 1.00019471e+00,-6.72228363e-04 9.90928239e-01,-5.48107555e-03 1.06714676e-02,-6.65781585e-04 1.00177091e-02,8.42537108e-04 9.69086185e-03,-1.10772399e-03 1.03171486e-02,-5.90546679e-04 1.11384363e-02,-1.26598463e-03 1.12407676e-02,-8.03600040e-04 1.02806311e-02,3.07218081e-03 1.01091287e-02,1.34005924e-03 1.05210685e-02,1.24236772e-03 1.08782247e-02,9.24740269e-04 1.11485840e-02,-7.45167543e-04 1.05732764e-02,-2.88054979e-03 
-16 -9 -1 1.29912154e+00,-3.12433368e-03 1.27112605e+00,-3.58180360e-04 1.26720786e+00,9.84798118e-04 1.32274563e+00,2.60788677e-04 1.26500761e+00,2.76952429e-03 1.00511578e+00,-6.83619722e-03 1.00237243e+00,8.37669569e-03 1.00203620e+00,3.74944166e-03 1.01317195e+00,-1.32185379e-03 1.00295114e+00,-5.62205824e-03 8.73167084e-03,-2.66080583e-04 8.20280146e-03,1.18987156e-03 7.43350213e-03,-1.77778862e-03 8.15946906e-03,-6.61684130e-04 9.37646208e-03,-2.49897680e-03 9.08899087e-03,-7.75875226e-04 8.89048743e-03,2.64434100e-03 8.25778796e-03,1.65468300e-03 8.65421552e-03,1.50467626e-03 9.39696503e-03,4.92437684e-04 8.85957537e-03,4.93775217e-04 8.06694648e-03,-3.67561908e-03 
-16 -8 -10 1.21659405e+00,3.14361013e-03 1.20747181e+00,3.20550332e-03 1.19221206e+00,-3.88211049e-03 1.22664773e+00,-3.57566652e-03 1.19819229e+00,-3.94199592e-04 8.92332662e-01,5.92885920e-04 8.91605654e-01,4.42915948e-04 8.87639380e-01,-2.09911395e-03 8.98136435e-01,6.11617692e-03 8.91057838e-01,2.79990583e-03 1.75259843e-03,-2.16177290e-03 2.66550553e-03,-2.35131021e-03 1.07509217e-03,1.73858730e-03 2.42115129e-03,1.77082592e-03 7.75755639e-04,3.48932813e-03 2.51137913e-03,1.86546630e-03 2.62493258e-03,2.72826567e-04 2.24200571e-03,-3.01002938e-03 3.72036954e-03,-2.48677602e-03 2.01865487e-03,3.91352929e-03 1.82143534e-03,-3.63565763e-03 1.94581484e-03,2.56120114e-03 
-16 -8 -9 1.23143943e+00,2.34547495e-03 1.21934380e+00,3.97643693e-03 1.20598346e+00,-4.16787883e-03 1.24236482e+00,-2.33293268e-03 1.21207061e+00,2.39619623e-05 9.15720638e-01,7.23372533e-04 9.14537776e-01,4.24305442e-04 9.12136372e-01,5.01765890e-04 9.22050660e-01,6.31024332e-03 9.16198634e-01,2.56381195e-03 8.12919544e-03,-2.06853185e-03 9.70401991e-03,-1.39588558e-03 7.46701011e-03,-9.17443188e-05 8.28169047e-03,1.72481775e-03 7.80957345e-03,2.65365967e-03 1.05514797e-02,8.91017308e-04 8.14860067e-03,2.75547509e-04 9.36114845e-03,-1.40690779e-03 1.02989970e-02,-1.38629370e-03 8.05699054e-03,4.11746102e-03 8.66146074e-03,-2.22679395e-03 9.32168244e-03,1.92970657e-03 
-16 -8 -8 1.24564370e+00,1.34556289e-03 1.23060775e+00,3.00836756e-03 1.21942045e+00,-3.18243675e-03 1.25918094e+00,-1.39152985e-03 1.22420931e+00,7.26806606e-04 9.36178788e-01,-2.54774104e-03 9.34963869e-01,2.02634277e-03 9.34101742e-01,1.21447790e-03 9.42736497e-01,4.86542473e-03 9.37434054e-01,6.31709980e-04 1.15983885e-02,-4.88333109e-04 1.34348728e-02,8.62802713e-04 1.10244841e-02,-1.87280936e-03 1.10334369e-02,3.32417802e-04 1.17260857e-02,-5.77912472e-04 1.44867523e-02,-8.50492053e-04 1.13329001e-02,4.76834486e-04 1.30088447e-02,1.66334246e-03 1.32484539e-02,1.11460017e-03 1.15967209e-02,1.21223592e-03 1.24910053e-02,8.67002267e-04 1.32718842e-02,-8.31662097e-04 
-16 -8 -7 1.26259023e+00,5.66780992e-04 1.24433619e+00,1.16180818e-03 1.23413144e+00,-1.86532508e-03 1.27848064e+00,-1.26117179e-03 1.23713486e+00,1.17483388e-03 9.61811075e-01,-6.55583536e-03 9.60342630e-01,4.00233585e-03 9.60348183e-01,3.64681891e-04 9.67944506e-01,2.78893344e-03 9.61313206e-01,-1.91721888e-03 9.75497258e-03,9.40735877e-04 1.11576963e-02,2.90010148e-03 9.03600289e-03,-3.45157078e-03 8.87336750e-03,-6.90718302e-04 9.85635973e-03,-3.51398075e-03 1.12182038e-02,-2.33155423e-03 1.01027739e-02,5.69572563e-04 1.07824891e-02,3.99791023e-03 1.05181215e-02,3.05130901e-03 1.00847546e-02,-1.73350813e-03 1.02417685e-02,3.94653024e-03 1.06890339e-02,-3.52343038e-03 
-16 -8 -6 1.28051675e+00,1.54388995e-04 1.25891586e+00,1.99604626e-04 1.24880513e+00,-1.36655901e-03 1.29774848e+00,-1.74222134e-03 1.25044976e+00,6.41660316e-04 9.90086167e-01,-7.41022077e-03 9.87937503e-01,4.42713536e-03 9.88093623e-01,1.22219741e-03 9.95188398e-01,1.60043701e-03 9.86237248e-01,-3.87740399e-03 5.71679892e-03,9.06623548e-04 6.28727314e-03,3.33835320e-03 4.86163676e-03,-4.71828228e-03 5.16668714e-03,-1.29126059e-04 5.58886118e-03,-3.89510310e-03 5.26924787e-03,-2.62772732e-03 7.02205125e-03,4.89888880e-04 6.19636024e-03,4.14723769e-03 5.59077333e-03,3.00864988e-03 6.35311843e-03,-1.74863745e-03 5.21352116e-03,5.21124610e-03 5.32010347e-03,-3.85717809e-03 
-16 -8 -5 1.29420565e+00,-3.33062356e-04 1.26999489e+00,8.19424248e-04 1.26061696e+00,-1.67542361e-03 1.31302891e+00,-1.87159258e-03 1.26161874e+00,-7.26188404e-04 1.00827505e+00,-4.74810854e-03 1.00546865e+00,3.09658273e-03 1.00560527e+00,5.07452888e-03 1.01320324e+00,1.73724928e-03 1.00308165e+00,-4.85477263e-03 4.10528499e-03,-3.96680192e-04 3.94865950e-03,2.25350397e-03 3.40092317e-03,-5.02659690e-03 4.19168184e-03,1.28858657e-03 3.82822744e-03,-1.94254913e-03 2.80564398e-03,-1.62902077e-03 5.78132889e-03,5.17698619e-04 4.17937429e-03,2.61578486e-03 3.45187025e-03,1.38943917e-03 4.83376253e-03,5.93537239e-04 2.97001401e-03,4.14467819e-03 3.02147783e-03,-1.93702945e-03 
-16 -8 -4 1.30122480e+00,-1.40616827e-03 1.27580430e+00,1.90230955e-03 1.26846044e+00,-1.71231164e-03 1.32318575e+00,-8.96205273e-04 1.26932644e+00,-1.87629056e-03 1.01020205e+00,-2.27004929e-03 1.00707321e+00,2.01320682e-03 1.00746079e+00,8.47394135e-03 1.01692605e+00,1.94218221e-03 1.00752146e+00,-4.95814481e-03 6.20102936e-03,-1.61571762e-03 5.65323894e-03,1.01996266e-03 5.69400950e-03,-4.09213276e-03 6.57976882e-03,1.85858391e-03 5.88055937e-03,1.13577481e-04 5.03596603e-03,-4.75136373e-04 7.26746279e-03,8.49810476e-04 6.04455828e-03,1.10567046e-03 5.50879619e-03,-2.87164443e-05 6.61080592e-03,2.32506612e-03 5.23748622e-03,1.86532616e-03 5.32741296e-03,-8.04689823e-05 
-16 -8 -3 1.30473715e+00,-2.91057002e-03 1.27899091e+00,1.98135196e-03 1.27415561e+00,-7.53976495e-04 1.33085141e+00,7.69155659e-04 1.27499888e+00,-1.96432213e-03 1.00626661e+00,-2.74880162e-03 1.00292812e+00,3.05208906e-03 1.00338784e+00,7.86837534e-03 1.01536761e+00,9.32865099e-04 1.00686509e+00,-4.30994825e-03 9.21664099e-03,-1.73667829e-03 8.53496072e-03,8.46342955e-04 8.74805996e-03,-2.67256195e-03 9.33344101e-03,9.47017576e-04 9.02269598e-03,3.81646455e-04 8.49552963e-03,-3.47712088e-04 9.35484568e-03,1.33700135e-03 8.96159731e-03,8.14521698e-04 8.76147179e-03,9.29262218e-06 9.10291401e-03,1.92103130e-03 8.87799030e-03,2.95755138e-05 8.70755964e-03,-9.92777519e-05 
-16 -8 -2 1.30918605e+00,-4.00043023e-03 1.28278745e+00,9.00114299e-04 1.28003071e+00,6.11630139e-04 1.33875168e+00,1.88353213e-03 1.28058485e+00,-1.19814975e-03 1.00959154e+00,-4.77964595e-03 1.00660805e+00,5.40966745e-03 1.00598504e+00,4.69453807e-03 1.01972509e+00,-1.12513341e-03 1.01071276e+00,-3.37229380e-03 1.02748552e-02,-1.17133041e-03 9.43177589e-03,1.36096242e-03 9.69921949e-03,-1.85293566e-03 9.87559797e-03,-3.56762752e-04 1.03089451e-02,-7.57109840e-04 9.96244910e-03,-8.84626148e-04 1.00166974e-02,1.55899227e-03 9.98308174e-03,1.35310201e-03 9.91393470e-03,8.82560289e-04 9.96536154e-03,6.60016250e-04 1.03407691e-02,-4.39119562e-04 9.60995597e-03,-1.38996370e-03 
-16 -8 -1 1.31473427e+00,-3.88374803e-03 1.28691355e+00,-3.61105952e-04 1.28598105e+00,1.18002975e-03 1.34600816e+00,1.69961650e-03 1.28559286e+00,-3.92922396e-04 1.01936910e+00,-5.63612468e-03 1.01809892e+00,6.35824748e-03 1.01560431e+00,3.16983723e-03 1.02967904e+00,-2.41560397e-03 1.01920087e+00,-3.09830312e-03 9.61012428e-03,-7.29927671e-04 8.41268600e-03,1.36578937e-03 8.77152358e-03,-2.06369428e-03 8.83158884e-03,-7.16821843e-04 9.57818940e-03,-1.65207197e-03 9.29654618e-03,-9.91949883e-04 9.49325277e-03,1.32877990e-03 9.17931488e-03,1.64315022e-03 8.93731039e-03,1.19952470e-03 9.57754745e-03,2.89410740e-04 9.44638372e-03,2.48497867e-04 8.33485431e-03,-2.23434875e-03 
-16 -7 -11 1.21020399e+00,3.98677059e-03 1.20280229e+00,1.74299457e-03 1.18955096e+00,-2.69928334e-03 1.22246860e+00,-4.50875509e-03 1.19389620e+00,-6.81065333e-04 8.84210505e-01,-2.77014712e-03 8.82635885e-01,1.59005586e-03 8.79683056e-01,-4.71950301e-03 8.87466840e-01,4.84282280e-03 8.80639454e-01,1.49577718e-03 -4.63115406e-03,4.92401888e-04 -5.01212211e-03,-2.33496782e-04 -5.16427228e-03,1.79417805e-04 -4.65561335e-03,-3.47170850e-04 -6.49484714e-03,-1.02078997e-03 -5.50784165e-03,2.76439533e-04 -3.60874009e-03,5.58273907e-04 -6.15426666e-03,-8.70746019e-04 -4.07936379e-03,-9.31750741e-05 -4.41202756e-03,-9.51721316e-04 -4.79573700e-03,-3.54639494e-04 -5.08889525e-03,-1.62698783e-03 
-16 -7 -10 1.23125129e+00,3.39585210e-03 1.22058826e+00,3.35730632e-03 1.20695067e+00,-4.56004533e-03 1.24171280e+00,-3.33907763e-03 1.21272076e+00,-4.55261623e-04 9.22938411e-01,4.04880424e-04 9.19928839e-01,2.06187727e-04 9.16960410e-01,-3.70952558e-03 9.26537369e-01,5.28530818e-03 9.19353026e-01,1.56892752e-03 -2.87303938e-03,-1.61929961e-03 -3.09758724e-03,-1.65114984e-03 -3.67971185e-03,3.32429425e-04 -2.55450811e-03,1.58788737e-03 -4.59921633e-03,2.23392097e-03 -3.26555865e-03,1.57780562e-03 -1.94122891e-03,1.01332420e-03 -3.86453165e-03,-2.33946276e-03 -1.86691898e-03,-1.94660954e-03 -2.95271367e-03,3.41925554e-03 -3.46914301e-03,-2.51365614e-03 -3.23156675e-03,6.74339076e-04 
-16 -7 -9 1.24686098e+00,2.00867813e-03 1.23368358e+00,4.64701677e-03 1.22078308e+00,-5.76322234e-03 1.25825483e+00,-1.87574482e-03 1.22758494e+00,-2.19680867e-04 9.47619785e-01,1.94924012e-03 9.44691907e-01,1.18610715e-04 9.42815593e-01,8.67151460e-04 9.52513349e-01,5.60800004e-03 9.46746941e-01,9.79078380e-04 3.88766988e-03,-2.66211470e-03 4.17347271e-03,-2.08413363e-03 3.08230100e-03,9.03969689e-05 3.82253331e-03,2.27452682e-03 2.85226978e-03,3.84887584e-03 4.79729342e-03,1.88520730e-03 4.08313201e-03,1.32259147e-03 3.76842100e-03,-2.29859697e-03 4.98237596e-03,-2.31322566e-03 3.40694993e-03,5.68490215e-03 3.57587942e-03,-3.44682186e-03 4.12093841e-03,1.85284090e-03 
-16 -7 -8 1.25990177e+00,2.48740643e-04 1.24454755e+00,4.16447412e-03 1.23343551e+00,-5.13685997e-03 1.27497064e+00,-5.23557080e-04 1.24037003e+00,3.02517043e-04 9.60808860e-01,-2.38228583e-04 9.59037013e-01,1.65819851e-03 9.58176280e-01,4.44459348e-03 9.67886706e-01,4.80062778e-03 9.63258398e-01,-3.33914281e-04 1.06302553e-02,-1.87993776e-03 1.14511935e-02,-9.11106016e-04 9.79578224e-03,-5.81841911e-04 9.74833906e-03,1.31011927e-03 1.03706894e-02,2.55006435e-03 1.23805428e-02,9.08795583e-04 1.02372426e-02,1.47452478e-03 1.13215709e-02,-4.63922819e-04 1.15207141e-02,-8.20508975e-04 9.96271343e-03,4.17646945e-03 1.10363917e-02,-2.16859832e-03 1.13298517e-02,6.45410184e-04 
-16 -7 -7 1.27457535e+00,-8.45605955e-04 1.25655131e+00,1.95240430e-03 1.24729110e+00,-3.14330900e-03 1.29396528e+00,4.73734363e-05 1.25353507e+00,6.31618979e-04 9.75627846e-01,-4.92659773e-03 9.75182177e-01,3.77618726e-03 9.74429270e-01,4.19567885e-03 9.84411720e-01,2.70555658e-03 9.78793840e-01,-2.04518017e-03 1.30106111e-02,-1.65987037e-04 1.39924614e-02,9.59060657e-04 1.19797531e-02,-1.85712022e-03 1.15727696e-02,-6.41053767e-05 1.32496694e-02,-3.43715298e-04 1.43192293e-02,-8.13172874e-04 1.29034223e-02,1.30172423e-03 1.41750741e-02,1.79968646e-03 1.34911996e-02,1.25840090e-03 1.25365993e-02,8.71751147e-04 1.35990798e-02,6.83760714e-04 1.35083111e-02,-1.76578457e-03 
-16 -7 -6 1.29171685e+00,-8.59575290e-04 1.27044910e+00,-2.09795101e-04 1.26259079e+00,-1.24638112e-03 1.31442577e+00,-3.01343862e-04 1.26743353e+00,1.43994618e-04 9.98652550e-01,-8.18053490e-03 9.98705543e-01,4.48852403e-03 9.97836017e-01,2.42334956e-03 1.00738026e+00,7.87867127e-04 9.99204359e-01,-3.34755594e-03 1.11726613e-02,9.08252429e-04 1.20441664e-02,2.04092487e-03 1.01171552e-02,-3.28398659e-03 9.83050896e-03,-4.02870073e-04 1.16466811e-02,-2.37393008e-03 1.14304195e-02,-1.95654315e-03 1.20795609e-02,9.09356032e-04 1.24072529e-02,2.91782119e-03 1.11585426e-02,2.20510427e-03 1.12515085e-02,-1.02872273e-03 1.12274357e-02,3.12713167e-03 1.10537644e-02,-3.08146690e-03 
-16 -7 -5 1.30761000e+00,-5.78735538e-04 1.28352219e+00,-7.22672300e-04 1.27714542e+00,-3.36417599e-04 1.33305318e+00,-8.32729997e-04 1.28015386e+00,-1.07452818e-03 1.02143410e+00,-7.44339067e-03 1.02094434e+00,3.02997379e-03 1.02099136e+00,3.07566629e-03 1.02915935e+00,4.13515990e-04 1.01913776e+00,-3.77753067e-03 8.68370915e-03,5.34463464e-04 9.40834048e-03,1.84381075e-03 7.90296645e-03,-4.06170720e-03 7.89278040e-03,4.29438944e-04 9.21178592e-03,-2.21767044e-03 8.13404202e-03,-1.65406285e-03 1.03952539e-02,5.09628574e-04 9.69109481e-03,2.43277646e-03 8.37489891e-03,1.50640315e-03 9.34402869e-03,-5.73643154e-04 8.23727875e-03,3.69637224e-03 8.13419759e-03,-2.27436377e-03 
-16 -7 -4 1.31823231e+00,-1.04871045e-03 1.29268368e+00,9.20432707e-05 1.28856108e+00,1.54355970e-05 1.34710757e+00,-6.62902980e-04 1.29001394e+00,-2.24576001e-03 1.03320160e+00,-4.55493870e-03 1.03201264e+00,1.24197155e-03 1.03357524e+00,5.90841494e-03 1.04089148e+00,9.05195736e-04 1.03101664e+00,-3.55820262e-03 8.50577093e-03,-5.95357274e-04 9.05808579e-03,1.24230897e-03 7.98407242e-03,-3.87108836e-03 8.17751644e-03,1.26973557e-03 8.85970911e-03,-8.59042540e-04 7.55137853e-03,-7.01522925e-04 1.00912546e-02,2.59114272e-04 9.20667660e-03,1.30075266e-03 8.23772874e-03,3.59244007e-04 9.19743399e-03,5.46371227e-04 8.02340696e-03,2.62772366e-03 7.93784921e-03,-6.09053996e-04 
-16 -7 -3 1.32380811e+00,-2.27978598e-03 1.29781938e+00,6.46143367e-04 1.29669944e+00,6.46331526e-04 1.35693804e+00,2.78587718e-04 1.29741426e+00,-2.79526444e-03 1.03578742e+00,-2.95894859e-03 1.03441517e+00,1.57244543e-03 1.03647344e+00,7.17254839e-03 1.04446469e+00,4.87108876e-04 1.03587633e+00,-2.93527981e-03 1.01146299e-02,-1.25664145e-03 1.03565849e-02,1.28011121e-03 9.69061969e-03,-3.05066816e-03 9.82619723e-03,1.09641784e-03 1.01594598e-02,-1.83120579e-04 9.18060666e-03,-4.91385612e-04 1.09504723e-02,2.58794849e-04 1.06007726e-02,7.95355931e-04 1.00029467e-02,1.62083855e-04 1.01796590e-02,5.92257653e-04 9.81965810e-03,1.17900166e-03 9.68602276e-03,3.79372881e-05 
-16 -7 -2 1.32771204e+00,-3.23212971e-03 1.30110681e+00,5.85013473e-05 1.30315222e+00,1.50854973e-03 1.36468166e+00,1.24986830e-03 1.30353963e+00,-2.86049499e-03 1.03835106e+00,-3.20453892e-03 1.03762198e+00,3.56742735e-03 1.03855608e+00,5.49522378e-03 1.04784708e+00,-1.30548115e-03 1.04005685e+00,-2.04795197e-03 1.12005761e-02,-1.19529006e-03 1.08325310e-02,1.75414582e-03 1.07294956e-02,-2.25106558e-03 1.05682364e-02,1.99083591e-04 1.09500075e-02,-5.49405054e-04 1.05410051e-02,-1.05163080e-03 1.13816791e-02,3.55314898e-04 1.14774236e-02,1.07295758e-03 1.09647251e-02,8.27872772e-04 1.05882439e-02,-2.19454585e-04 1.08949924e-02,4.01654152e-04 1.06083433e-02,-5.24001136e-04 
-16 -7 -1 1.33156940e+00,-3.04488868e-03 1.30365180e+00,-1.02716152e-03 1.30857545e+00,1.86117898e-03 1.37082056e+00,1.51763965e-03 1.30797666e+00,-2.74240083e-03 1.04343493e+00,-3.47472523e-03 1.04439689e+00,4.27326532e-03 1.04357427e+00,3.50910090e-03 1.05378809e+00,-2.76139824e-03 1.04527057e+00,-1.51163279e-03 1.10578878e-02,-8.82493607e-04 9.90682852e-03,1.71298915e-03 1.03472289e-02,-2.03185208e-03 9.98632115e-03,-3.70461418e-04 1.04593169e-02,-8.89991413e-04 1.03627810e-02,-1.41792983e-03 1.09190128e-02,2.84955783e-04 1.09208293e-02,1.38735321e-03 1.02652539e-02,1.26763587e-03 1.03335862e-02,-6.64078642e-04 1.04409961e-02,5.59084714e-04 9.88494928e-03,-1.06369196e-03 
-16 -6 -11 1.22027087e+00,4.52860038e-03 1.21148296e+00,2.01608226e-03 1.20016736e+00,-3.03156822e-03 1.23324547e+00,-4.55054951e-03 1.20701698e+00,-3.79895310e-04 9.00432419e-01,-3.22195155e-03 8.97313143e-01,1.87675427e-03 8.95779602e-01,-4.06604904e-03 9.03000689e-01,4.98394103e-03 8.96493004e-01,1.93119399e-03 -2.76671465e-03,1.47697741e-03 -2.82420139e-03,1.81358274e-03 -3.30089423e-03,-3.25771527e-03 -3.51422897e-03,-3.98380195e-04 -4.44025978e-03,-3.89753235e-03 -3.34927486e-03,-1.42785237e-03 -2.64414732e-03,6.95114971e-04 -4.49229322e-03,1.38589687e-03 -2.14053454e-03,1.87488873e-03 -2.73252197e-03,-3.07581829e-03 -2.86865869e-03,3.12517881e-03 -3.18800193e-03,-3.94729032e-03 
-16 -6 -10 1.24251771e+00,4.14062183e-03 1.23018635e+00,2.55137586e-03 1.21896039e+00,-4.58774617e-03 1.25468220e+00,-3.71035845e-03 1.22608057e+00,-4.63441348e-04 9.43298143e-01,-1.26222629e-03 9.39356843e-01,4.67632617e-04 9.37173494e-01,-4.68007761e-03 9.46011834e-01,4.43099577e-03 9.38775112e-01,2.34586848e-04 -4.14355880e-03,-3.80142732e-04 -4.71600242e-03,5.04567979e-04 -4.92773025e-03,-2.91788651e-03 -4.42953611e-03,1.42049419e-03 -5.90211495e-03,-9.89187252e-04 -5.07301771e-03,1.71290365e-06 -3.55079228e-03,1.09328904e-03 -5.91362918e-03,-5.01654573e-05 -3.73847044e-03,-1.49233745e-05 -4.41698016e-03,9.34039362e-04 -5.09141508e-03,1.22882620e-03 -4.92467612e-03,-1.99519440e-03 
-16 -6 -9 1.26060656e+00,2.49734121e-03 1.24618429e+00,3.61231724e-03 1.23494289e+00,-5.90592940e-03 1.27401759e+00,-2.40834797e-03 1.24231919e+00,-3.35679428e-04 9.73666452e-01,1.34154380e-05 9.69996134e-01,4.18656085e-04 9.68720294e-01,-4.82506367e-04 9.77433783e-01,4.57447930e-03 9.71500087e-01,-1.66264781e-03 1.10949138e-04,-2.22463847e-03 -5.07150911e-04,-8.36091883e-04 -7.11126862e-04,-1.90347987e-03 -1.58819777e-04,2.54069089e-03 -1.29357556e-03,2.15249766e-03 -2.76318285e-04,1.18835159e-03 4.60469325e-04,1.35790065e-03 -1.14332661e-03,-1.18307669e-03 3.20477481e-04,-1.48057675e-03 -5.98963608e-04,4.45415382e-03 -8.39846873e-04,-1.31453805e-03 -6.56433608e-04,2.58217251e-04 
-16 -6 -8 1.27502217e+00,9.56616616e-05 1.25933545e+00,3.88910755e-03 1.24901940e+00,-5.80180509e-03 1.29233789e+00,-8.22561624e-04 1.25672635e+00,5.09557577e-05 9.88725185e-01,-5.84930943e-04 9.85880843e-01,1.65683066e-03 9.85742790e-01,5.00164647e-03 9.94563295e-01,4.09608707e-03 9.90043909e-01,-2.76651808e-03 7.20092851e-03,-2.65680749e-03 6.74623176e-03,-1.12320912e-03 6.25374402e-03,-9.94501380e-04 6.40682249e-03,2.17914143e-03 6.30083891e-03,3.24208736e-03 7.52782590e-03,1.30786143e-03 6.93576133e-03,1.54369273e-03 6.76522902e-03,-1.08615764e-03 7.17921223e-03,-1.47205329e-03 6.06927496e-03,5.02102522e-03 6.93337097e-03,-2.56252074e-03 6.51166055e-03,8.79114429e-04 
-16 -6 -7 1.28830967e+00,-1.61047252e-03 1.27091680e+00,2.57301643e-03 1.26266975e+00,-4.11127869e-03 1.31088557e+00,3.60547678e-04 1.27060748e+00,1.44417899e-04 9.97622954e-01,-3.06894441e-03 9.96525469e-01,3.46398878e-03 9.96011729e-01,7.16407407e-03 1.00626266e+00,2.10201155e-03 1.00110879e+00,-3.15384302e-03 1.23646714e-02,-1.44288891e-03 1.20887953e-02,-3.79650528e-04 1.11930336e-02,-9.13339030e-04 1.09567445e-02,8.32165238e-04 1.19176744e-02,1.85504798e-03 1.28614175e-02,2.41662999e-04 1.19155087e-02,1.64618683e-03 1.27167204e-02,1.05312815e-04 1.20353532e-02,-2.43632967e-04 1.11713513e-02,2.88063729e-03 1.25798125e-02,-1.74370214e-03 1.16525339e-02,-3.33924500e-04 
-16 -6 -6 1.30271232e+00,-1.83185486e-03 1.28267855e+00,4.11180662e-04 1.27701078e+00,-1.79291442e-03 1.33020985e+00,7.07131771e-04 1.28436583e+00,-3.86736469e-04 1.01055020e+00,-5.95666059e-03 1.01149213e+00,4.47029129e-03 1.00986525e+00,5.40467160e-03 1.02149140e+00,-2.22426850e-04 1.01408191e+00,-3.25566592e-03 1.31290908e-02,1.11630170e-04 1.31683576e-02,4.57930933e-04 1.19974134e-02,-1.56064592e-03 1.15230675e-02,-1.30806982e-04 1.31370915e-02,-2.37963816e-04 1.33029776e-02,-9.26728211e-04 1.32659713e-02,1.55017954e-03 1.39364628e-02,1.24764580e-03 1.25291218e-02,8.66898483e-04 1.24768685e-02,4.15153516e-04 1.32983066e-02,9.14141726e-05 1.24454336e-02,-1.82263031e-03 
-16 -6 -5 1.31764654e+00,-1.30218094e-03 1.29483991e+00,-1.14115793e-03 1.29158765e+00,4.97427853e-05 1.34917364e+00,4.91000866e-04 1.29721695e+00,-1.19668468e-03 1.02874989e+00,-7.25591322e-03 1.03046999e+00,3.83064432e-03 1.02910689e+00,3.36520020e-03 1.04035117e+00,-1.12947943e-03 1.03089029e+00,-3.27129913e-03 1.13493281e-02,5.33455792e-04 1.17748226e-02,6.66194569e-04 1.05069930e-02,-2.34284745e-03 1.00690548e-02,1.05382552e-04 1.17462927e-02,-1.03161832e-03 1.09655566e-02,-1.02287798e-03 1.22915855e-02,1.11331155e-03 1.22232980e-02,1.30694640e-03 1.07374685e-02,8.33387335e-04 1.15133697e-02,-4.28557186e-04 1.13145190e-02,1.37561272e-03 1.08042291e-02,-1.99004940e-03 
-16 -6 -4 1.33026086e+00,-1.26155928e-03 1.30559687e+00,-1.53303321e-03 1.30468121e+00,1.18258426e-03 1.36548919e+00,2.87507155e-04 1.30821594e+00,-1.77075740e-03 1.04611057e+00,-6.51438239e-03 1.04718543e+00,2.62750690e-03 1.04743835e+00,3.79742811e-03 1.05699780e+00,-5.47008744e-04 1.04674820e+00,-3.42596466e-03 1.05017349e-02,-1.14161374e-04 1.11571437e-02,5.21588740e-04 9.86900854e-03,-2.72672019e-03 9.74711096e-03,9.23213927e-04 1.09492574e-02,-5.31669651e-04 9.63590298e-03,-3.61040654e-04 1.17322129e-02,5.21816293e-04 1.12849998e-02,5.38693382e-04 1.01629993e-02,1.15925907e-04 1.10486778e-02,5.69466454e-05 1.03610955e-02,1.47142049e-03 1.01646911e-02,-1.00502334e-03 
-16 -6 -3 1.33862944e+00,-1.87044001e-03 1.31303211e+00,-1.49333634e-03 1.31512830e+00,1.96633429e-03 1.37776031e+00,3.86758025e-04 1.31716660e+00,-2.14820582e-03 1.05767318e+00,-4.98036720e-03 1.05791216e+00,2.89448921e-03 1.05953390e+00,5.39428262e-03 1.06741061e+00,9.33520155e-05 1.05800186e+00,-3.64575758e-03 1.14327786e-02,-7.05344192e-04 1.20105847e-02,7.50725320e-04 1.08754077e-02,-2.44716961e-03 1.09911524e-02,1.17201214e-03 1.15588111e-02,-1.37504666e-04 1.05511215e-02,-1.48921094e-04 1.23608849e-02,2.17217773e-04 1.21478585e-02,2.08013262e-05 1.13900194e-02,-1.37072894e-04 1.16145094e-02,2.72631262e-04 1.11863343e-02,8.32080090e-04 1.13156416e-02,-2.94766690e-04 
-16 -6 -2 1.34335228e+00,-2.20247517e-03 1.31689125e+00,-1.87744210e-03 1.32297697e+00,2.43216584e-03 1.38625892e+00,7.22123137e-04 1.32402099e+00,-2.66144561e-03 1.06350656e+00,-3.79733979e-03 1.06382170e+00,4.71589248e-03 1.06583596e+00,5.73717357e-03 1.07245578e+00,-2.47247647e-04 1.06486947e+00,-3.44937112e-03 1.23894429e-02,-7.16252887e-04 1.24165815e-02,1.30711598e-03 1.17885804e-02,-1.74911520e-03 1.18356947e-02,6.02357172e-04 1.20938731e-02,-3.34081406e-04 1.17676508e-02,-6.34718663e-04 1.27742338e-02,2.70316913e-04 1.29124008e-02,1.73636833e-04 1.23233535e-02,3.55833310e-04 1.18367262e-02,-3.31991587e-04 1.18719320e-02,2.85024943e-04 1.22283526e-02,-4.64369277e-04 
-16 -6 -1 1.34594837e+00,-1.69273619e-03 1.31826808e+00,-2.49483157e-03 1.32848006e+00,2.40264887e-03 1.39167009e+00,1.00971962e-03 1.32812956e+00,-3.07220359e-03 1.06602517e+00,-3.30167715e-03 1.06743075e+00,5.81441599e-03 1.06909485e+00,4.76820133e-03 1.07527019e+00,-1.12354581e-03 1.06833416e+00,-2.98758894e-03 1.23231827e-02,-4.44753466e-04 1.15116566e-02,1.46201170e-03 1.14855130e-02,-1.32148678e-03 1.13928228e-02,-6.93152567e-05 1.16798383e-02,-4.49377846e-04 1.16368518e-02,-1.08962503e-03 1.21989352e-02,3.22620227e-04 1.23810486e-02,5.39032604e-04 1.17994797e-02,8.94447026e-04 1.13465738e-02,-8.64585629e-04 1.14738100e-02,3.18190384e-04 1.17160327e-02,-7.80406974e-04 
-16 -5 -12 1.20619895e+00,4.56660533e-03 1.20126524e+00,4.15388004e-03 1.18890529e+00,-4.48606757e-03 1.21893988e+00,-4.37824717e-03 1.19977733e+00,-1.98853494e-04 8.75520836e-01,-2.15895305e-03 8.73270018e-01,3.18698357e-03 8.74612047e-01,7.78087148e-04 8.78882278e-01,6.26927217e-03 8.74711721e-01,3.86985118e-03 7.27641675e-03,1.01950433e-03 9.14054222e-03,1.64151259e-03 7.14749829e-03,-3.12364770e-03 6.51722008e-03,-6.91736038e-04 6.70178615e-03,-2.44150808e-03 8.36242781e-03,-2.25345808e-03 5.97949704e-03,6.07112754e-04 7.18691427e-03,1.91102551e-03 9.24505622e-03,2.23558775e-03 7.91069583e-03,-2.82410051e-03 8.13045174e-03,2.45065266e-03 7.21432351e-03,-2.41101599e-03 
-16 -5 -11 1.22824412e+00,4.89292371e-03 1.21870763e+00,3.41608770e-03 1.20847309e+00,-4.76310104e-03 1.24157070e+00,-4.15705177e-03 1.21983920e+00,-3.70486020e-04 9.13839129e-01,-2.07211889e-03 9.10303361e-01,2.07942704e-03 9.09570825e-01,-1.29567042e-03 9.18035234e-01,5.23304858e-03 9.11070284e-01,2.83941752e-03 3.02428906e-03,1.62992085e-03 4.21014146e-03,2.88353339e-03 2.85910319e-03,-5.30071428e-03 2.28073998e-03,1.43031157e-04 2.43964742e-03,-4.51626483e-03 3.68529358e-03,-2.52208068e-03 2.51625995e-03,6.04645555e-04 2.33777003e-03,2.75139733e-03 4.42664250e-03,2.74148525e-03 3.58286731e-03,-3.42846819e-03 3.42398515e-03,5.00910771e-03 2.96029397e-03,-4.41612313e-03 
-16 -5 -10 1.24945115e+00,4.85361074e-03 1.23619434e+00,2.51834640e-03 1.22697668e+00,-5.06642780e-03 1.26362891e+00,-3.84806111e-03 1.23757475e+00,-6.34819611e-04 9.52427392e-01,-2.49494132e-03 9.49854402e-01,1.12331213e-03 9.47073010e-01,-2.88847733e-03 9.57770457e-01,4.08129447e-03 9.49496539e-01,-5.17172053e-04 -2.78005966e-04,7.44146492e-04 1.36149509e-04,2.54449168e-03 -6.23950472e-04,-5.78978406e-03 -6.62885691e-04,1.48102869e-03 -8.93573746e-04,-3.78128409e-03 -2.16641424e-04,-1.67614073e-03 2.00243482e-04,6.39263088e-04 -1.23772639e-03,2.25716603e-03 5.00110632e-04,1.74562913e-03 -1.03911307e-04,-1.50412143e-03 -7.65077738e-04,4.81743355e-03 -6.08094970e-04,-3.91629240e-03 
-16 -5 -9 1.26942591e+00,3.37705111e-03 1.25426220e+00,2.17152972e-03 1.24496472e+00,-5.22011147e-03 1.28569948e+00,-3.01088953e-03 1.25433418e+00,-2.75322057e-04 9.84765323e-01,-3.42188773e-03 9.82868086e-01,1.23539859e-03 9.80591459e-01,-1.36706871e-03 9.90695838e-01,3.54847980e-03 9.83232233e-01,-4.22994329e-03 4.60074548e-04,-1.13666064e-03 2.96510858e-04,1.15989600e-03 -4.70224545e-05,-4.60968173e-03 3.32796712e-04,2.54738911e-03 -1.62677475e-04,-1.05882543e-03 2.80226864e-04,-3.30882536e-04 1.26778854e-03,6.33770919e-04 -4.46070547e-04,8.77600507e-04 7.31459149e-04,9.30112105e-05 3.99260266e-05,1.66398354e-03 -4.20734274e-04,2.26298311e-03 -2.30695051e-04,-1.70978013e-03 
-16 -5 -8 1.28701898e+00,7.88351874e-04 1.27123388e+00,2.19936247e-03 1.26205268e+00,-4.85385383e-03 1.30709274e+00,-1.63678659e-03 1.27080526e+00,3.07853883e-04 1.00739420e+00,-4.11359927e-03 1.00474958e+00,2.19999805e-03 1.00450350e+00,2.93503083e-03 1.01323729e+00,2.88554808e-03 1.00720117e+00,-6.02143305e-03 5.19945739e-03,-2.48377775e-03 4.51791400e-03,-7.55405594e-05 4.39148794e-03,-2.74948991e-03 4.86391594e-03,2.49534233e-03 4.47079319e-03,1.29220599e-03 5.06353126e-03,5.67924864e-04 5.52279530e-03,7.70092938e-04 4.57144682e-03,-2.38182429e-04 4.94666967e-03,-8.96261889e-04 4.14412136e-03,3.67046663e-03 4.54954787e-03,-5.56299701e-04 4.01171222e-03,1.89457969e-04 
-16 -5 -7 1.30163757e+00,-1.40225225e-03 1.28508081e+00,1.89704266e-03 1.27768071e+00,-3.73925442e-03 1.32692769e+00,-1.51265007e-04 1.28652669e+00,1.99161618e-04 1.02079800e+00,-3.83240791e-03 1.01791811e+00,3.60390407e-03 1.01845233e+00,6.79551287e-03 1.02747495e+00,1.40066340e-03 1.02171116e+00,-5.47942728e-03 1.03922742e-02,-2.20455939e-03 9.37761192e-03,-4.15827258e-04 9.29412624e-03,-1.40392404e-03 9.48689180e-03,1.34183624e-03 9.52684897e-03,1.70632622e-03 1.03033421e-02,3.78488219e-04 1.00635203e-02,1.19157499e-03 1.01200649e-02,-2.95163744e-04 9.57876877e-03,-5.99600147e-04 9.04176871e-03,3.16991721e-03 1.01141294e-02,-1.81827721e-03 8.85556738e-03,4.24504919e-04 
-16 -5 -6 1.31426063e+00,-2.13148008e-03 1.29590088e+00,8.83486468e-04 1.29190952e+00,-2.10993759e-03 1.34531419e+00,1.08373626e-03 1.30059359e+00,-6.93515109e-04 1.02895365e+00,-3.41144364e-03 1.02779146e+00,4.77257199e-03 1.02744272e+00,7.33518017e-03 1.03841871e+00,-3.73869325e-04 1.03170862e+00,-4.07237071e-03 1.25116867e-02,-9.50246747e-04 1.15640473e-02,-9.82081076e-05 1.14601927e-02,-1.03585572e-03 1.11548998e-02,1.86573936e-04 1.17905384e-02,7.98752164e-04 1.22840935e-02,-3.89098437e-04 1.20307851e-02,1.57998376e-03 1.24907237e-02,2.57287355e-04 1.13062626e-02,2.66248825e-04 1.14406969e-02,1.16048817e-03 1.24127051e-02,-1.41011734e-03 1.10890464e-02,-5.40148868e-04 
-16 -5 -5 1.32639380e+00,-1.89339623e-03 1.30563563e+00,-4.93971482e-04 1.30507865e+00,-4.17871232e-04 1.36269556e+00,1.92255474e-03 1.31266336e+00,-1.47171975e-03 1.03844970e+00,-4.23282649e-03 1.03947978e+00,5.13908341e-03 1.03815931e+00,5.12872878e-03 1.05106174e+00,-1.35737638e-03 1.04252802e+00,-3.32710678e-03 1.17413601e-02,-1.83870473e-04 1.10965422e-02,1.03694766e-04 1.09303204e-02,-1.34744090e-03 1.04273577e-02,1.52367639e-05 1.14378262e-02,1.41011165e-04 1.10730933e-02,-6.24499802e-04 1.16016061e-02,1.47695817e-03 1.17937139e-02,3.89095363e-04 1.05227282e-02,5.03552806e-04 1.12780488e-02,-1.27927560e-04 1.16358476e-02,-4.88550297e-04 1.07154289e-02,-1.17650109e-03 
-16 -5 -4 1.33814856e+00,-1.84639595e-03 1.31537498e+00,-1.60238543e-03 1.31727543e+00,1.11658355e-03 1.37866176e+00,2.25495981e-03 1.32322273e+00,-1.54951823e-03 1.05306884e+00,-5.86795762e-03 1.05459432e+00,4.95404318e-03 1.05328061e+00,3.25629520e-03 1.06669088e+00,-1.01248645e-03 1.05589423e+00,-3.79136917e-03 1.09429133e-02,-2.66484106e-04 1.06432950e-02,-9.33343550e-07 1.02673582e-02,-1.76217143e-03 1.00837669e-02,5.93550031e-04 1.09181813e-02,1.76346333e-04 9.89226910e-03,-1.74992805e-04 1.11943550e-02,9.78461362e-04 1.10239745e-02,-1.28234130e-04 1.00525271e-02,-2.84928809e-05 1.09653697e-02,9.59871103e-05 1.07328466e-02,-5.59507022e-05 1.03142080e-02,-8.65480645e-04 
-16 -5 -3 1.34778115e+00,-2.14841388e-03 1.32368767e+00,-2.28157314e-03 1.32814697e+00,2.27353861e-03 1.39186651e+00,2.11808650e-03 1.33257468e+00,-1.51794761e-03 1.06879630e+00,-6.24510350e-03 1.06916424e+00,5.13982448e-03 1.06890252e+00,3.62299694e-03 1.08086308e+00,3.60822193e-04 1.06921995e+00,-4.78321258e-03 1.15190510e-02,-4.55077574e-04 1.14842699e-02,1.16733759e-04 1.08966425e-02,-1.74267191e-03 1.11219738e-02,9.66421337e-04 1.14156327e-02,2.20744413e-04 1.06152908e-02,1.15797611e-04 1.19028512e-02,6.67754101e-04 1.16687262e-02,-6.13684709e-04 1.10289530e-02,-4.62699535e-04 1.16176222e-02,5.10587337e-04 1.11305588e-02,-1.96572711e-04 1.12469528e-02,-4.35199402e-04 
-16 -5 -2 1.35340108e+00,-2.03021470e-03 1.32825846e+00,-2.80021748e-03 1.33678508e+00,2.65931345e-03 1.40097597e+00,1.91588865e-03 1.33977445e+00,-2.08550610e-03 1.07819565e+00,-4.76353174e-03 1.07754178e+00,6.19098852e-03 1.07882930e+00,5.19862880e-03 1.08817394e+00,1.67257850e-03 1.07816889e+00,-5.12633385e-03 1.22779783e-02,-2.59623295e-04 1.21250173e-02,6.22431428e-04 1.16353534e-02,-1.22245557e-03 1.20178502e-02,6.66971714e-04 1.19904896e-02,-3.65704911e-05 1.17224928e-02,-1.31687422e-04 1.24718281e-02,7.78312856e-04 1.23929107e-02,-5.84805157e-04 1.20086740e-02,-2.23453275e-04 1.20120849e-02,9.37691570e-05 1.16577868e-02,-3.97040682e-04 1.21453963e-02,-6.34182991e-04 
-16 -5 -1 1.35521333e+00,-1.29139780e-03 1.32904025e+00,-3.07957386e-03 1.34244666e+00,2.36651892e-03 1.40598288e+00,1.98134142e-03 1.34365023e+00,-2.71303251e-03 1.07987981e+00,-3.53903867e-03 1.07925136e+00,7.26208956e-03 1.08162535e+00,5.79525370e-03 1.08930347e+00,1.57015835e-03 1.08105604e+00,-4.66173285e-03 1.21244515e-02,8.31222187e-05 1.14883800e-02,9.72096471e-04 1.13188514e-02,-7.94883558e-04 1.17035513e-02,6.27901008e-05 1.18061926e-02,-2.14676230e-04 1.15846401e-02,-4.67913667e-04 1.19724886e-02,9.43109158e-04 1.20367533e-02,-2.41872689e-04 1.17837414e-02,3.37541865e-04 1.14119185e-02,-4.38625047e-04 1.14061805e-02,-2.53058680e-04 1.17686137e-02,-1.04625911e-03 
-16 -4 -12 1.21682112e+00,4.87480490e-03 1.21180918e+00,5.32091077e-03 1.20010214e+00,-6.72203661e-03 1.22866380e+00,-3.77641872e-03 1.21331865e+00,6.79772394e-05 9.00524980e-01,-4.98013197e-04 8.96666502e-01,2.84719076e-03 8.99809432e-01,3.52209301e-04 9.03811691e-01,6.68886948e-03 8.99847753e-01,3.71547858e-03 9.62959072e-03,-4.76149643e-04 1.17010009e-02,-2.64233531e-06 9.39745412e-03,-1.28994800e-03 9.50069919e-03,1.32499588e-04 8.85001141e-03,1.64416578e-03 1.10534794e-02,-1.10293061e-03 8.16750274e-03,7.10307594e-04 1.01389516e-02,7.09487771e-04 1.19087293e-02,1.64192172e-04 1.09260472e-02,1.06615921e-03 1.01544266e-02,-2.86557575e-04 9.68967169e-03,1.99013152e-04 
-16 -4 -11 1.23582577e+00,4.98958667e-03 1.22662857e+00,5.60003242e-03 1.21667117e+00,-7.11486211e-03 1.24870299e+00,-3.55130836e-03 1.23183296e+00,-5.21972256e-04 9.32089490e-01,-8.80684134e-04 9.28418848e-01,2.39639165e-03 9.28986991e-01,2.43246766e-03 9.37754696e-01,5.53154910e-03 9.30608895e-01,2.70618406e-03 8.97978947e-03,9.60059549e-04 1.11775400e-02,2.03645888e-03 9.05190622e-03,-4.33195951e-03 8.76110839e-03,5.44338662e-04 9.19500421e-03,-2.14581931e-03 1.10291475e-02,-2.09908798e-03 8.28609233e-03,4.76454321e-04 9.59771138e-03,2.40015782e-03 1.09682568e-02,1.60226681e-03 1.04751613e-02,-1.20905528e-03 9.96532089e-03,3.47179418e-03 9.68749836e-03,-2.94370860e-03 
-16 -4 -10 1.25390611e+00,5.02877839e-03 1.24121446e+00,4.31629084e-03 1.23305567e+00,-6.45165382e-03 1.26946966e+00,-3.20015975e-03 1.24756561e+00,-9.04528561e-04 9.58475273e-01,-2.03349250e-03 9.57554178e-01,1.81708965e-03 9.54475162e-01,1.81075531e-03 9.66789220e-01,3.83926597e-03 9.58043600e-01,-7.09633024e-04 6.20300352e-03,1.27781421e-03 7.99341822e-03,2.73986185e-03 6.35699005e-03,-5.87636200e-03 6.15793753e-03,1.34132336e-03 7.05710390e-03,-3.98589332e-03 7.91125298e-03,-2.02491034e-03 6.73549223e-03,3.44965010e-04 6.77151512e-03,2.92028179e-03 7.63169830e-03,1.83251627e-03 7.18762239e-03,-1.92663773e-03 6.70841991e-03,5.14873153e-03 6.97704070e-03,-4.08591863e-03 
-16 -4 -9 1.27327562e+00,3.79711464e-03 1.25872253e+00,2.33114305e-03 1.25111842e+00,-5.06609326e-03 1.29256048e+00,-2.52870960e-03 1.26370612e+00,-1.95478585e-04 9.83857918e-01,-4.80254563e-03 9.84543219e-01,2.07866661e-03 9.80795082e-01,2.24103613e-04 9.93288757e-01,2.44637041e-03 9.84297893e-01,-4.99876254e-03 4.52979753e-03,6.17742376e-05 5.63012844e-03,1.99639322e-03 4.53799962e-03,-5.54019304e-03 4.69740713e-03,2.13904456e-03 5.49383647e-03,-3.13444757e-03 5.45728503e-03,-1.05401456e-03 5.81257506e-03,8.95632605e-05 4.92605847e-03,2.05959992e-03 5.39338290e-03,8.78385581e-04 4.64773898e-03,-4.25960192e-04 4.34532000e-03,4.02159091e-03 4.84397023e-03,-2.84408603e-03 
-16 -4 -8 1.29333579e+00,1.39894268e-03 1.27826471e+00,8.66030314e-04 1.27057532e+00,-3.55957045e-03 1.31670299e+00,-1.59036411e-03 1.28171789e+00,8.22466639e-04 1.01106808e+00,-7.16640634e-03 1.01014988e+00,3.02015240e-03 1.00852467e+00,6.78169666e-04 1.01888209e+00,1.53560472e-03 1.01026692e+00,-7.60017151e-03 6.13658839e-03,-1.55350731e-03 6.34090921e-03,7.46089859e-04 5.73158618e-03,-4.01954639e-03 6.19644968e-03,2.21825968e-03 6.60415080e-03,-1.09104416e-03 6.35237743e-03,2.61407165e-05 7.22880729e-03,-3.09722447e-05 6.28211895e-03,7.24022965e-04 6.36177545e-03,-1.66826044e-04 5.45821856e-03,1.75245604e-03 5.59234838e-03,1.49058545e-03 5.57775216e-03,-7.06024471e-04 
-16 -4 -7 1.31110043e+00,-7.82768337e-04 1.29564592e+00,4.23325417e-04 1.28945570e+00,-2.37926298e-03 1.33922238e+00,-3.98782731e-04 1.29993775e+00,7.04485224e-04 1.03473450e+00,-6.12546211e-03 1.03114693e+00,4.01867664e-03 1.03183295e+00,3.62079756e-03 1.04038539e+00,1.03863570e-03 1.03258406e+00,-7.15539875e-03 9.64956795e-03,-2.14679827e-03 9.08717635e-03,8.45938100e-05 8.89350612e-03,-2.46942034e-03 9.18781862e-03,1.39989897e-03 9.32577435e-03,3.34544116e-04 9.50525413e-03,3.11609492e-04 9.94707327e-03,3.38524625e-04 9.57023118e-03,3.18234495e-06 9.17190814e-03,-2.91381236e-04 8.57713473e-03,2.39171790e-03 9.10284093e-03,-4.66830188e-04 8.32543396e-03,4.78872727e-04 
-16 -4 -6 1.32447350e+00,-1.71216101e-03 1.30787053e+00,4.62641466e-04 1.30567067e+00,-1.52496305e-03 1.35850154e+00,1.19009354e-03 1.31541168e+00,-6.80299908e-04 1.04784615e+00,-2.57191864e-03 1.04390749e+00,4.56489757e-03 1.04536771e+00,6.24285317e-03 1.05423053e+00,5.85150556e-04 1.04739795e+00,-4.84608898e-03 1.18633425e-02,-1.60503946e-03 1.08728624e-02,2.43326678e-04 1.11024981e-02,-1.53328838e-03 1.08184253e-02,3.82973479e-04 1.10787963e-02,6.25401127e-04 1.15147651e-02,-2.00904069e-04 1.14280202e-02,9.99799058e-04 1.16154692e-02,8.73752932e-05 1.08225016e-02,3.32012180e-04 1.07948758e-02,1.11647435e-03 1.14243389e-02,-1.06873233e-03 1.03251576e-02,1.88696321e-04 
-16 -4 -5 1.33465986e+00,-1.86786805e-03 1.31628477e+00,2.34563584e-04 1.31861575e+00,-5.38480910e-04 1.37491496e+00,2.99717839e-03 1.32710507e+00,-1.91936905e-03 1.05384826e+00,-1.01657207e-03 1.05228868e+00,4.87555922e-03 1.05253226e+00,5.81184622e-03 1.06403450e+00,-2.41646618e-04 1.05654861e+00,-3.00838125e-03 1.16226604e-02,-9.53229759e-04 1.04492632e-02,4.80305851e-04 1.09905331e-02,-1.28341032e-03 1.03990856e-02,3.08854540e-06 1.09269707e-02,4.66090159e-04 1.08724970e-02,-6.04223901e-04 1.09127786e-02,1.31380782e-03 1.12156514e-02,2.58847505e-04 1.03637850e-02,6.67296362e-04 1.07690666e-02,-1.58434380e-04 1.12093728e-02,-8.50814709e-04 1.02535655e-02,-4.91163369e-04 
-16 -4 -4 1.34443123e+00,-2.26314641e-03 1.32434502e+00,-3.79362300e-04 1.32962545e+00,9.37722139e-04 1.38974343e+00,4.28608823e-03 1.33673282e+00,-2.06053838e-03 1.06325242e+00,-3.18482468e-03 1.06382293e+00,5.03975011e-03 1.06222477e+00,3.17879763e-03 1.07675303e+00,-8.82642381e-04 1.06621142e+00,-2.91975102e-03 1.07961029e-02,-7.93186512e-04 9.70777765e-03,3.40592630e-04 1.02204388e-02,-1.53621432e-03 9.86442878e-03,3.39923826e-04 1.03329894e-02,4.71214926e-04 9.76904863e-03,-4.11353475e-04 1.02346893e-02,1.06280290e-03 1.02826322e-02,-5.19166446e-05 9.62703524e-03,2.79382577e-04 1.02904503e-02,-5.28071073e-05 1.02705390e-02,-5.77342016e-04 9.70225411e-03,-5.23416901e-04 
-16 -4 -3 1.35389882e+00,-2.82149257e-03 1.33250567e+00,-1.08697713e-03 1.33998099e+00,2.37332605e-03 1.40290099e+00,4.52173897e-03 1.34580757e+00,-1.93236291e-03 1.07827966e+00,-5.23078751e-03 1.07859110e+00,4.59842842e-03 1.07667545e+00,1.97660615e-03 1.09167988e+00,3.41715014e-05 1.07850939e+00,-3.80869586e-03 1.10511511e-02,-7.34776897e-04 1.02791091e-02,2.43582359e-04 1.05650406e-02,-1.74224595e-03 1.05889751e-02,7.38596250e-04 1.05991716e-02,4.84212499e-04 1.02699614e-02,-1.24402500e-04 1.07560802e-02,8.02532030e-04 1.05686758e-02,-5.33989804e-04 1.01093383e-02,-2.28949698e-04 1.09014305e-02,4.36847685e-04 1.03284723e-02,-5.34913822e-04 1.03502298e-02,-3.04781865e-04 
-16 -4 -2 1.36003386e+00,-2.76432366e-03 1.33762682e+00,-1.64349353e-03 1.34878678e+00,2.84896915e-03 1.41241969e+00,4.15264282e-03 1.35311355e+00,-2.59020905e-03 1.08972742e+00,-3.95901164e-03 1.08852488e+00,4.00980395e-03 1.08811540e+00,3.65107250e-03 1.10087764e+00,2.09662284e-03 1.08841314e+00,-4.16906654e-03 1.16183141e-02,-3.30717173e-04 1.10543465e-02,5.33561180e-04 1.12266441e-02,-1.45595341e-03 1.15237964e-02,6.27261396e-04 1.11686550e-02,2.40222588e-04 1.11835303e-02,-2.00130336e-04 1.14259040e-02,9.69536289e-04 1.12543763e-02,-6.17971564e-04 1.10136905e-02,-1.89252713e-04 1.15265169e-02,1.45648702e-04 1.07992361e-02,-5.57868103e-04 1.12555564e-02,-6.72352876e-04 
-16 -4 -1 1.36150485e+00,-2.11455553e-03 1.33833032e+00,-1.77113486e-03 1.35451335e+00,2.45665732e-03 1.41740536e+00,3.99312672e-03 1.35688822e+00,-3.39613863e-03 1.09174363e+00,-1.91973701e-03 1.08968703e+00,4.15066514e-03 1.09091062e+00,5.40285507e-03 1.10188829e+00,2.41177329e-03 1.09184609e+00,-3.66328185e-03 1.13270279e-02,1.41196714e-04 1.07530569e-02,8.83039499e-04 1.09188741e-02,-1.07301100e-03 1.13801801e-02,1.35741534e-04 1.11849663e-02,-6.20427331e-05 1.09835539e-02,-4.10955899e-04 1.11096034e-02,1.24501347e-03 1.10887421e-02,-3.31177906e-04 1.10869896e-02,2.67671630e-04 1.09887162e-02,-3.03955527e-04 1.07450063e-02,-4.10174047e-04 1.09913378e-02,-1.32802667e-03 
-16 -3 -12 1.22473039e+00,5.44931295e-03 1.21966486e+00,4.75065456e-03 1.20897697e+00,-7.11717455e-03 1.23562602e+00,-4.17884987e-03 1.22220912e+00,6.23108247e-04 9.21685165e-01,-2.83701894e-03 9.16857182e-01,2.94250193e-03 9.21417440e-01,-1.50799503e-03 9.24404188e-01,6.94887998e-03 9.20461785e-01,4.46359841e-04 7.64931078e-03,-1.59900444e-03 8.79302617e-03,-1.70571719e-03 6.89886702e-03,9.14580633e-04 7.83239033e-03,4.31344301e-04 5.65167372e-03,4.40722154e-03 8.87141638e-03,3.78010464e-04 6.48876378e-03,3.74862504e-04 8.13801807e-03,-6.17880514e-04 9.21511626e-03,-1.93177919e-03 9.31207061e-03,4.68310049e-03 7.45212561e-03,-3.00247190e-03 8.56917005e-03,2.18349810e-03 
-16 -3 -11 1.24316345e+00,5.12984231e-03 1.23497164e+00,6.96301297e-03 1.22489422e+00,-8.20065850e-03 1.25482097e+00,-3.30256388e-03 1.24175767e+00,-2.52736817e-04 9.52554802e-01,-1.81640852e-03 9.47727805e-01,2.46665017e-03 9.50618273e-01,4.42085667e-03 9.57106482e-01,5.30874983e-03 9.51022221e-01,3.31165236e-04 1.07929700e-02,-8.95474776e-05 1.28420880e-02,-7.24741902e-05 1.05908359e-02,-1.59534051e-03 1.08246214e-02,4.98503601e-04 1.06143626e-02,1.14589944e-03 1.31925744e-02,-6.30728793e-04 1.01434460e-02,4.66526082e-04 1.19219433e-02,8.09956080e-04 1.23957686e-02,-5.65725291e-04 1.29831302e-02,2.33260382e-03 1.18678282e-02,-2.47740987e-04 1.22496688e-02,-8.32928816e-04 
-16 -3 -10 1.25851827e+00,4.94204391e-03 1.24763956e+00,6.81605918e-03 1.23994627e+00,-7.82628926e-03 1.27457173e+00,-2.16693284e-03 1.25715006e+00,-9.23843550e-04 9.69385334e-01,-6.71357667e-04 9.67770304e-01,2.18664252e-03 9.66415359e-01,6.32285980e-03 9.77109022e-01,3.35749803e-03 9.69975775e-01,-1.11068969e-03 1.04591004e-02,1.05506286e-03 1.25756662e-02,1.11403296e-03 1.06758844e-02,-3.50074372e-03 1.04689777e-02,8.99872253e-04 1.18222438e-02,-1.85785244e-03 1.26928839e-02,-1.05914251e-03 1.08532602e-02,5.66552923e-04 1.17690130e-02,1.79468135e-03 1.17223215e-02,4.35035196e-04 1.19983615e-02,-1.07945997e-04 1.16291521e-02,2.19068002e-03 1.18541325e-02,-2.92265591e-03 
-16 -3 -9 1.27542570e+00,3.60956249e-03 1.26289395e+00,4.33018461e-03 1.25698016e+00,-5.82585660e-03 1.29737085e+00,-1.03497167e-03 1.27258209e+00,-1.45469062e-04 9.84136074e-01,-2.89074282e-03 9.85454202e-01,2.72612939e-03 9.81580890e-01,3.43031313e-03 9.94479653e-01,1.45717839e-03 9.86018100e-01,-3.71900555e-03 8.63077381e-03,7.74913687e-04 1.02635165e-02,1.15701897e-03 8.89156074e-03,-4.13164173e-03 8.70812140e-03,1.47172157e-03 1.06510173e-02,-2.80295238e-03 9.88821696e-03,-5.57990130e-04 9.92879833e-03,3.05172853e-04 9.79807622e-03,1.68374923e-03 9.51641796e-03,4.04285301e-04 9.00805522e-03,-5.05411153e-04 9.10155961e-03,2.81263592e-03 9.53422224e-03,-2.89735869e-03 
-16 -3 -8 1.29566584e+00,1.29305065e-03 1.28231864e+00,1.34934659e-03 1.27695459e+00,-3.19794550e-03 1.32263240e+00,-3.20710470e-04 1.29111578e+00,1.19988127e-03 1.00915407e+00,-6.66344935e-03 1.01019067e+00,3.79218636e-03 1.00660597e+00,1.16235121e-04 1.01878237e+00,1.51356713e-04 1.00863558e+00,-5.95188336e-03 8.38214281e-03,-4.91763804e-04 9.29229788e-03,4.52940267e-04 8.30152500e-03,-3.69224679e-03 8.41473001e-03,1.66770607e-03 9.97173074e-03,-1.87749594e-03 8.66821846e-03,3.55281092e-04 9.90635129e-03,-9.50348371e-05 9.24403939e-03,8.01012076e-04 8.88476751e-03,-1.53723465e-04 7.85033836e-03,8.89035539e-04 8.13079188e-03,1.81964960e-03 8.45968616e-03,-1.33336248e-03 
-16 -3 -7 1.31592255e+00,-5.80872704e-04 1.30189648e+00,-2.50244856e-04 1.29810041e+00,-1.28439799e-03 1.34732344e+00,1.84505666e-04 1.31121495e+00,1.20781000e-03 1.03949549e+00,-6.94522199e-03 1.03774092e+00,4.24970904e-03 1.03645321e+00,5.20372410e-04 1.04615088e+00,2.99692977e-04 1.03602515e+00,-6.09810251e-03 1.03207907e-02,-1.45950913e-03 1.06134051e-02,4.55153359e-05 9.93933235e-03,-2.77265200e-03 1.00197907e-02,1.22379131e-03 1.08494380e-02,-4.68544722e-04 1.02225714e-02,7.19067902e-04 1.13560785e-02,-3.47995568e-05 1.08751800e-02,5.60710472e-05 1.03696066e-02,-3.01215958e-04 9.45508286e-03,1.86556994e-03 9.72930182e-03,4.80646402e-04 9.63004866e-03,7.32303536e-05 
-16 -3 -6 1.33137328e+00,-1.18876669e-03 1.31636490e+00,-2.03044100e-04 1.31691336e+00,-4.43294058e-04 1.36841823e+00,1.27008081e-03 1.32840187e+00,-5.04385593e-04 1.06063188e+00,-3.08382492e-03 1.05703030e+00,3.49180738e-03 1.05804208e+00,3.72647333e-03 1.06597849e+00,1.17387560e-03 1.05816595e+00,-4.26252899e-03 1.21323803e-02,-1.49248889e-03 1.19434563e-02,4.09802195e-04 1.17179347e-02,-1.78766561e-03 1.13596866e-02,4.76754285e-04 1.18296907e-02,2.40448195e-04 1.19819220e-02,2.36641289e-04 1.23310133e-02,6.09730015e-04 1.24125110e-02,2.27153458e-05 1.17546670e-02,1.95809384e-04 1.12523158e-02,1.10289314e-03 1.15127986e-02,-3.28329882e-04 1.10696143e-02,1.84912046e-04 
-16 -3 -5 1.34145753e+00,-1.31621670e-03 1.32528340e+00,4.27317203e-04 1.33126108e+00,2.75455765e-04 1.38533139e+00,3.17747046e-03 1.34050891e+00,-2.25564801e-03 1.06976662e+00,-3.24434392e-04 1.06757719e+00,3.01356011e-03 1.06821327e+00,5.19472181e-03 1.07743279e+00,7.75280169e-04 1.07106355e+00,-2.36451831e-03 1.19989088e-02,-1.18682875e-03 1.13552965e-02,9.01571461e-04 1.15898810e-02,-1.23939672e-03 1.09828045e-02,8.42204257e-05 1.14898865e-02,3.18948854e-04 1.16122990e-02,-3.68683149e-04 1.15107521e-02,1.10533267e-03 1.19621824e-02,2.63136182e-04 1.13747757e-02,6.70044979e-04 1.11295982e-02,-8.34001756e-05 1.14165339e-02,-5.05663230e-04 1.08421795e-02,-3.49798348e-04 
-16 -3 -4 1.35012438e+00,-1.99254094e-03 1.33288279e+00,6.78601168e-04 1.34257172e+00,1.75618929e-03 1.40001862e+00,4.97076810e-03 1.34984249e+00,-2.74139660e-03 1.07802871e+00,-2.01763132e-03 1.07862386e+00,3.43496034e-03 1.07677270e+00,3.02770374e-03 1.08927341e+00,-8.64930667e-04 1.08099842e+00,-1.87121262e-03 1.11586856e-02,-1.17343745e-03 1.02283224e-02,9.04833296e-04 1.07234136e-02,-1.45162977e-03 1.02363161e-02,2.98617961e-04 1.06750582e-02,4.38032081e-04 1.05903912e-02,-4.47783870e-04 1.04073167e-02,9.30404076e-04 1.08007289e-02,7.46252221e-05 1.03887077e-02,5.83946316e-04 1.03959762e-02,-1.58363678e-04 1.04217667e-02,-3.58668750e-04 1.00679229e-02,-3.55515413e-04 
-16 -3 -3 1.35934378e+00,-2.86996039e-03 1.34118722e+00,3.74591107e-04 1.35312796e+00,3.38983009e-03 1.41348672e+00,5.57641688e-03 1.35895043e+00,-2.84577025e-03 1.09212704e+00,-4.33560008e-03 1.09375822e+00,2.92433378e-03 1.09055402e+00,8.73394220e-04 1.10440128e+00,-9.18647655e-04 1.09320203e+00,-2.23926683e-03 1.13339911e-02,-1.13120442e-03 1.04133206e-02,7.04907059e-04 1.10382822e-02,-1.81495837e-03 1.07359248e-02,6.17686261e-04 1.06930359e-02,5.75087353e-04 1.09295314e-02,-2.85009638e-04 1.06369768e-02,6.35970250e-04 1.08370297e-02,-3.30955533e-04 1.04816164e-02,2.19266196e-04 1.08616828e-02,1.91676172e-04 1.02605547e-02,-2.68732993e-04 1.05818850e-02,-1.13691760e-04 
-16 -3 -2 1.36594574e+00,-3.02070198e-03 1.34699363e+00,-1.22006650e-04 1.36228848e+00,3.95627033e-03 1.42363502e+00,5.19048072e-03 1.36657007e+00,-3.82101929e-03 1.10457280e+00,-2.88405015e-03 1.10528175e+00,1.29441193e-03 1.10303740e+00,2.06148271e-03 1.11517598e+00,1.26778560e-03 1.10399148e+00,-2.32844616e-03 1.17983771e-02,-6.03247304e-04 1.10707704e-02,7.61840388e-04 1.17222854e-02,-1.62659851e-03 1.16307178e-02,4.87645489e-04 1.10859650e-02,3.51001335e-04 1.15759654e-02,-3.73088414e-04 1.12457262e-02,8.21802875e-04 1.13944138e-02,-3.23440573e-04 1.11913117e-02,1.46062184e-04 1.15580645e-02,-8.78766864e-05 1.06086438e-02,-3.08022998e-04 1.14596706e-02,-5.60775652e-04 
-16 -3 -1 1.36747431e+00,-2.53768331e-03 1.34799903e+00,-2.99646696e-04 1.36817782e+00,3.53097660e-03 1.42891548e+00,4.86896045e-03 1.37041545e+00,-4.93555813e-03 1.10745419e+00,-2.09648996e-04 1.10722776e+00,6.39286327e-04 1.10649780e+00,4.19401511e-03 1.11713958e+00,1.97007749e-03 1.10866648e+00,-2.09602177e-03 1.13278445e-02,-1.77995123e-05 1.08798678e-02,9.85552315e-04 1.13463350e-02,-1.29714174e-03 1.14754702e-02,8.00714926e-05 1.10087053e-02,-4.64289831e-05 1.12098140e-02,-5.95014934e-04 1.09695160e-02,1.16032506e-03 1.11241801e-02,-1.59296188e-05 1.12692122e-02,3.98361738e-04 1.10797425e-02,-4.45866305e-04 1.05205227e-02,-2.75978099e-04 1.11393511e-02,-1.35976940e-03 
-16 -2 -13 1.19986141e+00,7.31466132e-03 1.19657229e+00,9.41012659e-04 1.19017444e+00,-4.70162495e-03 1.21317360e+00,-5.97696769e-03 1.19695076e+00,6.39152920e-04 8.76011617e-01,-4.68517135e-03 8.75438213e-01,3.45832153e-03 8.74556601e-01,-7.23414361e-03 8.78473220e-01,8.27183277e-03 8.75723113e-01,-2.93951071e-03 -1.83581823e-03,-1.26676650e-03 -3.35030311e-03,-1.76190680e-03 -3.28173631e-03,2.10758898e-03 -1.80250637e-03,3.10954132e-04 -5.54184484e-03,2.02498141e-03 -2.68358702e-03,9.54857534e-04 -2.30591509e-03,1.18137770e-05 -2.56853974e-03,-7.37269350e-04 -1.72229703e-03,-1.93864061e-03 -2.53984136e-03,3.59782382e-03 -4.05868503e-03,-2.20581954e-03 -9.60685357e-05,2.53932910e-03 
-16 -2 -12 1.22732799e+00,5.80074023e-03 1.22200929e+00,3.45906079e-03 1.21229993e+00,-5.70251595e-03 1.23726807e+00,-4.89040804e-03 1.22504339e+00,1.71630475e-03 9.25628270e-01,-6.94343607e-03 9.21295103e-01,2.55891687e-03 9.25303547e-01,-3.96361925e-03 9.28483901e-01,6.95873055e-03 9.23599462e-01,-3.46085809e-03 2.37147450e-03,-1.79746882e-03 2.79902016e-03,-2.44590813e-03 1.40525236e-03,1.38314492e-03 2.46415080e-03,3.80852078e-04 -3.72497971e-04,3.65017607e-03 3.49413272e-03,1.20676713e-03 1.90768862e-03,-2.11238319e-05 2.87890735e-03,-1.28275341e-03 3.36905403e-03,-2.60581776e-03 3.93488280e-03,5.99343750e-03 1.85404362e-03,-3.62512392e-03 4.54057302e-03,2.27906036e-03 
-16 -2 -11 1.24850450e+00,5.52295222e-03 1.24116056e+00,6.75646197e-03 1.23109510e+00,-7.37651822e-03 1.25885506e+00,-3.48373322e-03 1.24890483e+00,5.55839160e-04 9.65577498e-01,-4.04038152e-03 9.59308800e-01,1.36665199e-03 9.63744251e-01,2.61532904e-03 9.67615316e-01,4.76489519e-03 9.62475280e-01,-2.95913639e-03 7.52508109e-03,-1.06020844e-03 8.81890518e-03,-1.71835100e-03 7.12059565e-03,3.36857711e-06 7.43843167e-03,4.10462875e-04 6.53607038e-03,2.67371455e-03 9.24380200e-03,5.26901368e-04 7.18243530e-03,3.61933370e-04 8.54667974e-03,-7.40908388e-04 8.39467221e-03,-1.94324920e-03 9.81625267e-03,4.93864180e-03 8.31373844e-03,-2.86443236e-03 9.12507802e-03,3.92029945e-04 
-16 -2 -10 1.26364781e+00,5.24290659e-03 1.25470289e+00,8.11135657e-03 1.24761688e+00,-8.08578061e-03 1.27971075e+00,-1.61939861e-03 1.26669188e+00,-6.56760931e-04 9.84489552e-01,3.60485768e-04 9.80529520e-01,1.47505410e-03 9.81432893e-01,7.13944448e-03 9.88622193e-01,2.95445197e-03 9.83861620e-01,-2.19686794e-03 1.01237184e-02,1.37826295e-04 1.13384442e-02,-5.56255077e-04 1.01873044e-02,-1.35595529e-03 9.75111991e-03,6.76135208e-04 1.09039821e-02,4.31966005e-04 1.13942765e-02,-1.18544045e-04 1.02984917e-02,8.31209058e-04 1.11271944e-02,2.09143430e-04 1.04546451e-02,-8.81159726e-04 1.16385622e-02,2.33127203e-03 1.12260000e-02,-9.33722775e-04 1.09410941e-02,-1.67468421e-03 
-16 -2 -9 1.27848374e+00,3.55832436e-03 1.26838798e+00,6.41156559e-03 1.26460410e+00,-6.61001145e-03 1.30246729e+00,2.02495173e-04 1.28238456e+00,-1.36610703e-04 9.93774241e-01,1.13612441e-04 9.93694351e-01,2.72027160e-03 9.90775632e-01,5.55740227e-03 1.00177012e+00,6.94400426e-04 9.95853637e-01,-2.26326228e-03 1.00610785e-02,5.87917046e-04 1.07637737e-02,-7.94396753e-05 1.01766322e-02,-2.20740340e-03 9.51207222e-03,1.05283116e-03 1.17890571e-02,-1.10893076e-03 1.03724428e-02,5.81496261e-05 1.09039454e-02,8.65040459e-04 1.08575036e-02,6.20146915e-04 1.00071425e-02,-4.08082249e-04 1.01658902e-02,7.67042164e-04 1.06037252e-02,5.81216684e-04 1.02305007e-02,-2.39853192e-03 
-16 -2 -8 1.29734513e+00,9.86053466e-04 1.28620799e+00,3.07751984e-03 1.28414705e+00,-3.67707892e-03 1.32756077e+00,1.10875109e-03 1.30069004e+00,1.31070633e-03 1.01318390e+00,-3.97637124e-03 1.01506427e+00,4.36289336e-03 1.01021413e+00,1.01002996e-03 1.02276608e+00,-1.45363974e-03 1.01389423e+00,-3.02177232e-03 9.83082759e-03,2.84473315e-05 1.01564823e-02,-4.19913929e-04 9.66964236e-03,-2.52065581e-03 9.30853089e-03,1.19589777e-03 1.13519423e-02,-1.06779684e-03 9.41374308e-03,8.17985963e-04 1.11222216e-02,4.53813553e-04 1.05028363e-02,1.97991714e-04 9.70206154e-03,-5.80410642e-04 8.95720732e-03,1.15428365e-03 9.62693156e-03,9.39105335e-04 9.45587028e-03,-1.49352518e-03 
-16 -2 -7 1.31810304e+00,-7.20286888e-04 1.30577299e+00,5.36084034e-04 1.30559272e+00,-1.15059049e-03 1.35267279e+00,1.15230902e-03 1.32122241e+00,1.46301633e-03 1.04262358e+00,-5.85490615e-03 1.04353245e+00,4.80248294e-03 1.03985399e+00,-3.42453075e-04 1.05092196e+00,-1.24523534e-03 1.04061672e+00,-3.32585484e-03 1.10725966e-02,-7.11424251e-04 1.13908506e-02,-6.43974830e-04 1.07557466e-02,-2.25350322e-03 1.05755563e-02,9.20684342e-04 1.16850713e-02,-1.63825313e-04 1.06392562e-02,1.22882952e-03 1.23172518e-02,2.91233188e-04 1.17426244e-02,-4.13277848e-04 1.09663909e-02,-6.96092724e-04 1.00653141e-02,1.89631446e-03 1.04331414e-02,4.80150457e-04 1.03578239e-02,-2.43589062e-04 
-16 -2 -6 1.33477994e+00,-8.55094311e-04 1.32126857e+00,-8.59329067e-05 1.32542451e+00,1.31383769e-04 1.37450136e+00,1.48576036e-03 1.33912934e+00,-3.11279783e-04 1.06646148e+00,-3.57395360e-03 1.06574293e+00,3.32373721e-03 1.06477268e+00,2.68791490e-03 1.07344935e+00,9.02738418e-04 1.06517830e+00,-2.77071816e-03 1.24278931e-02,-9.00510231e-04 1.27942419e-02,-8.41540003e-05 1.21772527e-02,-1.44277428e-03 1.18473755e-02,4.19054316e-04 1.23189456e-02,3.32571266e-04 1.22865046e-02,8.47626842e-04 1.31212049e-02,7.73489826e-04 1.30703790e-02,-4.80114670e-04 1.23551873e-02,-2.87604926e-04 1.16963745e-02,1.33356241e-03 1.17873677e-02,-1.27352523e-04 1.16484475e-02,-3.26863578e-05 
-16 -2 -5 1.34526238e+00,-5.67159003e-04 1.33091725e+00,4.96874720e-04 1.34082509e+00,1.15344227e-03 1.39189301e+00,2.84934851e-03 1.35156748e+00,-2.24517268e-03 1.07875622e+00,-1.79388630e-03 1.07856694e+00,2.58249053e-03 1.07794779e+00,5.17143594e-03 1.08654911e+00,1.59289307e-03 1.08088421e+00,-2.41489895e-03 1.22404125e-02,-8.78023633e-04 1.23391601e-02,6.97178253e-04 1.19611947e-02,-8.28287712e-04 1.15698394e-02,1.67651721e-04 1.19615709e-02,3.05138890e-04 1.21346597e-02,2.50269997e-04 1.22083151e-02,1.19781260e-03 1.26630532e-02,-2.67965457e-04 1.22032033e-02,2.64005957e-04 1.16003176e-02,2.64728038e-04 1.17765480e-02,-3.72602644e-04 1.14455458e-02,-4.54309449e-04 
-16 -2 -4 1.35363949e+00,-1.05268233e-03 1.33881416e+00,1.00019679e-03 1.35300279e+00,2.93979136e-03 1.40694418e+00,4.46349844e-03 1.36106093e+00,-2.89750884e-03 1.08903635e+00,-3.77648496e-03 1.09093269e+00,3.91644716e-03 1.08816025e+00,3.54104374e-03 1.09884669e+00,-1.67447326e-04 1.09294150e+00,-2.90246140e-03 1.15570626e-02,-1.08909194e-03 1.11820237e-02,9.26563021e-04 1.11702411e-02,-9.77971220e-04 1.08488213e-02,3.26188145e-04 1.12277383e-02,3.91865219e-04 1.13924110e-02,8.18565373e-05 1.09983053e-02,9.78937622e-04 1.16222197e-02,-3.62318989e-04 1.13708898e-02,3.91933980e-04 1.08350921e-02,9.77539027e-05 1.09431017e-02,-2.66909529e-04 1.07554968e-02,-3.69157799e-04 
-16 -2 -3 1.36290435e+00,-1.83673822e-03 1.34763523e+00,7.99291570e-04 1.36435155e+00,4.78186788e-03 1.42101102e+00,5.02850897e-03 1.37058706e+00,-3.23876147e-03 1.10431478e+00,-5.70832620e-03 1.10740174e+00,4.49299519e-03 1.10334173e+00,1.13630899e-03 1.11480665e+00,-7.24278312e-04 1.10675612e+00,-3.35531123e-03 1.18451651e-02,-1.12025928e-03 1.11621232e-02,7.54996218e-04 1.15634903e-02,-1.23796433e-03 1.12331247e-02,4.48297119e-04 1.12228948e-02,5.39470101e-04 1.17312686e-02,1.33001284e-04 1.10693034e-02,6.75535625e-04 1.16431210e-02,-5.05663947e-04 1.13772913e-02,1.66383222e-04 1.11977480e-02,3.11121926e-04 1.07127459e-02,-2.09829458e-04 1.12449236e-02,-1.11554122e-04 
-16 -2 -2 1.36989398e+00,-1.87776544e-03 1.35408748e+00,1.44668591e-04 1.37403239e+00,5.37960883e-03 1.43167490e+00,4.52138649e-03 1.37860387e+00,-4.56935122e-03 1.11739216e+00,-3.57528600e-03 1.12019921e+00,3.11020131e-03 1.11703626e+00,2.15217195e-03 1.12688371e+00,1.70976059e-03 1.11861075e+00,-3.29324350e-03 1.22650029e-02,-5.91088725e-04 1.16387794e-02,7.27112294e-04 1.22020361e-02,-1.01005520e-03 1.19444768e-02,2.23745970e-04 1.14503539e-02,3.23093716e-04 1.21882182e-02,-7.72733911e-05 1.15169400e-02,8.59619173e-04 1.19959148e-02,-2.55949493e-04 1.18357489e-02,6.50835361e-05 1.18255982e-02,9.08673047e-06 1.08596524e-02,-2.67889422e-04 1.19486825e-02,-5.75234006e-04 
-16 -2 -1 1.37146870e+00,-1.35269050e-03 1.35531124e+00,-2.99983634e-04 1.38000774e+00,4.94908183e-03 1.43701037e+00,4.05957284e-03 1.38241732e+00,-5.97056838e-03 1.12009560e+00,-7.66838022e-04 1.12239199e+00,2.28772496e-03 1.12071245e+00,4.27857715e-03 1.12923706e+00,3.06336322e-03 1.12361700e+00,-3.49844880e-03 1.17740100e-02,-3.39665819e-05 1.14701706e-02,9.15580153e-04 1.17950769e-02,-8.50492254e-04 1.17373976e-02,-1.97815947e-05 1.12235448e-02,-8.77534622e-05 1.17907029e-02,-4.29195919e-04 1.12370643e-02,1.15818827e-03 1.15916191e-02,6.22741437e-05 1.17413064e-02,2.31056791e-04 1.14293965e-02,-3.24631870e-04 1.06331884e-02,-1.97512026e-04 1.15759732e-02,-1.33805960e-03 
-16 -1 -13 1.19472312e+00,6.65735234e-03 1.19121306e+00,2.52812661e-03 1.18645549e+00,-4.64084242e-03 1.20785839e+00,-5.85742694e-03 1.19303656e+00,1.45001366e-03 8.62057185e-01,-6.65202619e-03 8.64714017e-01,4.72293532e-03 8.61108046e-01,-4.69583758e-03 8.66913846e-01,8.70965404e-03 8.61779931e-01,-2.83057019e-03 -5.28260368e-03,1.62669143e-04 -5.32825197e-03,-8.36465104e-04 -5.74072218e-03,6.24354706e-04 -5.49603681e-03,2.47024075e-04 -7.01327592e-03,-2.49295077e-03 -3.93493547e-03,5.31375952e-04 -4.76054459e-03,3.01394783e-04 -4.56510278e-03,5.01798877e-05 -3.93141889e-03,-6.14047632e-04 -5.80207663e-03,1.52976562e-03 -5.79369875e-03,5.69978316e-05 -1.72635518e-03,-1.54142762e-04 
-16 -1 -12 1.22547930e+00,5.43323835e-03 1.22002729e+00,3.50910046e-03 1.21146660e+00,-4.40615547e-03 1.23511738e+00,-4.90171443e-03 1.22510415e+00,2.88364759e-03 9.16630727e-01,-8.19553270e-03 9.13993792e-01,1.38531199e-03 9.15221124e-01,-6.11456367e-03 9.20255849e-01,6.80330309e-03 9.13907918e-01,-3.95104150e-03 -3.14193475e-03,-1.32329672e-03 -2.09848799e-03,-2.10691288e-03 -3.35076464e-03,-2.03452187e-04 -3.09258477e-03,4.09565954e-04 -4.81350517e-03,8.11752957e-04 -1.51238465e-03,1.22576582e-03 -2.67650101e-03,-2.15378460e-04 -1.86339124e-03,-1.30397781e-03 -1.55331189e-03,-1.83410173e-03 -1.86753485e-03,4.91554150e-03 -3.02898984e-03,-1.93007646e-03 -6.38566866e-04,9.55221548e-04 
-16 -1 -11 1.25054762e+00,5.88063781e-03 1.24359383e+00,6.03013005e-03 1.23426795e+00,-6.01419345e-03 1.26050161e+00,-3.79383257e-03 1.25417886e+00,1.27106203e-03 9.68984384e-01,-4.41727552e-03 9.62665179e-01,-1.17533490e-03 9.65643068e-01,-1.89678946e-03 9.69329609e-01,4.39545697e-03 9.63829057e-01,-3.88980503e-03 2.38265658e-03,-1.67575846e-03 3.41015454e-03,-1.81795251e-03 2.49913291e-03,-8.95120642e-04 2.41882434e-03,6.90289926e-04 1.51022142e-03,1.98086092e-03 3.32936553e-03,7.01857599e-04 2.70968333e-03,-5.27720987e-05 3.56556794e-03,-1.36210158e-03 3.14953584e-03,-1.77740276e-03 4.27395807e-03,5.32948791e-03 3.00797863e-03,-2.41572126e-03 3.22025677e-03,3.89589639e-04 
-16 -1 -10 1.26743484e+00,6.04356089e-03 1.25964590e+00,7.77574084e-03 1.25382732e+00,-7.41036402e-03 1.28370623e+00,-1.96198450e-03 1.27529624e+00,-5.41772740e-04 9.97216316e-01,1.12194764e-03 9.92159695e-01,-7.89911031e-04 9.93064424e-01,4.24123008e-03 9.98200161e-01,2.68792424e-03 9.94482693e-01,-3.03958100e-03 7.26142108e-03,-9.77782668e-04 7.34897463e-03,-8.26582782e-04 7.43398457e-03,-1.20621096e-03 6.72506382e-03,1.03556162e-03 7.36768951e-03,1.22492217e-03 7.22470322e-03,-6.34789904e-05 7.50238271e-03,6.38591830e-04 7.80660031e-03,-5.55835007e-04 6.76626581e-03,-1.04204108e-03 8.25440581e-03,3.54161768e-03 7.87490360e-03,-1.57381737e-03 6.71242927e-03,-1.04121759e-03 
-16 -1 -9 1.28167716e+00,4.28096565e-03 1.27333493e+00,7.04727142e-03 1.27210825e+00,-6.64744206e-03 1.30699048e+00,2.44093267e-04 1.29175606e+00,-2.65298482e-04 1.00719442e+00,1.56908015e-03 1.00600242e+00,1.74629651e-03 1.00370308e+00,5.42169159e-03 1.01244174e+00,3.19952261e-05 1.00907299e+00,-2.49252239e-03 9.47232750e-03,-2.04033603e-04 8.51592766e-03,-4.13934694e-04 9.29729024e-03,-1.38422876e-03 8.28525047e-03,1.17851277e-03 1.01251276e-02,1.09184296e-04 8.50568675e-03,-8.24851518e-05 9.74736475e-03,1.11557527e-03 9.35528066e-03,1.01246311e-05 8.16610110e-03,-6.03025712e-04 8.88765514e-03,1.77850293e-03 9.59799508e-03,-3.98623721e-04 8.11408033e-03,-1.81868273e-03 
-16 -1 -8 1.29912040e+00,1.42962882e-03 1.28993804e+00,4.40773990e-03 1.29155074e+00,-4.04197856e-03 1.33143942e+00,1.63614715e-03 1.30947186e+00,1.28897800e-03 1.02214666e+00,-2.63587052e-03 1.02375668e+00,4.91116848e-03 1.01920775e+00,2.07590546e-03 1.03061461e+00,-2.78944083e-03 1.02485047e+00,-2.47863228e-03 1.02192135e-02,-1.02156695e-04 8.94428887e-03,-8.93836232e-04 9.65619292e-03,-1.71150484e-03 8.87301738e-03,1.00418747e-03 1.07081189e-02,-5.22875716e-05 8.82590072e-03,6.24973228e-04 1.06661000e-02,9.51696315e-04 9.85444407e-03,-2.97103705e-04 8.89349588e-03,-7.59295518e-04 8.65319098e-03,1.54871248e-03 9.77990896e-03,2.80550455e-04 8.53669820e-03,-1.18253678e-03 
-16 -1 -7 1.31900906e+00,-3.84865534e-04 1.30855454e+00,1.91448731e-03 1.31234151e+00,-1.53531886e-03 1.35558545e+00,1.88575674e-03 1.32936299e+00,1.62247613e-03 1.04712451e+00,-5.07453758e-03 1.04881397e+00,6.27748189e-03 1.04490352e+00,5.15144549e-04 1.05614474e+00,-2.40769689e-03 1.04804366e+00,-2.37442944e-03 1.13396157e-02,-3.76790555e-04 1.06197286e-02,-1.26287378e-03 1.07847798e-02,-1.78696642e-03 1.02643320e-02,6.15776754e-04 1.12289107e-02,4.78121046e-04 1.02309919e-02,1.17688918e-03 1.19026933e-02,7.44963875e-04 1.11518681e-02,-9.20889392e-04 1.04276118e-02,-9.47064397e-04 9.91751893e-03,1.93074312e-03 1.05792268e-02,2.55967837e-04 9.79730459e-03,-1.01383558e-04 
-16 -1 -6 1.33542002e+00,-4.04523823e-04 1.32371405e+00,9.49334297e-04 1.33154463e+00,-1.29866253e-04 1.37657014e+00,2.06071077e-03 1.34691981e+00,-6.21973256e-05 1.06852536e+00,-3.52453217e-03 1.06915262e+00,4.82922722e-03 1.06767690e+00,3.33760578e-03 1.07731673e+00,9.58418501e-04 1.06962669e+00,-2.14882225e-03 1.22637730e-02,-4.54186769e-04 1.22730865e-02,-6.80544384e-04 1.19807027e-02,-1.20512358e-03 1.15745474e-02,2.49496814e-04 1.17756905e-02,6.44911919e-04 1.16549271e-02,1.02937101e-03 1.26495896e-02,1.06702520e-03 1.23710692e-02,-1.05954050e-03 1.18646570e-02,-6.38532052e-04 1.15309185e-02,1.38627013e-03 1.16526400e-02,-1.63224015e-04 1.11672279e-02,2.04356721e-05 
-16 -1 -5 1.34560533e+00,7.30904818e-05 1.33318250e+00,1.22677881e-03 1.34659320e+00,1.14238405e-03 1.39337371e+00,3.07740357e-03 1.35917997e+00,-1.95770113e-03 1.08026490e+00,-2.61188569e-03 1.08117833e+00,4.04836338e-03 1.08001624e+00,5.98526190e-03 1.08958459e+00,2.76625254e-03 1.08351815e+00,-2.84076895e-03 1.19111041e-02,-5.22621521e-04 1.20756413e-02,2.63766267e-04 1.16560355e-02,-5.99181237e-04 1.14649641e-02,1.65435047e-04 1.14883900e-02,3.95456094e-04 1.15443980e-02,6.47730505e-04 1.18693198e-02,1.37993759e-03 1.21140493e-02,-9.01279886e-04 1.18860311e-02,-1.47415796e-04 1.14993521e-02,4.78338635e-04 1.16835597e-02,-4.26851908e-04 1.11050409e-02,-4.83705977e-04 
-16 -1 -4 1.35360358e+00,-2.02466508e-04 1.34096214e+00,1.58156271e-03 1.35887114e+00,3.20050660e-03 1.40825672e+00,4.37064422e-03 1.36876547e+00,-2.60723304e-03 1.09145699e+00,-5.23357280e-03 1.09359173e+00,6.04620800e-03 1.09056645e+00,4.40657261e-03 1.10159286e+00,1.19941030e-03 1.09545558e+00,-4.48700064e-03 1.13026792e-02,-7.96161782e-04 1.11102985e-02,6.40808081e-04 1.08757428e-02,-5.85959281e-04 1.08656463e-02,3.04679873e-04 1.09572353e-02,3.12940539e-04 1.10666618e-02,5.96224262e-04 1.08586169e-02,1.17635971e-03 1.13851810e-02,-8.81414981e-04 1.12702038e-02,-1.98728509e-05 1.07899678e-02,4.06429264e-04 1.10357273e-02,-3.95372417e-04 1.05526535e-02,-5.36074641e-04 
-16 -1 -3 1.36276266e+00,-6.93008448e-04 1.34994847e+00,1.22450493e-03 1.37061431e+00,5.12979071e-03 1.42246667e+00,4.72571521e-03 1.37862304e+00,-3.07225498e-03 1.10832918e+00,-7.01171231e-03 1.11084876e+00,7.51543708e-03 1.10706330e+00,2.06836167e-03 1.11829756e+00,4.86568590e-04 1.11045783e+00,-5.52692580e-03 1.15672602e-02,-8.45132953e-04 1.10790976e-02,5.50662302e-04 1.11696967e-02,-6.58422547e-04 1.11108076e-02,3.11663956e-04 1.10192894e-02,3.88600883e-04 1.14913641e-02,6.34310254e-04 1.09362024e-02,9.44721787e-04 1.14720671e-02,-7.83517266e-04 1.12759314e-02,-1.79498642e-04 1.10728403e-02,6.45144445e-04 1.07604216e-02,-3.59928912e-04 1.09252153e-02,-4.39060159e-04 
-16 -1 -2 1.36974647e+00,-4.15005554e-04 1.35659207e+00,3.19648040e-04 1.38045671e+00,5.65716844e-03 1.43306033e+00,4.08625724e-03 1.38676337e+00,-4.61521946e-03 1.12173216e+00,-4.23236438e-03 1.12380440e+00,6.33812748e-03 1.12127199e+00,3.48097035e-03 1.13098167e+00,3.26841246e-03 1.12285219e+00,-5.54252414e-03 1.19602139e-02,-4.50489665e-04 1.15366723e-02,5.75112847e-04 1.17278918e-02,-4.37040797e-04 1.16716368e-02,1.36768420e-04 1.12440691e-02,2.83055151e-04 1.19941602e-02,3.39926201e-04 1.13408707e-02,1.13985049e-03 1.17601319e-02,-4.63036268e-04 1.16163061e-02,-1.95355562e-04 1.16692506e-02,3.77686338e-04 1.07946404e-02,-3.37810861e-04 1.14912677e-02,-8.94091787e-04 
-16 -1 -1 1.37105032e+00,2.27539729e-04 1.35764676e+00,-3.59505774e-04 1.38620831e+00,5.25643156e-03 1.43797556e+00,3.53672891e-03 1.39029924e+00,-6.13418221e-03 1.12273008e+00,-1.44590792e-03 1.12457261e+00,5.19391209e-03 1.12370394e+00,5.70223558e-03 1.13235271e+00,5.09826452e-03 1.12663266e+00,-5.81569566e-03 1.17785912e-02,-6.16790887e-05 1.15957805e-02,8.17508177e-04 1.15591342e-02,-4.28922212e-04 1.17016755e-02,6.16297990e-05 1.11906546e-02,-2.45914761e-05 1.18740902e-02,-9.62751069e-05 1.12686842e-02,1.40117929e-03 1.16295110e-02,-2.46651972e-04 1.16161381e-02,4.10860195e-05 1.15097350e-02,3.74529826e-05 1.07027120e-02,-1.24805418e-04 1.13875018e-02,-1.51922159e-03 
-15 -14 -3 1.21915305e+00,4.91454996e-04 1.20108866e+00,8.83040491e-04 1.18648285e+00,2.35615395e-03 1.22199540e+00,-2.38299926e-03 1.18859423e+00,2.42070178e-03 8.84090477e-01,6.84466774e-04 8.79919995e-01,5.47673087e-04 8.80161366e-01,1.76203473e-03 8.88408769e-01,3.99357181e-03 8.79096224e-01,-1.37038823e-03 -3.41763134e-03,-2.94567090e-04 -5.49160524e-03,6.82062383e-04 -4.56875790e-03,-2.12625383e-03 -2.28710109e-03,-1.43239049e-03 -5.03211478e-03,-1.38069534e-04 -7.07404913e-03,-5.96339960e-04 -3.83530146e-03,-2.33384348e-03 -5.81914396e-03,1.13489973e-03 -4.70939047e-03,1.00645025e-03 -4.70485735e-03,3.32106073e-04 -6.02627327e-03,1.85941221e-03 -5.90716279e-03,-1.74031889e-03 
-15 -14 -1 1.22527326e+00,-1.32084558e-03 1.20376969e+00,-3.15123814e-03 1.19165539e+00,2.52656027e-03 1.22515345e+00,7.59328677e-04 1.19318726e+00,4.62327537e-03 8.86928569e-01,-2.19627034e-03 8.86898461e-01,-1.37598469e-03 8.82535619e-01,8.31356085e-05 8.95253215e-01,8.15705636e-03 8.89575147e-01,-3.53892698e-03 5.49791741e-03,-1.62092690e-03 2.93106910e-03,-1.55995800e-03 5.82510871e-03,-1.68654980e-03 7.33952905e-03,3.03666719e-03 3.16181553e-03,2.16505937e-03 1.61851210e-03,9.10990189e-04 4.70609713e-03,1.52418028e-03 2.73491695e-03,-1.46646202e-03 3.31858140e-03,-3.30477345e-03 4.79549992e-03,7.43031282e-03 3.70836839e-03,-4.12454472e-03 5.72533206e-03,3.97008433e-04 
-15 -13 -6 1.21580824e+00,1.70990352e-03 1.20134194e+00,1.50180249e-05 1.18588895e+00,2.14005634e-03 1.22170391e+00,-2.25461680e-03 1.18519153e+00,-1.00014291e-03 8.78974245e-01,-1.07880405e-03 8.77818280e-01,-2.31915630e-03 8.80507869e-01,-7.87245375e-04 8.81680108e-01,7.16992967e-03 8.78278527e-01,3.36741006e-03 6.39499901e-03,-1.71982730e-03 7.39891825e-03,-9.18288925e-04 5.41042721e-03,2.98840737e-04 5.65692754e-03,2.29297054e-03 6.50971765e-03,1.07620236e-03 7.85880807e-03,1.19588197e-03 5.24639907e-03,-6.95476862e-04 6.41902293e-03,-1.57066819e-03 7.47915827e-03,-1.45236842e-03 5.42446332e-03,5.39718538e-04 7.48329590e-03,-1.10956567e-03 7.53925751e-03,2.07417423e-03 
-15 -13 -5 1.22698153e+00,8.41058077e-04 1.21014438e+00,7.15978846e-04 1.19686485e+00,2.74910523e-03 1.23373300e+00,-1.76811113e-03 1.19407304e+00,3.79860614e-04 8.97659088e-01,-2.04927643e-03 8.95749845e-01,-7.82945696e-04 8.99909288e-01,-2.67213669e-04 8.99574779e-01,5.73764571e-03 8.95768954e-01,2.71286470e-03 7.93320325e-03,-5.23729739e-04 8.47815117e-03,7.64973196e-04 6.36156654e-03,-5.21986438e-04 7.38393027e-03,5.20542084e-04 7.86088312e-03,-1.55568560e-03 9.03796984e-03,1.18833328e-04 6.02924628e-03,-1.34985901e-03 7.97324374e-03,4.84395152e-04 8.92102228e-03,5.65719202e-04 5.58388454e-03,-1.90691232e-03 8.23290150e-03,1.65881731e-03 9.14890801e-03,-1.91857145e-04 
-15 -13 -4 1.23849361e+00,7.29385045e-04 1.21945912e+00,1.06368565e-03 1.20590156e+00,1.98023645e-03 1.24463919e+00,-1.98232433e-03 1.20333595e+00,1.50690423e-03 9.18211052e-01,-2.00211553e-03 9.16203346e-01,7.15098331e-04 9.19382046e-01,-2.14044124e-04 9.21028883e-01,3.79454911e-03 9.13905160e-01,1.69825564e-03 5.05877146e-03,6.45413537e-04 4.58454228e-03,2.17870882e-03 3.49991257e-03,-1.95493024e-03 5.33906107e-03,-1.33757950e-03 4.76725315e-03,-3.56416045e-03 4.50487558e-03,-1.12913421e-03 3.76363205e-03,-2.00138100e-03 4.75631112e-03,2.67319857e-03 5.34362577e-03,2.58182954e-03 2.61148758e-03,-3.02032654e-03 4.14464405e-03,4.70783462e-03 5.35685041e-03,-2.40084656e-03 
-15 -13 -2 1.24836116e+00,7.76953861e-04 1.22622611e+00,3.75210093e-04 1.21112393e+00,-6.21578851e-04 1.25133829e+00,-1.63506712e-03 1.21123430e+00,1.73720973e-03 9.26690384e-01,3.32100735e-04 9.27930186e-01,-1.51035299e-03 9.24492390e-01,4.39029740e-03 9.36368821e-01,7.05100704e-03 9.26533647e-01,-1.29321212e-03 -1.23432307e-03,-1.93810753e-04 -3.06433248e-03,1.28137291e-03 -1.20940372e-03,-3.64478744e-03 4.40943932e-04,6.37282055e-04 -3.05094661e-03,-1.71050541e-03 -4.93862592e-03,-1.13927492e-03 -2.74281837e-05,-3.04033980e-04 -2.76698033e-03,2.62511372e-03 -3.13675553e-03,1.01518991e-03 -8.32859610e-04,2.25246025e-03 -3.25350004e-03,3.03887175e-03 -1.88764778e-03,-1.34918416e-03 
-15 -13 -1 1.24591436e+00,-5.43870463e-04 1.22310552e+00,-3.91781832e-04 1.20989106e+00,-1.28192145e-04 1.24925483e+00,6.68113501e-04 1.20836298e+00,2.53199040e-03 9.14339295e-01,-6.32996849e-04 9.16307003e-01,-2.21125930e-03 9.12304761e-01,3.68078678e-03 9.26133075e-01,8.15474797e-03 9.17090717e-01,-2.27997790e-03 -9.49049749e-05,-7.29674493e-04 -1.17171303e-03,7.04332137e-04 1.00930374e-03,-2.00062600e-03 1.30059711e-03,2.35674651e-03 -1.91023885e-03,-6.14675228e-04 -3.15084869e-03,-1.14994204e-03 7.80280778e-04,2.15098675e-03 -1.49830070e-03,1.50865545e-03 -1.84445647e-03,-6.57612826e-04 1.00330996e-03,3.84638417e-03 -9.78664223e-04,-1.41173312e-03 1.95294876e-04,-7.15625445e-04 
-15 -12 -8 1.21192600e+00,2.97455023e-03 1.20094877e+00,8.73826095e-04 1.18268803e+00,-7.01476003e-04 1.21869087e+00,-3.41150673e-03 1.18511452e+00,-1.82504137e-03 8.75419563e-01,-8.27720062e-06 8.74415750e-01,1.61875817e-03 8.71680018e-01,-3.51136677e-03 8.80551163e-01,4.41418119e-03 8.73487256e-01,3.06134842e-03 -2.70617266e-03,3.67290359e-04 -2.32106783e-03,6.52336138e-05 -1.92448605e-03,-4.43570869e-04 -2.34287526e-03,-5.56096520e-04 -2.26472932e-03,3.32284716e-04 -2.90494991e-03,-7.26670157e-04 -1.82157963e-03,3.57107850e-04 -3.51710452e-03,1.81088940e-04 -2.16248650e-03,7.08250217e-04 -1.69994988e-03,-3.26599376e-05 -1.57169558e-03,-7.56910325e-04 -2.88516236e-03,-1.05345899e-03 
-15 -12 -7 1.22619075e+00,2.19809517e-03 1.21250718e+00,1.09091234e-03 1.19453882e+00,-4.79382648e-05 1.23147219e+00,-2.34310376e-03 1.19574298e+00,-1.19482260e-03 8.98027543e-01,-5.60264683e-04 8.97096186e-01,-4.54328052e-04 8.95424605e-01,-2.08394121e-03 9.03559658e-01,6.17716131e-03 8.96971978e-01,2.99873812e-03 -1.23906529e-03,-1.78087014e-03 -7.59568447e-04,-8.11593569e-04 -9.58127809e-04,-3.63509539e-04 -1.48139612e-03,1.53754419e-03 -1.04029711e-03,2.13253932e-03 -1.10162307e-03,5.36628236e-04 -3.71204166e-04,7.56544912e-04 -1.94155207e-03,-1.14499495e-03 -6.99330635e-04,-1.00673717e-03 -4.05134131e-04,2.11848705e-03 -4.93939233e-05,-2.21084745e-03 -1.00531558e-03,6.29666552e-04 
-15 -12 -6 1.23831206e+00,5.92862322e-04 1.22183871e+00,1.15088906e-03 1.20596610e+00,1.20456893e-03 1.24397134e+00,-1.26485442e-03 1.20526947e+00,-1.23747732e-04 9.14776501e-01,-1.34919394e-03 9.14088857e-01,-1.90606029e-03 9.14239308e-01,5.35402973e-04 9.19809980e-01,7.44808474e-03 9.15281158e-01,2.66230653e-03 3.93682107e-03,-2.93683989e-03 4.34320671e-03,-1.02716449e-03 3.20961646e-03,-5.60301711e-04 3.04921348e-03,2.54901894e-03 4.15858918e-03,2.81856839e-03 4.49320009e-03,1.20500618e-03 3.85030771e-03,7.09498699e-04 3.62935499e-03,-1.68515675e-03 4.63090736e-03,-1.82053980e-03 3.25082921e-03,2.75991397e-03 4.84074444e-03,-2.45965460e-03 4.57715630e-03,1.73486558e-03 
-15 -12 -5 1.25037750e+00,-6.72774815e-04 1.23109762e+00,7.71691170e-04 1.21756723e+00,2.07650022e-03 1.25745946e+00,-6.39181310e-04 1.21520671e+00,1.06377901e-03 9.32624500e-01,-3.31824381e-03 9.32365037e-01,-1.26650989e-03 9.34093759e-01,4.40953608e-04 9.37380005e-01,5.96056701e-03 9.33462407e-01,2.15335975e-03 9.26609064e-03,-2.29440817e-03 9.31509803e-03,-6.69319944e-05 7.68001940e-03,-1.43671230e-03 8.28738230e-03,1.61839118e-03 9.67707690e-03,1.38423002e-03 9.88290462e-03,6.68728528e-04 8.21576411e-03,6.15243901e-05 9.45226142e-03,-4.53338986e-04 1.00145209e-02,-6.71059859e-04 6.95490105e-03,1.48225651e-03 9.56405140e-03,-1.36718538e-04 1.02271855e-02,1.09980270e-03 
-15 -12 -4 1.26297999e+00,-5.95824435e-04 1.24101477e+00,2.49906535e-04 1.22810433e+00,1.60823639e-03 1.27071364e+00,-1.00191617e-03 1.22486970e+00,1.54239405e-03 9.55734131e-01,-4.81008963e-03 9.56084268e-01,1.37483484e-05 9.58091024e-01,-1.05273115e-04 9.60291583e-01,3.56272201e-03 9.54172560e-01,1.53986507e-03 1.07736038e-02,-4.79874950e-04 1.02992239e-02,1.41426499e-03 9.03371960e-03,-2.66105324e-03 1.03792746e-02,-2.46395164e-04 1.11224801e-02,-1.53031239e-03 1.09730217e-02,-6.44377090e-04 9.92406357e-03,-6.99603211e-04 1.11887940e-02,2.00268835e-03 1.11371143e-02,1.67170534e-03 8.36706491e-03,-6.78084497e-04 1.03330291e-02,3.81316722e-03 1.17183251e-02,-9.43985866e-04 
-15 -12 -3 1.27267885e+00,4.82961756e-04 1.24844207e+00,2.00488010e-04 1.23502007e+00,5.24105676e-05 1.28000739e+00,-1.94969586e-03 1.23134323e+00,1.01880280e-03 9.72036920e-01,-3.47458563e-03 9.73373998e-01,-1.27042149e-04 9.74333665e-01,2.82811231e-03 9.77469024e-01,3.44401052e-03 9.68782427e-01,5.97466690e-04 7.73509513e-03,9.94644725e-04 7.02464814e-03,2.36189926e-03 6.58875264e-03,-3.46668544e-03 8.11892783e-03,-1.09028503e-03 7.55548315e-03,-3.88108849e-03 7.03196597e-03,-1.74121978e-03 8.33809971e-03,-6.69888254e-04 7.94811580e-03,3.97048987e-03 7.32496737e-03,3.29537367e-03 6.97522600e-03,-1.91861095e-03 6.82445561e-03,6.38777216e-03 8.14838783e-03,-2.44684932e-03 
-15 -12 -2 1.27563746e+00,1.09836720e-03 1.24994554e+00,6.84360753e-04 1.23708336e+00,-1.23023668e-03 1.28294325e+00,-2.13443733e-03 1.23268983e+00,2.94342281e-04 9.69407464e-01,-7.94933770e-04 9.71551216e-01,-1.55238881e-03 9.71623459e-01,6.92310212e-03 9.77444767e-01,5.14533759e-03 9.68167877e-01,-2.82246485e-04 3.07066681e-03,1.14526306e-03 2.83515746e-03,2.53156822e-03 2.94791629e-03,-3.36587016e-03 3.84042365e-03,-1.41503284e-04 2.20759037e-03,-4.05943273e-03 1.45500852e-03,-2.28263827e-03 5.14851402e-03,4.56935985e-04 2.98584876e-03,4.29520981e-03 2.07838784e-03,3.14475270e-03 4.42552513e-03,-1.47088702e-03 2.27504553e-03,5.43746172e-03 2.91214485e-03,-2.13699760e-03 
-15 -12 -1 1.27302510e+00,1.40718362e-04 1.24685842e+00,1.17704547e-03 1.23629341e+00,-9.61875040e-04 1.28179187e+00,-7.75614655e-04 1.23070040e+00,4.85071593e-04 9.55403629e-01,5.99520821e-04 9.57189345e-01,-2.17374226e-03 9.57418462e-01,7.07355577e-03 9.65866832e-01,5.31243345e-03 9.56481119e-01,-1.20555305e-04 -4.46223190e-05,2.01354706e-04 6.58900789e-04,2.55545486e-03 7.01612052e-04,-2.53698858e-03 4.85624190e-04,1.41990956e-03 -9.70012002e-04,-2.47566939e-03 -1.69993928e-03,-2.78679772e-03 2.24892755e-03,1.91507180e-03 -1.15140050e-04,3.42970077e-03 -8.15378483e-04,2.00190571e-03 2.33843822e-03,-5.33641042e-04 -2.77383259e-04,1.96294240e-03 -3.37304098e-04,-1.12853723e-03 
-15 -11 -9 1.21828008e+00,2.87749787e-03 1.20745498e+00,1.41976196e-03 1.19146597e+00,-1.07638357e-03 1.22734650e+00,-4.48194159e-03 1.19281320e+00,-1.83076419e-03 8.87702238e-01,-1.41144326e-03 8.84698217e-01,4.28980541e-04 8.85104010e-01,-2.43583887e-03 8.89978938e-01,4.99544997e-03 8.83993392e-01,3.48628597e-03 1.47695562e-03,1.69559101e-03 1.86101292e-03,1.92534388e-03 2.00285201e-03,-2.16627319e-03 1.85714697e-03,-1.32010067e-03 1.29534455e-03,-2.71626146e-03 2.23437352e-03,-2.08285714e-03 1.04589899e-03,-5.05057382e-04 1.09717022e-03,2.30622192e-03 2.56893236e-03,2.37247394e-03 1.81871936e-03,-1.82741523e-03 2.31415220e-03,2.50322267e-03 2.13158976e-03,-2.74966560e-03 
-15 -11 -8 1.23420843e+00,2.65983098e-03 1.22059905e+00,2.01026997e-03 1.20430140e+00,-1.39189576e-03 1.24188360e+00,-3.41465388e-03 1.20461103e+00,-1.53627675e-03 9.16390390e-01,-1.21489220e-03 9.13029011e-01,1.28769890e-03 9.12160782e-01,-2.50027482e-03 9.19809026e-01,4.05812635e-03 9.12290755e-01,2.41328102e-03 -1.87507378e-03,6.96144087e-04 -1.69772421e-03,1.90524276e-03 -1.15344733e-03,-2.51812448e-03 -1.62850917e-03,-5.42261561e-04 -2.38248960e-03,-2.26255182e-03 -1.76551018e-03,-1.80306192e-03 -1.21543132e-03,3.07394659e-04 -2.88366555e-03,2.37634119e-03 -1.40104855e-03,2.28514121e-03 -5.40342848e-04,-8.68260374e-04 -1.08846561e-03,2.07656141e-03 -1.49613808e-03,-3.38645051e-03 
-15 -11 -7 1.24873620e+00,1.50557879e-03 1.23243653e+00,2.34801803e-03 1.21566122e+00,-1.24251773e-03 1.25526199e+00,-2.30792680e-03 1.21521157e+00,-9.22802090e-04 9.38139672e-01,-1.17134763e-03 9.35394019e-01,5.19780098e-04 9.33873208e-01,2.47080600e-04 9.43000585e-01,4.51017032e-03 9.35408523e-01,1.09026693e-03 -2.56118226e-03,-1.27750993e-03 -2.72940522e-03,9.00826314e-04 -2.35304438e-03,-2.26487192e-03 -2.85897876e-03,1.24108101e-03 -3.41965229e-03,-1.15805285e-04 -3.21812335e-03,-6.70502546e-04 -1.24025138e-03,1.27672525e-03 -3.87052725e-03,8.83493325e-04 -2.67489445e-03,6.58871170e-04 -1.28552522e-03,1.18926476e-03 -2.19248243e-03,-6.77095760e-06 -2.83710212e-03,-2.14648949e-03 
-15 -11 -6 1.26132450e+00,-4.06582953e-04 1.24234464e+00,2.06899938e-03 1.22645291e+00,-3.95616545e-04 1.26825761e+00,-1.17853698e-03 1.22560438e+00,-5.57747856e-05 9.51759445e-01,-1.45667316e-03 9.50341246e-01,-6.56935103e-04 9.48812286e-01,3.47301217e-03 9.58418071e-01,5.20741600e-03 9.52026760e-01,2.34392083e-04 1.35617171e-03,-3.14732306e-03 8.17036746e-04,-2.48516648e-04 6.34727674e-04,-2.05764369e-03 4.42751219e-04,2.77515574e-03 6.90360227e-04,2.53692235e-03 3.89816834e-04,5.33104384e-04 2.34373901e-03,1.70100229e-03 3.21884090e-04,-8.79815033e-04 1.12410382e-03,-1.23977843e-03 1.25779683e-03,3.46053232e-03 1.25331092e-03,-1.94248840e-03 7.17157174e-04,1.57100243e-04 
-15 -11 -5 1.27294846e+00,-2.02823252e-03 1.25121153e+00,9.75464066e-04 1.23728459e+00,6.91945530e-04 1.28161880e+00,-3.45814669e-04 1.23609458e+00,7.12994613e-04 9.64976618e-01,-3.71022034e-03 9.65175652e-01,-5.35332640e-04 9.64150254e-01,3.75864695e-03 9.72972689e-01,4.20030519e-03 9.67545741e-01,-2.36666604e-04 8.38185459e-03,-3.49889746e-03 7.49142076e-03,-6.21099146e-04 6.86112346e-03,-2.18448605e-03 7.18784061e-03,2.68928076e-03 8.16452801e-03,3.47818559e-03 7.89853469e-03,9.16678978e-04 8.41750565e-03,1.40034049e-03 7.95755941e-03,-1.19529682e-03 8.29634859e-03,-1.60727263e-03 6.76000678e-03,4.10093381e-03 7.92654145e-03,-1.66208788e-03 8.26769208e-03,1.41004786e-03 
-15 -11 -4 1.28500524e+00,-2.26622748e-03 1.26041662e+00,-3.31130686e-04 1.24805900e+00,1.18776181e-03 1.29536059e+00,-3.26646248e-04 1.24594628e+00,9.42836753e-04 9.83854569e-01,-6.70378962e-03 9.85169330e-01,4.96789395e-04 9.85070717e-01,2.50862577e-03 9.91371591e-01,2.12965854e-03 9.85387245e-01,-5.61502977e-04 1.37891751e-02,-1.90119662e-03 1.28065674e-02,2.27964438e-05 1.19657714e-02,-2.33428775e-03 1.27155588e-02,1.01044870e-03 1.38006627e-02,1.50963028e-03 1.40507809e-02,1.80200020e-04 1.33578596e-02,9.28989845e-04 1.38506345e-02,3.89748290e-04 1.37039305e-02,2.20258651e-05 1.18892919e-02,2.10677590e-03 1.32085626e-02,9.75543956e-04 1.44500858e-02,3.61299325e-04 
-15 -11 -3 1.29591529e+00,-1.11865712e-03 1.26863748e+00,-8.07735981e-04 1.25723549e+00,7.13234063e-04 1.30730875e+00,-1.15154226e-03 1.25331646e+00,5.16579094e-04 1.00122082e+00,-6.74250696e-03 1.00287167e+00,8.53102431e-04 1.00427297e+00,3.67758312e-03 1.00754898e+00,1.22093756e-03 1.00012245e+00,-1.10070086e-03 1.37444511e-02,3.90305068e-04 1.32907731e-02,1.21570437e-03 1.22318106e-02,-2.29642731e-03 1.30290121e-02,-6.19935558e-04 1.37274283e-02,-1.87724633e-03 1.41442832e-02,-1.14501943e-03 1.40884184e-02,9.06772190e-04 1.40081331e-02,2.59712112e-03 1.35251294e-02,2.27889777e-03 1.32078087e-02,-1.06853820e-03 1.33749883e-02,3.86168408e-03 1.43461096e-02,-1.65623832e-03 
-15 -11 -2 1.30195209e+00,6.13837856e-05 1.27266918e+00,-1.03256862e-04 1.26284499e+00,-7.26738334e-05 1.31446776e+00,-2.07748873e-03 1.25691074e+00,-7.36314397e-05 1.00665396e+00,-3.65743242e-03 1.00817709e+00,4.65908657e-04 1.01124908e+00,7.03978577e-03 1.01312964e+00,1.69636857e-03 1.00489788e+00,-1.54925976e-03 9.23580665e-03,1.48973272e-03 9.92854715e-03,2.32550207e-03 8.38691032e-03,-2.26929137e-03 8.83190893e-03,-6.97839565e-04 9.10410428e-03,-3.76019342e-03 9.19715074e-03,-2.28257442e-03 1.10348606e-02,1.28972912e-03 9.62585708e-03,3.75281784e-03 9.01852851e-03,3.42420805e-03 1.07292404e-02,-2.97144190e-03 9.19509859e-03,4.75802739e-03 9.00411372e-03,-2.44258916e-03 
-15 -11 -1 1.30231186e+00,-1.44133896e-04 1.27205664e+00,9.97240728e-04 1.26499834e+00,-3.95033164e-05 1.31673313e+00,-2.24259984e-03 1.25796964e+00,-1.03576155e-04 1.00245561e+00,-9.94569885e-04 1.00332885e+00,7.60871550e-04 1.00720784e+00,8.37470553e-03 1.00987637e+00,1.27102511e-03 1.00154488e+00,-1.06046655e-03 4.57286451e-03,7.75132216e-04 6.30755397e-03,3.03388613e-03 4.11168133e-03,-2.59074300e-03 4.24958086e-03,4.76536137e-04 4.47578461e-03,-2.93807119e-03 4.27654033e-03,-3.02092498e-03 7.14609518e-03,1.51416404e-03 5.17838322e-03,3.42258557e-03 4.66823120e-03,3.06597198e-03 7.22380483e-03,-2.86911301e-03 4.47179339e-03,3.52948017e-03 3.75433081e-03,-1.71799690e-03 
-15 -10 -10 1.22074765e+00,2.95603764e-03 1.21078976e+00,9.76836212e-04 1.19384258e+00,-1.30428120e-03 1.22911629e+00,-5.08422104e-03 1.19733259e+00,-8.96997558e-04 8.89255050e-01,-2.52146237e-03 8.87992021e-01,-5.66435300e-04 8.87929033e-01,-2.70560336e-03 8.92646944e-01,7.00892427e-03 8.86544359e-01,4.44779179e-03 5.79418474e-03,-2.02394429e-04 7.03578657e-03,7.70090358e-04 5.66525204e-03,-1.24218942e-03 5.97457802e-03,5.52265436e-04 5.82140641e-03,-4.27407317e-04 7.47412355e-03,-6.42439702e-04 5.06912144e-03,-8.01896060e-04 6.59802351e-03,4.36935520e-04 7.55060222e-03,2.60143519e-04 5.60172560e-03,5.70176625e-04 6.58720180e-03,8.61422697e-04 6.75870516e-03,5.61944501e-04 
-15 -10 -9 1.23821297e+00,2.49590854e-03 1.22487360e+00,1.72261815e-03 1.20963585e+00,-1.43464765e-03 1.24675298e+00,-4.17020585e-03 1.21134785e+00,-9.83718409e-04 9.21317501e-01,-2.87783375e-03 9.18178065e-01,-1.84362403e-04 9.18825030e-01,-2.04948224e-03 9.24036870e-01,5.44089226e-03 9.17298875e-01,3.50704680e-03 5.53984414e-03,4.61715972e-04 6.66667385e-03,2.37520624e-03 5.84560812e-03,-3.17035968e-03 5.81002405e-03,-1.37715151e-05 5.71917570e-03,-2.57572361e-03 7.56797356e-03,-1.93394918e-03 5.06635763e-03,-8.57763850e-04 6.11253047e-03,2.75015180e-03 7.11192311e-03,2.15164982e-03 6.04141877e-03,-5.19991899e-04 6.64351032e-03,3.35815803e-03 6.94556554e-03,-2.01878046e-03 
-15 -10 -8 1.25463442e+00,1.92481282e-03 1.23835620e+00,2.17553138e-03 1.22347545e+00,-1.64400537e-03 1.26338881e+00,-3.31927372e-03 1.22341036e+00,-9.55934203e-04 9.50779889e-01,-3.50783147e-03 9.46746378e-01,1.14969304e-03 9.47158440e-01,-8.65404376e-04 9.53347541e-01,3.17161339e-03 9.45665551e-01,8.17583711e-04 3.00115423e-03,6.94305058e-04 3.58687588e-03,3.25393672e-03 3.33337765e-03,-4.14705125e-03 3.22514883e-03,-1.27419761e-04 2.44348800e-03,-4.05138610e-03 4.00654729e-03,-2.55584321e-03 3.49626290e-03,-1.61072683e-04 2.84546906e-03,3.99925735e-03 3.69779870e-03,3.34757043e-03 4.46750844e-03,-1.57065692e-03 3.63050583e-03,4.49343654e-03 3.84113402e-03,-4.19273824e-03 
-15 -10 -7 1.27062133e+00,7.03591269e-04 1.25172278e+00,2.30352660e-03 1.23612097e+00,-1.77984015e-03 1.27956602e+00,-2.51345746e-03 1.23515316e+00,-7.20202446e-04 9.73651235e-01,-3.42530556e-03 9.69820039e-01,1.72717063e-03 9.69537290e-01,2.02336926e-03 9.77531158e-01,1.90714558e-03 9.69174845e-01,-1.77038229e-03 2.63792710e-04,-2.66163592e-04 3.99167135e-05,2.77155471e-03 1.32113502e-04,-4.21288456e-03 1.81285572e-04,8.68342639e-04 -1.07256979e-03,-3.10990769e-03 -5.71654757e-04,-2.06031162e-03 1.81368765e-03,8.89278330e-04 -6.08287880e-04,3.15638867e-03 -8.57487724e-05,2.55119007e-03 1.86311415e-03,-7.74137149e-04 -1.91861701e-05,3.28643896e-03 -3.16652837e-04,-4.22118566e-03 
-15 -10 -6 1.28457524e+00,-1.18227181e-03 1.26315712e+00,2.00134969e-03 1.24736820e+00,-1.50190861e-03 1.29435498e+00,-1.61977499e-03 1.24673515e+00,-4.67036862e-04 9.87837713e-01,-2.68564526e-03 9.85132011e-01,1.44489232e-03 9.83810432e-01,5.78872887e-03 9.94336095e-01,1.92579287e-03 9.86002801e-01,-3.24177416e-03 1.05398779e-03,-2.10130353e-03 1.87432888e-05,1.24905204e-03 2.72011321e-04,-3.83662599e-03 6.34152748e-04,2.42685684e-03 -3.32455010e-04,1.27566377e-04 -9.26133994e-04,-7.54941563e-04 2.89562202e-03,1.58803559e-03 -8.54689635e-05,9.24480179e-04 1.07537769e-04,2.33149648e-04 1.74337484e-03,2.03369629e-03 -7.11869027e-06,6.92631432e-04 -5.71496145e-04,-1.85882301e-03 
-15 -10 -5 1.29580957e+00,-2.98818636e-03 1.27182512e+00,1.05888577e-03 1.25734453e+00,-6.49682909e-04 1.30747012e+00,-6.02753780e-04 1.25751556e+00,-3.24368118e-04 9.96620430e-01,-3.46206858e-03 9.95576583e-01,1.58821062e-03 9.93385625e-01,7.60112315e-03 1.00565686e+00,1.82878771e-03 9.98175118e-01,-3.73129086e-03 6.46921886e-03,-3.34691044e-03 4.86313586e-03,-2.92018614e-04 5.19628147e-03,-3.09651347e-03 5.86578638e-03,3.08107318e-03 5.51872502e-03,3.11585074e-03 4.91786426e-03,4.84032562e-04 7.57284746e-03,1.78984583e-03 5.48370026e-03,-8.24789972e-04 5.48069064e-03,-1.57011137e-03 5.99314114e-03,4.35826468e-03 5.17004003e-03,-1.26645639e-03 5.24778492e-03,7.13184358e-04 
-15 -10 -4 1.30592918e+00,-3.69447483e-03 1.27931871e+00,-3.02978245e-04 1.26696034e+00,4.05014810e-04 1.32003711e+00,2.14794206e-04 1.26703213e+00,-2.46111683e-04 1.00608583e+00,-6.09577450e-03 1.00614229e+00,2.47674520e-03 1.00446541e+00,6.36295754e-03 1.01595435e+00,8.32966642e-04 1.00913896e+00,-3.64237098e-03 1.29589135e-02,-2.73433671e-03 1.13424606e-02,-8.35218056e-04 1.14015773e-02,-1.98561082e-03 1.21526242e-02,2.01688594e-03 1.23941274e-02,3.19153529e-03 1.25528137e-02,7.24938272e-04 1.29921694e-02,1.85530313e-03 1.22503069e-02,-7.77942630e-04 1.21808156e-02,-1.30992357e-03 1.19073943e-02,3.72187861e-03 1.19744231e-02,-1.23802617e-03 1.28862688e-02,1.01918692e-03 
-15 -10 -3 1.31588602e+00,-3.03673809e-03 1.28672830e+00,-1.22292372e-03 1.27640834e+00,1.06089455e-03 1.33227514e+00,2.89645573e-04 1.27486801e+00,-1.58908157e-04 1.01832433e+00,-7.60232548e-03 1.01837684e+00,3.41041953e-03 1.01909431e+00,4.74370303e-03 1.02726246e+00,-1.36973207e-04 1.01981504e+00,-3.57217677e-03 1.55508591e-02,-6.97292374e-04 1.47283942e-02,-7.51886980e-05 1.39999559e-02,-1.03359825e-03 1.45365639e-02,1.68883348e-04 1.53262817e-02,5.09132269e-04 1.58516221e-02,-1.62745171e-04 1.53698667e-02,1.98267399e-03 1.51634829e-02,6.92137936e-04 1.50984655e-02,5.57289739e-04 1.50298419e-02,7.00210512e-04 1.52214107e-02,3.42163150e-04 1.58856515e-02,-8.02081963e-04 
-15 -10 -2 1.32388862e+00,-1.94771234e-03 1.29252543e+00,-1.01576328e-03 1.28436717e+00,1.21811736e-03 1.34221676e+00,-5.42671716e-04 1.28067400e+00,3.38726502e-05 1.02975375e+00,-6.38347415e-03 1.02949623e+00,4.37172631e-03 1.03274154e+00,5.45730929e-03 1.03718922e+00,-4.55178924e-04 1.02859299e+00,-3.80186793e-03 1.32258334e-02,8.62766352e-04 1.37167942e-02,1.24386308e-03 1.18840331e-02,-9.28956881e-04 1.22076727e-02,-7.63792951e-04 1.33898423e-02,-2.08359338e-03 1.37281857e-02,-1.27901759e-03 1.39731652e-02,1.92040935e-03 1.32877778e-02,2.00329380e-03 1.31767681e-02,2.17824191e-03 1.40699510e-02,-1.88893045e-03 1.33650894e-02,1.92587708e-03 1.29633297e-02,-2.43629424e-03 
-15 -10 -1 1.32788635e+00,-1.54580552e-03 1.29494350e+00,-1.39175845e-04 1.28963591e+00,1.27037617e-03 1.34802122e+00,-1.67053526e-03 1.28478502e+00,4.13779229e-04 1.03688071e+00,-4.63931378e-03 1.03647501e+00,5.80343886e-03 1.04050941e+00,7.27296270e-03 1.04291657e+00,-9.76290543e-04 1.03446341e+00,-4.00680317e-03 9.48322476e-03,8.06682679e-04 1.09140813e-02,2.07727708e-03 8.09175344e-03,-1.91082873e-03 8.72324961e-03,-2.64092757e-04 9.88567524e-03,-2.44938009e-03 1.00106087e-02,-1.85689092e-03 1.12313062e-02,1.41915009e-03 1.00156710e-02,2.06976786e-03 9.78896002e-03,2.34179194e-03 1.14282695e-02,-2.30413232e-03 9.28576761e-03,2.54317609e-03 8.67401133e-03,-2.44188712e-03 
-15 -9 -11 1.21648423e+00,3.64125716e-03 1.20862456e+00,1.06253872e-03 1.19059305e+00,-2.28377478e-03 1.22484185e+00,-5.06470488e-03 1.19577331e+00,-8.05172595e-04 8.86523159e-01,-1.78023008e-03 8.86252095e-01,1.10009715e-03 8.82427654e-01,-4.62226998e-03 8.91417770e-01,6.34973094e-03 8.83738216e-01,3.66131742e-03 1.29104872e-03,-1.35062555e-03 2.50376771e-03,-1.07460966e-03 1.12709712e-03,9.95649193e-04 1.69008222e-03,1.20989631e-03 1.08041522e-03,1.91194961e-03 2.01536025e-03,8.86573586e-04 1.98852169e-03,-1.74570437e-04 1.71131553e-03,-1.69309571e-03 2.77915768e-03,-1.40746017e-03 1.72181525e-03,2.08963057e-03 1.90292276e-03,-1.76132306e-03 1.58200643e-03,1.92866405e-03 
-15 -9 -10 1.23728038e+00,2.55479467e-03 1.22564077e+00,1.67502245e-03 1.20833621e+00,-2.48272352e-03 1.24446205e+00,-4.11265028e-03 1.21331166e+00,-3.68477276e-04 9.20006342e-01,-1.81922141e-03 9.18537337e-01,1.38355400e-04 9.16443799e-01,-2.36216270e-03 9.25495712e-01,6.51747296e-03 9.18072767e-01,3.95922090e-03 5.56063556e-03,-1.88594946e-03 7.08118349e-03,-2.49764482e-04 5.36566865e-03,-7.11267123e-04 5.67439007e-03,1.82905622e-03 6.05897169e-03,1.92963540e-03 7.63683492e-03,4.17378993e-04 5.70784935e-03,-5.01393414e-04 6.63651362e-03,-6.28705448e-04 7.35706513e-03,-1.00262094e-03 5.50120641e-03,3.23102930e-03 6.53066489e-03,-8.34538107e-04 6.69398379e-03,1.65028451e-03 
-15 -9 -9 1.25499665e+00,1.67627308e-03 1.23997819e+00,2.03450921e-03 1.22416988e+00,-2.36840907e-03 1.26308620e+00,-3.22138936e-03 1.22799630e+00,-4.28255135e-04 9.48535667e-01,-2.81624564e-03 9.46041742e-01,1.51030245e-05 9.45460269e-01,1.74906616e-04 9.53599589e-01,5.12254481e-03 9.46462792e-01,2.38120076e-03 9.43654500e-03,-1.15199348e-03 1.10520537e-02,1.28709127e-03 9.31002922e-03,-2.55357265e-03 9.43454021e-03,1.23446336e-03 1.02618884e-02,-1.98526536e-04 1.22845703e-02,-7.98791197e-04 9.28930314e-03,-6.74726693e-04 1.08929143e-02,1.62490316e-03 1.11492042e-02,7.53946052e-04 9.58778807e-03,1.94506446e-03 1.05781795e-02,1.63866845e-03 1.11659496e-02,-2.21183455e-04 
-15 -9 -8 1.27196815e+00,8.95164999e-04 1.25410457e+00,1.75121933e-03 1.23927621e+00,-2.02551827e-03 1.28231407e+00,-2.54918045e-03 1.24134946e+00,-4.99299102e-04 9.73840079e-01,-4.97160927e-03 9.70901502e-01,1.39786529e-03 9.71276075e-01,1.53714319e-03 9.78389362e-01,2.55435692e-03 9.70823088e-01,-7.94318398e-04 9.58659269e-03,1.76453623e-04 1.08533710e-02,2.88882226e-03 9.33928510e-03,-3.87447964e-03 9.52712763e-03,1.91023449e-04 9.74007773e-03,-3.28451997e-03 1.14822011e-02,-2.07783006e-03 9.89829828e-03,-3.63602548e-04 1.07884377e-02,3.80464254e-03 1.06242393e-02,2.80662003e-03 1.04800816e-02,-7.65368212e-04 1.03040933e-02,4.11019099e-03 1.08296113e-02,-2.95646076e-03 
-15 -9 -7 1.28957733e+00,-1.90750896e-04 1.26912296e+00,1.11510780e-03 1.25407118e+00,-1.72525181e-03 1.30212834e+00,-2.07378300e-03 1.25483199e+00,-5.55640024e-04 9.97195648e-01,-6.33083890e-03 9.93906930e-01,2.95813194e-03 9.94576508e-01,2.79253538e-03 1.00175932e+00,4.03662080e-04 9.93171442e-01,-3.88636567e-03 6.38423513e-03,6.45954811e-04 6.81419457e-03,3.44989580e-03 5.79968795e-03,-4.64249886e-03 6.23430126e-03,4.08154075e-05 5.60545240e-03,-4.50764900e-03 6.10422864e-03,-2.61251411e-03 7.73748920e-03,1.75097916e-04 6.82855301e-03,4.20855262e-03 6.32312463e-03,3.28826132e-03 7.74249177e-03,-2.00164734e-03 6.11567076e-03,4.92013604e-03 6.06413745e-03,-4.34244278e-03 
-15 -9 -6 1.30594470e+00,-1.72301062e-03 1.28287973e+00,6.75283317e-04 1.26743128e+00,-1.49739700e-03 1.32026184e+00,-1.51643746e-03 1.26807643e+00,-8.70691893e-04 1.01589325e+00,-5.35556805e-03 1.01242876e+00,3.59623942e-03 1.01246394e+00,5.56115732e-03 1.02133994e+00,-1.20185037e-04 1.01182712e+00,-5.59351308e-03 4.00650241e-03,-3.72796953e-04 3.39187687e-03,2.51615481e-03 3.15628508e-03,-4.80203487e-03 3.92759933e-03,1.13373523e-03 2.92274121e-03,-2.50886220e-03 2.15215451e-03,-1.96875005e-03 6.15103793e-03,6.15255079e-04 3.66287868e-03,2.57459127e-03 2.97170086e-03,1.69269160e-03 5.20913921e-03,-3.45919672e-04 2.76262183e-03,3.49971069e-03 2.27120545e-03,-2.98340213e-03 
-15 -9 -5 1.31832681e+00,-3.31443785e-03 1.29271243e+00,4.16042928e-04 1.27821424e+00,-1.06412095e-03 1.33475381e+00,-4.61135867e-04 1.27958730e+00,-1.40449132e-03 1.02567122e+00,-3.66394015e-03 1.02264937e+00,3.64370834e-03 1.02159611e+00,8.59764733e-03 1.03316086e+00,4.94733735e-04 1.02385777e+00,-5.91823104e-03 5.66283770e-03,-1.93328618e-03 4.21575481e-03,7.59277097e-04 4.76628524e-03,-3.98805982e-03 5.83768391e-03,2.27695407e-03 4.83325109e-03,9.41385713e-04 3.79664241e-03,-5.34292646e-04 7.55514147e-03,1.00055063e-03 4.84003348e-03,3.39578887e-04 4.25645187e-03,-5.02746427e-04 6.31916488e-03,2.32594758e-03 4.15137334e-03,8.45756790e-04 3.89550223e-03,-1.95804242e-04 
-15 -9 -4 1.32688220e+00,-4.31485995e-03 1.29903582e+00,-1.05752974e-04 1.28689495e+00,-2.08847027e-04 1.34628923e+00,1.06647376e-03 1.28868722e+00,-1.69858947e-03 1.02848560e+00,-3.75036319e-03 1.02607598e+00,3.91690585e-03 1.02484621e+00,8.67591649e-03 1.03855602e+00,8.53555606e-04 1.03008447e+00,-5.41340206e-03 1.01998816e-02,-2.48294579e-03 8.53402438e-03,-5.00014284e-04 9.26579367e-03,-2.34545690e-03 1.03246412e-02,2.13546351e-03 9.66824111e-03,2.72352690e-03 9.11826177e-03,5.10968339e-04 1.09138142e-02,1.45183581e-03 9.25391709e-03,-7.88722033e-04 9.00856897e-03,-1.38601970e-03 1.01878617e-02,3.17529853e-03 9.18791117e-03,-1.17360753e-03 9.44614994e-03,1.21875941e-03 
-15 -9 -3 1.33422194e+00,-4.41997227e-03 1.30445147e+00,-8.54850922e-04 1.29493778e+00,9.09322669e-04 1.35689575e+00,2.27491978e-03 1.29605685e+00,-1.37680132e-03 1.03289958e+00,-5.35661386e-03 1.03059856e+00,4.88476001e-03 1.03063698e+00,5.81587581e-03 1.04427141e+00,4.81739644e-04 1.03554404e+00,-4.69674945e-03 1.35442648e-02,-1.50898780e-03 1.23938408e-02,-3.86317573e-04 1.25431755e-02,-8.22009023e-04 1.31761226e-02,7.76723896e-04 1.33232710e-02,1.59757150e-03 1.32229642e-02,3.70989120e-04 1.33138065e-02,1.85144197e-03 1.27942651e-02,-3.16914893e-04 1.28391789e-02,-4.80405743e-04 1.32036083e-02,1.66486078e-03 1.33089116e-02,-1.50539448e-03 1.35198241e-02,1.34155941e-04 
-15 -9 -2 1.34163675e+00,-3.92443724e-03 1.30999668e+00,-1.24427373e-03 1.30285628e+00,1.83234542e-03 1.36695268e+00,2.30004934e-03 1.30262224e+00,-5.24509449e-04 1.04341205e+00,-6.44772622e-03 1.04121716e+00,6.58387181e-03 1.04244506e+00,3.82383584e-03 1.05376325e+00,-2.92596260e-04 1.04383082e+00,-4.34545370e-03 1.33703540e-02,-1.78918506e-04 1.30653582e-02,5.12903892e-04 1.23165184e-02,-3.43029291e-04 1.25599903e-02,-4.72440133e-04 1.36033738e-02,-6.55659234e-04 1.36960940e-02,-3.25991571e-04 1.32896001e-02,1.87009795e-03 1.30446598e-02,6.65021037e-04 1.30961174e-02,8.52702571e-04 1.34223441e-02,-2.29123063e-04 1.35667059e-02,-6.03748014e-04 1.31889270e-02,-1.79699691e-03 
-15 -9 -1 1.34753535e+00,-3.23534823e-03 1.31408079e+00,-1.13488743e-03 1.30959606e+00,2.07031982e-03 1.37455273e+00,1.24384649e-03 1.30826854e+00,4.03799432e-04 1.05502764e+00,-6.51716390e-03 1.05361014e+00,8.38264985e-03 1.05471467e+00,4.71369478e-03 1.06329514e+00,-8.48218541e-04 1.05327369e+00,-4.77558145e-03 1.13296225e-02,3.14679154e-04 1.14921041e-02,9.21320915e-04 1.00393247e-02,-1.17437930e-03 1.05544110e-02,-6.15513150e-04 1.18549066e-02,-1.74696505e-03 1.19343496e-02,-5.80192656e-04 1.19573354e-02,1.36418548e-03 1.13878227e-02,8.64728065e-04 1.12308857e-02,1.12319388e-03 1.21251579e-02,-6.67817509e-04 1.11875744e-02,5.28196939e-04 1.06978046e-02,-2.52847462e-03 
-15 -8 -12 1.20733701e+00,4.33764395e-03 1.20170604e+00,2.13358075e-03 1.18590632e+00,-2.83288907e-03 1.21829663e+00,-5.61919419e-03 1.19034338e+00,-2.06948032e-03 8.75899881e-01,-2.79921543e-03 8.75312880e-01,1.56510261e-03 8.72235519e-01,-4.25857612e-03 8.79803636e-01,4.29862803e-03 8.72744184e-01,2.27967161e-03 -2.30278500e-03,4.99792120e-04 -1.97905151e-03,-2.03995177e-04 -2.21693373e-03,4.92093314e-05 -1.94062035e-03,-3.86602709e-04 -3.08187388e-03,-1.15065338e-03 -2.17205526e-03,-2.72509576e-04 -1.21473468e-03,-2.99099792e-04 -2.92317914e-03,-2.94558811e-04 -1.45535528e-03,2.27648178e-04 -1.34910069e-03,-9.36068269e-04 -1.30649054e-03,4.66596338e-04 -1.91694810e-03,-1.17609462e-03 
-15 -8 -11 1.23081319e+00,3.17658742e-03 1.22151117e+00,2.14459210e-03 1.20470037e+00,-3.20152802e-03 1.23923160e+00,-4.42698066e-03 1.20997336e+00,-8.12473684e-04 9.15908545e-01,-2.26646583e-03 9.14235642e-01,1.31234945e-03 9.10668347e-01,-4.21488036e-03 9.20950478e-01,4.65335584e-03 9.12483969e-01,2.09006762e-03 -1.59667953e-03,-1.22368344e-03 -1.10805213e-03,-7.65403596e-04 -2.02978720e-03,-4.60856973e-05 -1.40270157e-03,1.24930333e-03 -2.39001243e-03,1.06489544e-03 -1.32035237e-03,8.25136348e-04 -2.74206123e-04,2.45292651e-04 -1.90688568e-03,-1.17088949e-03 -5.97504528e-04,-9.93275762e-04 -1.17973735e-03,2.23265187e-03 -1.05142074e-03,-1.15564481e-03 -1.15055371e-03,-6.93083649e-05 
-15 -8 -10 1.25216859e+00,1.82063530e-03 1.23937723e+00,2.50460915e-03 1.22198053e+00,-3.77052013e-03 1.25929521e+00,-3.14806020e-03 1.22815984e+00,-3.33491967e-04 9.49832414e-01,-1.27192904e-03 9.46948764e-01,6.46318433e-04 9.44329465e-01,-1.01533298e-03 9.55421499e-01,4.74272586e-03 9.47566354e-01,1.17743282e-03 3.45594238e-03,-2.57257476e-03 4.19300941e-03,-1.12639352e-03 2.80513245e-03,-5.02797762e-04 3.35106594e-03,2.39899072e-03 3.52493732e-03,3.06512860e-03 4.76183963e-03,1.31093816e-03 4.41480401e-03,3.66649943e-04 3.91777611e-03,-1.44754500e-03 4.51456197e-03,-1.79841411e-03 3.03272757e-03,4.80588170e-03 3.81816080e-03,-2.12371105e-03 4.29178221e-03,1.33779888e-03 
-15 -8 -9 1.27041031e+00,6.07219214e-04 1.25473870e+00,2.50074105e-03 1.23797884e+00,-3.80345487e-03 1.27922773e+00,-1.98503279e-03 1.24424985e+00,-3.91479164e-04 9.73402776e-01,-1.44619251e-03 9.70450891e-01,4.33231272e-04 9.69273419e-01,3.03314553e-03 9.79725546e-01,4.08144652e-03 9.72841838e-01,-1.50323994e-04 1.00906530e-02,-2.41351111e-03 1.12316726e-02,-5.29278858e-04 9.42973470e-03,-1.09777146e-03 9.68064214e-03,2.05756808e-03 1.09194323e-02,2.61591331e-03 1.23442955e-02,8.90289098e-04 1.03943892e-02,3.57032657e-04 1.14740912e-02,-2.08894385e-04 1.11907107e-02,-1.08618892e-03 9.34451473e-03,4.58445694e-03 1.06466035e-02,-1.38393219e-03 1.13909094e-02,1.23183493e-03 
-15 -8 -8 1.28725759e+00,-4.15840209e-04 1.26915674e+00,1.50700302e-03 1.25364802e+00,-2.99273632e-03 1.30019704e+00,-1.10900334e-03 1.25903128e+00,-4.71583690e-04 9.90714431e-01,-4.05233923e-03 9.88639347e-01,1.57769731e-03 9.88544293e-01,4.71931716e-03 9.97999692e-01,2.44259694e-03 9.91020675e-01,-2.19035253e-03 1.35769174e-02,-8.73582571e-04 1.49465056e-02,1.02888771e-03 1.27760331e-02,-1.97415086e-03 1.28649476e-02,5.85362479e-04 1.42893180e-02,-2.81405072e-04 1.54194874e-02,-4.01904897e-04 1.36495659e-02,2.64284057e-04 1.53755166e-02,1.97457777e-03 1.44566201e-02,9.06185908e-04 1.32414094e-02,1.64983486e-03 1.42221643e-02,9.46211445e-04 1.46541407e-02,-7.62244064e-04 
-15 -8 -7 1.30514891e+00,-1.32714089e-03 1.28452111e+00,-1.03621929e-04 1.26980248e+00,-1.76265058e-03 1.32241806e+00,-5.98252758e-04 1.27389228e+00,-5.90942515e-04 1.01011565e+00,-7.30689880e-03 1.00837785e+00,3.47551829e-03 1.00877373e+00,3.82530331e-03 1.01748335e+00,4.85299781e-04 1.00916454e+00,-4.33485584e-03 1.22449909e-02,6.11798876e-04 1.32956641e-02,2.47569047e-03 1.12472969e-02,-3.30842442e-03 1.13552605e-02,-4.65860552e-04 1.23727226e-02,-2.99631654e-03 1.25414258e-02,-1.87510700e-03 1.29456615e-02,-1.12849077e-05 1.36952931e-02,3.32732214e-03 1.24251417e-02,2.47896240e-03 1.25978100e-02,-1.27732616e-03 1.23557608e-02,3.47811531e-03 1.22348071e-02,-2.79851204e-03 
-15 -8 -6 1.32336246e+00,-2.22474872e-03 1.29987041e+00,-1.15768041e-03 1.28558150e+00,-7.80850049e-04 1.34375360e+00,-2.01459095e-04 1.28865753e+00,-1.12705846e-03 1.03262810e+00,-7.82949639e-03 1.03008345e+00,4.52026318e-03 1.03062623e+00,3.64329327e-03 1.03906490e+00,-4.15244403e-04 1.02911241e+00,-5.46339556e-03 8.86106722e-03,7.86183498e-04 9.13440962e-03,2.69274288e-03 7.95558326e-03,-4.39094373e-03 8.26977332e-03,-1.45964089e-04 8.75038709e-03,-3.18810245e-03 7.85031675e-03,-2.39477078e-03 1.05818275e-02,-2.33744173e-04 9.51865018e-03,2.89879072e-03 8.18151093e-03,2.32843501e-03 9.76311734e-03,-1.82850476e-03 8.12970923e-03,4.31036862e-03 7.65984102e-03,-2.82539301e-03 
-15 -8 -5 1.33812197e+00,-3.18513873e-03 1.31189429e+00,-1.07734379e-03 1.29885466e+00,-2.69706813e-04 1.36109175e+00,6.66960417e-04 1.30144325e+00,-2.08323298e-03 1.04922701e+00,-5.03968553e-03 1.04573877e+00,4.03682441e-03 1.04633064e+00,5.91147288e-03 1.05571356e+00,3.23281657e-04 1.04514342e+00,-5.35869730e-03 7.19257513e-03,-3.26331797e-04 6.69738118e-03,1.67003182e-03 6.65269001e-03,-4.29839934e-03 7.33311369e-03,9.35312234e-04 7.24128963e-03,-1.04644891e-03 5.79217102e-03,-1.51225372e-03 9.29369783e-03,-1.25436777e-04 7.11169776e-03,1.30830769e-03 6.10264506e-03,8.33337033e-04 8.30997703e-03,-3.03344549e-04 6.19361555e-03,2.84761165e-03 5.64014466e-03,-8.18252627e-04 
-15 -8 -4 1.34721317e+00,-4.17222523e-03 1.31898682e+00,-5.34239366e-04 1.30850677e+00,2.06184131e-04 1.37344948e+00,2.28862748e-03 1.31090208e+00,-2.84228010e-03 1.05435783e+00,-2.19698346e-03 1.05070547e+00,3.12849509e-03 1.05128445e+00,7.67394753e-03 1.06327002e+00,1.50158667e-03 1.05304138e+00,-4.60819825e-03 8.55173545e-03,-1.55758564e-03 7.70068972e-03,5.28258141e-04 8.27365478e-03,-3.10705153e-03 9.13226814e-03,1.50614293e-03 8.68536364e-03,1.12270189e-03 7.34186219e-03,-2.46682576e-04 9.91929199e-03,2.61665417e-04 8.10335446e-03,-3.45188085e-05 7.64607616e-03,-4.39381186e-04 9.35502698e-03,1.13812472e-03 8.03172651e-03,4.82665982e-04 7.57692422e-03,1.08088041e-03 
-15 -8 -3 1.35278873e+00,-4.94940276e-03 1.32321026e+00,-4.36811321e-04 1.31578095e+00,1.12614130e-03 1.38290709e+00,4.06026218e-03 1.31788249e+00,-2.78205895e-03 1.05535936e+00,-2.13756817e-03 1.05202683e+00,3.39331675e-03 1.05246394e+00,6.07085468e-03 1.06708871e+00,1.55521540e-03 1.05694538e+00,-3.69510091e-03 1.09492990e-02,-1.75745875e-03 1.01471267e-02,3.50114208e-04 1.07103433e-02,-1.70504147e-03 1.12507888e-02,9.93219923e-04 1.10462596e-02,1.30099308e-03 1.02765441e-02,1.02869624e-04 1.12087435e-02,7.40248441e-04 1.05135661e-02,-1.88275909e-04 1.04226481e-02,-3.62946058e-04 1.10717839e-02,1.03491710e-03 1.10366227e-02,-1.05882065e-03 1.06971797e-02,9.31126054e-04 
-15 -8 -2 1.35827152e+00,-5.13573596e-03 1.32731365e+00,-8.60752426e-04 1.32263630e+00,2.19957385e-03 1.39173984e+00,4.94344670e-03 1.32415373e+00,-1.96080454e-03 1.06160550e+00,-3.90687001e-03 1.05896837e+00,4.90224048e-03 1.05875040e+00,3.12910378e-03 1.07398472e+00,3.22418273e-04 1.06335295e+00,-2.92923324e-03 1.17286279e-02,-1.11034086e-03 1.09825654e-02,8.21870671e-04 1.14067531e-02,-9.31330318e-04 1.14353509e-02,2.74408712e-05 1.19268837e-02,-7.95397444e-05 1.17384498e-02,-3.06488184e-04 1.14920326e-02,1.04308699e-03 1.14479051e-02,4.03644938e-04 1.13477721e-02,4.85324712e-04 1.14017050e-02,8.48285470e-05 1.19900068e-02,-1.23849957e-03 1.15878288e-02,-7.06357799e-04 
-15 -8 -1 1.36375740e+00,-4.44185282e-03 1.33110524e+00,-1.33883970e-03 1.32912459e+00,2.51920552e-03 1.39921656e+00,4.53999739e-03 1.32971651e+00,-9.77959415e-04 1.07135465e+00,-5.01102485e-03 1.07031986e+00,6.05238627e-03 1.06884463e+00,2.54887983e-03 1.08306095e+00,-4.83671785e-04 1.07207002e+00,-2.91384721e-03 1.08434043e-02,-5.09552196e-04 9.84125657e-03,8.19298572e-04 1.02854335e-02,-1.21067592e-03 1.02200385e-02,-3.84826256e-04 1.11297540e-02,-1.15229961e-03 1.10031920e-02,-4.60937413e-04 1.07196530e-02,9.11026926e-04 1.05365173e-02,6.54172060e-04 1.02495736e-02,7.62645995e-04 1.06039226e-02,-1.81837958e-04 1.07468087e-02,-5.00809520e-04 1.02213911e-02,-1.82862769e-03 
-15 -7 -12 1.22010920e+00,4.31456091e-03 1.21332819e+00,2.93342282e-03 1.19849992e+00,-3.12989578e-03 1.23066668e+00,-5.70207231e-03 1.20391796e+00,-1.50326980e-03 8.99388897e-01,-4.33118759e-03 8.98457779e-01,2.16954462e-03 8.97145514e-01,-2.45171560e-03 9.03218678e-01,4.53781520e-03 8.96137032e-01,1.91380326e-03 -7.98819398e-04,8.63088903e-04 -6.13601553e-04,1.17205491e-03 -1.11457033e-03,-2.58457026e-03 -1.08387894e-03,-3.15686860e-04 -2.18599380e-03,-3.63128666e-03 -4.12568582e-04,-9.50406416e-04 -1.92530598e-06,-7.96026547e-05 -1.50696653e-03,1.31504102e-03 4.51199495e-05,1.49811034e-03 1.03197771e-04,-1.76720978e-03 2.50103971e-04,2.51864247e-03 2.72699441e-04,-3.59353368e-03 
-15 -7 -11 1.24356772e+00,2.88057401e-03 1.23306331e+00,2.56029549e-03 1.21757263e+00,-3.56105380e-03 1.25270285e+00,-4.24232716e-03 1.22387887e+00,-5.39434714e-04 9.40250174e-01,-3.51706490e-03 9.37103923e-01,1.53808333e-03 9.34967314e-01,-2.73178056e-03 9.43561925e-01,3.66614516e-03 9.35343823e-01,1.63913058e-04 -1.99705508e-03,-3.37207411e-04 -2.30943377e-03,4.38986021e-04 -3.00445757e-03,-2.63753800e-03 -2.45541092e-03,1.02805742e-03 -3.65738491e-03,-1.65398363e-03 -2.48569932e-03,1.15606119e-04 -6.67861094e-04,7.54592293e-04 -3.04102173e-03,2.49542267e-04 -1.72463782e-03,2.94233077e-04 -1.78683080e-03,8.40494270e-04 -2.01687033e-03,1.23255254e-03 -1.71311523e-03,-2.80119471e-03 
-15 -7 -10 1.26616637e+00,1.44449842e-03 1.25257663e+00,2.49493673e-03 1.23599117e+00,-4.47827726e-03 1.27494818e+00,-2.74788288e-03 1.24339383e+00,-3.38041185e-04 9.75557269e-01,-1.98460478e-03 9.70944417e-01,1.13122804e-03 9.69136451e-01,-3.44167851e-04 9.78751599e-01,2.94712626e-03 9.71159083e-01,-1.94649912e-03 1.10818258e-03,-1.96905044e-03 6.95886034e-04,-7.51377952e-04 -7.87878273e-05,-1.92581136e-03 5.60227565e-04,2.33436355e-03 1.95834083e-04,1.64524174e-03 8.66676754e-04,1.17979241e-03 2.54231736e-03,1.24265568e-03 5.70391767e-04,-1.02996478e-03 1.02524059e-03,-1.33747403e-03 3.27824528e-04,4.07882802e-03 4.26930266e-04,-1.00957553e-03 1.06269684e-03,-4.68176352e-04 
-15 -7 -9 1.28573585e+00,-8.90920107e-05 1.26998621e+00,2.37689556e-03 1.25320730e+00,-4.90478180e-03 1.29702365e+00,-1.21962430e-03 1.26122166e+00,-5.61683185e-04 9.98191446e-01,-8.56153619e-04 9.93717978e-01,9.23724629e-04 9.93045720e-01,4.16020734e-03 1.00294200e+00,2.79371043e-03 9.96679913e-01,-3.05726560e-03 7.42869081e-03,-2.74074053e-03 7.45609210e-03,-1.34305669e-03 6.38992843e-03,-8.04328634e-04 6.70502334e-03,2.45768148e-03 7.51977877e-03,3.56709766e-03 8.00605439e-03,1.71427419e-03 8.27479135e-03,1.47235336e-03 7.90653312e-03,-1.19251987e-03 7.42058826e-03,-1.93663423e-03 5.99636974e-03,5.45868660e-03 6.99264575e-03,-2.64852727e-03 7.55059595e-03,1.17542360e-03 
-15 -7 -8 1.30257976e+00,-1.59874596e-03 1.28505997e+00,1.38104071e-03 1.26939720e+00,-4.08738245e-03 1.31912908e+00,2.08794105e-04 1.27729983e+00,-7.11814518e-04 1.01033076e+00,-2.05827613e-03 1.00758062e+00,1.49189346e-03 1.00748578e+00,7.06217282e-03 1.01803970e+00,2.28762902e-03 1.01183070e+00,-3.42363130e-03 1.29698849e-02,-2.05546650e-03 1.36054392e-02,-7.00530126e-04 1.19153417e-02,-4.17909671e-04 1.18613058e-02,1.32732457e-03 1.34621914e-02,2.73802263e-03 1.38151767e-02,1.12489064e-03 1.30878193e-02,1.23273122e-03 1.42962113e-02,-1.02636510e-04 1.31882207e-02,-8.79482189e-04 1.15790514e-02,3.89757614e-03 1.31734476e-02,-2.17921974e-03 1.31760921e-02,8.04693172e-04 
-15 -7 -7 1.31932088e+00,-2.64583398e-03 1.29955305e+00,-5.40646274e-04 1.28564894e+00,-2.20971079e-03 1.34176136e+00,1.26370684e-03 1.29276837e+00,-8.22769663e-04 1.02322450e+00,-5.45078946e-03 1.02236850e+00,2.96158344e-03 1.02196281e+00,5.85423398e-03 1.03316167e+00,9.24869734e-04 1.02521519e+00,-3.74858645e-03 1.47792197e-02,-4.88634488e-04 1.56709377e-02,6.77641325e-04 1.36389159e-02,-1.36930166e-03 1.32870090e-02,2.20719221e-05 1.51522107e-02,2.63064491e-04 1.51484268e-02,-4.65842878e-04 1.48582206e-02,5.62116433e-04 1.63394424e-02,1.21952844e-03 1.48786583e-02,8.78826053e-04 1.39427827e-02,7.95068229e-04 1.50607152e-02,2.24931216e-04 1.46803590e-02,-8.47860029e-04 
-15 -7 -6 1.33716714e+00,-3.05852414e-03 1.31442024e+00,-2.22840404e-03 1.30233200e+00,-2.49341472e-04 1.36418715e+00,1.90838715e-03 1.30808293e+00,-1.30352541e-03 1.04398164e+00,-7.88188065e-03 1.04341128e+00,3.89585954e-03 1.04309151e+00,2.97093889e-03 1.05363698e+00,-2.02199833e-04 1.04361248e+00,-3.86280254e-03 1.29391607e-02,6.86962936e-04 1.36605909e-02,1.64598140e-03 1.20685598e-02,-2.75679348e-03 1.16039475e-02,-4.20088080e-04 1.33727650e-02,-1.62123103e-03 1.26991708e-02,-1.79998145e-03 1.37933235e-02,-3.17619748e-05 1.41506391e-02,1.81360288e-03 1.26664008e-02,1.82884416e-03 1.29000897e-02,-1.45532715e-03 1.27847755e-02,2.49253322e-03 1.23425644e-02,-1.91341890e-03 
-15 -7 -5 1.35350288e+00,-3.28155127e-03 1.32777177e+00,-2.55929336e-03 1.31779762e+00,9.37970857e-04 1.38387796e+00,2.57273838e-03 1.32187586e+00,-2.25737079e-03 1.06646647e+00,-6.52055714e-03 1.06466544e+00,3.01186428e-03 1.06543941e+00,2.58239905e-03 1.07463572e+00,1.31608200e-04 1.06359284e+00,-3.38231776e-03 1.00961026e-02,4.79502346e-04 1.05293196e-02,1.60183755e-03 9.76474285e-03,-3.47001186e-03 9.54333617e-03,1.39275522e-04 1.08493639e-02,-1.47674493e-03 9.42472672e-03,-1.74111456e-03 1.16942666e-02,-3.14282359e-04 1.07291404e-02,1.37299340e-03 9.69460219e-03,1.37069329e-03 1.08027854e-02,-1.58565200e-03 9.81439380e-03,2.87791602e-03 9.21434868e-03,-1.15490630e-03 
-15 -7 -4 1.36480025e+00,-3.89825106e-03 1.33696910e+00,-1.74759041e-03 1.32983519e+00,1.47924884e-03 1.39862544e+00,3.71672009e-03 1.33248589e+00,-3.17097951e-03 1.08041485e+00,-2.85311119e-03 1.07764626e+00,1.30582336e-03 1.07935314e+00,4.50424408e-03 1.08873501e+00,1.33971688e-03 1.07769478e+00,-2.61798259e-03 9.20208404e-03,-7.37111280e-04 9.45334661e-03,1.11813487e-03 9.24857256e-03,-3.31113733e-03 9.39578504e-03,9.37356719e-04 9.98447438e-03,-6.06270846e-05 8.34856522e-03,-8.20093915e-04 1.06631078e-02,-3.94867382e-04 9.43177230e-03,4.86358908e-04 9.00896338e-03,3.94416954e-04 1.01456888e-02,-5.16133041e-04 9.24888124e-03,1.62752858e-03 8.52421255e-03,5.38932154e-04 
-15 -7 -3 1.37111570e+00,-4.84140052e-03 1.34206689e+00,-9.73639547e-04 1.33834170e+00,2.08108423e-03 1.40903051e+00,5.19122716e-03 1.34013571e+00,-3.47260548e-03 1.08570212e+00,-8.16116740e-04 1.08311648e+00,9.43372840e-04 1.08465432e+00,5.01763240e-03 1.09582352e+00,1.64330075e-03 1.08532004e+00,-2.03168163e-03 1.03717751e-02,-1.59729770e-03 1.04208338e-02,1.13649686e-03 1.05325651e-02,-2.60039487e-03 1.07211597e-02,1.08026316e-03 1.07690332e-02,6.09705976e-04 9.78698744e-03,-4.49323952e-04 1.10018701e-02,-2.08476571e-04 1.04850161e-02,1.56397279e-04 1.03669298e-02,1.99384678e-04 1.08390014e-02,-8.52966148e-05 1.06454446e-02,1.24942378e-04 1.01974986e-02,1.09962057e-03 
-15 -7 -2 1.37554682e+00,-5.32342963e-03 1.34538133e+00,-9.86899257e-04 1.34510791e+00,2.79648431e-03 1.41736005e+00,6.29036442e-03 1.34631797e+00,-3.18528803e-03 1.09021587e+00,-1.41705358e-03 1.08877618e+00,2.06624726e-03 1.08924900e+00,3.17593494e-03 1.10171389e+00,4.75220488e-04 1.09187698e+00,-1.59599456e-03 1.12600765e-02,-1.54619918e-03 1.07666795e-02,1.56417805e-03 1.13666292e-02,-1.84115588e-03 1.12508455e-02,5.63499440e-04 1.12788465e-02,-8.64654694e-06 1.10935225e-02,-8.69272925e-04 1.11315684e-02,1.97853105e-04 1.12575583e-02,5.39800808e-04 1.11089530e-02,8.21106082e-04 1.09141185e-02,-6.06024476e-04 1.13180395e-02,-5.79631264e-04 1.12488729e-02,7.23454137e-05 
-15 -7 -1 1.37958127e+00,-4.68203200e-03 1.34796671e+00,-1.46373206e-03 1.35095137e+00,2.92675423e-03 1.42399813e+00,6.43266133e-03 1.35117916e+00,-2.66994456e-03 1.09659662e+00,-2.34789737e-03 1.09714925e+00,2.50405617e-03 1.09610697e+00,1.95522970e-03 1.10894991e+00,-4.39227511e-04 1.09900745e+00,-1.41487928e-03 1.08584376e-02,-1.11330436e-03 9.51330444e-03,1.53210520e-03 1.07185729e-02,-1.67782787e-03 1.03601570e-02,1.66452009e-04 1.06465670e-02,-6.87030751e-04 1.05116301e-02,-1.19896768e-03 1.03498913e-02,4.05284631e-04 1.04243074e-02,9.03165901e-04 1.01733611e-02,1.24756409e-03 9.93891278e-03,-8.44820753e-04 1.04308007e-02,-2.77477300e-04 1.03379419e-02,-1.03563889e-03 
-15 -6 -13 1.20823550e+00,6.00047377e-03 1.20460385e+00,3.86797296e-03 1.18828498e+00,-3.77504868e-03 1.21745435e+00,-6.50377629e-03 1.19598896e+00,-1.61831821e-03 8.78357686e-01,-4.37717454e-03 8.79850962e-01,3.20919812e-03 8.79118111e-01,-1.09564511e-03 8.83937913e-01,5.99030037e-03 8.78650954e-01,2.48039133e-03 5.48874762e-03,-2.43338685e-05 7.25116493e-03,7.95271827e-04 5.58937122e-03,-2.03868301e-03 5.31019102e-03,-2.05236084e-04 5.25780929e-03,-2.20304462e-03 7.63374335e-03,-8.73373590e-04 5.74738094e-03,-1.53703983e-04 6.67667590e-03,1.20072792e-03 7.66311080e-03,1.16426569e-03 6.49864436e-03,-6.31656316e-04 6.97410244e-03,8.48113199e-04 7.21786731e-03,-1.74661730e-03 
-15 -6 -12 1.23081419e+00,4.38374124e-03 1.22337138e+00,3.59384870e-03 1.20845926e+00,-3.72423133e-03 1.24060455e+00,-5.25679926e-03 1.21713406e+00,-5.43799716e-04 9.17431577e-01,-3.83545266e-03 9.15679549e-01,2.54554225e-03 9.15431522e-01,-4.64410518e-04 9.21495265e-01,5.52870398e-03 9.14738509e-01,2.20969607e-03 3.72614347e-03,6.81455305e-04 4.46038565e-03,1.79429284e-03 3.23191104e-03,-4.45737581e-03 2.85904747e-03,1.18092403e-04 2.51724208e-03,-4.29015274e-03 4.41997689e-03,-1.21247257e-03 3.90836128e-03,2.73004298e-04 3.50228605e-03,2.09465383e-03 4.86875428e-03,2.01148901e-03 4.49025769e-03,-1.58899602e-03 4.58328985e-03,3.41408694e-03 4.65575230e-03,-4.11844222e-03 
-15 -6 -11 1.25438468e+00,2.97469637e-03 1.24314726e+00,2.52565030e-03 1.22857556e+00,-4.01356481e-03 1.26475832e+00,-4.02207046e-03 1.23811135e+00,3.56536103e-06 9.56913817e-01,-3.95880350e-03 9.52716528e-01,1.78418428e-03 9.51843263e-01,-1.02179866e-03 9.59313388e-01,3.31378040e-03 9.51407650e-01,-1.34219176e-04 1.51635073e-03,6.04314927e-04 1.19806846e-03,1.85732112e-03 3.51474201e-04,-5.48447931e-03 4.17417936e-04,9.83034908e-04 -1.63033521e-04,-4.08161763e-03 7.89507212e-04,-9.04094365e-04 2.38581350e-03,8.14372259e-04 5.14312164e-04,1.76548765e-03 1.50258640e-03,1.63475859e-03 1.75976498e-03,-8.88590656e-04 1.13279565e-03,4.10637326e-03 1.24891223e-03,-4.50783420e-03 
-15 -6 -10 1.27806407e+00,1.72830285e-03 1.26399405e+00,1.63414156e-03 1.24887805e+00,-4.63705949e-03 1.28983089e+00,-2.78541350e-03 1.25873851e+00,-1.68486029e-04 9.92856634e-01,-3.55819738e-03 9.87745250e-01,1.61314789e-03 9.86516619e-01,-2.92055656e-04 9.94744545e-01,1.68789496e-03 9.87031397e-01,-3.27287237e-03 1.56680978e-03,-5.34219366e-04 7.50473654e-04,7.75290668e-04 2.87110061e-04,-4.61983855e-03 6.48457641e-04,2.05153378e-03 2.89324206e-04,-1.36830216e-03 4.16124966e-04,-4.19745243e-05 3.12987491e-03,1.28586981e-03 6.81386831e-04,4.85082034e-04 8.28427013e-04,1.19787553e-04 1.01705618e-03,1.42902421e-03 3.10725670e-04,2.30557038e-03 6.45507072e-04,-2.61342398e-03 
-15 -6 -9 1.29963700e+00,5.06094174e-05 1.28395713e+00,1.20270965e-03 1.26845218e+00,-4.97515277e-03 1.31477534e+00,-1.22026360e-03 1.27807300e+00,-5.47377877e-04 1.01851624e+00,-2.54408265e-03 1.01343124e+00,1.44199123e-03 1.01294772e+00,3.02375563e-03 1.02172502e+00,1.55926286e-03 1.01538786e+00,-5.08593783e-03 4.87308100e-03,-1.96262631e-03 4.22204226e-03,-5.44426823e-04 3.87099762e-03,-2.41605743e-03 4.19580951e-03,2.49416531e-03 4.41766282e-03,1.84996268e-03 4.19645896e-03,9.90224216e-04 6.34761731e-03,1.62094199e-03 4.69049462e-03,-7.14607223e-04 4.15329148e-03,-1.29149790e-03 3.63242641e-03,3.66421820e-03 3.80068326e-03,-8.00829803e-04 3.93663124e-03,-1.12091262e-04 
-15 -6 -8 1.31779649e+00,-2.01110291e-03 1.30102585e+00,6.05301987e-04 1.28632586e+00,-4.32038818e-03 1.33851391e+00,6.90192792e-04 1.29552361e+00,-7.48237132e-04 1.03310239e+00,-2.10161665e-03 1.02909844e+00,1.35321552e-03 1.02924236e+00,6.69765658e-03 1.03938874e+00,1.62999760e-03 1.03338476e+00,-4.80064362e-03 9.83348763e-03,-2.57888743e-03 9.60582252e-03,-1.12170355e-03 8.92883606e-03,-5.75030404e-04 9.07145607e-03,1.95397331e-03 9.78755067e-03,3.40897367e-03 9.71537026e-03,1.38851577e-03 1.04984709e-02,1.57157488e-03 1.04387564e-02,-1.13751279e-03 9.51856379e-03,-1.49051741e-03 8.35136185e-03,4.11934098e-03 9.53287915e-03,-2.78269076e-03 9.10403453e-03,1.20368517e-03 
-15 -6 -7 1.33373915e+00,-3.60897102e-03 1.31527868e+00,-6.83739210e-04 1.30281411e+00,-2.50986038e-03 1.36094311e+00,2.51960026e-03 1.31147842e+00,-9.08542931e-04 1.04381954e+00,-3.34640491e-03 1.04204980e+00,2.09515418e-03 1.04166122e+00,7.26377717e-03 1.05370842e+00,8.49712992e-04 1.04602361e+00,-3.58477938e-03 1.36182340e-02,-1.77811065e-03 1.37359863e-02,-6.79079161e-04 1.26629304e-02,-1.87339698e-04 1.24673437e-02,8.38855051e-04 1.34941500e-02,2.55061262e-03 1.37328018e-02,5.95281279e-04 1.35982291e-02,1.25233704e-03 1.46938886e-02,-6.55757755e-04 1.35042688e-02,-4.78854270e-04 1.23660185e-02,2.44013608e-03 1.36976956e-02,-2.31613262e-03 1.30782259e-02,6.59606201e-04 
-15 -6 -6 1.34958200e+00,-4.11020110e-03 1.32837581e+00,-2.24098636e-03 1.31898664e+00,-2.60355403e-04 1.38248762e+00,3.86127296e-03 1.32654128e+00,-1.36625336e-03 1.05924802e+00,-5.49718584e-03 1.05930499e+00,2.97794239e-03 1.05836362e+00,4.39910093e-03 1.07103362e+00,-1.77377054e-04 1.06126730e+00,-2.65436167e-03 1.40512545e-02,-3.15335942e-04 1.44118843e-02,2.31601779e-04 1.33213336e-02,-8.97505574e-04 1.27237707e-02,2.35761505e-05 1.40690921e-02,4.97833543e-04 1.41337790e-02,-7.18313913e-04 1.41357972e-02,9.81638108e-04 1.51119473e-02,2.29949049e-04 1.39150537e-02,7.11990398e-04 1.33801091e-02,7.34840463e-06 1.40583439e-02,-4.18283168e-04 1.36103940e-02,-7.49832770e-04 
-15 -6 -5 1.36515107e+00,-3.92733200e-03 1.34083561e+00,-3.11141738e-03 1.33463177e+00,1.44087283e-03 1.40243398e+00,4.74545451e-03 1.34029436e+00,-2.12396614e-03 1.08067524e+00,-6.12363661e-03 1.08075487e+00,2.58916958e-03 1.08045361e+00,1.76148548e-03 1.09190486e+00,-2.56318294e-04 1.08100539e+00,-2.10553855e-03 1.19766642e-02,2.36751689e-04 1.25192006e-02,7.71773090e-04 1.16817575e-02,-1.90801906e-03 1.09997190e-02,1.55278848e-04 1.25113402e-02,-5.99996253e-04 1.17779347e-02,-1.24346296e-03 1.26208371e-02,6.46619253e-04 1.26654728e-02,5.95698626e-04 1.19203664e-02,1.00908339e-03 1.19972445e-02,-1.13404661e-03 1.20089509e-02,1.02419259e-03 1.15248636e-02,-1.14764820e-03 
-15 -6 -4 1.37791339e+00,-4.00330560e-03 1.35118163e+00,-2.93225147e-03 1.34811964e+00,2.37507606e-03 1.41900676e+00,5.50103977e-03 1.35169932e+00,-2.79573018e-03 1.10104507e+00,-4.40315035e-03 1.10019318e+00,1.34619733e-03 1.10104438e+00,2.03623162e-03 1.11106308e+00,7.43018305e-04 1.09983069e+00,-1.86584932e-03 1.06445954e-02,-4.76474672e-04 1.12927726e-02,8.69570304e-04 1.06086210e-02,-2.62280037e-03 1.02440778e-02,8.78967010e-04 1.13779049e-02,-2.04740232e-04 1.01424311e-02,-8.56456634e-04 1.14626867e-02,1.49786903e-04 1.09564253e-02,2.49434239e-04 1.07878649e-02,5.53372098e-04 1.10793006e-02,-6.58117223e-04 1.07911575e-02,1.13997022e-03 1.02627129e-02,-1.60868058e-04 
-15 -6 -3 1.38626498e+00,-4.54457546e-03 1.35806423e+00,-2.34755482e-03 1.35851347e+00,2.97526681e-03 1.43140875e+00,6.31100413e-03 1.36051619e+00,-3.14917102e-03 1.11405168e+00,-2.28352859e-03 1.11293736e+00,1.18565621e-03 1.11444091e+00,3.48716287e-03 1.12377032e+00,1.65441908e-03 1.11312033e+00,-2.08783615e-03 1.13395746e-02,-1.27091259e-03 1.18611596e-02,1.16672807e-03 1.13341805e-02,-2.61214790e-03 1.13028738e-02,1.22501396e-03 1.16187332e-02,2.70725291e-04 1.08859584e-02,-6.46354227e-04 1.17264868e-02,-6.72879123e-05 1.14542142e-02,2.32623885e-05 1.15795374e-02,4.01514531e-04 1.16454978e-02,-2.30793571e-04 1.13279767e-02,4.06992064e-04 1.12525465e-02,5.83783969e-04 
-15 -6 -2 1.39113861e+00,-4.76696095e-03 1.36181838e+00,-2.17537803e-03 1.36631718e+00,3.32750267e-03 1.44035777e+00,7.02266918e-03 1.36718007e+00,-3.33180747e-03 1.12097799e+00,-1.48342083e-03 1.12081469e+00,2.41228491e-03 1.12237040e+00,3.58507352e-03 1.13119322e+00,1.56242881e-03 1.12194057e+00,-2.43781627e-03 1.22379080e-02,-1.35355993e-03 1.21338825e-02,1.74336884e-03 1.21055310e-02,-2.04558341e-03 1.21518731e-02,9.27899104e-04 1.18965550e-02,-5.29984032e-06 1.19081662e-02,-1.08459971e-03 1.19830935e-02,2.24895985e-04 1.21011991e-02,3.84269800e-04 1.23090627e-02,9.41965880e-04 1.18860111e-02,-7.21841141e-04 1.17401324e-02,-1.32703213e-04 1.22769247e-02,4.91960978e-05 
-15 -6 -1 1.39399947e+00,-4.02306064e-03 1.36349367e+00,-2.36969992e-03 1.37204301e+00,3.15737841e-03 1.44638991e+00,7.27525206e-03 1.37155222e+00,-3.34215865e-03 1.12554098e+00,-1.60852970e-03 1.12698941e+00,2.95379817e-03 1.12806012e+00,2.95226856e-03 1.13674269e+00,1.07513262e-03 1.12805327e+00,-2.54872435e-03 1.20795185e-02,-1.02550184e-03 1.09862225e-02,1.94025721e-03 1.16211906e-02,-1.73855551e-03 1.15972934e-02,5.79057669e-04 1.13573384e-02,-3.90326441e-04 1.13967790e-02,-1.56846033e-03 1.13052815e-02,5.66850510e-04 1.14061512e-02,8.70629193e-04 1.16274973e-02,1.56056810e-03 1.08752932e-02,-1.09936774e-03 1.10530887e-02,8.53696737e-05 1.16956785e-02,-8.65460725e-04 
-15 -5 -13 1.21757674e+00,6.29647804e-03 1.21389801e+00,4.80185812e-03 1.19775676e+00,-4.72468192e-03 1.22584403e+00,-5.16598333e-03 1.20777387e+00,-1.08743509e-03 8.97296818e-01,-4.98621662e-04 8.97921552e-01,1.71023552e-03 8.95825256e-01,-2.38926825e-03 9.03163701e-01,6.34646836e-03 8.98214166e-01,2.76956802e-03 6.63701358e-03,-1.28475207e-03 8.68570854e-03,-7.42796538e-04 6.51371881e-03,-7.52622583e-04 6.24580369e-03,4.48864756e-04 6.19783719e-03,1.58127135e-03 8.05479047e-03,3.47733556e-04 6.39404130e-03,6.28217880e-04 7.81922899e-03,-2.73977055e-04 8.91205395e-03,-3.71865676e-04 6.93248989e-03,2.11994633e-03 7.08960223e-03,-1.90867099e-03 7.11654320e-03,5.45103656e-04 
-15 -5 -12 1.24054137e+00,4.37976886e-03 1.23313388e+00,4.44179913e-03 1.21803149e+00,-5.22832494e-03 1.25003904e+00,-4.11893563e-03 1.23075250e+00,9.84408595e-05 9.36237126e-01,-7.78523410e-04 9.33143109e-01,1.96340287e-03 9.33380863e-01,2.34751571e-04 9.40657788e-01,5.50664295e-03 9.34274241e-01,2.79909742e-03 8.44812713e-03,-1.77161743e-04 9.72478036e-03,1.14655925e-03 8.09160910e-03,-4.14902337e-03 7.45010387e-03,6.64714435e-04 7.94602178e-03,-1.51588749e-03 9.33936510e-03,-8.06336381e-04 7.87897900e-03,3.05011267e-04 8.72481366e-03,1.46170898e-03 9.80264356e-03,1.06564893e-03 8.86476925e-03,3.40400213e-04 8.99822821e-03,2.01682101e-03 8.56792327e-03,-2.21264811e-03 
-15 -5 -11 1.26357400e+00,3.02581387e-03 1.25252794e+00,2.96698946e-03 1.23830342e+00,-5.25992942e-03 1.27533701e+00,-3.32494727e-03 1.25245048e+00,4.28830139e-04 9.71397155e-01,-2.62541242e-03 9.66743712e-01,1.58031210e-03 9.66709015e-01,1.04990212e-03 9.74947544e-01,2.85242242e-03 9.66989115e-01,8.59490069e-04 7.71342845e-03,8.84346867e-04 8.06505064e-03,2.31894545e-03 6.93835251e-03,-6.34834645e-03 6.55184137e-03,1.02668037e-03 7.13561768e-03,-3.74019895e-03 7.67198482e-03,-1.37954919e-03 7.88524639e-03,3.36691547e-04 7.47367482e-03,2.30310770e-03 7.89646369e-03,1.80096198e-03 8.14878915e-03,-1.18103545e-03 7.59718797e-03,4.96034117e-03 7.12905068e-03,-4.01737126e-03 
-15 -5 -10 1.28699436e+00,2.09892926e-03 1.27319413e+00,1.24386033e-03 1.25944519e+00,-4.97479542e-03 1.30205767e+00,-2.57227606e-03 1.27318119e+00,7.54902604e-05 1.00273663e+00,-4.35564287e-03 9.98625995e-01,1.64884457e-03 9.97266606e-01,1.02174285e-03 1.00639073e+00,8.78124208e-04 9.97985156e-01,-2.61001629e-03 5.91701115e-03,7.99451657e-04 5.75583663e-03,2.04049638e-03 5.13070485e-03,-6.34865775e-03 5.12374848e-03,1.64040952e-03 5.63294760e-03,-3.42843129e-03 5.28695221e-03,-1.22138216e-03 7.25337145e-03,5.70150045e-04 5.70734448e-03,1.83143980e-03 5.36312356e-03,1.24272929e-03 6.05731979e-03,-1.08731035e-03 5.11472397e-03,4.97950192e-03 4.93972583e-03,-3.57227397e-03 
-15 -5 -9 1.30978868e+00,6.69346055e-04 1.29450716e+00,-4.91310110e-05 1.28094445e+00,-4.44708891e-03 1.32929168e+00,-1.28946375e-03 1.29304845e+00,-2.61451959e-04 1.02893049e+00,-5.12896585e-03 1.02522779e+00,1.72194032e-03 1.02388764e+00,1.83202497e-03 1.03347485e+00,5.59975867e-04 1.02594834e+00,-5.59905198e-03 5.50254290e-03,-5.79335047e-04 5.22048919e-03,7.80067573e-04 4.99012241e-03,-4.38626939e-03 5.25192655e-03,2.11625132e-03 5.71447177e-03,-1.03195313e-03 4.88493718e-03,-3.46023028e-04 7.36396209e-03,8.15116184e-04 5.58478991e-03,4.50707714e-04 4.93657118e-03,-7.10204499e-05 5.13190800e-03,5.48687012e-04 4.65523015e-03,2.23484165e-03 4.45729544e-03,-1.41791730e-03 
-15 -5 -8 1.33009958e+00,-1.55900712e-03 1.31410794e+00,-8.26132483e-04 1.30124452e+00,-3.51365067e-03 1.35514390e+00,7.02464434e-04 1.31172007e+00,-3.51955096e-04 1.04999475e+00,-4.76546050e-03 1.04605734e+00,1.61090317e-03 1.04583032e+00,4.01062921e-03 1.05602621e+00,8.96037695e-04 1.04888560e+00,-6.19800411e-03 7.65702421e-03,-2.14203692e-03 7.30115362e-03,-4.76707025e-04 7.20064456e-03,-1.98807849e-03 7.63471513e-03,1.96604188e-03 7.85297994e-03,1.52292820e-03 7.32915339e-03,6.59272066e-04 8.98535629e-03,9.52555284e-04 8.02684002e-03,-8.98266392e-04 7.41044332e-03,-1.02921015e-03 6.94752214e-03,2.31824513e-03 7.19458117e-03,-1.00837963e-03 6.61922581e-03,7.95102353e-04 
-15 -5 -7 1.34704553e+00,-3.70975920e-03 1.32996835e+00,-1.41574990e-03 1.31934225e+00,-2.02546723e-03 1.37832120e+00,3.03886247e-03 1.32874330e+00,-5.79600491e-04 1.06640118e+00,-3.73305839e-03 1.06302371e+00,2.11944772e-03 1.06330479e+00,5.92769508e-03 1.07475029e+00,8.80305582e-04 1.06655385e+00,-4.66057277e-03 1.09907888e-02,-2.47224800e-03 1.06236596e-02,-8.82370474e-04 1.04053482e-02,-4.94436076e-04 1.07080042e-02,1.18351680e-03 1.05809131e-02,2.39489282e-03 1.09744283e-02,8.11907477e-04 1.13171429e-02,1.17771719e-03 1.15011459e-02,-1.29463167e-03 1.08944769e-02,-8.84819226e-04 1.03268938e-02,2.49376458e-03 1.07476003e-02,-2.51696938e-03 1.00610092e-02,1.38325558e-03 
-15 -5 -6 1.36153975e+00,-4.72819641e-03 1.34225492e+00,-2.10655198e-03 1.33544314e+00,-3.11471976e-04 1.39898224e+00,5.20139334e-03 1.34384074e+00,-1.25203225e-03 1.08064328e+00,-3.15904116e-03 1.07898772e+00,3.13889091e-03 1.07876495e+00,5.41001975e-03 1.09167455e+00,4.25264994e-04 1.08204390e+00,-2.89086684e-03 1.26495231e-02,-1.53269755e-03 1.24370473e-02,-3.37053567e-04 1.21129593e-02,-2.61032029e-04 1.19533438e-02,4.63802115e-04 1.18922700e-02,1.47023408e-03 1.27935147e-02,-3.43281735e-05 1.23905170e-02,1.54496407e-03 1.30571389e-02,-7.19818635e-04 1.25124490e-02,5.25018800e-05 1.22374636e-02,9.84428694e-04 1.24075183e-02,-1.97676003e-03 1.19386990e-02,2.53736401e-04 
-15 -5 -5 1.37482334e+00,-4.67780397e-03 1.35261543e+00,-2.77373245e-03 1.34994474e+00,1.12378696e-03 1.41765214e+00,6.84441231e-03 1.35685828e+00,-2.05590211e-03 1.09705624e+00,-3.64192374e-03 1.09698046e+00,3.59778817e-03 1.09604122e+00,3.05769635e-03 1.10992346e+00,1.64463673e-04 1.09912391e+00,-2.20730955e-03 1.19356199e-02,-7.27993900e-04 1.19119866e-02,3.29056943e-04 1.15948491e-02,-9.73751102e-04 1.11150991e-02,5.25560970e-04 1.15069981e-02,3.63765768e-04 1.18807649e-02,-8.14563922e-04 1.17035226e-02,1.59201361e-03 1.20192198e-02,-1.36374487e-04 1.17857563e-02,6.78532033e-04 1.17076961e-02,-2.40998034e-04 1.17076154e-02,-6.77792709e-04 1.13602446e-02,-8.33201854e-04 
-15 -5 -4 1.38682918e+00,-4.51240643e-03 1.36202579e+00,-3.07125318e-03 1.36281492e+00,2.23023369e-03 1.43414497e+00,7.85784439e-03 1.36790903e+00,-2.49971098e-03 1.11620117e+00,-4.46798823e-03 1.11646659e+00,3.37752043e-03 1.11545051e+00,1.73966865e-03 1.12930946e+00,7.42152281e-04 1.11742130e+00,-2.70827936e-03 1.12212035e-02,-8.16089542e-04 1.13492634e-02,5.83311418e-04 1.09286048e-02,-1.90340891e-03 1.05973803e-02,1.12963117e-03 1.11282832e-02,1.40946304e-04 1.08255073e-02,-8.45817660e-04 1.11208913e-02,1.14023521e-03 1.09468380e-02,-1.13478977e-04 1.11082986e-02,5.49743348e-04 1.10476766e-02,4.85052768e-06 1.08972279e-02,4.41912745e-05 1.06792941e-02,-7.00122324e-04 
-15 -5 -3 1.39626762e+00,-4.62143525e-03 1.36970967e+00,-3.02955341e-03 1.37382085e+00,3.08417328e-03 1.44766110e+00,8.35046712e-03 1.37721270e+00,-2.70285399e-03 1.13319163e+00,-4.42179585e-03 1.13300076e+00,3.60752529e-03 1.13285789e+00,2.59852964e-03 1.14533947e+00,2.05372500e-03 1.13323563e+00,-3.85274355e-03 1.19875563e-02,-1.10145130e-03 1.21638932e-02,8.49656201e-04 1.15760738e-02,-2.23162658e-03 1.16418400e-02,1.42278865e-03 1.16581725e-02,2.38176737e-04 1.15003015e-02,-7.03196447e-04 1.17582752e-02,7.91550890e-04 1.14718388e-02,-1.56868996e-04 1.19025429e-02,3.50279459e-04 1.18089822e-02,4.76202219e-04 1.13199353e-02,-5.29349992e-05 1.15881223e-02,-2.55321392e-04 
-15 -5 -2 1.40199401e+00,-4.42974175e-03 1.37424409e+00,-3.02258460e-03 1.38251009e+00,3.40039740e-03 1.45737778e+00,8.56803115e-03 1.38435821e+00,-3.08340133e-03 1.14357264e+00,-3.40293269e-03 1.14324647e+00,4.75141561e-03 1.14452205e+00,4.08567551e-03 1.15481483e+00,3.19141014e-03 1.14398453e+00,-4.79341577e-03 1.29856727e-02,-9.49225845e-04 1.28355457e-02,1.39950825e-03 1.23419166e-02,-1.88297231e-03 1.27621388e-02,1.16944175e-03 1.21964752e-02,2.20198125e-05 1.24549380e-02,-9.67759558e-04 1.24211429e-02,9.64554472e-04 1.22541714e-02,1.82402265e-04 1.28903627e-02,6.87668221e-04 1.25454038e-02,4.79386729e-05 1.18717936e-02,-2.22300466e-04 1.26725013e-02,-6.38542376e-04 
-15 -5 -1 1.40425969e+00,-3.53334318e-03 1.37559524e+00,-3.04457500e-03 1.38844578e+00,3.09076135e-03 1.46316076e+00,8.58762332e-03 1.38856905e+00,-3.39804707e-03 1.14767366e+00,-2.69578712e-03 1.14767182e+00,5.59404580e-03 1.15006047e+00,4.68404930e-03 1.15892814e+00,3.24242245e-03 1.14940190e+00,-5.07980532e-03 1.30633444e-02,-5.58824195e-04 1.22355017e-02,1.76628900e-03 1.20745462e-02,-1.61551110e-03 1.26951882e-02,8.16198769e-04 1.20846658e-02,-3.04391228e-04 1.22375933e-02,-1.38472036e-03 1.21577366e-02,1.30407698e-03 1.20464122e-02,6.57302951e-04 1.27704409e-02,1.34442187e-03 1.19529406e-02,-4.35157780e-04 1.16511540e-02,7.59393980e-05 1.24984134e-02,-1.42733909e-03 
-15 -4 -12 1.24954289e+00,4.42924985e-03 1.24270057e+00,4.70607662e-03 1.22826443e+00,-6.77938534e-03 1.25953983e+00,-3.36068064e-03 1.24356380e+00,3.41931745e-04 9.59246228e-01,1.24913998e-03 9.54782525e-01,1.77823597e-03 9.55639478e-01,-5.01337049e-04 9.63073707e-01,4.80554262e-03 9.57095826e-01,1.50681567e-03 1.03544629e-02,-1.40222080e-03 1.11176398e-02,-1.70084980e-04 9.92276393e-03,-2.12198580e-03 9.44566711e-03,1.05277652e-03 9.81102022e-03,3.03474178e-03 1.10619749e-02,-2.39824627e-05 9.08866566e-03,-1.61790039e-05 1.04252908e-02,1.52744215e-04 1.10933600e-02,-7.02349426e-04 1.00361779e-02,3.19676735e-03 1.02178905e-02,-8.57465298e-04 9.98178453e-03,7.38650555e-04 
-15 -4 -11 1.27206014e+00,2.77670959e-03 1.26222961e+00,3.76485471e-03 1.24816192e+00,-6.75930528e-03 1.28496097e+00,-2.50012456e-03 1.26594643e+00,7.66125260e-04 9.89249747e-01,-1.40999915e-03 9.83911517e-01,1.71193812e-03 9.85340174e-01,3.26459235e-03 9.93561896e-01,2.32789764e-03 9.86248264e-01,7.10698354e-04 1.29270974e-02,2.49836148e-04 1.35777717e-02,1.31956852e-03 1.24632673e-02,-4.41917832e-03 1.19862559e-02,8.75071494e-04 1.33294967e-02,-4.98484362e-04 1.37388842e-02,-8.43315192e-04 1.23204179e-02,-6.99933986e-05 1.32224960e-02,1.57868757e-03 1.30034165e-02,5.35633514e-04 1.32578447e-02,6.34486554e-04 1.32579003e-02,2.59753165e-03 1.26479922e-02,-1.78274690e-03 
-15 -4 -10 1.29403820e+00,2.01731390e-03 1.28167826e+00,2.10413277e-03 1.26883562e+00,-5.82363113e-03 1.31175418e+00,-1.70403027e-03 1.28632889e+00,3.87457776e-04 1.01136872e+00,-3.75721796e-03 1.00782343e+00,1.71814394e-03 1.00721156e+00,4.13566036e-03 1.01702488e+00,4.17728924e-04 1.00902506e+00,-1.46662292e-03 1.16129983e-02,1.20538561e-03 1.22597391e-02,1.82565061e-03 1.13890046e-02,-5.37671690e-03 1.11526805e-02,1.02537772e-03 1.27944026e-02,-2.73890206e-03 1.20359117e-02,-1.26033377e-03 1.22981567e-02,6.11149284e-05 1.22142632e-02,1.96008435e-03 1.13717826e-02,1.05101353e-03 1.22154487e-02,-1.44389424e-03 1.18344572e-02,4.37890669e-03 1.12898725e-02,-2.86952788e-03 
-15 -4 -9 1.31599833e+00,1.02401621e-03 1.30203164e+00,5.64351583e-05 1.29043368e+00,-4.32254803e-03 1.33950125e+00,-4.95516663e-04 1.30565721e+00,1.30513274e-04 1.03189257e+00,-5.78798632e-03 1.03003620e+00,2.02595865e-03 1.02798495e+00,2.63211018e-03 1.03915812e+00,4.54162400e-05 1.03067586e+00,-4.42223375e-03 8.97173857e-03,4.85134999e-04 9.53544464e-03,1.26734307e-03 9.04320145e-03,-4.67076582e-03 9.12714197e-03,1.43521581e-03 1.06590944e-02,-2.55695580e-03 9.03576421e-03,-9.08970996e-04 1.05980145e-02,8.90812772e-05 9.69455162e-03,1.14380881e-03 8.89449904e-03,5.36534980e-04 9.31565924e-03,-1.43332480e-03 8.94397795e-03,3.47819864e-03 8.54569182e-03,-1.95418366e-03 
-15 -4 -8 1.33736056e+00,-9.50794141e-04 1.32258765e+00,-1.63270384e-03 1.31210847e+00,-2.59701630e-03 1.36663038e+00,1.30686866e-03 1.32477068e+00,2.19397293e-04 1.05601640e+00,-6.87038946e-03 1.05400959e+00,2.49452668e-03 1.05240358e+00,1.48139302e-03 1.06403936e+00,6.54602644e-04 1.05466901e+00,-6.26443342e-03 8.13070628e-03,-1.25670274e-03 8.36737486e-03,2.23930638e-04 8.17047362e-03,-3.08913166e-03 8.59861331e-03,1.54201480e-03 9.47755233e-03,-7.59009442e-04 8.09538526e-03,5.54246432e-05 9.70291390e-03,7.32071192e-05 8.70856670e-03,-1.68436367e-04 8.36788200e-03,-3.43147330e-04 8.17618431e-03,3.03755925e-04 7.91344489e-03,1.01009514e-03 7.46498174e-03,4.59411408e-05 
-15 -4 -7 1.35636144e+00,-3.24683668e-03 1.34073714e+00,-2.39730587e-03 1.33245752e+00,-9.78916920e-04 1.39131828e+00,3.59200072e-03 1.34319407e+00,-1.85721630e-05 1.08117106e+00,-5.66102026e-03 1.07794932e+00,3.13850768e-03 1.07789045e+00,2.41373829e-03 1.08938291e+00,1.41457404e-03 1.07916293e+00,-5.71755893e-03 9.67440121e-03,-2.43864517e-03 9.62873099e-03,-3.44169015e-04 9.48179235e-03,-1.66821494e-03 9.96831984e-03,1.12763637e-03 9.79643034e-03,8.50206258e-04 9.83280042e-03,6.35384508e-04 1.04090783e-02,4.05177506e-04 9.98226686e-03,-9.39300712e-04 1.00137367e-02,-5.82359641e-04 9.80201893e-03,1.57697925e-03 9.26586725e-03,-9.98500549e-04 8.83939063e-03,1.24825898e-03 
-15 -4 -6 1.37150935e+00,-4.64844335e-03 1.35420540e+00,-2.42036258e-03 1.35002889e+00,1.70468781e-04 1.41250291e+00,6.13011084e-03 1.35929524e+00,-1.05168320e-03 1.10151873e+00,-2.74630848e-03 1.09801004e+00,3.67111489e-03 1.09872430e+00,4.00435624e-03 1.11075155e+00,1.66931753e-03 1.10033443e+00,-3.82507621e-03 1.13574634e-02,-2.31056318e-03 1.11947484e-02,4.20742296e-05 1.10381665e-02,-9.84970436e-04 1.12080481e-02,6.81945688e-04 1.03521409e-02,1.12464430e-03 1.16893838e-02,1.37634369e-04 1.11980313e-02,1.15683999e-03 1.13719177e-02,-7.50546377e-04 1.15580892e-02,6.35168619e-05 1.16324483e-02,1.06152456e-03 1.07725035e-02,-1.50204560e-03 1.05612942e-02,6.81887447e-04 
-15 -4 -5 1.38324406e+00,-4.97142114e-03 1.36354036e+00,-2.25690200e-03 1.36420027e+00,9.40602564e-04 1.43036762e+00,8.52555665e-03 1.37202977e+00,-2.27886710e-03 1.11660439e+00,-1.19223502e-03 1.11465940e+00,3.97342374e-03 1.11417509e+00,3.93835847e-03 1.12832663e+00,1.24527470e-03 1.11754963e+00,-2.68472684e-03 1.15061795e-02,-1.66415373e-03 1.12190746e-02,6.87035283e-04 1.11680883e-02,-1.16152415e-03 1.10670424e-02,7.90670475e-04 1.02717756e-02,5.89654261e-04 1.16466400e-02,-7.59077892e-04 1.09007091e-02,1.69922007e-03 1.11975884e-02,-2.10800686e-04 1.14926752e-02,7.54318467e-04 1.15552028e-02,1.41289234e-04 1.07922183e-02,-9.40311880e-04 1.07655732e-02,-5.42250890e-04 
-15 -4 -4 1.39345649e+00,-5.02482937e-03 1.37142385e+00,-2.16162307e-03 1.37594776e+00,1.88504723e-03 1.44598699e+00,1.02291785e-02 1.38228080e+00,-2.88411370e-03 1.13109615e+00,-2.70927299e-03 1.13095652e+00,4.14150218e-03 1.12879715e+00,2.47860262e-03 1.14515033e+00,8.41433079e-04 1.13306345e+00,-3.21514198e-03 1.12811165e-02,-1.37141231e-03 1.09095471e-02,8.75126546e-04 1.08586211e-02,-1.83440998e-03 1.08146110e-02,1.29868736e-03 1.03015615e-02,2.41999544e-04 1.10902411e-02,-1.09912903e-03 1.05885716e-02,1.62342527e-03 1.06130565e-02,1.45712124e-05 1.10324015e-02,7.99584369e-04 1.09100172e-02,3.79885003e-04 1.03208433e-02,-3.57709977e-04 1.04881495e-02,-9.79190299e-04 
-15 -4 -3 1.40263359e+00,-5.13618645e-03 1.37888261e+00,-2.14108814e-03 1.38653013e+00,2.98359415e-03 1.45962321e+00,1.09313012e-02 1.39137632e+00,-3.11955362e-03 1.14693805e+00,-4.72406469e-03 1.14699428e+00,4.19806486e-03 1.14490023e+00,2.13748645e-03 1.16100817e+00,1.56031651e-03 1.14783572e+00,-4.60630153e-03 1.20282539e-02,-1.23423046e-03 1.16828557e-02,9.19508388e-04 1.14501113e-02,-2.25399152e-03 1.16831187e-02,1.56575631e-03 1.10485143e-02,1.45389179e-04 1.16780340e-02,-1.01448804e-03 1.13111434e-02,1.41233240e-03 1.10742368e-02,5.72422874e-05 1.16091352e-02,5.44295218e-04 1.15208404e-02,9.72688313e-04 1.06947525e-02,-2.38947958e-04 1.12727815e-02,-9.04772446e-04 
-15 -4 -2 1.40884218e+00,-4.83668715e-03 1.38395887e+00,-2.19690413e-03 1.39549829e+00,3.49224470e-03 1.46984775e+00,1.09045904e-02 1.39876751e+00,-3.67262526e-03 1.15915563e+00,-4.30138050e-03 1.15815373e+00,4.40987000e-03 1.15790684e+00,3.85406137e-03 1.17157762e+00,3.05998664e-03 1.15911377e+00,-5.57776212e-03 1.30351493e-02,-8.28184633e-04 1.26043257e-02,1.24641094e-03 1.22437644e-02,-2.09831610e-03 1.28809026e-02,1.35864342e-03 1.19069184e-02,-7.61008123e-05 1.25327336e-02,-1.09718861e-03 1.22457589e-02,1.56362239e-03 1.19682716e-02,2.85980288e-04 1.26677203e-02,6.41839410e-04 1.25323259e-02,7.37680164e-04 1.14605087e-02,-2.13697612e-04 1.23555823e-02,-1.34750195e-03 
-15 -4 -1 1.41093025e+00,-3.95122749e-03 1.38539819e+00,-2.16380354e-03 1.40163953e+00,3.23452333e-03 1.47570984e+00,1.06085333e-02 1.40304274e+00,-4.21598274e-03 1.16330347e+00,-2.87948694e-03 1.16133545e+00,4.84918672e-03 1.16312759e+00,5.46391641e-03 1.17485406e+00,3.23965512e-03 1.16427004e+00,-5.76948690e-03 1.32612534e-02,-3.23076115e-04 1.25810299e-02,1.59861374e-03 1.22381416e-02,-1.87808830e-03 1.32382254e-02,9.55385583e-04 1.23009244e-02,-4.50631265e-04 1.25603192e-02,-1.36402873e-03 1.24253377e-02,1.88223147e-03 1.22421547e-02,6.51731239e-04 1.30608224e-02,1.14747590e-03 1.24484967e-02,2.97731334e-04 1.17702314e-02,3.80774341e-05 1.24847789e-02,-2.14246998e-03 
-15 -3 -14 1.20638505e+00,9.43797982e-03 1.20437775e+00,5.05464752e-03 1.19419824e+00,-4.89055770e-03 1.21681703e+00,-6.62310311e-03 1.20263412e+00,-3.67432765e-03 8.84817782e-01,3.01132826e-03 8.85490674e-01,-7.49088226e-04 8.77007168e-01,-7.42857765e-03 8.85863204e-01,4.68445394e-03 8.83862168e-01,1.32921854e-04 -2.73404246e-03,-1.17150631e-03 -4.95977188e-03,-7.03993874e-04 -4.19528491e-03,9.38797931e-05 -3.06326712e-03,5.63451218e-04 -7.42447271e-03,3.06029119e-03 -6.60070916e-03,1.32660860e-05 -4.21062842e-03,-2.23765273e-06 -5.44000954e-03,-1.11193152e-03 -3.69568347e-03,-4.57168051e-04 -5.62400838e-03,-3.63644836e-04 -6.71678566e-03,-3.57448863e-04 -5.93831650e-03,2.73258397e-03 
-15 -3 -13 1.23111105e+00,7.71264263e-03 1.22670130e+00,4.10836407e-03 1.21585426e+00,-6.32375838e-03 1.24161322e+00,-5.43025186e-03 1.22734422e+00,-1.41586887e-03 9.33804882e-01,1.93933929e-03 9.31813257e-01,1.49395395e-03 9.27689113e-01,-6.86664374e-03 9.35927361e-01,5.73922448e-03 9.31137309e-01,-1.47638718e-03 1.56992377e-03,-2.32789942e-03 1.77056759e-04,-1.17744020e-03 3.85055212e-04,1.30603033e-04 1.05419852e-03,1.43580790e-03 -1.99847419e-03,5.45500285e-03 -1.22296697e-04,3.51376741e-04 1.02722699e-04,-2.48073498e-04 -6.58961617e-05,-1.19525283e-03 1.19011598e-03,-1.55794795e-03 -7.53341673e-04,3.81937483e-03 -1.32547299e-03,-2.56169533e-03 4.53970223e-04,3.38316127e-03 
-15 -3 -12 1.25586757e+00,4.69575640e-03 1.24947574e+00,3.76515844e-03 1.23663621e+00,-7.12343622e-03 1.26679072e+00,-3.73862026e-03 1.25258912e+00,7.68661993e-04 9.75864920e-01,-9.65993742e-04 9.70441108e-01,2.77688138e-03 9.72112878e-01,-2.02340223e-03 9.78577679e-01,4.39251421e-03 9.72407265e-01,-2.34465955e-03 8.68349181e-03,-2.28636611e-03 8.05948747e-03,-1.00700303e-03 7.67377372e-03,-4.18888219e-04 7.62877353e-03,1.27537146e-03 6.98829624e-03,5.34332040e-03 8.84416859e-03,4.14141337e-04 7.07749024e-03,-2.51867123e-04 7.87537650e-03,-6.38251611e-04 8.19844004e-03,-1.78158556e-03 7.28370596e-03,5.16769450e-03 7.49880933e-03,-2.88007006e-03 8.79579778e-03,2.43358275e-03 
-15 -3 -11 1.27930126e+00,2.60236354e-03 1.27106170e+00,3.82433509e-03 1.25746102e+00,-7.23918860e-03 1.29289872e+00,-2.12083695e-03 1.27679492e+00,1.42760530e-03 1.00551406e+00,-2.74340123e-03 9.98705023e-01,2.79814017e-03 1.00250386e+00,3.85135809e-03 1.00864997e+00,1.92836026e-03 1.00254902e+00,-2.09946687e-03 1.40049549e-02,-9.17088927e-04 1.40220758e-02,-2.88212487e-04 1.32605617e-02,-1.54212629e-03 1.28497296e-02,6.40036855e-04 1.40998438e-02,2.83912356e-03 1.48286496e-02,1.25839218e-04 1.28062793e-02,1.09096974e-05 1.39118834e-02,3.08855835e-04 1.32885995e-02,-1.04070661e-03 1.36616156e-02,3.45360767e-03 1.42219476e-02,-1.15556359e-03 1.42896276e-02,4.04790538e-04 
-15 -3 -10 1.30038047e+00,1.77027000e-03 1.29034869e+00,3.29644648e-03 1.27821554e+00,-6.46022645e-03 1.31964479e+00,-5.56637628e-04 1.29802590e+00,9.01509444e-04 1.02246859e+00,-2.90697255e-03 1.01757459e+00,2.48585548e-03 1.01938579e+00,6.65288259e-03 1.02759369e+00,3.34483099e-04 1.02157188e+00,-1.63735974e-03 1.48132285e-02,5.17438224e-04 1.53620245e-02,4.53899390e-04 1.46004241e-02,-2.61308759e-03 1.41789662e-02,4.12775632e-04 1.63023619e-02,-1.70316478e-04 1.54047015e-02,-3.32132284e-04 1.46732841e-02,2.78082457e-04 1.53242842e-02,9.86638486e-04 1.41981843e-02,-8.75661650e-05 1.51701265e-02,5.48582397e-04 1.55682836e-02,1.03071085e-03 1.49274933e-02,-1.40043633e-03 
-15 -3 -9 1.32030602e+00,9.32560288e-04 1.30874850e+00,1.53504229e-03 1.29904059e+00,-4.70224766e-03 1.34676484e+00,1.09523613e-03 1.31691805e+00,4.73595754e-04 1.03634704e+00,-3.79992704e-03 1.03471370e+00,2.53275432e-03 1.03312895e+00,4.72327067e-03 1.04444046e+00,4.68501817e-06 1.03675339e+00,-2.40432712e-03 1.23438986e-02,6.53350409e-04 1.30890576e-02,6.43479035e-04 1.25494933e-02,-2.98962863e-03 1.23852278e-02,7.26434785e-04 1.46458315e-02,-1.78080641e-03 1.24745019e-02,-3.68522475e-04 1.32682843e-02,2.19903216e-04 1.31393420e-02,8.69998165e-04 1.21903494e-02,2.01539578e-04 1.26843326e-02,-1.00170042e-03 1.28917315e-02,1.96826636e-03 1.22779631e-02,-1.77251713e-03 
-15 -3 -8 1.34078246e+00,-8.36550539e-04 1.32803453e+00,-8.07039478e-04 1.32046245e+00,-2.31886438e-03 1.37378129e+00,2.81220306e-03 1.33574984e+00,5.94222366e-04 1.05813544e+00,-5.73283519e-03 1.05835747e+00,3.31641190e-03 1.05492023e+00,8.60966914e-04 1.06800363e+00,4.22597403e-04 1.05734044e+00,-4.03486984e-03 1.00985702e-02,-5.44247765e-04 1.07390328e-02,1.99667842e-04 1.03201023e-02,-2.73548389e-03 1.05200637e-02,1.02510484e-03 1.21876278e-02,-1.43930543e-03 1.00950135e-02,2.58488582e-04 1.14430506e-02,-7.16345768e-05 1.08180743e-02,7.31613744e-05 1.05084090e-02,-1.95199550e-04 1.02262450e-02,-2.29014789e-04 1.01511369e-02,1.34690554e-03 9.81552491e-03,-6.14314907e-04 
-15 -3 -7 1.36105205e+00,-2.95988223e-03 1.34712121e+00,-2.38202746e-03 1.34210674e+00,-1.66287406e-04 1.39952030e+00,4.66702349e-03 1.35512082e+00,3.83999832e-04 1.08766018e+00,-6.12939514e-03 1.08686698e+00,3.95652425e-03 1.08483691e+00,-5.70303965e-04 1.09725478e+00,1.35030310e-03 1.08493476e+00,-4.64584348e-03 1.01965010e-02,-1.86217671e-03 1.07713499e-02,-1.45988317e-04 1.02334511e-02,-2.19611354e-03 1.05636860e-02,9.36839984e-04 1.09937039e-02,-1.72580902e-04 1.05253124e-02,8.19319721e-04 1.11685238e-02,-8.14075567e-06 1.06874882e-02,-6.50124569e-04 1.09486795e-02,-4.71261339e-04 1.05428483e-02,1.13801927e-03 9.76729969e-03,1.69903700e-04 9.75506015e-03,6.36980897e-04 
-15 -3 -6 1.37789287e+00,-4.26802597e-03 1.36242361e+00,-2.58317625e-03 1.36163916e+00,9.83874771e-04 1.42205262e+00,6.89021471e-03 1.37262318e+00,-9.28709072e-04 1.11542940e+00,-3.52705854e-03 1.11254190e+00,3.42257484e-03 1.11285596e+00,1.45661319e-03 1.12411491e+00,2.20190164e-03 1.11260058e+00,-3.67219072e-03 1.14418531e-02,-2.22126208e-03 1.19689755e-02,2.73563078e-04 1.13224944e-02,-1.65225976e-03 1.15200457e-02,7.08348347e-04 1.07918025e-02,5.11443561e-04 1.20780253e-02,4.52269066e-04 1.16196311e-02,7.14630690e-04 1.17101766e-02,-6.25166860e-04 1.22181496e-02,-5.27771216e-05 1.21281999e-02,1.12843148e-03 1.06659794e-02,-5.32259845e-04 1.09744190e-02,5.39292324e-04 
-15 -3 -5 1.38973289e+00,-4.65214488e-03 1.37245638e+00,-1.91602847e-03 1.37688389e+00,1.46952055e-03 1.44040759e+00,9.40708790e-03 1.38590753e+00,-2.65284483e-03 1.13425415e+00,-8.23686398e-04 1.13153442e+00,2.80618822e-03 1.13137450e+00,3.58157308e-03 1.14387633e+00,1.90250800e-03 1.13367926e+00,-2.64850522e-03 1.18299783e-02,-1.87208382e-03 1.20986221e-02,9.88246332e-04 1.15932520e-02,-1.51704938e-03 1.17151666e-02,8.12913673e-04 1.05762642e-02,3.47705634e-04 1.23764896e-02,-5.10488522e-04 1.13417061e-02,1.47074606e-03 1.18368075e-02,-1.09797300e-04 1.24153189e-02,6.46843492e-04 1.23265417e-02,3.94140466e-04 1.08269014e-02,-4.96691739e-04 1.13219153e-02,-4.73240853e-04 
-15 -3 -4 1.39892675e+00,-4.91188349e-03 1.37999354e+00,-1.18080532e-03 1.38870793e+00,2.35726798e-03 1.45592642e+00,1.15339434e-02 1.39593138e+00,-3.67100271e-03 1.14727207e+00,-1.66309813e-03 1.14684576e+00,3.09695996e-03 1.14419975e+00,2.96154264e-03 1.15951582e+00,5.84945956e-04 1.14913196e+00,-2.93215046e-03 1.17159116e-02,-1.59801879e-03 1.16334749e-02,1.24101871e-03 1.13581648e-02,-1.95622523e-03 1.15233007e-02,1.25268647e-03 1.05382265e-02,6.51767804e-05 1.20253010e-02,-1.10718038e-03 1.08999918e-02,1.64600563e-03 1.13331095e-02,2.26434733e-04 1.19253749e-02,9.44059627e-04 1.15995585e-02,4.98762774e-04 1.03839031e-02,-1.68988870e-04 1.10863744e-02,-1.03194595e-03 
-15 -3 -3 1.40765072e+00,-5.21317314e-03 1.38745093e+00,-7.99716583e-04 1.39931708e+00,3.68845482e-03 1.46980946e+00,1.25201087e-02 1.40496350e+00,-4.21173479e-03 1.16151101e+00,-4.16031231e-03 1.16245323e+00,3.22254413e-03 1.15876210e+00,1.71647950e-03 1.17479874e+00,2.99442798e-04 1.16335684e+00,-3.95739159e-03 1.23265480e-02,-1.40126298e-03 1.20046674e-02,1.20604583e-03 1.18666362e-02,-2.41058503e-03 1.21218049e-02,1.55092230e-03 1.11556873e-02,-6.82895682e-05 1.24098561e-02,-1.19922953e-03 1.14023710e-02,1.55906530e-03 1.15773501e-02,3.26046875e-04 1.21281793e-02,8.54053348e-04 1.18332915e-02,1.03757011e-03 1.05598779e-02,-1.95192013e-06 1.16860072e-02,-1.13178360e-03 
-15 -3 -2 1.41416114e+00,-5.00910028e-03 1.39308781e+00,-7.49186651e-04 1.40859871e+00,4.42567415e-03 1.48060144e+00,1.24048715e-02 1.41265759e+00,-5.11661968e-03 1.17451155e+00,-3.94892638e-03 1.17474054e+00,2.67878674e-03 1.17230702e+00,2.92531716e-03 1.18637757e+00,1.59911010e-03 1.17522918e+00,-4.58584020e-03 1.32506090e-02,-9.13965274e-04 1.27936536e-02,1.35557444e-03 1.26782052e-02,-2.36603877e-03 1.32082237e-02,1.38467119e-03 1.20231832e-02,-3.31109742e-04 1.30391514e-02,-1.31431032e-03 1.23546366e-02,1.73381928e-03 1.23956333e-02,5.36680240e-04 1.29770328e-02,8.64956801e-04 1.27252557e-02,9.46415406e-04 1.13217417e-02,5.44725820e-05 1.26688415e-02,-1.68378010e-03 
-15 -3 -1 1.41636060e+00,-4.22243560e-03 1.39488258e+00,-7.33584498e-04 1.41500690e+00,4.27814652e-03 1.48680450e+00,1.18492029e-02 1.41715022e+00,-6.00102681e-03 1.17908660e+00,-2.02321039e-03 1.17816186e+00,2.49182478e-03 1.17757146e+00,4.91883970e-03 1.18995873e+00,1.84395580e-03 1.18099863e+00,-4.80452558e-03 1.34797723e-02,-3.51539114e-04 1.30163693e-02,1.61937104e-03 1.28211207e-02,-2.16724302e-03 1.36900015e-02,9.49797338e-04 1.25928277e-02,-7.62325083e-04 1.31044011e-02,-1.57339853e-03 1.27513724e-02,2.06279130e-03 1.27803078e-02,8.55658147e-04 1.34913685e-02,1.15932307e-03 1.28706330e-02,6.17278388e-04 1.18563150e-02,1.44997913e-04 1.28684001e-02,-2.53018773e-03 
-15 -2 -14 1.20904918e+00,1.05338465e-02 1.20575938e+00,6.06382495e-03 1.19800558e+00,-6.59840611e-03 1.21948868e+00,-8.23673673e-03 1.20917664e+00,-4.37659845e-03 8.91832326e-01,2.12886338e-03 8.91459757e-01,1.19155874e-03 8.83470153e-01,-4.33439338e-03 8.92391759e-01,6.23342413e-03 8.89062976e-01,2.04561156e-04 -7.30409033e-05,-1.58390913e-04 -3.05671590e-03,2.01283502e-03 -1.58266526e-03,-2.58907261e-03 6.38612776e-05,1.09816759e-03 -4.91460533e-03,-2.17570362e-03 -3.68992323e-03,-2.32666086e-03 -1.72999937e-03,-6.37490579e-04 -2.89461825e-03,1.52652364e-03 -1.35931185e-03,1.84232393e-03 -3.37450702e-03,-3.43859177e-03 -3.91726283e-03,4.39825389e-03 -1.01273534e-03,-1.04877517e-05 
-15 -2 -13 1.23139989e+00,8.29605115e-03 1.22620185e+00,3.89436155e-03 1.21809131e+00,-6.71989045e-03 1.24291899e+00,-6.74057174e-03 1.23035950e+00,-1.21485945e-03 9.32681893e-01,-1.22500780e-03 9.31145933e-01,3.02144256e-03 9.26225039e-01,-5.40922181e-03 9.35889509e-01,6.93177652e-03 9.28747751e-01,-3.38365585e-03 2.61346679e-04,-1.28032059e-03 -1.91201699e-03,4.22703743e-04 -1.28242743e-03,-1.41173868e-03 -3.03327539e-04,1.80888606e-03 -3.82295158e-03,8.50751088e-04 -1.24078127e-03,-8.88200763e-04 -9.84216504e-04,-2.56867114e-04 -1.72805487e-03,4.12356602e-04 -5.05466563e-04,-1.07728796e-04 -2.86605666e-03,1.81134693e-03 -2.95677314e-03,4.78548135e-04 1.09465382e-03,1.00528379e-03 
-15 -2 -12 1.25738482e+00,4.87231042e-03 1.25103759e+00,2.74765229e-03 1.24013968e+00,-6.43164426e-03 1.26919882e+00,-4.49397638e-03 1.25625930e+00,1.71429303e-03 9.74794668e-01,-5.39727447e-03 9.69811112e-01,3.69186800e-03 9.71084110e-01,-3.51081942e-03 9.78018112e-01,4.60209293e-03 9.69771237e-01,-5.82889670e-03 5.08064584e-03,-2.19031431e-03 3.79225275e-03,-9.04773002e-04 3.64977570e-03,-5.44013415e-04 3.63363753e-03,1.52923845e-03 2.67859020e-03,3.23067546e-03 5.06280149e-03,2.52058488e-04 3.85147019e-03,-4.62985832e-05 3.76174311e-03,-4.70921269e-04 4.16422699e-03,-1.53137355e-03 2.68534916e-03,5.27941815e-03 3.35470690e-03,-2.52522306e-03 6.30471119e-03,1.57463769e-03 
-15 -2 -11 1.28327672e+00,2.67934618e-03 1.27620849e+00,3.07980469e-03 1.26364996e+00,-6.34132442e-03 1.29727068e+00,-2.18455825e-03 1.28369309e+00,2.45549732e-03 1.01134190e+00,-5.68328193e-03 1.00383068e+00,3.51040819e-03 1.00867000e+00,1.49746606e-03 1.01329681e+00,1.75718433e-03 1.00660088e+00,-5.61036607e-03 1.10173453e-02,-1.91248133e-03 1.03682402e-02,-1.21751739e-03 9.91304448e-03,-3.70257559e-04 9.22947613e-03,7.33515651e-04 1.02732997e-02,3.44404949e-03 1.13148660e-02,6.64567249e-04 9.90510526e-03,2.52520799e-04 1.02399489e-02,-5.93670666e-04 9.69888882e-03,-1.72020255e-03 9.69006366e-03,5.51810817e-03 1.07693177e-02,-3.16976777e-03 1.14680480e-02,9.80756429e-04 
-15 -2 -10 1.30538893e+00,1.81824782e-03 1.29758843e+00,3.67919025e-03 1.28653504e+00,-6.02598700e-03 1.32527516e+00,1.43125966e-04 1.30779943e+00,1.52510536e-03 1.03338517e+00,-2.62240992e-03 1.02676811e+00,2.83815517e-03 1.03054281e+00,6.02919987e-03 1.03633436e+00,4.66666485e-04 1.03172976e+00,-3.20659431e-03 1.41284516e-02,-7.83268323e-04 1.38540683e-02,-6.75032287e-04 1.35701262e-02,-6.65334975e-04 1.27513637e-02,2.45430178e-04 1.46353034e-02,1.80179482e-03 1.40237780e-02,4.59653803e-04 1.36111502e-02,6.75402272e-04 1.38578196e-02,-1.74378323e-04 1.27208074e-02,-9.93678390e-04 1.36934152e-02,3.18731289e-03 1.46137848e-02,-1.94424918e-03 1.37637228e-02,-4.04037183e-04 
-15 -2 -9 1.32422280e+00,8.82975403e-04 1.31540123e+00,2.99356495e-03 1.30785285e+00,-4.73988665e-03 1.35240829e+00,2.43420781e-03 1.32764775e+00,6.90927573e-04 1.04652818e+00,-1.01460698e-03 1.04358256e+00,2.37261299e-03 1.04305403e+00,5.81282717e-03 1.05267470e+00,-1.12746772e-04 1.04742148e+00,-1.20110671e-03 1.34039225e-02,-2.51644339e-05 1.32828152e-02,-1.92320390e-04 1.32467195e-02,-1.04486270e-03 1.27365475e-02,3.24126921e-04 1.47204731e-02,-4.11054830e-05 1.28143586e-02,3.10350130e-04 1.37151302e-02,8.63231613e-04 1.35346617e-02,4.02382923e-05 1.24382504e-02,-3.82330722e-04 1.31782919e-02,8.39475137e-04 1.38262158e-02,-4.45662106e-04 1.27170299e-02,-1.31113711e-03 
-15 -2 -8 1.34310099e+00,-9.17032910e-04 1.33288334e+00,9.28769434e-04 1.32878275e+00,-2.40667527e-03 1.37889625e+00,4.36561481e-03 1.34627074e+00,6.92949445e-04 1.06492852e+00,-2.62785897e-03 1.06574601e+00,3.37907248e-03 1.06135020e+00,1.60584268e-03 1.07404746e+00,-5.50155524e-04 1.06522395e+00,-1.15252208e-03 1.13537317e-02,-3.48126143e-04 1.14409527e-02,-3.65404639e-04 1.13198597e-02,-1.44461287e-03 1.12255084e-02,6.02754641e-04 1.27815145e-02,-6.01223276e-04 1.07916316e-02,7.16328934e-04 1.22454210e-02,6.11689772e-04 1.17179563e-02,-3.85485126e-04 1.11797149e-02,-4.63526663e-04 1.10578503e-02,5.42678539e-04 1.13330787e-02,2.41667953e-04 1.07014460e-02,-8.56433230e-04 
-15 -2 -7 1.36312147e+00,-2.84918938e-03 1.35119191e+00,-1.11869027e-03 1.35037112e+00,-5.52531938e-06 1.40461918e+00,5.91296231e-03 1.36575260e+00,5.15322213e-04 1.09315725e+00,-4.65153655e-03 1.09463246e+00,4.49346896e-03 1.09071838e+00,-1.37467174e-03 1.10332236e+00,9.56809982e-05 1.09171497e+00,-1.99490263e-03 1.08396641e-02,-1.19448486e-03 1.14135350e-02,-6.46382647e-04 1.08509688e-02,-1.66841208e-03 1.09155070e-02,6.93156092e-04 1.15125160e-02,3.54598709e-06 1.08892369e-02,1.23123133e-03 1.17400944e-02,4.58698718e-04 1.13401395e-02,-9.65467837e-04 1.13829926e-02,-7.68262864e-04 1.09268715e-02,1.48829910e-03 1.03392341e-02,1.24002176e-04 1.03793307e-02,1.44448500e-04 
-15 -2 -6 1.38085733e+00,-3.78491015e-03 1.36715596e+00,-1.89030855e-03 1.37065278e+00,1.38439981e-03 1.42772574e+00,7.57276887e-03 1.38392680e+00,-8.96304640e-04 1.12322406e+00,-4.01633137e-03 1.12266832e+00,3.62686594e-03 1.12170094e+00,2.24006653e-04 1.13265255e+00,1.73691633e-03 1.12136518e+00,-2.33692037e-03 1.17021771e-02,-1.57668726e-03 1.27249550e-02,-2.19433870e-04 1.17304375e-02,-1.51542138e-03 1.17942479e-02,6.40179808e-04 1.13537627e-02,4.66421103e-04 1.23149416e-02,9.97779545e-04 1.20896084e-02,9.27680092e-04 1.22703341e-02,-9.25934444e-04 1.26537440e-02,-5.59619315e-04 1.24428183e-02,1.60864325e-03 1.08939414e-02,-2.11529743e-04 1.14445319e-02,2.02012336e-04 
-15 -2 -5 1.39323194e+00,-3.82725728e-03 1.37807637e+00,-1.40353533e-03 1.38681016e+00,2.07942922e-03 1.44661275e+00,9.66399900e-03 1.39774684e+00,-2.88717059e-03 1.14503747e+00,-2.20271478e-03 1.14374724e+00,2.59375927e-03 1.14304076e+00,3.45792681e-03 1.15436996e+00,2.30092690e-03 1.14498270e+00,-2.58773516e-03 1.21754749e-02,-1.46159513e-03 1.31769050e-02,6.32243511e-04 1.20990971e-02,-1.40655049e-03 1.22735920e-02,7.80840836e-04 1.13551753e-02,2.76263440e-04 1.29386644e-02,1.08400466e-04 1.19269406e-02,1.55000008e-03 1.26353030e-02,-3.77065453e-04 1.32181005e-02,1.06714476e-04 1.30254850e-02,9.46261206e-04 1.12204833e-02,-2.48079974e-04 1.19574559e-02,-5.99923149e-04 
-15 -2 -4 1.40222086e+00,-3.92573854e-03 1.38610035e+00,-5.60090101e-04 1.39937928e+00,3.27397424e-03 1.46251251e+00,1.16531186e-02 1.40800950e+00,-4.21263770e-03 1.15922318e+00,-2.98327078e-03 1.15977521e+00,3.46404709e-03 1.15668001e+00,3.63113331e-03 1.17033636e+00,8.68415567e-04 1.16189422e+00,-3.55693581e-03 1.22422498e-02,-1.40579320e-03 1.28122145e-02,1.09533188e-03 1.19935793e-02,-1.76697592e-03 1.22613885e-02,1.17366807e-03 1.14107908e-02,-3.70921965e-05 1.29258138e-02,-5.85453567e-04 1.15407736e-02,1.70740642e-03 1.23560872e-02,7.24540793e-05 1.30112979e-02,6.21679728e-04 1.25359782e-02,8.54185515e-04 1.09620172e-02,-1.47822925e-05 1.19296740e-02,-1.09490524e-03 
-15 -2 -3 1.41083881e+00,-4.16867681e-03 1.39405729e+00,-1.11382590e-04 1.41068254e+00,4.94253856e-03 1.47692229e+00,1.25972874e-02 1.41736466e+00,-5.10152209e-03 1.17393570e+00,-5.10397019e-03 1.17629874e+00,4.55861171e-03 1.17182055e+00,2.06456949e-03 1.18619693e+00,-4.32390142e-06 1.17731690e+00,-4.58096499e-03 1.29025463e-02,-1.34350608e-03 1.29696451e-02,1.15497538e-03 1.25133290e-02,-2.16595807e-03 1.27670971e-02,1.42829297e-03 1.19154749e-02,-2.27867393e-04 1.32992165e-02,-8.49587633e-04 1.19661604e-02,1.65058738e-03 1.26015564e-02,3.38857051e-04 1.31611407e-02,7.64171473e-04 1.26204747e-02,1.21277251e-03 1.10492711e-02,1.61071498e-04 1.25421728e-02,-1.27797128e-03 
-15 -2 -2 1.41762254e+00,-3.89529043e-03 1.40032046e+00,-1.46524678e-04 1.42052932e+00,5.89293491e-03 1.48823040e+00,1.23264956e-02 1.42545893e+00,-6.43369716e-03 1.18761812e+00,-4.39843975e-03 1.19003165e+00,4.31594784e-03 1.18633228e+00,2.92021842e-03 1.19899257e+00,1.26420702e-03 1.19038422e+00,-4.97447931e-03 1.38036193e-02,-9.04977703e-04 1.35782969e-02,1.26347012e-03 1.32968242e-02,-2.12346172e-03 1.36893644e-02,1.24935360e-03 1.26218939e-02,-5.56491850e-04 1.38092297e-02,-1.13606028e-03 1.28628932e-02,1.86349349e-03 1.32918934e-02,6.58282458e-04 1.37882256e-02,8.31684282e-04 1.32877477e-02,1.13906829e-03 1.16423178e-02,2.15158544e-04 1.34191491e-02,-1.90613531e-03 
-15 -2 -1 1.41995751e+00,-3.09490130e-03 1.40245343e+00,-3.02681440e-04 1.42720739e+00,5.86447128e-03 1.49463797e+00,1.15560750e-02 1.43011467e+00,-7.69821946e-03 1.19209965e+00,-2.31315929e-03 1.19393958e+00,4.00235623e-03 1.19160273e+00,4.93369306e-03 1.20282461e+00,1.92500723e-03 1.19657927e+00,-5.40013503e-03 1.40565595e-02,-3.76906628e-04 1.38538655e-02,1.49155193e-03 1.34959739e-02,-1.99293160e-03 1.41491215e-02,8.79453523e-04 1.31154638e-02,-1.00852672e-03 1.39168658e-02,-1.52979108e-03 1.33126219e-02,2.20369888e-03 1.36037837e-02,9.46838237e-04 1.41623713e-02,1.05155300e-03 1.34569554e-02,8.45248817e-04 1.21049305e-02,2.54501647e-04 1.36180429e-02,-2.71251591e-03 
-15 -1 -14 1.20925950e+00,1.12172419e-02 1.20562819e+00,8.12330933e-03 1.19879467e+00,-8.98434204e-03 1.21821593e+00,-8.42488856e-03 1.21243930e+00,-4.52734422e-03 8.93292261e-01,9.27662463e-06 8.93653771e-01,3.98198022e-03 8.87405380e-01,1.40346470e-03 8.95808574e-01,7.99342078e-03 8.91128375e-01,2.99589044e-04 4.79706748e-03,1.47135752e-03 3.74029655e-03,3.10746500e-03 4.03536233e-03,-2.45025766e-03 5.87095984e-03,1.46717955e-03 2.31346761e-03,-7.15227942e-03 4.15924957e-03,-3.00563618e-03 4.25086691e-03,8.43414875e-04 4.41504325e-03,3.24852184e-03 5.51143928e-03,2.85812823e-03 3.03678812e-03,-4.38499660e-03 3.15688994e-03,5.66459315e-03 7.48373068e-03,-3.54265476e-03 
-15 -1 -13 1.22842389e+00,8.11421975e-03 1.22316272e+00,5.68714466e-03 1.21681457e+00,-7.67138028e-03 1.24013595e+00,-6.74741083e-03 1.23033504e+00,-5.04748217e-04 9.21490898e-01,-3.49948131e-03 9.21699268e-01,4.73917776e-03 9.16245267e-01,-1.12839564e-03 9.27773429e-01,8.22058070e-03 9.18005147e-01,-2.94328661e-03 4.45379733e-04,5.60849571e-04 -5.23760578e-05,1.33927543e-03 -4.83947695e-04,-2.27935436e-03 -1.40916480e-05,2.04341757e-03 -1.60628479e-03,-4.80113515e-03 1.01871348e-03,-1.34209446e-03 2.38572282e-04,9.81452818e-04 4.22868622e-05,1.68561674e-03 1.34876762e-03,1.00895467e-03 -2.10806415e-03,6.70991857e-05 -1.06128520e-03,2.66319012e-03 3.27701673e-03,-2.58208175e-03 
-15 -1 -12 1.25496966e+00,4.46215766e-03 1.24877740e+00,3.46161290e-03 1.23981767e+00,-5.93319785e-03 1.26758489e+00,-4.49625851e-03 1.25702151e+00,2.83652987e-03 9.61960969e-01,-7.62283858e-03 9.58976634e-01,3.54574489e-03 9.58022036e-01,-4.21467256e-03 9.67571179e-01,4.71137588e-03 9.56101947e-01,-5.52710803e-03 1.54399456e-03,-1.20403970e-03 1.48375616e-03,-4.00499961e-04 7.21167852e-04,-2.04498160e-03 -3.02652858e-05,1.86344103e-03 4.94148975e-04,-1.06324052e-03 2.43205895e-03,9.67416906e-05 1.47348533e-03,4.70039918e-04 1.12039520e-03,-6.06394609e-05 1.87605826e-03,-7.41378432e-04 -1.03380531e-03,4.26828174e-03 7.22704095e-04,-4.55947259e-04 3.16832917e-03,-8.63160375e-04 
-15 -1 -11 1.28345734e+00,2.57083463e-03 1.27700662e+00,2.92309690e-03 1.26620622e+00,-5.08006019e-03 1.29797921e+00,-2.29494009e-03 1.28788190e+00,3.32573912e-03 1.00791169e+00,-6.93721337e-03 1.00174910e+00,2.21419751e-03 1.00445171e+00,-2.57013204e-03 1.01003818e+00,1.26643697e-03 1.00082375e+00,-5.95375983e-03 6.67920051e-03,-2.27976779e-03 6.46577133e-03,-1.08360812e-03 6.02995961e-03,-1.57044401e-03 4.67933808e-03,1.23130365e-03 6.27197242e-03,1.57885781e-03 7.04294624e-03,7.17489730e-04 6.57161853e-03,1.82950516e-04 6.13870494e-03,-9.52661084e-04 5.88275603e-03,-1.43887930e-03 4.73957623e-03,5.98600105e-03 6.54431323e-03,-2.23680284e-03 6.43959797e-03,9.56718538e-05 
-15 -1 -10 1.30782169e+00,2.08489380e-03 1.30135353e+00,3.49122943e-03 1.29223166e+00,-4.83519609e-03 1.32806178e+00,1.12871090e-04 1.31551914e+00,1.88086781e-03 1.04012138e+00,-2.11363889e-03 1.03354208e+00,1.19195004e-03 1.03669942e+00,2.64404765e-03 1.04116103e+00,1.19642431e-04 1.03648773e+00,-3.90611579e-03 1.14285114e-02,-1.96121679e-03 1.06046350e-02,-7.21733596e-04 1.09164930e-02,-8.44389011e-04 9.60396692e-03,6.62142188e-04 1.11969914e-02,1.93672506e-03 1.08957765e-02,5.50377401e-04 1.13479270e-02,6.22499302e-04 1.07671094e-02,-8.60911470e-04 9.69004731e-03,-1.04611293e-03 1.02473103e-02,4.59538459e-03 1.15478830e-02,-2.38232369e-03 9.82369108e-03,-2.08183065e-04 
-15 -1 -9 1.32710038e+00,1.34367819e-03 1.32026797e+00,3.44972653e-03 1.31546887e+00,-4.09144520e-03 1.35611721e+00,2.76950174e-03 1.33717991e+00,7.15234349e-04 1.05726728e+00,8.35066613e-04 1.05336462e+00,1.03283225e-03 1.05348267e+00,5.00982170e-03 1.06059836e+00,-6.11939502e-04 1.05811665e+00,-1.41909512e-03 1.26063993e-02,-1.03319424e-03 1.12536577e-02,-3.20819026e-04 1.21237365e-02,-3.21240475e-04 1.12402843e-02,4.30536151e-04 1.25356265e-02,9.41093037e-04 1.13134221e-02,2.94699746e-04 1.26976110e-02,1.27214459e-03 1.19568224e-02,-6.03723340e-04 1.07675865e-02,-4.80179340e-04 1.17459916e-02,2.14012810e-03 1.25978228e-02,-1.60256332e-03 1.06120781e-02,-8.46011988e-04 
-15 -1 -8 1.34495672e+00,-3.90045922e-04 1.33700282e+00,2.07807214e-03 1.33673341e+00,-2.28740226e-03 1.38229989e+00,5.09499414e-03 1.35589294e+00,6.89216612e-04 1.07447593e+00,-6.79391412e-04 1.07454782e+00,3.23455522e-03 1.07072101e+00,2.42650262e-03 1.08126930e+00,-1.58725056e-03 1.07651810e+00,-5.54837421e-04 1.13008046e-02,-6.72953279e-04 1.01088529e-02,-6.28857777e-04 1.09030364e-02,-5.02506879e-04 1.04370149e-02,4.69326252e-04 1.14032850e-02,3.59018197e-04 9.98940764e-03,6.17345068e-04 1.16215514e-02,1.37042075e-03 1.08628448e-02,-8.95580828e-04 1.01807860e-02,-5.34680543e-04 1.05619225e-02,1.22346616e-03 1.10068773e-02,-7.18508797e-04 9.64643779e-03,-6.41342476e-04 
-15 -1 -7 1.36391410e+00,-2.22432205e-03 1.35414610e+00,2.97510028e-04 1.35783368e+00,-1.89629574e-04 1.40720086e+00,6.77130297e-03 1.37490672e+00,6.01305701e-04 1.10009059e+00,-3.65647536e-03 1.10185565e+00,5.68893192e-03 1.09776111e+00,-5.34188018e-04 1.10942925e+00,-9.62572882e-04 1.10117125e+00,-1.07687707e-03 1.06095692e-02,-9.52689519e-04 1.03571634e-02,-1.08935050e-03 1.05002667e-02,-1.03073822e-03 1.01862432e-02,5.65027473e-04 1.05395212e-02,6.15859899e-04 1.00247523e-02,1.20350500e-03 1.10135449e-02,1.18957674e-03 1.05674992e-02,-1.37970303e-03 1.04372537e-02,-9.37657609e-04 1.04419104e-02,1.79751915e-03 1.00054135e-02,-2.12857600e-04 9.60796203e-03,5.65329043e-05 
-15 -1 -6 1.38123852e+00,-2.96164450e-03 1.36956622e+00,-5.99029991e-04 1.37759407e+00,1.14931505e-03 1.42958963e+00,8.23969805e-03 1.39283237e+00,-8.10523545e-04 1.12848799e+00,-4.23335699e-03 1.12898512e+00,5.22133441e-03 1.12742353e+00,7.43666042e-04 1.13845629e+00,1.54690833e-03 1.12875701e+00,-1.80961949e-03 1.12424916e-02,-1.14863388e-03 1.20088099e-02,-7.68848695e-04 1.13961860e-02,-1.23021781e-03 1.12069437e-02,6.60241459e-04 1.07851246e-02,7.58192480e-04 1.14112199e-02,1.16555598e-03 1.14332715e-02,1.40411705e-03 1.16008453e-02,-1.30585950e-03 1.18018165e-02,-9.12858076e-04 1.19649547e-02,1.97469258e-03 1.05069142e-02,-1.16451775e-04 1.08213677e-02,-1.52595814e-05 
-15 -1 -5 1.39343139e+00,-2.76763498e-03 1.38045290e+00,-3.15937604e-04 1.39353718e+00,2.06126608e-03 1.44803928e+00,9.97854538e-03 1.40665139e+00,-2.91226518e-03 1.14950448e+00,-3.27450033e-03 1.14920692e+00,4.00081020e-03 1.14806724e+00,4.18953916e-03 1.15967692e+00,3.05282709e-03 1.15060777e+00,-2.87941006e-03 1.18899348e-02,-1.10497086e-03 1.30139022e-02,1.13124243e-04 1.19756764e-02,-1.25439726e-03 1.21083103e-02,8.83747411e-04 1.12912452e-02,3.66487025e-04 1.24268811e-02,4.83359899e-04 1.16841214e-02,1.80155913e-03 1.23967430e-02,-7.61951060e-04 1.28041121e-02,-3.78686669e-04 1.29397216e-02,1.45177970e-03 1.11840258e-02,-1.09442347e-04 1.16886558e-02,-8.14675979e-04 
-15 -1 -4 1.40215913e+00,-2.65696788e-03 1.38862168e+00,3.76193034e-04 1.40634000e+00,3.63788293e-03 1.46385980e+00,1.16477637e-02 1.41710587e+00,-4.41324571e-03 1.16343970e+00,-4.42138706e-03 1.16439462e+00,5.16392159e-03 1.16138521e+00,4.60359710e-03 1.17490157e+00,1.75911277e-03 1.16666438e+00,-4.65423932e-03 1.22954793e-02,-1.15595436e-03 1.31079038e-02,6.80054356e-04 1.20890635e-02,-1.53096010e-03 1.24702787e-02,1.21139811e-03 1.17136652e-02,-7.96058671e-05 1.29047380e-02,-7.69567283e-05 1.17312379e-02,1.87901880e-03 1.26367990e-02,-2.48638516e-04 1.31133196e-02,1.20301183e-04 1.28885412e-02,1.33461920e-03 1.13393812e-02,-9.57856646e-06 1.20465214e-02,-1.34682545e-03 
-15 -1 -3 1.41065975e+00,-2.68246954e-03 1.39689825e+00,6.42087689e-04 1.41818348e+00,5.62856609e-03 1.47846836e+00,1.23620283e-02 1.42681857e+00,-5.56958501e-03 1.17875438e+00,-6.31445674e-03 1.18104397e+00,7.00928189e-03 1.17716538e+00,2.99124538e-03 1.19098398e+00,6.05584065e-04 1.18265674e+00,-6.07358206e-03 1.31215081e-02,-1.16938675e-03 1.34113958e-02,8.00995147e-04 1.26258390e-02,-1.79465192e-03 1.30325432e-02,1.35157171e-03 1.22860772e-02,-3.43414452e-04 1.35102878e-02,-3.30722686e-04 1.23356743e-02,1.84443837e-03 1.31021121e-02,1.52294963e-04 1.35020058e-02,3.41267068e-04 1.31014809e-02,1.61047290e-03 1.14960075e-02,9.33397760e-05 1.27693212e-02,-1.64062864e-03 
-15 -1 -2 1.41747976e+00,-2.18514978e-03 1.40350530e+00,3.60807104e-04 1.42843476e+00,6.74763232e-03 1.48986959e+00,1.19029710e-02 1.43517024e+00,-7.24083132e-03 1.19266601e+00,-4.99338574e-03 1.19503067e+00,7.14973985e-03 1.19214576e+00,3.92892251e-03 1.20422467e+00,2.06334780e-03 1.19633343e+00,-6.46567750e-03 1.40768442e-02,-8.34363539e-04 1.40520722e-02,9.06491657e-04 1.33658312e-02,-1.74520619e-03 1.38647112e-02,1.16914063e-03 1.29254092e-02,-6.45347058e-04 1.41457086e-02,-7.00315602e-04 1.32515036e-02,2.09925123e-03 1.37642395e-02,4.86764264e-04 1.41110723e-02,5.11813683e-04 1.37232071e-02,1.50859034e-03 1.19415854e-02,1.78741328e-04 1.36037972e-02,-2.27057605e-03 
-15 -1 -1 1.41973439e+00,-1.32117829e-03 1.40570228e+00,-9.10052284e-06 1.43518311e+00,6.87597892e-03 1.49611658e+00,1.09627284e-02 1.43979859e+00,-8.78408203e-03 1.19580714e+00,-2.83137552e-03 1.19802616e+00,6.77345587e-03 1.19638524e+00,5.94870698e-03 1.20715540e+00,3.17781032e-03 1.20170955e+00,-6.83985297e-03 1.45411016e-02,-4.09938103e-04 1.44881977e-02,1.14059443e-03 1.37153692e-02,-1.69200766e-03 1.44506212e-02,8.85754582e-04 1.34651792e-02,-1.03141064e-03 1.44740405e-02,-1.18641898e-03 1.37963195e-02,2.44738231e-03 1.41961125e-02,6.72993983e-04 1.45042850e-02,8.17119624e-04 1.39827442e-02,1.16151822e-03 1.23825818e-02,3.21051484e-04 1.39464278e-02,-2.95617732e-03 
-14 -15 -4 1.21513803e+00,2.41789233e-03 1.19874038e+00,1.00412995e-03 1.18414146e+00,4.13173495e-03 1.21610387e+00,-1.65384762e-03 1.18206924e+00,-9.38582127e-05 8.72245653e-01,-3.13202816e-04 8.68172455e-01,1.25192705e-03 8.70988095e-01,9.54060294e-05 8.74323102e-01,4.27241580e-03 8.67747065e-01,-9.83749587e-04 -5.59714308e-03,1.17739330e-03 -4.91802368e-03,8.11868621e-04 -5.85295328e-03,1.65845735e-03 -6.77550723e-03,-1.73093583e-03 -5.70026550e-03,-9.29670790e-04 -4.75866658e-03,-1.78812571e-03 -5.75715582e-03,4.68106890e-04 -6.72434184e-03,1.39246928e-03 -4.92136639e-03,1.83177412e-03 -5.27580662e-03,-3.64681134e-03 -4.84869614e-03,-1.03549668e-03 -6.31585624e-03,-3.27991904e-03 
-14 -15 -3 1.22512116e+00,1.13198589e-03 1.20697620e+00,1.88776706e-04 1.19306422e+00,6.03195771e-03 1.22502996e+00,-1.04157936e-04 1.19035908e+00,1.54088470e-03 8.85226115e-01,1.70218118e-03 8.79724570e-01,-1.69730006e-03 8.84513103e-01,-1.05732427e-03 8.86300632e-01,4.41773396e-03 8.80545858e-01,-1.09957646e-04 -6.28592292e-03,-1.83583544e-03 -6.81316092e-03,-8.18911620e-04 -7.51434904e-03,-1.94601371e-03 -7.72343328e-03,-2.34674587e-04 -6.38351381e-03,3.85588957e-03 -7.19533318e-03,-8.98258268e-04 -6.61985685e-03,-7.97389771e-04 -8.64649373e-03,-5.82400919e-04 -5.95477342e-03,7.26569739e-05 -6.51848476e-03,6.51181119e-04 -6.40087132e-03,-1.04682146e-03 -8.74001919e-03,1.92096337e-04 
-14 -15 -2 1.23553168e+00,3.14148997e-04 1.21471431e+00,-1.19787159e-03 1.20284028e+00,7.10105736e-03 1.23447301e+00,4.08625179e-04 1.19924173e+00,2.85508554e-03 9.03152835e-01,1.91554521e-03 8.97977608e-01,-4.40412652e-03 9.03161352e-01,-2.65221468e-03 9.03172631e-01,4.31422769e-03 8.99470294e-01,1.13813993e-03 2.60944088e-03,-4.34655650e-03 6.74749119e-04,-2.43931678e-03 7.82796227e-04,-5.49709282e-03 1.71828792e-03,2.30422420e-03 1.72462982e-03,7.39914341e-03 5.06154808e-04,7.33198467e-04 1.47388367e-03,-2.02863655e-03 -5.63773925e-04,-2.96555586e-03 1.94302135e-03,-2.01069971e-03 1.16349209e-03,5.55359258e-03 1.35515219e-03,-2.55100266e-04 5.53257884e-04,4.06712330e-03 
-14 -15 -1 1.24431916e+00,8.46117822e-04 1.22044381e+00,-2.46849667e-03 1.21126726e+00,6.46405766e-03 1.24195668e+00,-2.40621884e-04 1.20628412e+00,3.82717307e-03 9.24830436e-01,2.05308930e-04 9.20511851e-01,-5.24068444e-03 9.26062065e-01,-2.66866329e-03 9.23520404e-01,4.27919707e-03 9.21114682e-01,1.42165480e-03 1.61343697e-02,-3.68527651e-03 1.33533870e-02,-2.17736986e-03 1.43832626e-02,-4.88732354e-03 1.61083497e-02,2.99988668e-03 1.40410511e-02,5.70212605e-03 1.39133810e-02,1.57945606e-03 1.40403036e-02,-1.36865716e-03 1.30282151e-02,-3.22640185e-03 1.42058124e-02,-2.21825196e-03 1.32165845e-02,5.83767255e-03 1.39292757e-02,4.34104450e-04 1.63137826e-02,4.28970730e-03 
-14 -14 -6 1.22899675e+00,2.51670441e-03 1.21317886e+00,-2.58512745e-05 1.19544403e+00,1.62528137e-03 1.22988004e+00,-4.15977560e-03 1.19348240e+00,-2.11206867e-03 8.97025174e-01,-4.70028291e-04 8.94312788e-01,-7.45172254e-04 8.96620154e-01,1.13880727e-03 8.98820662e-01,6.91194608e-03 8.92369803e-01,1.79747190e-03 6.08413383e-03,4.25066773e-06 7.01552645e-03,4.82507994e-04 6.03477075e-03,-1.17187340e-04 6.18600399e-03,1.91547569e-03 6.12461351e-03,-1.85143825e-03 7.75692676e-03,7.88654640e-05 5.38822095e-03,1.69304577e-04 6.29302410e-03,3.91596263e-04 6.46871443e-03,3.17131925e-04 5.70688950e-03,-4.79126416e-04 7.19772796e-03,8.90802691e-04 7.96721810e-03,-5.67944220e-04 
-14 -14 -4 1.24402924e+00,1.14660053e-03 1.22505129e+00,1.94955740e-03 1.20866710e+00,3.28244270e-03 1.24456968e+00,-2.01819338e-03 1.20529076e+00,5.88542566e-04 9.21207819e-01,-6.92181680e-04 9.15455061e-01,2.00997549e-03 9.18788724e-01,2.62329791e-03 9.24101405e-01,2.37027260e-03 9.14138752e-01,-1.77960626e-03 -2.88203395e-03,2.87714318e-04 -2.68970757e-03,2.26232735e-03 -3.85200988e-03,-1.06173715e-03 -3.04613051e-03,-9.87582003e-04 -3.15932797e-03,-3.04360118e-03 -2.76208214e-03,-2.18128817e-03 -3.53256571e-03,1.28524426e-04 -3.80569091e-03,2.83586551e-03 -2.19767819e-03,3.09008562e-03 -3.10459514e-03,-3.32058770e-03 -3.10382455e-03,2.51187518e-03 -3.25682076e-03,-4.30605510e-03 
-14 -14 -3 1.25298905e+00,-1.77694423e-04 1.23219944e+00,1.16952941e-03 1.21531524e+00,4.23425596e-03 1.25188441e+00,-7.55716466e-04 1.21327998e+00,2.14260673e-03 9.34269305e-01,2.47449673e-04 9.27850987e-01,3.61653214e-04 9.30601438e-01,2.08509241e-03 9.37350694e-01,1.85347112e-03 9.27583876e-01,-2.01192381e-03 -4.40764095e-03,-2.08384763e-03 -5.68111571e-03,9.84294257e-04 -6.11411072e-03,-4.22222028e-03 -4.27071605e-03,4.72076545e-05 -5.46525072e-03,6.57881185e-04 -6.46789467e-03,-1.63169121e-03 -4.61492559e-03,-5.79498583e-04 -6.51429702e-03,1.20082388e-03 -4.57163865e-03,1.45118828e-03 -4.63838669e-03,1.04633036e-03 -6.12587768e-03,2.28302564e-03 -6.46696921e-03,-2.06594651e-03 
-14 -14 -2 1.26096985e+00,-1.37526692e-03 1.23776249e+00,-5.26092437e-04 1.22177800e+00,4.86429341e-03 1.25808570e+00,3.38151829e-04 1.22021838e+00,3.39095540e-03 9.47502107e-01,-7.39751463e-04 9.42445331e-01,-1.61833980e-03 9.43965059e-01,1.15239803e-03 9.51019824e-01,2.73848738e-03 9.43573963e-01,-2.18291770e-03 2.38387458e-03,-4.22160353e-03 -1.51320751e-04,-8.55507671e-04 5.68728287e-04,-6.31118638e-03 3.05493033e-03,2.29549058e-03 2.88281801e-04,4.12596224e-03 -9.33692124e-04,-1.63964706e-04 2.02294097e-03,-5.19844832e-04 -4.81051261e-04,-1.24071332e-03 8.96700519e-04,-1.25258252e-03 1.74319473e-03,6.27328572e-03 -3.16618260e-04,8.10955604e-04 7.22401411e-04,1.19343288e-03 
-14 -14 -1 1.26699009e+00,-1.67689828e-03 1.24116003e+00,-2.21941576e-03 1.22753986e+00,4.55422085e-03 1.26289250e+00,1.05656091e-03 1.22409488e+00,4.57351461e-03 9.60270641e-01,-3.34990601e-03 9.56859023e-01,-2.06366483e-03 9.58531762e-01,6.26940350e-04 9.62971832e-01,4.01618008e-03 9.57825035e-01,-3.17112712e-03 1.34245049e-02,-3.77631132e-03 1.05660194e-02,-1.23643944e-03 1.22512811e-02,-4.34575630e-03 1.43777884e-02,3.18442105e-03 1.07797050e-02,3.38024292e-03 1.04307879e-02,6.52210164e-04 1.21976441e-02,1.33156211e-03 1.06262915e-02,-1.99390307e-03 1.09912281e-02,-2.46786527e-03 1.19688352e-02,7.24837637e-03 1.08334806e-02,-1.44888677e-03 1.36911141e-02,1.55499590e-03 
-14 -13 -8 1.22498761e+00,1.65109652e-03 1.21293217e+00,-7.53186235e-04 1.19193572e+00,9.66256359e-04 1.22635193e+00,-3.81807489e-03 1.19397786e+00,-1.22203251e-03 8.90757666e-01,-2.14539005e-03 8.90207965e-01,1.56040038e-03 8.87476914e-01,-4.07030179e-03 8.94859317e-01,4.78541805e-03 8.87867990e-01,3.39119035e-03 -1.74322002e-04,-8.58703588e-04 4.16057215e-04,-3.61449976e-06 1.77612483e-04,-1.18266685e-03 5.96550437e-04,6.55912624e-04 6.10522982e-04,1.30658601e-03 -5.08614476e-04,-3.12948827e-04 1.16653172e-03,7.06045785e-04 -3.92322437e-04,-3.54475330e-04 3.63047821e-04,1.20082798e-04 4.95556891e-04,1.67997515e-03 9.71536197e-04,-7.37427548e-04 -2.38419550e-04,5.11995182e-04 
-14 -13 -7 1.24153095e+00,1.43499143e-03 1.22632151e+00,-6.93569102e-04 1.20529753e+00,1.25280953e-03 1.24127771e+00,-3.35345018e-03 1.20524860e+00,-1.60577716e-03 9.16944497e-01,-2.80313422e-03 9.15946496e-01,-2.19369273e-05 9.15683102e-01,-2.09994371e-03 9.21666272e-01,5.93418966e-03 9.14099449e-01,2.74386668e-03 3.40337895e-03,-1.97628670e-03 4.22078729e-03,-3.07597279e-04 3.69550257e-03,-1.40191095e-03 3.70307773e-03,2.33802185e-03 4.33172764e-03,1.53392288e-03 4.25147941e-03,3.73698019e-04 4.24393132e-03,8.26047129e-04 3.65570835e-03,-6.86409949e-04 3.83915264e-03,-5.06885317e-04 3.91737589e-03,2.78934490e-03 4.81990234e-03,-6.19947447e-04 4.56521844e-03,1.13760466e-03 
-14 -13 -6 1.25327462e+00,8.70890262e-04 1.23534190e+00,3.06410234e-04 1.21583249e+00,1.74702988e-03 1.25338667e+00,-2.92693205e-03 1.21317097e+00,-1.71219233e-03 9.36596259e-01,-2.39630665e-03 9.34540679e-01,-1.53146980e-04 9.36564789e-01,2.31782986e-03 9.40917467e-01,6.50904550e-03 9.32760627e-01,1.17561740e-03 7.13670665e-03,-1.77776745e-03 8.22287409e-03,3.57602900e-04 6.91418951e-03,-8.86704454e-04 6.78725485e-03,2.36215391e-03 8.20939683e-03,3.54621469e-05 9.02600085e-03,2.82909793e-04 6.83452003e-03,8.77723511e-04 7.72585102e-03,2.69945939e-04 7.75861312e-03,1.73216275e-04 6.81041987e-03,1.15183894e-03 8.54358618e-03,2.02117069e-04 9.17808174e-03,1.55268857e-04 
-14 -13 -5 1.26281640e+00,5.82493370e-05 1.24266560e+00,1.47550077e-03 1.22468016e+00,2.17009403e-03 1.26427920e+00,-2.43669876e-03 1.22044081e+00,-9.30373224e-04 9.50398530e-01,-2.78059268e-03 9.46912842e-01,1.54502842e-03 9.50262602e-01,4.36396469e-03 9.54534720e-01,4.14793848e-03 9.45196677e-01,-9.37377326e-04 7.14613396e-03,-6.64802119e-04 8.06980389e-03,1.87306499e-03 6.13812411e-03,-1.04653493e-03 6.71713583e-03,7.67097166e-04 8.11257346e-03,-2.43482108e-03 8.82432699e-03,-8.02984499e-04 6.03669318e-03,4.88031680e-04 7.76986384e-03,2.12129889e-03 8.13273643e-03,1.99812993e-03 6.18132226e-03,-1.60076091e-03 7.92503851e-03,2.28809112e-03 8.86195183e-03,-2.05705832e-03 
-14 -13 -4 1.27247199e+00,-6.93561466e-04 1.25047829e+00,1.96828908e-03 1.23232074e+00,2.23474111e-03 1.27434692e+00,-2.02303030e-03 1.22861628e+00,1.96786898e-04 9.64668864e-01,-3.37783751e-03 9.59619534e-01,3.12908605e-03 9.62994836e-01,4.34000139e-03 9.68575172e-01,9.31798580e-04 9.57700090e-01,-2.59747782e-03 3.53458215e-03,-1.52329739e-04 3.61023114e-03,2.84799560e-03 1.92544176e-03,-2.77008039e-03 3.80292518e-03,-6.94692099e-04 3.86282554e-03,-3.71394786e-03 3.77969444e-03,-1.88700447e-03 2.78256240e-03,-3.14499885e-04 3.75035096e-03,3.37975827e-03 4.43223520e-03,3.27534303e-03 2.88066330e-03,-2.39890265e-03 2.97652817e-03,4.66726961e-03 3.86112616e-03,-3.73132129e-03 
-14 -13 -3 1.28104049e+00,-1.47992807e-03 1.25726041e+00,1.48385815e-03 1.23807283e+00,2.10499618e-03 1.28185021e+00,-1.51385709e-03 1.23624424e+00,1.03800808e-03 9.76529009e-01,-2.96711849e-03 9.71157047e-01,2.99173232e-03 9.73026791e-01,5.35489614e-03 9.81181545e-01,4.29686761e-04 9.70166202e-01,-3.35239984e-03 8.31012616e-04,-1.06559256e-03 -2.80573512e-04,2.22352101e-03 -9.47171087e-04,-5.18274846e-03 2.04072200e-03,-3.16696936e-04 -2.36138094e-05,-2.46233975e-03 -9.05934719e-04,-1.81131315e-03 1.22902656e-03,-7.57276526e-04 2.50693626e-04,2.87096687e-03 7.53900989e-04,2.48370174e-03 1.06273779e-03,2.00333448e-04 -1.21795601e-03,5.21729887e-03 -2.49246077e-04,-3.11255292e-03 
-14 -13 -2 1.28641602e+00,-2.45957476e-03 1.26071567e+00,2.71869854e-04 1.24185604e+00,2.06843782e-03 1.28592767e+00,-3.90975831e-04 1.24092590e+00,1.74323159e-03 9.80215323e-01,-3.42842503e-03 9.76218162e-01,1.75907300e-03 9.76214328e-01,6.22711355e-03 9.86795158e-01,2.46276842e-03 9.77682698e-01,-3.93711939e-03 3.09481788e-03,-2.45634038e-03 1.26456428e-03,6.86129431e-04 1.86667773e-03,-6.02387266e-03 4.87167383e-03,1.54392861e-03 1.08089121e-03,-3.71377392e-05 -4.93980602e-05,-8.68607029e-04 4.23422491e-03,5.31188048e-05 1.83711823e-03,1.14868193e-03 1.69226932e-03,1.16091999e-04 3.99810875e-03,4.15295594e-03 3.97436286e-04,2.80482627e-03 1.89096252e-03,-8.21031971e-04 
-14 -13 -1 1.28878747e+00,-3.28662808e-03 1.26126181e+00,-9.87483829e-04 1.24465442e+00,2.08432411e-03 1.28802582e+00,1.28520900e-03 1.24191965e+00,2.77658992e-03 9.78748239e-01,-5.21216993e-03 9.76332204e-01,1.37190356e-03 9.76010843e-01,5.24090378e-03 9.86238392e-01,4.23771429e-03 9.78483511e-01,-4.69868888e-03 8.84642557e-03,-2.65420312e-03 7.23557539e-03,7.81914744e-05 8.70743668e-03,-3.65564196e-03 1.03524523e-02,2.77155440e-03 6.61482949e-03,5.36382266e-04 5.90303816e-03,-4.58168473e-04 9.51354558e-03,2.24073650e-03 7.43523068e-03,1.38206422e-04 6.82460103e-03,-1.60278767e-03 9.68878403e-03,5.46377210e-03 6.81092354e-03,-1.26808943e-03 8.62837427e-03,-1.29151482e-05 
-14 -12 -9 1.22881228e+00,1.66379630e-03 1.21792229e+00,9.95559196e-04 1.19758351e+00,-4.47467946e-04 1.23241150e+00,-4.46007982e-03 1.19953592e+00,-1.96389701e-03 9.04229449e-01,-1.64787136e-03 9.01587801e-01,1.85430964e-03 8.98992763e-01,-2.02792384e-03 9.07121457e-01,4.58707674e-03 8.99662719e-01,3.17080506e-03 -2.94170191e-04,5.28929861e-04 1.24487579e-04,1.40579575e-03 1.29582261e-04,-2.36402814e-03 2.64061591e-04,-7.40272935e-04 -4.23990146e-04,-8.80204630e-04 -3.59757650e-04,-1.57745063e-03 4.54752940e-04,5.85417367e-04 -7.26845496e-04,1.64216186e-03 6.77207162e-04,1.92824803e-03 3.22273710e-04,-4.80740219e-04 4.53542025e-04,1.28109200e-03 -4.88857438e-05,-2.39206735e-03 
-14 -12 -8 1.24677515e+00,1.09299221e-03 1.23271000e+00,5.71507968e-04 1.21123539e+00,-3.75522111e-04 1.24825741e+00,-3.31250772e-03 1.21251776e+00,-1.67397503e-03 9.29869347e-01,-2.79787489e-03 9.27864041e-01,2.39613503e-03 9.25378087e-01,-2.15107849e-03 9.35498703e-01,3.68354011e-03 9.27227176e-01,2.23258857e-03 -5.00884034e-04,-9.07869493e-04 -8.44840221e-05,9.16840628e-04 -8.71071832e-05,-2.85472574e-03 -4.81286075e-05,5.47869255e-04 -4.92944516e-04,2.81335522e-04 -7.50247552e-04,-1.05804612e-03 9.97700383e-04,1.23746770e-03 -8.80337933e-04,1.01540047e-03 4.06714647e-05,1.25166832e-03 8.31185743e-04,1.67120230e-03 3.54009279e-04,7.35440853e-04 -1.58518572e-04,-1.65825704e-03 
-14 -12 -7 1.26308199e+00,1.83789993e-04 1.24598523e+00,4.47756807e-04 1.22395519e+00,2.15994812e-04 1.26363445e+00,-2.32403206e-03 1.22371133e+00,-1.81192273e-03 9.52110520e-01,-3.65762926e-03 9.50427378e-01,1.33985796e-03 9.49489233e-01,6.08120224e-04 9.58992756e-01,4.82175280e-03 9.50403163e-01,8.51078435e-04 2.53273446e-03,-2.41809366e-03 3.08022119e-03,1.51630684e-04 2.65295692e-03,-2.30408725e-03 2.25658665e-03,2.07134801e-03 2.97665326e-03,1.62802390e-03 2.89963107e-03,-1.34244764e-04 4.03149165e-03,1.75135352e-03 2.46886731e-03,2.06655672e-06 2.76526422e-03,5.70465260e-05 3.63481402e-03,3.07798778e-03 3.50740189e-03,-6.07304050e-04 3.29867461e-03,-2.54239907e-04 
-14 -12 -5 1.28876151e+00,-2.06211440e-03 1.26620754e+00,1.00184855e-03 1.24691188e+00,1.84183850e-03 1.29276349e+00,-1.12168733e-03 1.24377671e+00,-1.31481120e-03 9.81811784e-01,-4.88334391e-03 9.79693178e-01,1.09853997e-03 9.82352483e-01,5.20445293e-03 9.88520273e-01,3.53147898e-03 9.79280681e-01,-1.48700921e-03 1.07359998e-02,-2.08549290e-03 1.10542850e-02,1.02115336e-03 8.94162124e-03,-1.60911396e-03 9.27027522e-03,1.31641271e-03 1.17887247e-02,3.56762374e-04 1.17621116e-02,-7.63709104e-05 9.97533336e-03,7.18388737e-04 1.14298047e-02,7.88625691e-04 1.13798933e-02,6.16068471e-04 9.31962722e-03,8.65371355e-04 1.09844421e-02,8.48936939e-04 1.18458962e-02,-2.81582579e-05 
-14 -12 -4 1.30048751e+00,-2.49818338e-03 1.27559713e+00,1.00593840e-03 1.25675776e+00,1.81524614e-03 1.30605485e+00,-1.22491094e-03 1.25388170e+00,-8.27601794e-04 9.98218257e-01,-6.73455029e-03 9.95514554e-01,2.71567238e-03 9.98620417e-01,4.73106870e-03 1.00380507e+00,4.48084255e-04 9.93778818e-01,-2.51051065e-03 1.04287210e-02,-5.22489859e-04 1.01719987e-02,2.05296384e-03 8.18789281e-03,-2.91942483e-03 9.84335985e-03,-4.84769230e-04 1.09286520e-02,-2.09660473e-03 1.08332117e-02,-1.02867390e-03 9.71841463e-03,-4.61255101e-04 1.12800597e-02,2.40983145e-03 1.10859288e-02,2.14085508e-03 9.23980221e-03,-1.01069265e-03 9.69639950e-03,4.11043271e-03 1.10591569e-02,-1.77222068e-03 
-14 -12 -3 1.31008393e+00,-2.49876118e-03 1.28303893e+00,7.65086145e-04 1.26385527e+00,1.20636877e-03 1.31578650e+00,-1.45446408e-03 1.26200836e+00,-7.00279142e-04 1.01035438e+00,-6.38575301e-03 1.00741418e+00,3.35607184e-03 1.00969981e+00,6.69702209e-03 1.01583107e+00,2.58941145e-05 1.00591213e+00,-3.15676538e-03 7.57544882e-03,3.29229913e-04 6.88073584e-03,2.17124935e-03 5.73023034e-03,-4.42729321e-03 8.39196173e-03,-1.01224439e-03 7.16571186e-03,-3.37853849e-03 6.61284788e-03,-1.46879326e-03 8.32151507e-03,-9.53352460e-04 8.23718702e-03,3.22176819e-03 7.61474097e-03,2.57145351e-03 7.80050007e-03,-1.13787049e-03 6.01402025e-03,5.89833358e-03 7.16781470e-03,-2.55779886e-03 
-14 -12 -2 1.31470219e+00,-2.65634965e-03 1.28578962e+00,3.65339492e-04 1.26739028e+00,6.26540768e-04 1.32028548e+00,-9.19844958e-04 1.26587842e+00,-6.50052321e-04 1.00926936e+00,-4.77208110e-03 1.00698811e+00,2.56733046e-03 1.00795450e+00,9.14164508e-03 1.01719463e+00,2.09656884e-03 1.00832026e+00,-3.41721121e-03 5.58466937e-03,-1.91740765e-06 5.06820666e-03,1.56085465e-03 4.83926798e-03,-4.73899420e-03 7.29952196e-03,2.40198203e-04 4.41171598e-03,-2.62928905e-03 3.30639781e-03,-1.33177131e-03 7.87301128e-03,-2.77367172e-04 5.93602379e-03,2.74022082e-03 4.75372049e-03,1.42622884e-03 7.35331701e-03,4.40290793e-04 3.93520323e-03,4.32849469e-03 4.40256504e-03,-1.43425055e-03 
-14 -12 -1 1.31474386e+00,-3.34155441e-03 1.28452380e+00,8.15063548e-06 1.26868637e+00,7.49153075e-04 1.32119111e+00,5.96546007e-04 1.26576764e+00,-7.35412161e-05 1.00005015e+00,-4.24952154e-03 9.98582161e-01,1.99405387e-03 9.99008759e-01,8.28882057e-03 1.01080920e+00,3.19412111e-03 1.00169298e+00,-3.05133087e-03 5.97004788e-03,-7.55800900e-04 6.18804031e-03,1.36087326e-03 6.44039545e-03,-3.15033145e-03 7.44493708e-03,1.75010650e-03 4.81930371e-03,-1.30726317e-03 3.75814587e-03,-1.51236043e-03 8.46392306e-03,1.23547493e-03 6.16466568e-03,1.93068655e-03 4.83559268e-03,-2.03497317e-05 8.41079992e-03,1.47461400e-03 5.04462556e-03,5.06888876e-04 4.86785577e-03,-2.92045513e-04 
-14 -11 -11 1.21384883e+00,3.19864476e-03 1.20734310e+00,5.64681895e-04 1.18613238e+00,-7.89238326e-04 1.21978701e+00,-6.30976294e-03 1.18888590e+00,-2.41401562e-03 8.77698956e-01,-2.67018013e-03 8.76929050e-01,-1.03235532e-03 8.75961048e-01,-3.48937412e-03 8.80692508e-01,6.95158510e-03 8.74598721e-01,4.31371035e-03 4.81573534e-03,-6.80694687e-05 5.48715391e-03,3.22037481e-04 4.35860578e-03,-9.20691142e-04 4.34104619e-03,3.18468686e-04 3.97951706e-03,-3.68233346e-04 5.49136652e-03,-9.48168037e-05 4.35360010e-03,-2.37872061e-04 4.82728606e-03,-3.41288218e-04 6.00189090e-03,5.31559239e-05 4.35558868e-03,-2.44185886e-04 4.79790368e-03,3.93288295e-04 5.19862419e-03,4.08169810e-04 
-14 -11 -10 1.23407419e+00,2.02991225e-03 1.22382209e+00,1.24897767e-03 1.20351478e+00,-9.37606697e-04 1.23858750e+00,-5.38864911e-03 1.20545383e+00,-2.13071615e-03 9.12490617e-01,-3.03728558e-03 9.09677644e-01,-6.34862014e-04 9.09585208e-01,-2.14920184e-03 9.15099918e-01,6.19756188e-03 9.07839993e-01,3.87345003e-03 4.44417237e-03,2.65120470e-04 5.18483013e-03,1.60684350e-03 4.52833501e-03,-2.62942844e-03 4.48253087e-03,2.23243949e-04 4.01080316e-03,-1.38396229e-03 5.47500613e-03,-1.00984110e-03 4.01548043e-03,-8.77579408e-05 4.61021699e-03,1.50551272e-03 5.81063053e-03,1.34241430e-03 4.21603865e-03,-3.28884098e-04 4.85561749e-03,1.91551981e-03 5.21494854e-03,-1.52298467e-03 
-14 -11 -9 1.25203949e+00,1.09905425e-03 1.23847313e+00,1.61824817e-03 1.21823798e+00,-1.33948094e-03 1.25571625e+00,-4.21564458e-03 1.21964985e+00,-1.97098364e-03 9.42756501e-01,-3.16756511e-03 9.38469254e-01,9.36498186e-04 9.38483088e-01,-7.99618675e-04 9.45971562e-01,3.98228832e-03 9.37839118e-01,2.26396532e-03 3.09926148e-03,2.68199096e-04 3.56621738e-03,2.33669788e-03 3.32522747e-03,-3.96955380e-03 3.50803450e-03,1.17062668e-05 2.60819697e-03,-2.17180670e-03 3.59613399e-03,-1.72492995e-03 3.32433455e-03,3.42899208e-04 3.06584420e-03,2.82539665e-03 4.12966652e-03,2.33489036e-03 3.77664737e-03,-6.72749244e-05 3.53293865e-03,3.15391657e-03 3.71705455e-03,-3.13628468e-03 
-14 -11 -8 1.26935003e+00,1.60431747e-04 1.25293279e+00,1.57166441e-03 1.23177347e+00,-1.49476516e-03 1.27270341e+00,-2.93406639e-03 1.23250240e+00,-2.04209153e-03 9.66241188e-01,-3.91919392e-03 9.62091143e-01,2.22148531e-03 9.61768336e-01,8.73633317e-04 9.71453054e-01,2.43899454e-03 9.62864499e-01,-4.12504368e-05 2.02665642e-03,-4.37107833e-04 2.24051617e-03,2.06466528e-03 2.17465020e-03,-4.31047296e-03 2.29211272e-03,4.95385426e-04 1.30887894e-03,-1.82676976e-03 1.82351630e-03,-1.72997544e-03 3.33611410e-03,1.12399463e-03 1.68917289e-03,2.63624686e-03 2.32334180e-03,2.21745224e-03 3.69881367e-03,6.75994786e-04 2.25459458e-03,2.73345546e-03 2.20007204e-03,-3.43974948e-03 
-14 -11 -7 1.28596891e+00,-1.07391129e-03 1.26687436e+00,1.31191395e-03 1.24485001e+00,-9.23584601e-04 1.28981706e+00,-1.66281110e-03 1.24475561e+00,-2.22058557e-03 9.83875753e-01,-4.11279941e-03 9.80477261e-01,1.90467458e-03 9.80251950e-01,3.79370402e-03 9.91086018e-01,2.88379634e-03 9.82315435e-01,-1.75170841e-03 2.89621025e-03,-1.85813080e-03 2.99954977e-03,1.10192065e-03 2.67555566e-03,-3.51898298e-03 2.44318176e-03,1.74059394e-03 2.48299894e-03,-1.97119376e-05 2.37867463e-03,-9.51613181e-04 4.84346474e-03,1.82203043e-03 2.48713240e-03,1.13768339e-03 2.61580682e-03,9.22521587e-04 4.46752921e-03,1.82894549e-03 2.97505156e-03,6.23184875e-04 2.57178015e-03,-2.04552843e-03 
-14 -11 -6 1.30078635e+00,-2.54245738e-03 1.27898723e+00,8.85414381e-04 1.25747138e+00,2.08312529e-04 1.30648788e+00,-5.15261212e-04 1.25675173e+00,-2.19926438e-03 9.96510465e-01,-3.80214975e-03 9.94158088e-01,7.00419853e-04 9.94576795e-01,6.44519286e-03 1.00543246e+00,3.60221588e-03 9.96530053e-01,-2.14651254e-03 6.63991143e-03,-3.13612472e-03 6.51405601e-03,2.38124268e-04 5.55389918e-03,-2.44634031e-03 5.17850819e-03,2.67891109e-03 6.83575439e-03,2.15631259e-03 6.22740778e-03,6.59283006e-06 7.99529078e-03,1.77448918e-03 6.41348189e-03,-3.96454647e-04 6.28135017e-03,-5.22925080e-04 6.83704264e-03,2.85554577e-03 6.51180177e-03,-1.28042699e-03 6.15646447e-03,2.24039605e-04 
-14 -11 -5 1.31408786e+00,-3.74153725e-03 1.28952148e+00,2.47530455e-04 1.26968254e+00,1.33949782e-03 1.32256292e+00,2.49303735e-04 1.26868983e+00,-1.90523661e-03 1.00863094e+00,-5.52594473e-03 1.00771898e+00,4.14224051e-04 1.00876236e+00,6.17825484e-03 1.01828863e+00,2.43060226e-03 1.00942050e+00,-1.98325699e-03 1.16933151e-02,-2.99472617e-03 1.11295380e-02,8.30515026e-05 9.63450588e-03,-1.98331514e-03 9.66426807e-03,2.14950277e-03 1.20770580e-02,2.59164775e-03 1.16859451e-02,3.45220217e-04 1.16966010e-02,9.09236371e-04 1.17969501e-02,-6.49235883e-04 1.15973069e-02,-7.62808106e-04 1.04695494e-02,2.51949043e-03 1.11800503e-02,-9.02488346e-04 1.16955715e-02,1.33418965e-03 
-14 -11 -4 1.32695251e+00,-4.03660491e-03 1.29957257e+00,-3.75365736e-04 1.28124719e+00,1.86287176e-03 1.33777315e+00,3.39569484e-04 1.28016283e+00,-1.65813813e-03 1.02444876e+00,-8.39243063e-03 1.02438838e+00,1.43296492e-03 1.02607178e+00,4.61386959e-03 1.03272681e+00,2.95444293e-04 1.02427693e+00,-1.91611009e-03 1.45346853e-02,-1.23253677e-03 1.36725552e-02,5.70133589e-04 1.20779754e-02,-2.26290347e-03 1.28917760e-02,3.79020047e-04 1.45673334e-02,5.52641262e-04 1.46535266e-02,-1.37991783e-04 1.39158041e-02,-1.36882697e-04 1.49692732e-02,5.71691547e-04 1.46077607e-02,4.03163711e-04 1.30362669e-02,4.73352001e-04 1.36198131e-02,1.71499188e-03 1.49382557e-02,2.97048975e-04 
-14 -11 -3 1.33796404e+00,-3.38587905e-03 1.30787870e+00,-5.98861863e-04 1.29063140e+00,1.50918976e-03 1.35006633e+00,-6.72718785e-05 1.28929783e+00,-1.77134010e-03 1.03823621e+00,-8.30764242e-03 1.03820281e+00,2.18638944e-03 1.04050907e+00,5.64636124e-03 1.04508359e+00,-2.62242746e-04 1.03701813e+00,-2.04008056e-03 1.31810350e-02,8.08618313e-04 1.26052800e-02,1.17990872e-03 1.12508796e-02,-2.84244509e-03 1.26401217e-02,-9.65896586e-04 1.27953386e-02,-2.05399463e-03 1.26329853e-02,-8.92936133e-04 1.35574362e-02,-7.05584546e-04 1.38451934e-02,2.12369920e-03 1.30981406e-02,1.75142806e-03 1.27642574e-02,-1.68284393e-03 1.21836665e-02,4.21913681e-03 1.30029091e-02,-1.27010122e-03 
-14 -11 -2 1.34381398e+00,-2.66555550e-03 1.31152208e+00,-2.70365374e-04 1.29604638e+00,8.58718005e-04 1.35688516e+00,-2.91924641e-04 1.29404900e+00,-2.01099860e-03 1.04100121e+00,-5.24660364e-03 1.04094933e+00,1.89613197e-03 1.04346707e+00,8.45809957e-03 1.04912381e+00,9.79265204e-04 1.04091901e+00,-2.19278322e-03 9.52129866e-03,1.55713849e-03 9.91586730e-03,1.60622148e-03 8.74933195e-03,-3.09182793e-03 9.98890535e-03,-6.66467063e-04 8.98762468e-03,-2.82349655e-03 8.18002410e-03,-1.46099171e-03 1.16758541e-02,-6.35929861e-04 1.03583382e-02,2.75482300e-03 9.11511467e-03,2.03761032e-03 1.08099265e-02,-2.37629971e-03 8.86341712e-03,4.29627715e-03 8.26708107e-03,-1.32871932e-03 
-14 -11 -1 1.34414063e+00,-2.85764061e-03 1.31048607e+00,3.55265214e-04 1.29807032e+00,9.49033236e-04 1.35879742e+00,1.52517790e-04 1.29497582e+00,-1.76844888e-03 1.03502414e+00,-2.99388425e-03 1.03476408e+00,1.57555243e-03 1.03727747e+00,8.76006608e-03 1.04573412e+00,1.20111077e-03 1.03659137e+00,-1.72047528e-03 6.80003966e-03,8.00228696e-04 8.26519122e-03,1.99914484e-03 6.96256059e-03,-2.73924630e-03 7.49024393e-03,5.88991692e-04 6.53460118e-03,-1.62888536e-03 5.66624443e-03,-2.05720570e-03 9.78969727e-03,-1.98245059e-04 7.74552198e-03,2.36741951e-03 6.32952939e-03,1.36621696e-03 9.21472789e-03,-2.08400334e-03 6.58249054e-03,2.11282534e-03 5.14490290e-03,-2.75612182e-04 
-14 -10 -11 1.23308289e+00,3.20699063e-03 1.22444977e+00,4.58964991e-04 1.20325882e+00,-1.25180884e-03 1.23777131e+00,-5.66007832e-03 1.20701144e+00,-1.87367259e-03 9.11528213e-01,-2.63499729e-03 9.10247218e-01,-4.54849648e-04 9.07980819e-01,-4.26785946e-03 9.15751555e-01,6.95128443e-03 9.08154957e-01,4.78397519e-03 4.33139563e-03,-1.28889753e-03 5.67789186e-03,2.13517581e-05 4.13439353e-03,-9.16937256e-04 4.01640858e-03,1.38471111e-03 4.28028836e-03,9.43345766e-04 5.22154945e-03,5.15509868e-04 4.27842345e-03,-7.73564765e-05 4.61318886e-03,-7.00058389e-04 5.72700925e-03,-6.09693442e-04 3.98632400e-03,1.69853872e-03 4.76758725e-03,-3.54959551e-05 4.72438190e-03,1.24623094e-03 
-14 -10 -10 1.25469524e+00,1.65728098e-03 1.24209699e+00,9.42966316e-04 1.22135988e+00,-1.54123236e-03 1.25848753e+00,-4.63067148e-03 1.22431363e+00,-1.53685227e-03 9.46209320e-01,-3.60583327e-03 9.42984523e-01,-9.32530860e-04 9.43287919e-01,-1.65651304e-03 9.50259458e-01,5.76597231e-03 9.42286730e-01,3.53181891e-03 7.03906421e-03,-1.06235698e-03 8.24123127e-03,1.37592309e-03 6.92401687e-03,-2.57583057e-03 6.96559038e-03,1.38276487e-03 7.29034204e-03,-6.11130867e-05 8.54993216e-03,-2.88536859e-04 6.57370427e-03,-2.03054232e-04 7.77368368e-03,1.14580224e-03 8.29781809e-03,4.11299295e-04 6.61045539e-03,1.75176700e-03 7.50529900e-03,1.47001079e-03 7.84434189e-03,-2.33637756e-04 
-14 -10 -9 1.27379844e+00,3.72487428e-04 1.25800648e+00,1.38242586e-03 1.23755924e+00,-1.89022354e-03 1.27842807e+00,-3.58605624e-03 1.23974538e+00,-1.71219568e-03 9.74857545e-01,-4.53855107e-03 9.70154035e-01,-1.40626043e-04 9.71732401e-01,1.07151590e-03 9.78671647e-01,3.42788389e-03 9.70366849e-01,9.89787981e-04 7.97047784e-03,-3.69662196e-04 8.78656266e-03,2.45275516e-03 7.84011247e-03,-3.99888738e-03 8.18864103e-03,6.71587644e-04 7.98436669e-03,-1.88049157e-03 9.23937429e-03,-1.35479424e-03 7.79278896e-03,-1.72121270e-04 8.69875961e-03,2.96120710e-03 8.85222375e-03,1.80953350e-03 8.37127616e-03,7.48238244e-04 8.27959386e-03,3.33837669e-03 8.76317536e-03,-2.24982122e-03 
-14 -10 -8 1.29194522e+00,-7.56175061e-04 1.27359166e+00,1.45050693e-03 1.25280156e+00,-1.98207492e-03 1.29848304e+00,-2.45595810e-03 1.25409710e+00,-2.11086257e-03 9.96214362e-01,-5.35743713e-03 9.91321496e-01,1.37103390e-03 9.92879363e-01,3.34101015e-03 1.00079731e+00,1.31306546e-03 9.92314116e-01,-2.00481426e-03 6.83155461e-03,7.54578085e-06 7.24445261e-03,2.74000782e-03 6.62388098e-03,-4.64256357e-03 7.09608353e-03,3.35263825e-04 6.23645882e-03,-3.14138519e-03 7.03395386e-03,-2.02288304e-03 7.71804879e-03,2.60012288e-04 7.14957468e-03,3.44264066e-03 7.00801509e-03,2.62721034e-03 8.33313318e-03,-4.56976155e-04 6.75427801e-03,3.95220601e-03 6.91277419e-03,-3.68959866e-03 
-14 -10 -7 1.30959197e+00,-2.05618019e-03 1.28883747e+00,1.10168225e-03 1.26736424e+00,-1.52138962e-03 1.31834026e+00,-1.16761295e-03 1.26804311e+00,-2.44576394e-03 1.01258322e+00,-5.02312897e-03 1.00810754e+00,1.93888249e-03 1.00931314e+00,5.53027654e-03 1.01894150e+00,6.69171540e-04 1.01016141e+00,-3.87465072e-03 5.34000239e-03,-6.54025334e-04 5.35789966e-03,2.12200095e-03 4.92590333e-03,-4.32346187e-03 5.26211106e-03,1.01400431e-03 4.59284856e-03,-2.22746998e-03 4.40731997e-03,-1.80845671e-03 7.33420519e-03,8.16416229e-04 5.21575680e-03,2.21679459e-03 4.80410597e-03,1.94890525e-03 7.08641575e-03,-3.62821545e-04 4.84782169e-03,2.47320171e-03 4.31451638e-03,-3.21432722e-03 
-14 -10 -6 1.32545652e+00,-3.63194660e-03 1.30209297e+00,4.40827070e-04 1.28078237e+00,-5.22211897e-04 1.33664913e+00,2.29230071e-04 1.28150286e+00,-2.51336747e-03 1.02550597e+00,-3.90155017e-03 1.02216655e+00,1.30840492e-03 1.02284188e+00,7.42456137e-03 1.03432067e+00,1.15584862e-03 1.02504328e+00,-3.92777896e-03 6.25071527e-03,-2.08128133e-03 5.72479586e-03,9.16531459e-04 5.34679795e-03,-3.40822849e-03 5.54113834e-03,2.15368377e-03 5.85776119e-03,6.52822288e-04 4.94320726e-03,-8.30155509e-04 8.34110011e-03,1.00815558e-03 5.83017949e-03,1.84405056e-04 5.40697126e-03,1.00449534e-04 7.16514060e-03,1.27025641e-03 5.42039983e-03,-7.10277209e-05 4.66698964e-03,-7.66199398e-04 
-14 -10 -5 1.33900566e+00,-5.01713888e-03 1.31272517e+00,-4.46869851e-04 1.29308886e+00,7.37555971e-04 1.35298508e+00,1.55215015e-03 1.29416595e+00,-2.27909875e-03 1.03643872e+00,-4.57709841e-03 1.03517747e+00,8.54946417e-04 1.03511210e+00,7.24819272e-03 1.04722813e+00,1.27149923e-03 1.03825031e+00,-3.05126589e-03 1.02237963e-02,-2.87313482e-03 9.10599067e-03,-1.93230952e-04 8.68444442e-03,-2.38378442e-03 8.98782976e-03,2.49819564e-03 1.00286362e-02,2.94764708e-03 9.36870381e-03,1.68808593e-04 1.11854011e-02,7.69955070e-04 9.69727368e-03,-1.17198212e-03 9.53512264e-03,-1.29562000e-03 9.94673317e-03,2.50769663e-03 9.23561066e-03,-1.54111043e-03 9.24786860e-03,1.53546397e-03 
-14 -10 -4 1.35131853e+00,-5.39192375e-03 1.32195233e+00,-1.33303905e-03 1.30478362e+00,1.71082061e-03 1.36802624e+00,2.46430112e-03 1.30573718e+00,-1.95373224e-03 1.04881329e+00,-6.99588232e-03 1.04923685e+00,1.28681240e-03 1.04936183e+00,4.96874134e-03 1.05953393e+00,5.03968391e-04 1.05179444e+00,-2.12426347e-03 1.44921854e-02,-1.95950042e-03 1.31900125e-02,-5.23825636e-04 1.25453225e-02,-1.64582865e-03 1.30681832e-02,1.49792100e-03 1.40940898e-02,2.47475805e-03 1.40613555e-02,3.85226163e-04 1.42004608e-02,3.74828343e-04 1.40592497e-02,-9.32431213e-04 1.40657805e-02,-9.94789906e-04 1.33934692e-02,1.58494027e-03 1.35790859e-02,-6.91993802e-04 1.44265533e-02,1.56551005e-03 
-14 -10 -3 1.36233438e+00,-4.53761505e-03 1.33002251e+00,-1.70535879e-03 1.31524567e+00,1.95137452e-03 1.38120413e+00,2.64956500e-03 1.31521295e+00,-1.81032594e-03 1.06277514e+00,-7.59300136e-03 1.06361535e+00,1.84165839e-03 1.06527963e+00,3.86178548e-03 1.07205530e+00,4.68488339e-05 1.06468315e+00,-1.56865259e-03 1.55313089e-02,8.76197292e-05 1.48056056e-02,8.50749233e-05 1.37969795e-02,-1.41417122e-03 1.42869418e-02,4.32762892e-05 1.49829969e-02,2.59498604e-05 1.50121201e-02,-2.43218999e-04 1.52411598e-02,3.90544984e-05 1.53734431e-02,4.71900690e-04 1.52053726e-02,5.66893603e-04 1.45228105e-02,-8.05281265e-04 1.49291629e-02,1.43380823e-03 1.54172361e-02,-1.42762652e-04 
-14 -10 -2 1.36977489e+00,-3.36555688e-03 1.33502237e+00,-1.16199681e-03 1.32281707e+00,1.74413306e-03 1.39037831e+00,2.18285374e-03 1.32138042e+00,-1.75395053e-03 1.07256406e+00,-5.27160861e-03 1.07313942e+00,2.16915126e-03 1.07643291e+00,5.54134309e-03 1.08112337e+00,5.26392152e-04 1.07269423e+00,-1.60999273e-03 1.30336853e-02,1.48302551e-03 1.34676834e-02,1.05205543e-03 1.19905627e-02,-1.58369760e-03 1.22131916e-02,-5.48595167e-04 1.26833035e-02,-1.65655561e-03 1.24346849e-02,-1.07419614e-03 1.39863577e-02,-2.27895088e-04 1.32510824e-02,1.61545031e-03 1.26653846e-02,1.83253513e-03 1.30403224e-02,-2.63835155e-03 1.27793433e-02,2.65689714e-03 1.20360022e-02,-1.25304967e-03 
-14 -10 -1 1.37240241e+00,-2.96333308e-03 1.33595638e+00,-7.96473365e-05 1.32710424e+00,1.78594456e-03 1.39481796e+00,1.62699374e-03 1.32457724e+00,-1.39084621e-03 1.07522751e+00,-3.08125682e-03 1.07507513e+00,2.72393551e-03 1.07923105e+00,7.04405759e-03 1.08400027e+00,4.58631855e-04 1.07480069e+00,-1.86870865e-03 9.93211658e-03,1.24611389e-03 1.13168247e-02,1.69465507e-03 9.28871329e-03,-2.09157868e-03 9.50958088e-03,-8.20182893e-05 9.96200334e-03,-1.22168822e-03 9.68029330e-03,-1.72654622e-03 1.18431096e-02,-5.02477410e-04 1.03972309e-02,1.58008104e-03 9.57183338e-03,1.89389785e-03 1.09630647e-02,-3.06747966e-03 9.65075020e-03,2.21413583e-03 8.40570027e-03,-7.81411752e-04 
-14 -9 -12 1.22520111e+00,4.28123763e-03 1.21885995e+00,1.38729641e-03 1.19863546e+00,-2.20338232e-03 1.23145196e+00,-5.89340213e-03 1.20414726e+00,-2.80535533e-03 9.04174780e-01,-2.09265138e-03 9.02060599e-01,7.63836187e-04 8.97582227e-01,-5.18950988e-03 9.08129567e-01,5.14476676e-03 8.99859349e-01,4.03558901e-03 -1.96595833e-04,-8.25327224e-04 8.83711781e-04,-5.02069041e-04 -1.83101979e-04,-5.26283252e-04 -3.70361168e-04,8.60398526e-04 -3.42655085e-04,7.78223205e-04 -4.73571912e-05,1.30446228e-04 5.09850970e-04,-5.96150696e-06 -7.02670064e-04,-7.28511239e-04 1.11218631e-03,-4.33739260e-04 1.46962257e-04,9.04018074e-04 8.23456198e-04,2.11283929e-04 -2.65415990e-04,6.07365322e-04 
-14 -9 -11 1.24952736e+00,2.66244464e-03 1.23909947e+00,8.53304765e-04 1.21821045e+00,-2.39491886e-03 1.25394342e+00,-4.64482069e-03 1.22333739e+00,-1.59071794e-03 9.42575693e-01,-2.65167175e-03 9.39518172e-01,4.87134309e-04 9.37098296e-01,-3.28669253e-03 9.47296967e-01,5.05964434e-03 9.38846293e-01,3.07590424e-03 3.24770504e-03,-2.14328435e-03 4.46470191e-03,-1.84959462e-04 2.89881187e-03,-1.12616305e-03 2.97718575e-03,2.10232775e-03 3.44356523e-03,1.98896730e-03 4.04528977e-03,6.39516501e-04 3.75012396e-03,9.85103659e-05 3.39950227e-03,-7.35846486e-04 4.26477599e-03,-9.23968308e-04 2.95207495e-03,2.97511468e-03 3.83299424e-03,-4.01891749e-04 3.53087906e-03,1.09895208e-03 
-14 -9 -10 1.27246659e+00,8.51049875e-04 1.25846190e+00,6.81229263e-04 1.23705547e+00,-2.50602684e-03 1.27675121e+00,-3.48186064e-03 1.24188122e+00,-1.11055660e-03 9.74667006e-01,-3.48383425e-03 9.70601676e-01,-3.31073540e-04 9.70499929e-01,2.93662703e-04 9.79794387e-01,4.22452576e-03 9.71805069e-01,1.29089154e-03 8.17625707e-03,-2.31581268e-03 9.34569385e-03,4.99295478e-04 7.61734436e-03,-1.82427696e-03 7.88176838e-03,2.21004977e-03 8.94826677e-03,2.05516306e-03 9.76813356e-03,4.23093647e-04 8.12619689e-03,-3.79689340e-05 9.04925050e-03,2.74242807e-04 8.90444279e-03,-6.69095893e-04 7.39041923e-03,3.59925307e-03 8.47299792e-03,-9.47420624e-05 8.95753282e-03,9.40696241e-04 
-14 -9 -9 1.29320197e+00,-6.02338260e-04 1.27634880e+00,6.44313510e-04 1.25503238e+00,-2.45780767e-03 1.29980071e+00,-2.48797507e-03 1.25932110e+00,-1.34659025e-03 9.99375397e-01,-4.64828755e-03 9.95075148e-01,-2.18169681e-04 9.96306621e-01,3.54196677e-03 1.00451637e+00,2.58472844e-03 9.96616131e-01,-8.57197354e-04 1.16961505e-02,-1.41838195e-03 1.27446302e-02,1.38765859e-03 1.10652643e-02,-2.64967488e-03 1.15529483e-02,1.27320420e-03 1.24904132e-02,2.75760834e-04 1.33820984e-02,-4.10569446e-04 1.14501938e-02,-3.40108521e-04 1.29943649e-02,1.79321879e-03 1.23079398e-02,5.57341982e-04 1.13575707e-02,2.15877969e-03 1.18943574e-02,1.46033324e-03 1.26897561e-02,-3.39745492e-04 
-14 -9 -8 1.31260367e+00,-1.70900755e-03 1.29338687e+00,3.34844071e-04 1.27238539e+00,-2.14359148e-03 1.32311311e+00,-1.44852858e-03 1.27570433e+00,-1.82810329e-03 1.01836320e+00,-5.98990573e-03 1.01438353e+00,1.06226602e-03 1.01618223e+00,5.05673413e-03 1.02381457e+00,6.99353455e-04 1.01564815e+00,-3.13074755e-03 1.18851195e-02,-1.45689381e-04 1.27083656e-02,2.18367497e-03 1.12264042e-02,-3.46728864e-03 1.18828992e-02,1.85242930e-04 1.20025228e-02,-2.32501483e-03 1.25082836e-02,-1.49846349e-03 1.22120650e-02,-4.85684270e-04 1.30366969e-02,2.85348364e-03 1.21791523e-02,2.06310512e-03 1.25015217e-02,-4.23088706e-04 1.18679511e-02,3.11228916e-03 1.22263706e-02,-2.22469933e-03 
-14 -9 -7 1.33149826e+00,-2.89096120e-03 1.30987945e+00,-2.86315995e-04 1.28896789e+00,-1.49988130e-03 1.34587834e+00,-1.88064291e-04 1.29137204e+00,-2.21956231e-03 1.03633265e+00,-6.25223677e-03 1.03228471e+00,2.26513963e-03 1.03430770e+00,5.37170362e-03 1.04246724e+00,-4.37113063e-04 1.03356647e+00,-4.65001270e-03 9.36610605e-03,3.51561623e-04 9.74439231e-03,2.39457805e-03 8.75386849e-03,-3.99111912e-03 9.33519556e-03,-2.10124256e-05 8.94685217e-03,-3.25045908e-03 8.62242687e-03,-2.13886933e-03 1.07998721e-02,-4.04790789e-04 9.89328096e-03,2.61055018e-03 9.03399252e-03,2.41860626e-03 1.06249610e-02,-1.83773517e-03 8.92077057e-03,3.34661220e-03 8.42965275e-03,-2.99242880e-03 
-14 -9 -6 1.34878382e+00,-4.39374299e-03 1.32435100e+00,-8.79971079e-04 1.30388269e+00,-5.94124209e-04 1.36621275e+00,1.34038259e-03 1.30602488e+00,-2.40154226e-03 1.05387004e+00,-4.78238252e-03 1.04985472e+00,2.54855709e-03 1.05133779e+00,6.14610777e-03 1.06129007e+00,-1.86493105e-04 1.05129893e+00,-4.71326014e-03 7.27377598e-03,-4.75333963e-04 6.94571243e-03,1.67497378e-03 6.70684694e-03,-3.84375795e-03 7.16796585e-03,8.37203669e-04 6.87801939e-03,-1.33028319e-03 5.92896510e-03,-1.75451990e-03 9.39586920e-03,-1.74996111e-04 6.98773307e-03,1.13378028e-03 6.41214535e-03,1.10587731e-03 8.55502190e-03,-9.14256993e-04 6.38877956e-03,1.69988201e-03 5.45167060e-03,-1.54169227e-03 
-14 -9 -5 1.36282785e+00,-5.83285950e-03 1.33523169e+00,-1.31135878e-03 1.31656671e+00,4.09166325e-04 1.38296337e+00,3.14585220e-03 1.31893973e+00,-2.33378939e-03 1.06705760e+00,-3.32316861e-03 1.06412584e+00,2.31286844e-03 1.06435258e+00,6.81854985e-03 1.07665950e+00,7.83767713e-04 1.06654066e+00,-3.82598401e-03 8.18651746e-03,-1.78506941e-03 7.16291188e-03,3.86940810e-04 7.51062015e-03,-2.94575684e-03 8.13179662e-03,1.84252735e-03 7.93178894e-03,1.62191414e-03 7.03219330e-03,-6.19959632e-04 9.80361465e-03,1.64199102e-04 7.28906032e-03,-5.55857310e-04 7.28751184e-03,-6.54035835e-04 8.96166552e-03,9.92065817e-04 7.24290795e-03,-5.55026453e-04 6.64505342e-03,8.91463638e-04 
-14 -9 -4 1.37379134e+00,-6.44994374e-03 1.34307617e+00,-1.72020476e-03 1.32744508e+00,1.29282271e-03 1.39683179e+00,4.96701405e-03 1.32972756e+00,-2.02768714e-03 1.07641979e+00,-3.57961738e-03 1.07497535e+00,2.14888344e-03 1.07468707e+00,5.45939740e-03 1.08817465e+00,1.30794585e-03 1.07909477e+00,-2.81793425e-03 1.15773991e-02,-2.15582072e-03 1.03255129e-02,-5.01982655e-04 1.06240865e-02,-1.78111275e-03 1.14125679e-02,1.97854761e-03 1.11895144e-02,2.77919223e-03 1.07410651e-02,2.15423901e-04 1.18830578e-02,4.99515661e-04 1.05187808e-02,-1.23688480e-03 1.09515863e-02,-1.19652843e-03 1.14534745e-02,1.69762115e-03 1.09822553e-02,-1.46988775e-03 1.09841581e-02,1.84475048e-03 
-14 -9 -3 1.38298001e+00,-5.94934597e-03 1.34952044e+00,-1.96888263e-03 1.33708514e+00,1.91600442e-03 1.40889806e+00,6.13709593e-03 1.33840451e+00,-1.55643581e-03 1.08722329e+00,-4.55044080e-03 1.08650422e+00,2.28806821e-03 1.08731022e+00,3.15108728e-03 1.09946389e+00,1.30887418e-03 1.09068407e+00,-2.10876057e-03 1.43145673e-02,-1.09397521e-03 1.34678822e-02,-2.86139388e-04 1.32069309e-02,-9.61758913e-04 1.36854694e-02,1.17202986e-03 1.37853089e-02,1.40278422e-03 1.37607840e-02,7.31233176e-05 1.37961900e-02,7.20270867e-04 1.34467663e-02,-5.30011072e-04 1.38715313e-02,-1.18066730e-04 1.34117265e-02,5.69912328e-04 1.41210580e-02,-6.38711127e-04 1.41656646e-02,5.31280255e-04 
-14 -9 -2 1.39051808e+00,-4.88186304e-03 1.35475561e+00,-1.64998649e-03 1.34530421e+00,2.28171196e-03 1.41886113e+00,6.15904606e-03 1.34515183e+00,-9.42618478e-04 1.09973446e+00,-4.45017247e-03 1.09896433e+00,3.08736887e-03 1.10149121e+00,2.86390129e-03 1.11063002e+00,1.29391919e-03 1.10089976e+00,-1.94735015e-03 1.41359836e-02,2.58105030e-04 1.39859043e-02,5.71289490e-04 1.31044528e-02,-7.79075716e-04 1.30710708e-02,2.71897484e-04 1.37894196e-02,-5.30988970e-04 1.39785959e-02,-5.74543722e-04 1.39044761e-02,7.25019697e-04 1.35198612e-02,5.46236101e-04 1.36625740e-02,1.32402284e-03 1.31669070e-02,-1.08424834e-03 1.40231360e-02,5.77483125e-04 1.35530806e-02,-1.26706696e-03 
-14 -9 -1 1.39522020e+00,-3.94140157e-03 1.35760211e+00,-8.93741309e-04 1.35147883e+00,2.32685456e-03 1.42547964e+00,5.35988676e-03 1.35013326e+00,-1.84294563e-04 1.10882686e+00,-3.66096684e-03 1.10778720e+00,4.45879225e-03 1.11132841e+00,4.41339552e-03 1.11815450e+00,1.31473791e-03 1.10804683e+00,-2.50158204e-03 1.22399805e-02,6.11985427e-04 1.24376351e-02,1.05059213e-03 1.11164241e-02,-1.43386434e-03 1.11794541e-02,9.35590319e-06 1.21880364e-02,-1.01274780e-03 1.22429281e-02,-1.00121898e-03 1.25173530e-02,3.96224162e-04 1.16626575e-02,7.52154199e-04 1.16453654e-02,1.71387315e-03 1.16488278e-02,-1.76406518e-03 1.16607506e-02,1.11458261e-03 1.10648312e-02,-1.67013612e-03 
-14 -8 -13 1.21809128e+00,5.05873525e-03 1.21368359e+00,3.19282487e-03 1.19512288e+00,-3.36416852e-03 1.22545032e+00,-6.88533432e-03 1.20149860e+00,-3.79922175e-03 8.92617241e-01,-2.40596488e-03 8.89992144e-01,2.39498316e-04 8.87869465e-01,-3.60391113e-03 8.95587543e-01,3.57822137e-03 8.88585491e-01,3.80246988e-03 3.19640802e-04,5.09338281e-04 7.18665199e-04,5.96318093e-04 7.92346201e-04,-1.95559900e-03 3.75677825e-04,1.76734696e-04 2.33832130e-06,-1.62118222e-03 1.14846944e-03,-1.42062285e-03 6.96826903e-04,-8.29875907e-04 -2.64467736e-04,1.21920663e-03 1.67114499e-03,9.37806996e-04 1.22624152e-03,-1.16772187e-03 2.05274746e-03,2.32887911e-03 8.27806433e-04,-1.26217229e-03 
-14 -8 -12 1.24070322e+00,3.76187001e-03 1.23259287e+00,2.47538867e-03 1.21373372e+00,-3.47471299e-03 1.24691452e+00,-5.45646293e-03 1.22007521e+00,-2.60934491e-03 9.32597577e-01,-2.63377399e-03 9.28961611e-01,5.66367627e-04 9.26748085e-01,-3.48722302e-03 9.36195432e-01,3.34304026e-03 9.27561530e-01,2.58789800e-03 8.52547942e-05,-8.32556492e-04 5.30941812e-04,4.25723509e-04 -2.23745102e-04,-2.45672065e-03 -4.01585974e-05,1.32236288e-03 -5.67583693e-04,-8.80066653e-04 4.43863754e-04,-4.17748825e-04 1.05370968e-03,-1.11132612e-04 -5.83536361e-04,5.89891991e-04 1.04846414e-03,3.64710623e-04 7.64435408e-04,6.65289740e-04 1.24104301e-03,1.80070237e-03 5.74248302e-04,-1.51368632e-03 
-14 -8 -11 1.26457029e+00,1.72914131e-03 1.25306623e+00,1.45679810e-03 1.23277346e+00,-3.57107717e-03 1.27007264e+00,-3.83927714e-03 1.23926610e+00,-1.34859012e-03 9.68278227e-01,-3.00358782e-03 9.63566174e-01,6.81116042e-04 9.62287505e-01,-1.05439151e-03 9.72432615e-01,2.83197607e-03 9.64009049e-01,-3.83306570e-05 2.68489318e-03,-2.12418437e-03 3.05544690e-03,-3.43390265e-05 1.69931778e-03,-2.20846152e-03 2.34822403e-03,2.24842274e-03 2.35018034e-03,1.08555927e-03 2.99226877e-03,4.69758633e-04 3.79393449e-03,4.35797813e-04 2.37917426e-03,-1.68769842e-04 2.92685190e-03,-5.85718983e-04 2.46271307e-03,2.85466582e-03 2.85047098e-03,1.76943337e-04 2.98607697e-03,-4.46554493e-04 
-14 -8 -10 1.28860146e+00,-2.84266853e-04 1.27424322e+00,6.04353106e-04 1.25244542e+00,-3.55599584e-03 1.29504287e+00,-2.38807613e-03 1.25921165e+00,-8.40929624e-04 9.97411125e-01,-3.22049612e-03 9.92143218e-01,4.18064968e-04 9.91918183e-01,2.50916829e-03 1.00216531e+00,2.16976172e-03 9.94593954e-01,-2.27518087e-03 7.52592339e-03,-2.75428778e-03 7.99051465e-03,-4.09897817e-04 6.33829671e-03,-1.54964457e-03 7.02508930e-03,2.47476761e-03 8.03336487e-03,2.86580454e-03 8.41826826e-03,9.81932218e-04 8.28570295e-03,5.77159659e-04 7.99712443e-03,-4.72418612e-04 7.42228292e-03,-1.26843943e-03 6.44291072e-03,4.26142970e-03 7.13464889e-03,-1.22560951e-03 8.01830338e-03,9.57254904e-04 
-14 -8 -9 1.31072614e+00,-1.81477370e-03 1.29400701e+00,-6.02772276e-05 1.27179078e+00,-3.23675752e-03 1.32057683e+00,-1.09003484e-03 1.27853659e+00,-1.03490880e-03 1.01902286e+00,-3.54780639e-03 1.01446524e+00,4.48406846e-04 1.01500338e+00,5.58413653e-03 1.02490241e+00,1.48200354e-03 1.01754846e+00,-3.19042637e-03 1.23417788e-02,-2.31783495e-03 1.30987749e-02,-2.62207546e-04 1.12251029e-02,-1.07519851e-03 1.18722410e-02,1.71946630e-03 1.33195076e-02,2.59061721e-03 1.35396050e-02,8.30317782e-04 1.25499349e-02,3.03958177e-04 1.36411352e-02,1.07127454e-04 1.25111796e-02,-8.56799650e-04 1.12080533e-02,3.62160737e-03 1.20570730e-02,-1.17846052e-03 1.30948141e-02,1.18393080e-03 
-14 -8 -8 1.33076731e+00,-2.90265831e-03 1.31181358e+00,-9.15786388e-04 1.29037836e+00,-2.48711052e-03 1.34588155e+00,2.53383510e-04 1.29643371e+00,-1.41800523e-03 1.03573603e+00,-4.77872284e-03 1.03258615e+00,1.34103316e-03 1.03368361e+00,6.25570221e-03 1.04316114e+00,6.99278727e-04 1.03513581e+00,-3.56927833e-03 1.44969744e-02,-9.99040734e-04 1.55076988e-02,5.79223826e-04 1.34347427e-02,-1.47911331e-03 1.40255457e-02,4.17098559e-04 1.51052637e-02,1.81691866e-04 1.50981580e-02,-2.32130456e-04 1.45102302e-02,-2.36656481e-04 1.60662964e-02,1.24046212e-03 1.49282526e-02,6.31369948e-04 1.39771692e-02,1.11915936e-03 1.44841727e-02,4.16950836e-04 1.49030817e-02,-1.75860263e-04 
-14 -8 -7 1.35002343e+00,-3.91824363e-03 1.32845082e+00,-1.97681284e-03 1.30822247e+00,-1.35153874e-03 1.37034407e+00,1.74147152e-03 1.31309412e+00,-1.71242097e-03 1.05460652e+00,-6.28024665e-03 1.05198552e+00,2.72342755e-03 1.05344559e+00,4.53186824e-03 1.06270684e+00,-7.14056603e-05 1.05328353e+00,-3.96135555e-03 1.30942649e-02,2.63510773e-04 1.39672352e-02,1.62848791e-03 1.22360658e-02,-2.70807505e-03 1.24957670e-02,-4.07150682e-04 1.31529889e-02,-2.10926079e-03 1.28300619e-02,-1.67236207e-03 1.36407473e-02,-7.47406750e-04 1.41213140e-02,1.98674937e-03 1.32089314e-02,1.93266470e-03 1.33457769e-02,-1.38901777e-03 1.29786955e-02,2.28057829e-03 1.25648527e-02,-1.73684772e-03 
-14 -8 -6 1.36838842e+00,-5.11125538e-03 1.34360265e+00,-2.65577263e-03 1.32476029e+00,-1.57057013e-04 1.39252052e+00,3.40490800e-03 1.32852046e+00,-1.96602033e-03 1.07765526e+00,-5.99473229e-03 1.07439152e+00,3.60662071e-03 1.07581423e+00,3.27254492e-03 1.08543524e+00,-8.40201846e-05 1.07440611e+00,-3.93912550e-03 9.89143520e-03,4.31605613e-04 1.01621761e-02,1.97785145e-03 9.48738301e-03,-3.68077984e-03 9.46781442e-03,-1.11098471e-04 9.86540390e-03,-2.14802434e-03 9.17220275e-03,-2.30738699e-03 1.12642690e-02,-8.39890408e-04 9.88990158e-03,1.71698609e-03 9.44646923e-03,1.87745330e-03 1.07577147e-02,-2.11679041e-03 9.39916592e-03,2.66583270e-03 8.49415872e-03,-1.77398092e-03 
-14 -8 -5 1.38363101e+00,-6.33049151e-03 1.35540613e+00,-2.56689570e-03 1.33878456e+00,7.00142056e-04 1.41062473e+00,5.37850689e-03 1.34182762e+00,-2.21380559e-03 1.09750834e+00,-3.47893188e-03 1.09375446e+00,3.39931697e-03 1.09466141e+00,4.16894774e-03 1.10596655e+00,9.47492852e-04 1.09424309e+00,-3.41817586e-03 7.92101919e-03,-6.05566981e-04 7.52102934e-03,1.34191678e-03 7.88969997e-03,-3.62033912e-03 8.17672272e-03,9.31263494e-04 8.02323214e-03,-1.48227808e-04 7.04405817e-03,-1.65935485e-03 9.48525813e-03,-4.37398813e-04 7.06916728e-03,6.29705470e-04 7.32806104e-03,7.29839194e-04 8.99762270e-03,-8.95601445e-04 7.37345783e-03,1.26418937e-03 6.38181179e-03,-1.49522071e-04 
-14 -8 -4 1.39423183e+00,-7.17339532e-03 1.36298461e+00,-2.05318420e-03 1.34964883e+00,1.22882685e-03 1.42428387e+00,7.60236513e-03 1.35215611e+00,-2.25344645e-03 1.10861141e+00,-1.21420568e-03 1.10533015e+00,2.51736100e-03 1.10563749e+00,5.02870539e-03 1.11976816e+00,2.11580242e-03 1.10845327e+00,-2.92929223e-03 9.00958611e-03,-1.79773399e-03 8.31423805e-03,4.83507906e-04 8.96771503e-03,-2.79050669e-03 9.76125741e-03,1.77365265e-03 8.97138881e-03,1.67542483e-03 8.15091194e-03,-6.29138101e-04 9.79985289e-03,1.73346474e-04 7.92257451e-03,-3.40428794e-04 8.65962062e-03,-1.66560591e-04 9.64499085e-03,7.28570405e-04 8.86019856e-03,-3.78486295e-04 8.10051831e-03,1.28242606e-03 
-14 -8 -3 1.40151965e+00,-7.33235878e-03 1.36793845e+00,-1.62854451e-03 1.35818274e+00,1.79173190e-03 1.43507059e+00,9.46529928e-03 1.35991224e+00,-1.83682646e-03 1.11567892e+00,-1.38123486e-03 1.11315302e+00,2.12029530e-03 1.11347172e+00,3.77629472e-03 1.12925236e+00,2.40109794e-03 1.11836899e+00,-2.73832415e-03 1.17793154e-02,-1.92849121e-03 1.11312412e-02,3.66862029e-04 1.14722473e-02,-1.80533022e-03 1.22048631e-02,1.75586920e-03 1.14527399e-02,1.48786655e-03 1.13061486e-02,-3.46266464e-04 1.15569884e-02,8.14299054e-04 1.08539321e-02,-3.04715899e-04 1.15699450e-02,1.72008856e-04 1.14877226e-02,1.04137184e-03 1.19720841e-02,-9.24464471e-04 1.15381050e-02,7.45090330e-04 
-14 -8 -2 1.40769578e+00,-6.76282525e-03 1.37220645e+00,-1.36732623e-03 1.36571843e+00,2.39478159e-03 1.44448479e+00,1.02236320e-02 1.36634707e+00,-1.00268277e-03 1.12510211e+00,-2.92194958e-03 1.12306998e+00,2.96116639e-03 1.12405204e+00,2.21037212e-03 1.13862214e+00,1.85327747e-03 1.12769553e+00,-2.76985364e-03 1.31915540e-02,-1.15207501e-03 1.25110022e-02,8.81649011e-04 1.25877799e-02,-1.19920457e-03 1.28299453e-02,1.11998269e-03 1.28284473e-02,-9.08521618e-05 1.31548308e-02,-7.23104736e-04 1.25150069e-02,1.32532183e-03 1.23119032e-02,4.33509064e-04 1.27967372e-02,1.20415362e-03 1.20788185e-02,1.68755022e-04 1.32110656e-02,-5.05045222e-04 1.28856661e-02,-1.12805105e-03 
-14 -8 -1 1.41270244e+00,-5.56817982e-03 1.37549869e+00,-1.16155007e-03 1.37227500e+00,2.44804158e-03 1.45177753e+00,9.78177125e-03 1.37171807e+00,-6.42072124e-05 1.13508059e+00,-3.65990071e-03 1.13380631e+00,4.25236271e-03 1.13508812e+00,2.79252020e-03 1.14747458e+00,1.67693923e-03 1.13648449e+00,-3.20712430e-03 1.26413941e-02,-5.56587301e-04 1.15465120e-02,1.10789402e-03 1.16612952e-02,-1.51037940e-03 1.17918959e-02,6.43560798e-04 1.23712366e-02,-1.11337290e-03 1.23365335e-02,-9.40556477e-04 1.18800101e-02,1.34724753e-03 1.14383407e-02,8.11290728e-04 1.18467649e-02,1.60569511e-03 1.10950324e-02,-3.12312850e-04 1.19538637e-02,2.07734926e-04 1.16379229e-02,-2.27699171e-03 
-14 -7 -13 1.23255801e+00,5.57170765e-03 1.22668646e+00,3.36580957e-03 1.20862980e+00,-4.05485185e-03 1.23857040e+00,-7.01598482e-03 1.21613448e+00,-2.83035965e-03 9.19426673e-01,-3.56174387e-03 9.17194196e-01,4.94199378e-04 9.16486302e-01,-2.73021431e-03 9.23301623e-01,4.02444657e-03 9.15585692e-01,3.24236252e-03 3.45013403e-03,-3.67594780e-04 4.20580223e-03,1.28521729e-03 3.74125848e-03,-3.26464058e-03 3.72358778e-03,1.08773799e-03 3.28041572e-03,-2.77414301e-03 5.46288725e-03,-1.19970288e-03 4.42736460e-03,-8.68483822e-04 4.02321400e-03,1.97120663e-03 5.25139995e-03,9.96356253e-04 4.90032781e-03,4.73049975e-05 5.48361324e-03,2.80531597e-03 5.57638542e-03,-2.30544852e-03 
-14 -7 -12 1.25455167e+00,3.40919570e-03 1.24546855e+00,2.84441427e-03 1.22717084e+00,-4.13178984e-03 1.26093171e+00,-5.25248078e-03 1.23506387e+00,-1.77112428e-03 9.56266494e-01,-3.54787852e-03 9.52360342e-01,3.32991925e-04 9.52050267e-01,-7.93901792e-04 9.59592197e-01,3.29554348e-03 9.51295616e-01,8.85040742e-04 3.19659693e-03,-6.86786451e-04 3.24307457e-03,1.24067310e-03 2.40529510e-03,-4.34085417e-03 2.91204014e-03,1.52782020e-03 2.27038541e-03,-3.22659007e-03 3.71498791e-03,-5.98153676e-04 4.38335919e-03,-7.09145016e-05 2.85342962e-03,1.78163073e-03 3.81421897e-03,1.00408800e-03 4.17084781e-03,3.93039629e-04 4.12849697e-03,3.19081446e-03 4.32129432e-03,-3.38299712e-03 
-14 -7 -11 1.27860879e+00,9.85174742e-04 1.26681872e+00,1.49792045e-03 1.24709199e+00,-4.18416191e-03 1.28626836e+00,-3.42124459e-03 1.25540295e+00,-7.82369096e-04 9.88281546e-01,-3.92029482e-03 9.82941527e-01,7.04422991e-04 9.82802109e-01,1.24500342e-03 9.90848693e-01,1.77593016e-03 9.82911983e-01,-2.55013810e-03 3.89561821e-03,-1.27845660e-03 3.42852891e-03,5.30845531e-04 2.29997590e-03,-4.06582249e-03 3.23854139e-03,1.92643068e-03 2.90154944e-03,-1.54404118e-03 3.42520951e-03,1.24415122e-04 5.46091534e-03,6.17055936e-04 3.28948491e-03,7.24631812e-04 3.31737200e-03,2.25267887e-04 3.94347440e-03,1.57553927e-03 3.43711751e-03,1.92590178e-03 3.87604664e-03,-2.45584121e-03 
-14 -7 -10 1.30370080e+00,-1.09986572e-03 1.28972247e+00,1.28341597e-04 1.26824026e+00,-4.16124157e-03 1.31379409e+00,-1.66999262e-03 1.27689854e+00,-4.94053763e-04 1.01613890e+00,-3.75245614e-03 1.01005975e+00,1.18003467e-03 1.01001905e+00,3.39540921e-03 1.01896641e+00,6.15334897e-04 1.01161764e+00,-4.91542984e-03 6.44601071e-03,-2.00896172e-03 6.01956248e-03,-5.25291245e-04 4.80846681e-03,-2.54658642e-03 5.69904975e-03,2.16174669e-03 6.14141788e-03,1.33551399e-03 6.07599247e-03,9.33805226e-04 8.09124817e-03,1.05221816e-03 6.37395232e-03,-5.07732675e-04 5.44165887e-03,-9.96892624e-04 5.54855296e-03,3.13251652e-03 5.22260529e-03,-3.84574709e-04 6.08099125e-03,-2.75693501e-04 
-14 -7 -9 1.32706478e+00,-2.76818129e-03 1.31116515e+00,-8.76050164e-04 1.28897990e+00,-3.81817053e-03 1.34135307e+00,1.57015940e-04 1.29771054e+00,-7.58162783e-04 1.03839756e+00,-2.88342305e-03 1.03280105e+00,1.25877114e-03 1.03307240e+00,5.65193259e-03 1.04326378e+00,5.23228369e-04 1.03603358e+00,-4.90076915e-03 1.01857609e-02,-2.37088602e-03 1.03162864e-02,-1.20650522e-03 8.89067354e-03,-6.93020562e-04 9.64638765e-03,1.83925965e-03 1.05654629e-02,3.12489169e-03 1.02716234e-02,1.44217963e-03 1.13250151e-02,1.14067224e-03 1.10541237e-02,-9.90001863e-04 9.80552438e-03,-1.57523963e-03 8.94743838e-03,3.79733913e-03 9.21953425e-03,-2.25314597e-03 1.00926516e-02,1.29815305e-03 
-14 -7 -8 1.34735835e+00,-4.13268237e-03 1.32933388e+00,-1.83072417e-03 1.30817483e+00,-2.92840163e-03 1.36748768e+00,2.18417618e-03 1.31644880e+00,-1.07883474e-03 1.05531184e+00,-2.71809579e-03 1.05156733e+00,1.47831356e-03 1.05197379e+00,6.42177021e-03 1.06349775e+00,8.42383202e-04 1.05528605e+00,-3.50967585e-03 1.34086310e-02,-1.97330735e-03 1.42175808e-02,-9.24773426e-04 1.23136563e-02,-7.44247906e-05 1.28869440e-02,1.00931938e-03 1.37901306e-02,2.56884102e-03 1.36415743e-02,9.22175088e-04 1.37763143e-02,7.03758117e-04 1.48677420e-02,-5.21806176e-04 1.38775110e-02,-8.01145475e-04 1.24373839e-02,2.80875916e-03 1.31513055e-02,-2.15669124e-03 1.34832117e-02,1.15295202e-03 
-14 -7 -7 1.36586672e+00,-5.26588863e-03 1.34503984e+00,-2.97301181e-03 1.32610819e+00,-1.43797235e-03 1.39202398e+00,4.28349059e-03 1.33324063e+00,-1.26358369e-03 1.07308387e+00,-4.29675549e-03 1.07123555e+00,2.50349998e-03 1.07141657e+00,4.37931416e-03 1.08366945e+00,7.01947022e-04 1.07356486e+00,-2.50812003e-03 1.45006764e-02,-8.82485830e-04 1.55920564e-02,2.68142680e-04 1.36219474e-02,-1.16894361e-03 1.36188744e-02,2.22819257e-04 1.45571768e-02,4.80348487e-04 1.47279767e-02,-6.34768253e-04 1.45417462e-02,2.63549453e-05 1.57480185e-02,4.75379105e-04 1.51091276e-02,7.60276844e-04 1.40481341e-02,5.57698870e-04 1.45367462e-02,-1.55043630e-04 1.43452977e-02,-2.87766123e-04 
-14 -7 -6 1.38392255e+00,-6.19769233e-03 1.35956973e+00,-3.82620801e-03 1.34327989e+00,2.10575579e-04 1.41480538e+00,6.25668622e-03 1.34873048e+00,-1.52719561e-03 1.09722033e+00,-5.90045029e-03 1.09560889e+00,3.58190008e-03 1.09585579e+00,1.52486607e-03 1.10763091e+00,4.53001070e-04 1.09578268e+00,-2.32514477e-03 1.28319175e-02,5.97673415e-05 1.36474948e-02,1.46865885e-03 1.24604271e-02,-2.77157030e-03 1.19000238e-02,5.32515677e-05 1.29413331e-02,-1.19107887e-03 1.29746097e-02,-2.04859346e-03 1.32557147e-02,-3.02573493e-04 1.32668300e-02,1.33553156e-03 1.30877817e-02,1.82550187e-03 1.29476696e-02,-1.45860018e-03 1.27012768e-02,1.83398728e-03 1.21822937e-02,-1.49983712e-03 
-14 -7 -5 1.40011768e+00,-7.00915470e-03 1.37212073e+00,-3.72805733e-03 1.35878450e+00,1.30089172e-03 1.43446719e+00,8.16400748e-03 1.36246080e+00,-2.03869804e-03 1.12311887e+00,-4.82340452e-03 1.12036833e+00,3.41709275e-03 1.12112487e+00,1.35811753e-03 1.13234630e+00,9.44916273e-04 1.11974575e+00,-2.42888534e-03 1.00507380e-02,-1.47811893e-04 1.04050953e-02,1.80580274e-03 1.02077534e-02,-3.72218513e-03 9.83478008e-03,6.55534244e-04 1.04453412e-02,-1.05778347e-03 9.81974796e-03,-2.23290950e-03 1.09552222e-02,-1.89242787e-04 9.68897237e-03,1.40731112e-03 1.01815372e-02,1.72788327e-03 1.06095307e-02,-1.63946728e-03 9.87028539e-03,2.16353118e-03 9.01092596e-03,-1.13873160e-03 
-14 -7 -4 1.41185204e+00,-7.78455694e-03 1.38090902e+00,-2.74003958e-03 1.37103015e+00,1.73206429e-03 1.44960164e+00,1.01615287e-02 1.37328001e+00,-2.52383717e-03 1.14082651e+00,-1.82942856e-03 1.13738733e+00,2.21306629e-03 1.13827565e+00,3.62005208e-03 1.15073513e+00,1.95050405e-03 1.13828794e+00,-2.61863425e-03 9.20772707e-03,-1.32208890e-03 9.30806570e-03,1.49298827e-03 9.54995056e-03,-3.79755039e-03 9.83852245e-03,1.53422995e-03 9.51254964e-03,2.23216788e-04 8.67279860e-03,-1.55962927e-03 9.95596652e-03,1.09059833e-04 8.56458009e-03,8.30744558e-04 9.50033388e-03,1.07845096e-03 9.81127678e-03,-2.73827820e-04 9.25672153e-03,1.11226883e-03 8.33403829e-03,1.99340417e-04 
-14 -7 -3 1.41906463e+00,-8.34950777e-03 1.38612222e+00,-1.64693711e-03 1.37999472e+00,2.08351135e-03 1.46082701e+00,1.20183379e-02 1.38122531e+00,-2.53597326e-03 1.14876412e+00,-5.30356709e-04 1.14582755e+00,1.59855869e-03 1.14632694e+00,4.62302793e-03 1.16090875e+00,2.22677560e-03 1.14916543e+00,-3.02378855e-03 1.09274586e-02,-2.13529742e-03 1.08307016e-02,1.43720550e-03 1.11004795e-02,-3.17834204e-03 1.17196314e-02,1.89635696e-03 1.07600429e-02,6.85126812e-04 1.05820839e-02,-1.22587631e-03 1.09646312e-02,6.32212657e-04 1.03669866e-02,5.73165977e-04 1.12243728e-02,1.00122221e-03 1.10110946e-02,6.14173319e-04 1.10823279e-02,-9.02796643e-06 1.06118773e-02,4.65307673e-04 
-14 -7 -2 1.42415205e+00,-8.21626004e-03 1.38970723e+00,-1.10278406e-03 1.38722239e+00,2.53165794e-03 1.46993469e+00,1.31309542e-02 1.38753744e+00,-2.04103436e-03 1.15456008e+00,-1.86600022e-03 1.15281334e+00,2.28128473e-03 1.15302747e+00,3.45419969e-03 1.16812610e+00,1.31486073e-03 1.15717260e+00,-3.54842505e-03 1.26642466e-02,-1.98228770e-03 1.19952175e-02,1.83206530e-03 1.24573365e-02,-2.40762825e-03 1.29528082e-02,1.60047005e-03 1.21474445e-02,-2.26172999e-04 1.24830044e-02,-1.52743869e-03 1.20375301e-02,1.33304570e-03 1.19912188e-02,1.00773166e-03 1.25901005e-02,1.61181986e-03 1.18256793e-02,2.61748537e-04 1.24652615e-02,-3.16572537e-04 1.24544668e-02,-9.04723090e-04 
-14 -7 -1 1.42821629e+00,-7.02508711e-03 1.39238581e+00,-1.06769992e-03 1.39338118e+00,2.49376037e-03 1.47693418e+00,1.30971809e-02 1.39251693e+00,-1.36158525e-03 1.16184591e+00,-3.19673874e-03 1.16172639e+00,2.87488389e-03 1.16154264e+00,3.14690438e-03 1.17589899e+00,6.33565872e-04 1.16502097e+00,-4.03045534e-03 1.28943883e-02,-1.49105572e-03 1.12690126e-02,1.98710203e-03 1.21822979e-02,-2.32473078e-03 1.25735207e-02,1.25187810e-03 1.22322878e-02,-1.20150715e-03 1.21308263e-02,-1.76922797e-03 1.18627179e-02,1.68467514e-03 1.16481237e-02,1.47605436e-03 1.21552660e-02,2.00889146e-03 1.11071795e-02,1.34197187e-05 1.19672481e-02,2.09340750e-04 1.19826912e-02,-2.29906457e-03 
-14 -6 -13 1.24290676e+00,5.88909058e-03 1.23657159e+00,3.34636759e-03 1.21803925e+00,-4.35559074e-03 1.24763262e+00,-6.43143706e-03 1.22762012e+00,-1.64164310e-03 9.38651769e-01,-3.54152838e-03 9.36915302e-01,1.01045479e-03 9.35505963e-01,-1.48230424e-03 9.44315526e-01,4.95660011e-03 9.35990211e-01,1.79182110e-03 6.39587894e-03,-1.27696326e-03 7.97201562e-03,5.65691609e-04 6.61696284e-03,-2.85294238e-03 6.53170135e-03,1.58823483e-03 7.01722498e-03,-1.86117866e-03 8.96368562e-03,-4.35397952e-05 7.83038699e-03,-2.44414395e-04 8.23875143e-03,1.23738408e-03 8.48650966e-03,-6.35959487e-05 7.69484136e-03,2.42976054e-03 8.30829239e-03,9.84303124e-04 9.16693307e-03,-1.87750607e-03 
-14 -6 -12 1.26611232e+00,3.20062266e-03 1.25700979e+00,2.69479494e-03 1.23830486e+00,-4.54290379e-03 1.27295256e+00,-4.62769288e-03 1.24905531e+00,-6.10820643e-04 9.72960172e-01,-3.59030500e-03 9.69133137e-01,7.06010297e-04 9.69263719e-01,1.38692026e-03 9.76627354e-01,3.69288227e-03 9.68890084e-01,-3.98307206e-04 7.50008797e-03,-7.42935364e-04 7.80971806e-03,1.25403051e-03 6.71622916e-03,-4.91203332e-03 6.87952876e-03,1.58177891e-03 7.27655472e-03,-3.63959709e-03 8.09708616e-03,-2.67836797e-04 8.62404093e-03,-1.01868845e-05 7.90054938e-03,1.83158851e-03 7.96366403e-03,7.91097077e-04 8.33946972e-03,1.10280962e-03 8.30597389e-03,3.06439751e-03 8.50051210e-03,-3.52454940e-03 
-14 -6 -11 1.29096291e+00,7.07360631e-04 1.27963607e+00,9.40095600e-04 1.26008406e+00,-4.49894500e-03 1.30129290e+00,-2.92862891e-03 1.27146098e+00,8.09726617e-05 1.00268561e+00,-4.59368714e-03 9.97585651e-01,1.19051479e-03 9.97936881e-01,2.65054555e-03 1.00459554e+00,1.24940170e-03 9.96957289e-01,-3.05020748e-03 7.29685492e-03,-3.08237502e-04 6.66010955e-03,1.13090074e-03 5.73167040e-03,-5.53045908e-03 6.25612715e-03,1.52105674e-03 6.53328067e-03,-3.50516684e-03 6.36158370e-03,-2.90239361e-04 8.80468570e-03,3.23802958e-04 6.93481913e-03,1.32049282e-03 6.29847585e-03,8.39705395e-04 7.62404825e-03,3.35483349e-04 6.75259202e-03,3.63057045e-03 6.61064315e-03,-3.44857479e-03 
-14 -6 -10 1.31689213e+00,-1.25796008e-03 1.30371287e+00,-8.85215838e-04 1.28310804e+00,-4.23606852e-03 1.33133170e+00,-1.20948594e-03 1.29435493e+00,8.48362160e-05 1.03096682e+00,-5.04151573e-03 1.02526737e+00,2.08179898e-03 1.02515046e+00,3.11564577e-03 1.03274622e+00,-2.79787527e-04 1.02499067e+00,-5.07102344e-03 7.07791754e-03,-5.34199201e-04 6.30058585e-03,1.88396678e-04 5.57357786e-03,-4.26549277e-03 6.15628722e-03,1.59904515e-03 6.49563464e-03,-1.31048999e-03 5.85956969e-03,1.37855376e-04 9.10804845e-03,7.91427129e-04 6.86004987e-03,1.05992969e-04 5.61092051e-03,-1.19469109e-04 6.86748067e-03,7.80755021e-04 5.75310774e-03,2.03261272e-03 5.82373584e-03,-1.72435976e-03 
-14 -6 -9 1.34149509e+00,-3.03079298e-03 1.32655409e+00,-2.06395137e-03 1.30564717e+00,-3.75179843e-03 1.36077417e+00,9.40878006e-04 1.31620477e+00,-3.26181137e-04 1.05702601e+00,-3.99937417e-03 1.05104211e+00,2.00341292e-03 1.05087093e+00,3.97240657e-03 1.06066089e+00,-1.42641026e-04 1.05289859e+00,-5.14837269e-03 7.86229804e-03,-1.39537288e-03 7.62490405e-03,-9.03587296e-04 6.88656957e-03,-1.88089055e-03 7.53239043e-03,1.61579487e-03 7.75664197e-03,1.41165684e-03 7.15639059e-03,8.72006819e-04 9.82851624e-03,1.24269390e-03 8.32361477e-03,-1.02432865e-03 7.21133770e-03,-1.21130574e-03 7.40403775e-03,2.01493887e-03 6.73513247e-03,-7.93098968e-04 6.98370893e-03,3.25925311e-04 
-14 -6 -8 1.36257718e+00,-4.84944641e-03 1.34559537e+00,-2.72039560e-03 1.32593495e+00,-2.92721409e-03 1.38771423e+00,3.65273635e-03 1.33557170e+00,-6.97588701e-04 1.07874755e+00,-2.35696960e-03 1.07366020e+00,1.38621638e-03 1.07354070e+00,4.98721745e-03 1.08589024e+00,6.50815079e-04 1.07732476e+00,-3.40051867e-03 1.01031376e-02,-2.22912011e-03 1.05652390e-02,-1.39762256e-03 9.44501495e-03,-2.24162793e-04 1.01236648e-02,1.42857406e-03 1.00152988e-02,2.93017801e-03 1.00526393e-02,1.14400050e-03 1.12524832e-02,1.28481068e-03 1.11503919e-02,-1.54124792e-03 1.06462802e-02,-1.37253987e-03 9.74680984e-03,2.92464860e-03 9.64876241e-03,-2.63848905e-03 9.81414644e-03,1.40639278e-03 
-14 -6 -7 1.38047907e+00,-6.47849870e-03 1.36076241e+00,-3.34297899e-03 1.34392246e+00,-1.54321305e-03 1.41190042e+00,6.55889264e-03 1.35237868e+00,-9.09573134e-04 1.09737229e+00,-2.29957741e-03 1.09449467e+00,1.84252041e-03 1.09397660e+00,4.50572658e-03 1.10818242e+00,9.69227101e-04 1.09785687e+00,-1.64546793e-03 1.28946259e-02,-2.08900718e-03 1.37828153e-02,-8.34482835e-04 1.23364327e-02,-2.67861535e-04 1.25638793e-02,1.06043347e-03 1.24559378e-02,2.37142704e-03 1.34385499e-02,3.21580266e-04 1.31119460e-02,1.05695709e-03 1.40142834e-02,-1.05118412e-03 1.39169123e-02,-3.73375051e-04 1.27318830e-02,2.29522539e-03 1.27912520e-02,-2.14092601e-03 1.29259949e-02,7.90241637e-04 
-14 -6 -6 1.39717123e+00,-7.53052592e-03 1.37394445e+00,-3.98759220e-03 1.36080676e+00,1.59561662e-04 1.43417469e+00,9.11874891e-03 1.36756552e+00,-1.23662498e-03 1.11844896e+00,-4.20633700e-03 1.11728611e+00,3.12894871e-03 1.11651017e+00,2.23257107e-03 1.13082613e+00,6.41972644e-04 1.11893134e+00,-1.30830165e-03 1.39015577e-02,-1.08267174e-03 1.48117366e-02,4.46156898e-04 1.35574639e-02,-1.46596871e-03 1.31196325e-02,7.99802275e-04 1.34972370e-02,4.90566353e-04 1.46859821e-02,-1.12618362e-03 1.38125870e-02,9.91770848e-04 1.45657562e-02,2.54787828e-04 1.47561114e-02,9.97869425e-04 1.38587097e-02,3.94605096e-04 1.37656471e-02,-1.81887458e-04 1.37641424e-02,-8.74857492e-04 
-14 -6 -5 1.41294647e+00,-8.03734689e-03 1.38603678e+00,-4.14968092e-03 1.37673261e+00,1.47859184e-03 1.45443877e+00,1.11154583e-02 1.38135638e+00,-1.88402620e-03 1.14392268e+00,-5.41290166e-03 1.14270945e+00,3.57890362e-03 1.14237919e+00,9.70585388e-04 1.15548681e+00,4.37245612e-04 1.14286289e+00,-2.09348432e-03 1.25699089e-02,-5.51166555e-04 1.32971678e-02,1.43362558e-03 1.25320953e-02,-2.90735031e-03 1.19423687e-02,1.06122760e-03 1.26146432e-02,-7.46920142e-04 1.29724497e-02,-2.00015387e-03 1.27133707e-02,9.93050636e-04 1.25855569e-02,1.27074482e-03 1.32620489e-02,1.69375533e-03 1.25833047e-02,-7.35376356e-04 1.23847177e-02,1.33162480e-03 1.19282349e-02,-1.68796013e-03 
-14 -6 -4 1.42581762e+00,-8.43525105e-03 1.39595959e+00,-3.49109279e-03 1.39037290e+00,2.15345012e-03 1.47140089e+00,1.27288578e-02 1.39296201e+00,-2.61415356e-03 1.16673477e+00,-4.26228277e-03 1.16477449e+00,3.00068976e-03 1.16502587e+00,2.70649417e-03 1.17746370e+00,8.77859806e-04 1.16477542e+00,-3.12187515e-03 1.15060415e-02,-1.14364351e-03 1.21012824e-02,1.73886478e-03 1.16193260e-02,-3.87124720e-03 1.14369418e-02,1.70239572e-03 1.16514243e-02,-5.45611395e-04 1.13675025e-02,-1.94647771e-03 1.17192322e-02,8.49409655e-04 1.11216536e-02,1.35368353e-03 1.21876937e-02,1.58364310e-03 1.15229672e-02,-1.83377402e-04 1.12659153e-02,1.43791372e-03 1.06322647e-02,-9.68752382e-04 
-14 -6 -3 1.43445352e+00,-8.83264233e-03 1.40271744e+00,-2.44734064e-03 1.40093220e+00,2.56256881e-03 1.48446309e+00,1.41001645e-02 1.40202546e+00,-3.04629871e-03 1.17998750e+00,-2.77310767e-03 1.17824804e+00,2.93615920e-03 1.17858735e+00,5.09118368e-03 1.19143655e+00,1.21815182e-03 1.17941493e+00,-4.13690731e-03 1.24489666e-02,-1.91357305e-03 1.28148642e-02,1.97317990e-03 1.24492857e-02,-3.88814984e-03 1.27306699e-02,2.01532493e-03 1.20708987e-02,-1.44398556e-04 1.21160692e-02,-1.80996096e-03 1.22899695e-02,9.02552658e-04 1.19618306e-02,1.20856521e-03 1.30068967e-02,1.51975329e-03 1.22774292e-02,4.89141529e-04 1.19519043e-02,6.73565545e-04 1.18559457e-02,-3.42869310e-04 
-14 -6 -2 1.43975829e+00,-8.67515195e-03 1.40678388e+00,-1.77158441e-03 1.40899367e+00,2.85149274e-03 1.49424903e+00,1.50041564e-02 1.40896162e+00,-3.12028742e-03 1.18643128e+00,-2.94499218e-03 1.18609386e+00,3.92243585e-03 1.18626478e+00,5.46457413e-03 1.19935798e+00,6.01742694e-04 1.18840169e+00,-5.10759864e-03 1.39316793e-02,-2.00389559e-03 1.35958324e-02,2.46644646e-03 1.35599768e-02,-3.29193643e-03 1.41123317e-02,1.79139904e-03 1.29624997e-02,-5.26878519e-04 1.34296362e-02,-2.15006112e-03 1.32649853e-02,1.37661564e-03 1.32405215e-02,1.52088098e-03 1.40892367e-02,1.95741313e-03 1.31534580e-02,1.81366578e-04 1.29435494e-02,2.28374356e-04 1.34842438e-02,-1.07458771e-03 
-14 -6 -1 1.44292796e+00,-7.46311852e-03 1.40895153e+00,-1.61599981e-03 1.41509837e+00,2.69729495e-03 1.50095591e+00,1.50499469e-02 1.41373066e+00,-2.92163312e-03 1.19139515e+00,-3.74878482e-03 1.19277169e+00,4.36325888e-03 1.19272983e+00,5.17659730e-03 1.20560288e+00,-2.49318520e-04 1.19490167e+00,-5.76195247e-03 1.44607517e-02,-1.64409572e-03 1.30462611e-02,2.70984777e-03 1.35447782e-02,-3.03930155e-03 1.42461332e-02,1.52042591e-03 1.31932881e-02,-1.15718142e-03 1.33676965e-02,-2.54808155e-03 1.33983396e-02,1.81556253e-03 1.31979873e-02,1.97894997e-03 1.39256808e-02,2.45276979e-03 1.27240127e-02,-8.69612020e-05 1.28771014e-02,6.06941241e-04 1.35198250e-02,-2.24497251e-03 
-14 -5 -14 1.22564823e+00,7.70005021e-03 1.22250668e+00,3.62223746e-03 1.20435417e+00,-4.09941615e-03 1.22980703e+00,-6.75453070e-03 1.21376439e+00,-2.10078463e-03 9.08397599e-01,-2.62308684e-03 9.08760720e-01,-1.66960638e-04 9.02637830e-01,-4.42355882e-03 9.15637187e-01,3.90885822e-03 9.06851128e-01,1.61187837e-03 9.55425096e-04,-1.41326843e-03 3.53803794e-03,-1.93515596e-03 1.40377928e-03,1.17604403e-03 1.27773481e-03,1.21700411e-03 1.80716383e-03,2.20369132e-03 3.45560224e-03,1.84601647e-03 3.35852583e-03,1.17034241e-03 4.07680962e-03,-1.81864944e-03 3.66563357e-03,-2.18429921e-03 1.90356230e-03,4.88823213e-03 2.27050422e-03,-3.80337110e-03 3.38203809e-03,4.79160257e-04 
-14 -5 -13 1.25082158e+00,5.76665157e-03 1.24479095e+00,3.75937609e-03 1.22625838e+00,-4.92192655e-03 1.25558818e+00,-5.10090273e-03 1.23817242e+00,-1.10531057e-03 9.52682511e-01,-1.05550179e-03 9.50903642e-01,4.58702865e-04 9.47214466e-01,-1.39912610e-03 9.58734405e-01,4.26286626e-03 9.50591201e-01,-1.02052395e-04 6.24515700e-03,-2.06114298e-03 8.02531343e-03,-9.18584769e-04 6.58737304e-03,-1.41211248e-03 5.88895890e-03,1.83910587e-03 7.37518640e-03,1.56820656e-03 8.12148339e-03,1.20448504e-03 7.44599904e-03,4.17467001e-04 8.32238311e-03,-5.69519979e-04 7.80201599e-03,-1.57327866e-03 6.35833921e-03,4.95749532e-03 7.40228580e-03,-1.89459317e-03 7.93606380e-03,-1.12752736e-04 
-14 -5 -12 1.27584056e+00,2.93966712e-03 1.26760214e+00,2.61124185e-03 1.24848445e+00,-5.29330363e-03 1.28391036e+00,-3.39326054e-03 1.26262991e+00,1.20868810e-04 9.86617230e-01,-1.54085610e-03 9.82836271e-01,5.85529804e-04 9.82202129e-01,1.71977562e-03 9.91060382e-01,2.75372877e-03 9.83963205e-01,-1.24280602e-03 1.04608766e-02,-1.31486484e-03 1.10182220e-02,4.22980324e-04 1.01331304e-02,-3.67730043e-03 9.55209670e-03,1.61013198e-03 1.13690871e-02,-6.41966813e-04 1.09847147e-02,3.47649638e-04 1.10115637e-02,3.92973706e-05 1.13806103e-02,7.17022997e-04 1.05510208e-02,-3.19154074e-04 1.03439333e-02,2.94924341e-03 1.11076102e-02,9.89844792e-04 1.07194468e-02,-1.67897821e-03 
-14 -5 -11 1.30147385e+00,4.88322996e-04 1.29140255e+00,5.66039912e-04 1.27183058e+00,-5.03728047e-03 1.31455709e+00,-1.99603657e-03 1.28708357e+00,8.26395990e-04 1.01502903e+00,-3.76023248e-03 1.01058621e+00,1.20676631e-03 1.01099443e+00,3.23419369e-03 1.01819682e+00,3.55217085e-04 1.01085134e+00,-2.07566711e-03 1.15950958e-02,-4.90500514e-05 1.12629916e-02,1.08624533e-03 1.06739745e-02,-5.11002369e-03 1.04886799e-02,1.17351754e-03 1.20609652e-02,-2.44419426e-03 1.08683592e-02,-4.16712601e-04 1.23790738e-02,-5.34352277e-05 1.18247189e-02,1.16756295e-03 1.05123745e-02,6.06594841e-04 1.17497604e-02,4.31451569e-04 1.15554219e-02,3.33803662e-03 1.05312396e-02,-2.56388960e-03 
-14 -5 -10 1.32754317e+00,-1.23174239e-03 1.31559915e+00,-1.53941026e-03 1.29607410e+00,-4.28056122e-03 1.34611276e+00,-5.35825148e-04 1.31081294e+00,7.83239069e-04 1.04233367e+00,-5.54940728e-03 1.03794147e+00,2.33221068e-03 1.03765870e+00,3.22072916e-03 1.04550407e+00,-8.29295622e-04 1.03727644e+00,-3.10553244e-03 1.00874598e-02,5.97785638e-04 9.64863208e-03,8.06545097e-04 9.28770427e-03,-4.97809693e-03 9.32944125e-03,1.04434466e-03 1.04763179e-02,-2.54253431e-03 8.98967044e-03,-7.20697285e-04 1.16147270e-02,2.21342505e-04 1.02375565e-02,6.92448668e-04 8.77185526e-03,5.31421312e-04 1.05422737e-02,-1.00896267e-03 9.60401167e-03,3.58322364e-03 8.63777046e-03,-2.13785791e-03 
-14 -5 -9 1.35269449e+00,-2.80279468e-03 1.33875650e+00,-3.02918557e-03 1.31994925e+00,-3.38030875e-03 1.37676274e+00,1.62359865e-03 1.33296064e+00,3.30171195e-04 1.07064204e+00,-5.65784505e-03 1.06579538e+00,2.44825398e-03 1.06490262e+00,2.54234836e-03 1.07520297e+00,-4.61830002e-04 1.06640023e+00,-3.85058781e-03 7.90731329e-03,-9.53472871e-05 7.87694875e-03,-2.13914435e-05 7.65117854e-03,-3.43399145e-03 7.96574481e-03,1.24612363e-03 8.47441554e-03,-9.71054828e-04 7.21369804e-03,-3.03336655e-04 9.87235499e-03,6.97935223e-04 8.30580168e-03,-3.52899188e-04 7.49168792e-03,-2.87108282e-04 8.51500718e-03,-5.11565598e-04 7.44500631e-03,1.60008891e-03 6.87058435e-03,-7.11276325e-04 
-14 -5 -8 1.37489054e+00,-4.78415863e-03 1.35886303e+00,-3.69138173e-03 1.34169949e+00,-2.46068701e-03 1.40470080e+00,4.67246318e-03 1.35273192e+00,-1.03041197e-04 1.09885550e+00,-4.20680386e-03 1.09369715e+00,1.73456233e-03 1.09286922e+00,2.58265749e-03 1.10582307e+00,5.20684585e-04 1.09624223e+00,-3.48907238e-03 7.62659248e-03,-1.65943009e-03 8.00513066e-03,-8.24874846e-04 7.65409942e-03,-1.71560190e-03 8.30555888e-03,1.48745066e-03 7.87183368e-03,1.11963512e-03 7.62579730e-03,4.38301475e-04 9.19620744e-03,1.03243041e-03 8.27015818e-03,-1.36890243e-03 8.43376109e-03,-9.55265160e-04 8.36803651e-03,1.35363939e-03 7.34647566e-03,-9.30534178e-04 7.21609988e-03,8.20222531e-04 
-14 -5 -7 1.39336458e+00,-6.91282685e-03 1.37488615e+00,-3.81541086e-03 1.36069514e+00,-1.32824891e-03 1.42928359e+00,8.17245887e-03 1.37002293e+00,-4.61994056e-04 1.12319243e+00,-2.78435499e-03 1.11899656e+00,2.04288870e-03 1.11831038e+00,3.38378580e-03 1.13303728e+00,1.17930457e-03 1.12227125e+00,-2.44155479e-03 1.00092611e-02,-2.62703905e-03 1.06267837e-02,-9.29628596e-04 9.91713793e-03,-8.39229405e-04 1.05201278e-02,1.51083622e-03 9.36574485e-03,2.07670486e-03 1.07161507e-02,5.33947443e-04 1.06450471e-02,1.31314400e-03 1.06894361e-02,-1.50186555e-03 1.13582044e-02,-7.30120805e-04 1.08348686e-02,2.51553773e-03 9.70207617e-03,-2.04657290e-03 9.99787330e-03,1.05729526e-03 
-14 -5 -6 1.40920555e+00,-8.39733321e-03 1.38762807e+00,-3.85378959e-03 1.37765964e+00,-3.30784835e-05 1.45121767e+00,1.14093434e-02 1.38536294e+00,-1.03225700e-03 1.14368056e+00,-3.03550336e-03 1.14132221e+00,3.58528097e-03 1.14032711e+00,3.43188087e-03 1.15591790e+00,8.72218008e-04 1.14413306e+00,-2.11071578e-03 1.27123835e-02,-2.25242357e-03 1.33801626e-02,-9.02760997e-05 1.23977259e-02,-1.07062783e-03 1.25596756e-02,1.44282521e-03 1.15129559e-02,1.26641713e-03 1.37700608e-02,-4.19348793e-04 1.26191217e-02,1.75951612e-03 1.31133319e-02,-4.71366721e-04 1.38544314e-02,3.02930937e-04 1.33122596e-02,1.79623044e-03 1.22377174e-02,-1.32108417e-03 1.25755887e-02,-3.58607909e-04 
-14 -5 -5 1.42356312e+00,-8.94847693e-03 1.39857478e+00,-3.87491867e-03 1.39318120e+00,1.09328830e-03 1.47117576e+00,1.38830881e-02 1.39903819e+00,-1.89919234e-03 1.16431802e+00,-4.59142173e-03 1.16342309e+00,4.86395456e-03 1.16193169e+00,2.81921908e-03 1.17786936e+00,2.76405855e-05 1.16532936e+00,-3.12340687e-03 1.35775067e-02,-1.49842573e-03 1.41437029e-02,9.42015888e-04 1.31647490e-02,-2.16718118e-03 1.30047890e-02,1.67827504e-03 1.25912961e-02,-4.69623092e-05 1.43227499e-02,-1.53127958e-03 1.32626082e-02,2.03660778e-03 1.34716346e-02,7.77020820e-04 1.43276948e-02,1.24212806e-03 1.36300707e-02,6.70543674e-04 1.29506380e-02,8.57381356e-05 1.28738148e-02,-1.79609645e-03 
-14 -5 -4 1.43617503e+00,-9.04992689e-03 1.40831360e+00,-3.60732038e-03 1.40700808e+00,1.98250547e-03 1.48886871e+00,1.55354604e-02 1.41092553e+00,-2.76023063e-03 1.18519056e+00,-5.86077971e-03 1.18480555e+00,5.37476589e-03 1.18334806e+00,3.47986456e-03 1.19917940e+00,-2.75059066e-04 1.18603627e+00,-4.89123608e-03 1.36735447e-02,-1.42542398e-03 1.41257649e-02,1.47461282e-03 1.32113252e-02,-3.36495435e-03 1.31247231e-02,2.14546708e-03 1.29415916e-02,-5.44333254e-04 1.37505082e-02,-1.90708587e-03 1.32790342e-02,1.84462205e-03 1.30950102e-02,1.32640640e-03 1.41304284e-02,1.50102805e-03 1.31970252e-02,6.94943719e-04 1.27410730e-02,8.06546844e-04 1.24941085e-02,-1.87758276e-03 
-14 -5 -3 1.44590830e+00,-9.03311266e-03 1.41618325e+00,-3.05856431e-03 1.41866102e+00,2.74103259e-03 1.50346048e+00,1.65485837e-02 1.42091980e+00,-3.41458706e-03 1.20167552e+00,-6.15633823e-03 1.20145248e+00,6.18279321e-03 1.20065953e+00,5.57982068e-03 1.21578158e+00,2.99098244e-05 1.20267381e+00,-6.63975454e-03 1.46536461e-02,-1.68471244e-03 1.49211213e-02,1.81416840e-03 1.40305397e-02,-3.80650830e-03 1.42729566e-02,2.27222576e-03 1.35855934e-02,-5.16999891e-04 1.41915192e-02,-1.89677753e-03 1.40255614e-02,1.62526619e-03 1.37923814e-02,1.45146374e-03 1.48706597e-02,1.51945570e-03 1.39012125e-02,1.07785054e-03 1.32051510e-02,6.07581981e-04 1.34619095e-02,-1.45215081e-03 
-14 -5 -2 1.45206450e+00,-8.53024102e-03 1.42124616e+00,-2.60978430e-03 1.42784107e+00,3.17929215e-03 1.51424530e+00,1.70083226e-02 1.42873078e+00,-3.92631540e-03 1.21132768e+00,-5.92347581e-03 1.21161027e+00,7.72379548e-03 1.21177025e+00,7.24413981e-03 1.22572762e+00,4.22461880e-05 1.21346507e+00,-7.90031593e-03 1.59759788e-02,-1.59103477e-03 1.57127999e-02,2.31578224e-03 1.49955058e-02,-3.50389637e-03 1.56548184e-02,1.94109808e-03 1.43719701e-02,-7.10496271e-04 1.51282424e-02,-2.17496010e-03 1.50574357e-02,1.82054163e-03 1.48934667e-02,1.71824214e-03 1.59167584e-02,1.84797171e-03 1.49267306e-02,7.27133195e-04 1.40284394e-02,3.78353179e-04 1.48863552e-02,-1.81897579e-03 
-14 -5 -1 1.45489477e+00,-7.18788102e-03 1.42343280e+00,-2.40682464e-03 1.43436368e+00,3.06671166e-03 1.52095536e+00,1.67887871e-02 1.43371099e+00,-4.15175117e-03 1.21568096e+00,-5.74171469e-03 1.21666093e+00,8.69080486e-03 1.21773021e+00,7.77784146e-03 1.23067651e+00,-5.76432918e-04 1.21910887e+00,-8.48529207e-03 1.66082500e-02,-1.17806274e-03 1.55202494e-02,2.62404358e-03 1.51605768e-02,-3.25135086e-03 1.61907289e-02,1.57118439e-03 1.47979867e-02,-1.10086291e-03 1.53520645e-02,-2.62212409e-03 1.54569223e-02,2.18877175e-03 1.51853193e-02,2.05516608e-03 1.61243270e-02,2.40729326e-03 1.49442459e-02,3.15290192e-04 1.43320817e-02,6.92013222e-04 1.53200733e-02,-2.63165372e-03 
-14 -4 -15 1.20478725e+00,7.07253127e-03 1.20495991e+00,4.91285932e-03 1.18880275e+00,-3.78665443e-03 1.21071687e+00,-7.13136060e-03 1.19723919e+00,-2.74105625e-03 8.69689752e-01,-2.70268686e-03 8.71276064e-01,-1.79515107e-03 8.64728514e-01,-3.25741193e-03 8.74407813e-01,1.84901896e-03 8.68064129e-01,2.53299950e-03 -6.56233965e-03,7.49139428e-04 -5.21756552e-03,-2.05064413e-03 -6.64806047e-03,1.30301672e-03 -7.40597661e-03,-1.30248416e-04 -7.91768282e-03,6.67421529e-04 -6.54891958e-03,1.79369403e-03 -5.03712488e-03,2.07958965e-03 -5.48123761e-03,-2.67597331e-03 -5.14756622e-03,-1.28587054e-03 -5.77707069e-03,8.69780280e-04 -6.28791171e-03,-2.40657491e-03 -6.96766614e-03,-7.73703992e-04 
-14 -4 -14 1.23185336e+00,7.56336822e-03 1.22870025e+00,5.09411924e-03 1.21252589e+00,-4.67112771e-03 1.23687678e+00,-6.13022095e-03 1.22354841e+00,-2.56408772e-03 9.21434970e-01,-6.55960419e-05 9.21908141e-01,-1.41506141e-03 9.12983422e-01,-4.27735762e-03 9.26341610e-01,2.51232990e-03 9.18250426e-01,1.78198011e-04 -3.70155645e-03,-1.39111561e-03 -2.53150813e-03,-2.11391881e-03 -3.44190601e-03,7.70421877e-06 -4.16828313e-03,1.41373110e-03 -4.48665102e-03,3.71020846e-03 -3.67707487e-03,1.68044040e-03 -2.50985786e-03,1.10992279e-03 -2.48267777e-03,-2.63462485e-03 -2.65276505e-03,-1.92963466e-03 -4.18049425e-03,4.04211726e-03 -3.90328548e-03,-2.96966553e-03 -4.09294048e-03,1.15232979e-03 
-14 -4 -13 1.25791101e+00,5.74881792e-03 1.25237604e+00,4.11466627e-03 1.23535605e+00,-5.64300534e-03 1.26428312e+00,-4.30710596e-03 1.24930121e+00,-1.35459480e-03 9.67299444e-01,1.76395946e-03 9.65615316e-01,-3.54838819e-04 9.59337966e-01,-2.56710380e-03 9.71843039e-01,2.56181086e-03 9.64183225e-01,-2.08430019e-03 3.50985953e-03,-2.63445489e-03 4.04964275e-03,-1.43074379e-03 3.76298157e-03,-8.90691197e-04 2.72483354e-03,2.13403130e-03 3.72237529e-03,4.98647974e-03 3.75629379e-03,1.28007625e-03 3.85229630e-03,4.22607227e-04 4.44890014e-03,-1.79276372e-03 3.48313950e-03,-2.00175255e-03 1.85824903e-03,5.60000155e-03 3.13286443e-03,-2.96100268e-03 3.36212164e-03,1.76041680e-03 
-14 -4 -12 1.28432531e+00,2.70676258e-03 1.27740191e+00,2.39273619e-03 1.25901492e+00,-6.02194437e-03 1.29450119e+00,-2.45936959e-03 1.27567214e+00,2.72929603e-04 1.00221093e+00,4.82459160e-04 9.98471424e-01,2.80053657e-04 9.96749770e-01,5.94031226e-04 1.00642545e+00,1.23629863e-03 1.00008912e+00,-2.73967241e-03 1.06586272e-02,-2.24299216e-03 1.04740446e-02,-4.33292872e-04 1.05396629e-02,-1.65283331e-03 9.56666961e-03,1.67003713e-03 1.16658309e-02,3.77387416e-03 1.07654430e-02,6.69744201e-04 1.03699621e-02,1.42674840e-04 1.12383542e-02,-5.22623096e-04 9.65458516e-03,-1.29485958e-03 8.92140403e-03,4.58158558e-03 1.05109635e-02,-1.60303463e-03 1.03289160e-02,9.37979785e-04 
-14 -4 -11 1.31072758e+00,9.50372715e-05 1.30252095e+00,4.94176045e-04 1.28344608e+00,-5.61464747e-03 1.32639344e+00,-9.35257562e-04 1.30174252e+00,1.32980649e-03 1.02961185e+00,-2.53340901e-03 1.02517375e+00,1.00723849e-03 1.02594115e+00,3.24997828e-03 1.03352100e+00,-4.59557249e-04 1.02737928e+00,-1.80871430e-03 1.43070602e-02,-7.68571119e-04 1.38618754e-02,2.73308675e-04 1.39098303e-02,-2.67795699e-03 1.33172902e-02,8.53395197e-04 1.56491455e-02,1.22430656e-03 1.39284327e-02,-1.00119972e-04 1.40605363e-02,8.30151144e-05 1.47260925e-02,4.14988554e-04 1.28831149e-02,-2.74154140e-04 1.36148916e-02,1.91534567e-03 1.44881869e-02,6.74695357e-04 1.34982570e-02,-3.17380282e-04 
-14 -4 -10 1.33633486e+00,-1.41380153e-03 1.32624273e+00,-1.29196419e-03 1.30793117e+00,-4.61883375e-03 1.35819515e+00,6.46511541e-04 1.32595208e+00,1.45336654e-03 1.05398697e+00,-4.75598894e-03 1.05008962e+00,2.21358961e-03 1.05049731e+00,4.07052597e-03 1.05873456e+00,-9.27036181e-04 1.05129374e+00,-9.66038940e-04 1.36368227e-02,5.37849978e-04 1.35570079e-02,5.74040627e-04 1.35192295e-02,-3.53390777e-03 1.32324181e-02,5.62176157e-04 1.52502660e-02,-1.00686699e-03 1.30523803e-02,-8.42110690e-04 1.40416758e-02,1.91131418e-04 1.41046931e-02,6.89484910e-04 1.25715461e-02,3.84455802e-04 1.41937814e-02,-7.56034926e-04 1.40407774e-02,2.39761698e-03 1.26876269e-02,-1.20971746e-03 
-14 -4 -9 1.36059213e+00,-2.55394440e-03 1.34813707e+00,-2.87311391e-03 1.33166067e+00,-3.40804729e-03 1.38861466e+00,2.87026058e-03 1.34763542e+00,1.02419855e-03 1.08017969e+00,-5.67717413e-03 1.07689023e+00,2.83169219e-03 1.07573904e+00,2.70848692e-03 1.08707845e+00,-1.10542421e-04 1.07762242e+00,-1.56379902e-03 1.04061444e-02,4.85804095e-04 1.08343676e-02,5.05099917e-04 1.08216227e-02,-3.66008181e-03 1.08559908e-02,9.23537144e-04 1.22735146e-02,-1.73595890e-03 1.01301126e-02,-9.98627411e-04 1.15012119e-02,3.62921576e-04 1.09311374e-02,2.92396460e-04 1.04065832e-02,3.04981064e-04 1.16193982e-02,-1.65233464e-03 1.08354427e-02,2.43534464e-03 9.74819252e-03,-1.15787290e-03 
-14 -4 -8 1.38287915e+00,-4.30804967e-03 1.36808397e+00,-3.95795296e-03 1.35390971e+00,-2.14132747e-03 1.41678339e+00,5.93201178e-03 1.36716180e+00,5.58944156e-04 1.11049565e+00,-5.63853022e-03 1.10739134e+00,2.79941782e-03 1.10534599e+00,1.01349821e-03 1.11966651e+00,1.09052625e-03 1.10825068e+00,-3.02373213e-03 8.03460998e-03,-9.60703825e-04 8.71178830e-03,9.42406000e-05 8.64027655e-03,-3.14860136e-03 9.10273805e-03,1.44219092e-03 9.42113745e-03,-8.72016711e-04 8.34852772e-03,-3.91912292e-04 9.28351082e-03,5.01946699e-04 8.51953471e-03,-4.60787242e-04 9.20982634e-03,-2.04499354e-04 9.45281444e-03,-2.26544643e-04 8.19360143e-03,1.06964541e-03 7.79651715e-03,-1.91976915e-04 
-14 -4 -7 1.40249283e+00,-6.59381536e-03 1.38543243e+00,-4.26296227e-03 1.37429562e+00,-8.79182487e-04 1.44226773e+00,9.53692500e-03 1.38514655e+00,5.63152419e-05 1.14110770e+00,-4.87034872e-03 1.13780316e+00,3.29054954e-03 1.13623623e+00,1.19920109e-03 1.15164826e+00,1.80744213e-03 1.13917922e+00,-3.95565001e-03 8.80886805e-03,-2.51119689e-03 9.55192540e-03,-1.88201827e-04 9.09567664e-03,-2.44421471e-03 9.80000600e-03,1.70471671e-03 8.74483633e-03,3.87392947e-04 9.74083362e-03,1.42329529e-04 9.58705636e-03,8.26412762e-04 9.16845481e-03,-8.56347332e-04 1.05110750e-02,-3.69853427e-04 1.03327687e-02,1.69951351e-03 8.45641375e-03,-3.29988622e-04 8.80186071e-03,4.39339364e-04 
-14 -4 -6 1.41893952e+00,-8.41568134e-03 1.39933130e+00,-3.95400135e-03 1.39249533e+00,1.24789795e-04 1.46493117e+00,1.31295941e-02 1.40148666e+00,-8.74046622e-04 1.16660137e+00,-3.83972054e-03 1.16335883e+00,4.53700711e-03 1.16224931e+00,2.97761698e-03 1.17801619e+00,1.35414462e-03 1.16555616e+00,-4.23252008e-03 1.15598789e-02,-2.88932639e-03 1.22315627e-02,2.08520667e-04 1.12803670e-02,-2.06938419e-03 1.18985167e-02,1.79504600e-03 1.00639232e-02,6.74478971e-04 1.27666395e-02,-3.08764243e-04 1.16464124e-02,1.52761983e-03 1.16839336e-02,-3.74665660e-04 1.29839707e-02,2.19301764e-04 1.28504033e-02,2.07429212e-03 1.07094737e-02,-6.99233595e-04 1.13388282e-02,-3.23295445e-04 
-14 -4 -5 1.43246294e+00,-9.21094550e-03 1.41004401e+00,-3.44345130e-03 1.40822025e+00,8.47370331e-04 1.48490633e+00,1.61717736e-02 1.41557055e+00,-2.18846327e-03 1.18551881e+00,-3.74303915e-03 1.18349554e+00,5.86256173e-03 1.18154956e+00,4.44609496e-03 1.19875739e+00,-2.99647126e-05 1.18637931e+00,-4.92296773e-03 1.37168398e-02,-2.34119742e-03 1.41465733e-02,9.41167697e-04 1.30109809e-02,-2.39799682e-03 1.34480632e-02,2.04666107e-03 1.17940524e-02,8.19805926e-05 1.46173714e-02,-1.32134049e-03 1.33166525e-02,2.17885349e-03 1.34825439e-02,5.72521185e-04 1.45120793e-02,1.04215675e-03 1.42041644e-02,1.41159145e-03 1.25094796e-02,-1.55229316e-04 1.28985508e-02,-1.68858920e-03
[truncated: 13,021,340 more chars]
