# Supplementary material for: Solid-state calculations for iterative refinement in quantum crystallography using the multipole model
Source: IUCrJ. 2025 Apr 4;12(Pt 3):322–33. doi: 10.1107/S2052252525002040 (PMC12044847; doi:10.1107/S2052252525002040)
Supplement: Supplementary file 1 [file m-12-00322-sup1.zip › Xylitol/ReCrystal08_def2TZVP_PBE/ReCryst.out]

               ##### #####   ##### ##### ##   ## ##### #######
               #   # #       #     #   #  ## ##  #       ##   
               #   # #       #     #   #   ##    #       ##
               ##### #####   #     #####   #     #####   ##
               ###   #       #     ##      #         #   ##
               # ##  #       #     # #     #         #   ##
               #  ## #####   ##### #  ##  ###   ######   ##

                            Version 3.3 - final 

           ---  Refinement routine in X-ray crystallography  ---

                         Written by Michael Patzer


                  Other programs are used in this routine: 
                        XD2006, shelxL for refinement 
                               & Crystal17
             for calculation of theoretical mutlipole parameters


###########################  INPUT PARAMETERS ##################################

   BASIS SET       : def2-TZVP
   DFT FUNCTIONAL  : PBE
   SHRINK          : 8 8
   Number of Procs : 48
   MAX Num. Cycles : 10
############################## DOKU R-Values ###################################

Refinement starts at :2025-02-11 19:07:35.327082
--------------------------------------------------------------------------------
Residuals after final cycle

R{ F } =     0.0147                                Rw{ F } =     0.0136
R{F^2} =     0.0185                                Rw{F^2} =     0.0270
GOFw  =     0.6872           GOF =     0.6872     Nref/Nv =    41.3500
--------------------------------------------------------------------------------
Residuals after final cycle

R{ F } =     0.0147                                Rw{ F } =     0.0137
R{F^2} =     0.0176                                Rw{F^2} =     0.0272
GOFw  =     0.6922           GOF =     0.6922     Nref/Nv =    41.3500
--------------------------------------------------------------------------------
Residuals after final cycle

R{ F } =     0.0142                                Rw{ F } =     0.0131
R{F^2} =     0.0164                                Rw{F^2} =     0.0260
GOFw  =     0.6611           GOF =     0.6611     Nref/Nv =    41.3500
--------------------------------------------------------------------------------
Residuals after final cycle

R{ F } =     0.0142                                Rw{ F } =     0.0131
R{F^2} =     0.0166                                Rw{F^2} =     0.0260
GOFw  =     0.6625           GOF =     0.6625     Nref/Nv =    41.3500
--------------------------------------------------------------------------------
Residuals after final cycle

R{ F } =     0.0142                                Rw{ F } =     0.0131
R{F^2} =     0.0166                                Rw{F^2} =     0.0260
GOFw  =     0.6620           GOF =     0.6620     Nref/Nv =    41.3500
--------------------------------------------------------------------------------
Residuals after final cycle

R{ F } =     0.0142                                Rw{ F } =     0.0131
R{F^2} =     0.0166                                Rw{F^2} =     0.0260
GOFw  =     0.6618           GOF =     0.6618     Nref/Nv =    41.3500
--------------------------------------------------------------------------------

Refinement finished at :2025-02-11 20:45:02.615097
