# Supplementary material for: Solid-state calculations for iterative refinement in quantum crystallography using the multipole model
Source: IUCrJ. 2025 Apr 4;12(Pt 3):322–33. doi: 10.1107/S2052252525002040 (PMC12044847; doi:10.1107/S2052252525002040)
Supplement: Supplementary file 1 [file m-12-00322-sup1.zip › Xylitol/ReCrystal08_def2TZVP_PBE/ReCryst_convergence.log]

Refinement started at:  2025-02-11 19:07:35.327082

Cycle        RMS-shift:  xyz(Angstroem)
--------------------------------------------------
  2                      0.009163454410395958
  3                      0.0012637395763930707
  4                      0.0002767041711776329
  5                      0.00011184232924778717
  6                      6.64193881631002e-05
--------------------------------------------------
Refinement finished at: 2025-02-11 20:45:02.615097
