# Supplementary material for: Solid-state calculations for iterative refinement in quantum crystallography using the multipole model
Source: IUCrJ. 2025 Apr 4;12(Pt 3):322–33. doi: 10.1107/S2052252525002040 (PMC12044847; doi:10.1107/S2052252525002040)
Supplement: Supplementary file 1 [file m-12-00322-sup1.zip › Xylitol/ReCrystal08_def2TZVP_PBE/xd.hkl]

CHECK        F^2        NDAT    6
   2   0   0  1     1176.020       21.170
   4   0   0  1     1176.290       20.990
   6   0   0  1     2307.410       40.660
   8   0   0  1      159.120        4.020
  10   0   0  1     1323.450       24.240
  12   0   0  1      133.070        4.560
  14   0   0  1      502.790       11.570
  16   0   0  1       -0.930        2.540
  18   0   0  1       -0.750        2.720
  20   0   0  1       68.370        3.970
   1   1   0  1      436.690        7.920
   2   1   0  1     1225.850       22.220
   3   1   0  1       14.860        0.880
   4   1   0  1     1839.360       32.900
   5   1   0  1      684.080       12.410
   6   1   0  1     3211.390       56.620
   7   1   0  1     2848.930       49.950
   8   1   0  1      373.830        7.650
   9   1   0  1      460.920        9.350
  10   1   0  1     1438.340       26.160
  11   1   0  1      159.320        4.810
  12   1   0  1      150.180        4.860
  13   1   0  1      156.100        5.220
  14   1   0  1       22.350        2.790
  15   1   0  1        6.470        2.610
  16   1   0  1        1.500        2.590
  17   1   0  1       10.120        2.930
  18   1   0  1       14.680        3.110
  19   1   0  1       11.780        2.810
  20   1   0  1        1.130        2.590
   0   2   0  1    22689.880      404.870
   1   2   0  1    11992.840      205.340
   2   2   0  1     2716.180       49.130
   3   2   0  1     5888.000      105.250
   4   2   0  1     3073.400       54.890
   5   2   0  1      409.980        7.830
   6   2   0  1      281.880        5.760
   7   2   0  1       21.060        1.450
   8   2   0  1      199.030        4.740
   9   2   0  1      465.640        9.580
  10   2   0  1      259.690        6.350
  11   2   0  1      283.080        6.990
  12   2   0  1       51.580        3.040
  13   2   0  1      113.510        4.470
  14   2   0  1        1.520        2.250
  15   2   0  1       22.940        3.040
  16   2   0  1       50.850        3.830
  17   2   0  1      176.020        6.310
  18   2   0  1      104.130        5.010
  19   2   0  1       -0.390        2.590
  20   2   0  1       -1.250        2.540
   1   3   0  1      340.630        6.470
   2   3   0  1      835.320       15.090
   3   3   0  1     6079.970      107.080
   4   3   0  1     9540.840      169.220
   5   3   0  1      339.630        6.670
   6   3   0  1     3827.100       67.440
   7   3   0  1       29.000        1.630
   8   3   0  1     1663.220       29.000
   9   3   0  1      185.510        4.860
  10   3   0  1      693.400       13.730
  11   3   0  1        3.770        1.880
  12   3   0  1      568.820       12.210
  13   3   0  1      118.340        4.580
  14   3   0  1       28.800        2.970
  15   3   0  1       19.720        3.020
  16   3   0  1        6.540        2.790
  17   3   0  1        9.800        2.930
  18   3   0  1       27.820        3.400
  19   3   0  1       11.030        2.810
   0   4   0  1       74.360        1.910
   1   4   0  1       60.360        1.680
   2   4   0  1      201.390        4.150
   3   4   0  1     6660.120      119.770
   4   4   0  1      503.400        9.490
   5   4   0  1       99.870        2.680
   6   4   0  1       39.620        1.720
   7   4   0  1        3.950        1.230
   8   4   0  1      387.850        8.060
   9   4   0  1      400.790        8.620
  10   4   0  1      303.120        7.190
  11   4   0  1       56.980        3.040
  12   4   0  1       56.800        3.240
  13   4   0  1      780.020       16.130
  14   4   0  1        6.400        2.450
  15   4   0  1       53.170        3.770
  16   4   0  1       -0.180        2.590
  17   4   0  1       61.610        4.040
  18   4   0  1      109.690        5.110
  19   4   0  1        9.890        2.860
   1   5   0  1     1589.930       29.070
   2   5   0  1     1444.970       26.190
   3   5   0  1      572.700       10.730
   4   5   0  1      210.900        4.610
   5   5   0  1      281.700        5.900
   6   5   0  1      302.490        6.380
   7   5   0  1      785.940       14.680
   8   5   0  1        0.070        1.410
   9   5   0  1       31.560        2.220
  10   5   0  1       74.000        3.220
  11   5   0  1        7.780        2.040
  12   5   0  1      232.550        6.560
  13   5   0  1        1.910        2.270
  14   5   0  1      128.890        5.220
  15   5   0  1        5.290        2.720
  16   5   0  1        3.590        2.680
  17   5   0  1       17.340        3.040
  18   5   0  1       -0.110        2.610
  19   5   0  1       15.950        2.950
   0   6   0  1     2232.110       40.800
   1   6   0  1      987.130       18.290
   2   6   0  1     3757.230       67.920
   3   6   0  1      811.290       14.980
   4   6   0  1     1378.840       24.760
   5   6   0  1     1447.870       25.910
   6   6   0  1      132.110        3.560
   7   6   0  1       67.280        2.540
   8   6   0  1      702.480       13.710
   9   6   0  1      377.760        8.460
  10   6   0  1      153.740        4.770
  11   6   0  1      176.340        5.400
  12   6   0  1       72.550        3.650
  13   6   0  1       11.460        2.500
  14   6   0  1      106.540        4.900
  15   6   0  1       58.210        3.970
  16   6   0  1       60.810        4.060
  17   6   0  1       72.140        4.400
  18   6   0  1        2.680        2.630
  19   6   0  1        8.170        2.680
   1   7   0  1     1487.240       27.210
   2   7   0  1       75.520        2.360
   3   7   0  1      648.500       12.320
   4   7   0  1      794.680       14.910
   5   7   0  1       51.670        2.130
   6   7   0  1      101.730        3.150
   7   7   0  1       33.200        2.060
   8   7   0  1      750.720       14.680
   9   7   0  1      536.710       11.280
  10   7   0  1       86.730        3.650
  11   7   0  1      141.440        4.860
  12   7   0  1       44.590        3.130
  13   7   0  1       29.890        3.110
  14   7   0  1       25.420        3.200
  15   7   0  1        2.220        2.680
  16   7   0  1       27.190        3.240
  17   7   0  1        0.480        2.630
  18   7   0  1        2.720        2.610
  19   7   0  1       21.780        3.020
   0   8   0  1      569.640       11.210
   1   8   0  1      110.600        3.130
   2   8   0  1     3558.720       64.290
   3   8   0  1       71.250        2.450
   4   8   0  1      111.030        3.240
   5   8   0  1      202.210        4.950
   6   8   0  1       14.340        1.700
   7   8   0  1       11.390        1.770
   8   8   0  1      391.510        8.780
   9   8   0  1        5.630        1.950
  10   8   0  1       86.180        3.740
  11   8   0  1        7.870        2.220
  12   8   0  1       -0.730        2.160
  13   8   0  1       10.550        2.700
  14   8   0  1       34.420        3.400
  15   8   0  1       10.670        2.930
  16   8   0  1       -0.880        2.590
  17   8   0  1       88.840        4.580
  18   8   0  1        8.600        2.720
   1   9   0  1      150.020        4.020
   2   9   0  1      135.610        3.770
   3   9   0  1      246.500        5.740
   4   9   0  1      624.530       12.480
   5   9   0  1      518.560       10.730
   6   9   0  1      116.710        3.830
   7   9   0  1      104.160        3.740
   8   9   0  1      987.740       19.040
   9   9   0  1      193.500        5.670
  10   9   0  1      189.660        5.810
  11   9   0  1       12.550        2.410
  12   9   0  1       29.930        3.040
  13   9   0  1       41.230        3.490
  14   9   0  1        1.610        2.630
  15   9   0  1       40.550        3.610
  16   9   0  1       11.730        2.930
  17   9   0  1        5.400        2.700
  18   9   0  1       -2.450        2.450
   0  10   0  1       10.940        1.630
   1  10   0  1       53.530        2.500
   2  10   0  1     1129.660       21.470
   3  10   0  1      129.500        3.970
   4  10   0  1       45.180        2.430
   5  10   0  1       10.640        1.790
   6  10   0  1        2.590        1.680
   7  10   0  1      175.640        5.200
   8  10   0  1       28.960        2.520
   9  10   0  1        3.040        2.000
  10  10   0  1       38.640        2.970
  11  10   0  1      324.910        8.510
  12  10   0  1       44.430        3.560
  13  10   0  1       37.830        3.430
  14  10   0  1        1.880        2.610
  15  10   0  1      180.670        6.350
  16  10   0  1       89.160        4.610
  17  10   0  1       76.880        4.240
   1  11   0  1        2.590        1.540
   2  11   0  1      250.790        6.350
   3  11   0  1        2.540        1.630
   4  11   0  1        0.980        1.630
   5  11   0  1      515.070       11.120
   6  11   0  1      227.220        6.190
   7  11   0  1      133.660        4.610
   8  11   0  1      250.270        6.880
   9  11   0  1      181.450        5.760
  10  11   0  1       56.160        3.470
  11  11   0  1       58.230        3.790
  12  11   0  1        8.690        2.790
  13  11   0  1       15.770        2.970
  14  11   0  1       27.480        3.240
  15  11   0  1       22.940        3.200
  16  11   0  1        2.950        2.590
  17  11   0  1        5.010        2.590
   0  12   0  1      139.650        4.490
   1  12   0  1       24.280        2.220
   2  12   0  1        0.930        1.680
   3  12   0  1       27.910        2.340
   4  12   0  1        6.490        1.950
   5  12   0  1       49.060        2.950
   6  12   0  1      128.120        4.560
   7  12   0  1        3.110        2.040
   8  12   0  1        0.430        2.060
   9  12   0  1       12.300        2.450
  10  12   0  1       51.510        3.700
  11  12   0  1       94.740        4.670
  12  12   0  1       75.360        4.310
  13  12   0  1       88.360        4.610
  14  12   0  1       31.810        3.520
  15  12   0  1       33.920        3.340
  16  12   0  1       94.440        4.490
   1  13   0  1       48.540        2.930
   2  13   0  1       56.750        3.110
   3  13   0  1      199.260        5.900
   4  13   0  1       70.890        3.490
   5  13   0  1        8.600        2.160
   6  13   0  1       53.460        3.240
   7  13   0  1       45.270        3.150
   8  13   0  1        3.520        2.250
   9  13   0  1       42.620        3.430
  10  13   0  1      260.850        7.870
  11  13   0  1        2.060        2.680
  12  13   0  1       40.300        3.590
  13  13   0  1       -0.820        2.700
  14  13   0  1       12.730        2.880
  15  13   0  1        4.130        2.590
  16  13   0  1       16.220        2.860
   0  14   0  1       53.440        3.220
   1  14   0  1      180.430        5.720
   2  14   0  1       72.730        3.610
   3  14   0  1      364.820        9.080
   4  14   0  1      192.070        5.990
   5  14   0  1       44.020        3.130
   6  14   0  1       49.080        3.310
   7  14   0  1       42.410        3.310
   8  14   0  1        1.040        2.430
   9  14   0  1       -2.090        2.450
  10  14   0  1        2.360        2.610
  11  14   0  1       42.280        3.610
  12  14   0  1       10.030        2.790
  13  14   0  1       -0.880        2.700
  14  14   0  1       56.660        3.830
  15  14   0  1       49.080        3.430
   1  15   0  1       16.380        2.540
   2  15   0  1       17.930        2.590
   3  15   0  1       13.000        2.450
   4  15   0  1        6.670        2.360
   5  15   0  1       34.720        3.130
   6  15   0  1       41.070        3.470
   7  15   0  1       46.360        3.650
   8  15   0  1       67.740        4.060
   9  15   0  1       88.160        4.560
  10  15   0  1       45.090        3.610
  11  15   0  1       39.480        3.650
  12  15   0  1        5.630        2.790
  13  15   0  1        9.080        2.720
  14  15   0  1        4.990        2.500
   0  16   0  1      764.000       16.930
   1  16   0  1       54.280        3.650
   2  16   0  1       52.740        3.680
   3  16   0  1       82.460        4.330
   4  16   0  1       19.920        2.930
   5  16   0  1        5.110        2.590
   6  16   0  1       27.550        3.200
   7  16   0  1       40.120        3.560
   8  16   0  1        1.680        2.610
   9  16   0  1       12.550        2.860
  10  16   0  1       22.580        3.200
  11  16   0  1        3.060        2.630
  12  16   0  1        4.310        2.590
  13  16   0  1        9.390        2.610
   1  17   0  1       13.390        2.860
   2  17   0  1       -1.000        2.500
   3  17   0  1       16.290        2.930
   4  17   0  1       20.650        3.040
   5  17   0  1        4.670        2.630
   6  17   0  1       10.940        2.810
   7  17   0  1      258.260        7.830
   8  17   0  1       38.300        3.560
   9  17   0  1        5.380        2.720
  10  17   0  1      169.690        6.130
  11  17   0  1        2.060        2.450
  12  17   0  1       10.350        2.540
   0  18   0  1        9.940        2.720
   1  18   0  1        0.910        2.540
   2  18   0  1        6.490        2.680
   3  18   0  1       87.090        4.490
   4  18   0  1       28.180        3.200
   5  18   0  1       31.040        3.290
   6  18   0  1        9.330        2.880
   7  18   0  1        2.790        2.700
   8  18   0  1        2.040        2.590
   9  18   0  1       11.210        2.720
  10  18   0  1        1.590        2.430
  11  18   0  1        2.860        2.410
   1  19   0  1        2.970        2.520
   2  19   0  1        2.500        2.610
   3  19   0  1       14.180        2.930
   4  19   0  1       37.650        3.490
   5  19   0  1       10.940        2.770
   6  19   0  1       43.800        3.590
   7  19   0  1       95.150        4.580
   8  19   0  1       11.140        2.680
   9  19   0  1        0.070        2.310
   0  20   0  1       69.460        4.150
   1  20   0  1       44.320        3.590
   2  20   0  1       13.250        2.810
   3  20   0  1        2.930        2.540
   4  20   0  1        6.810        2.610
   5  20   0  1       -0.880        2.360
   6  20   0  1       37.940        3.240
   7  20   0  1       -1.160        2.270
   1  21   0  1        0.930        2.360
   2  21   0  1       -0.360        2.310
   3  21   0  1        2.860        2.360
   4  21   0  1        1.320        2.250
   1   0   1  1     1957.630       36.060
   2   0   1  1     4327.910       77.540
   3   0   1  1      646.320       11.640
   4   0   1  1     3665.350       65.650
   5   0   1  1      592.790       10.940
   6   0   1  1      323.540        6.440
   7   0   1  1     3310.940       58.070
   8   0   1  1      783.850       14.590
   9   0   1  1       40.350        2.090
  10   0   1  1     1134.240       21.060
  11   0   1  1      379.620        8.620
  12   0   1  1      498.230       10.940
  13   0   1  1        6.440        2.220
  14   0   1  1        7.990        2.430
  15   0   1  1        6.440        2.680
  16   0   1  1        0.540        2.610
  17   0   1  1      558.050       13.090
  18   0   1  1       46.540        3.830
  19   0   1  1       10.670        2.860
  20   0   1  1        5.900        2.700
 -20   1   1  1        7.870        2.720
 -19   1   1  1        3.930        2.770
 -18   1   1  1       15.790        3.060
 -17   1   1  1       88.980        4.670
 -16   1   1  1       13.820        2.950
 -15   1   1  1       21.080        3.040
 -14   1   1  1       39.850        3.200
 -13   1   1  1      123.720        4.610
 -12   1   1  1       83.050        3.650
 -11   1   1  1       78.830        3.340
 -10   1   1  1      271.990        6.540
  -9   1   1  1       29.700        1.970
  -8   1   1  1       88.660        2.790
  -7   1   1  1      774.230       14.250
  -6   1   1  1     1279.860       22.670
  -5   1   1  1      489.720        9.140
  -4   1   1  1     4085.490       73.410
  -3   1   1  1    14886.140      262.370
  -2   1   1  1     1619.420       29.250
  -1   1   1  1     2645.000       48.240
   0   1   1  1     1554.300       28.430
   1   1   1  1     2727.500       49.720
   2   1   1  1     1634.360       29.640
   3   1   1  1    14915.370      263.640
   4   1   1  1     4076.830       73.300
   5   1   1  1      485.480        9.080
   6   1   1  1     1280.380       22.690
   7   1   1  1      766.290       14.090
   8   1   1  1       88.070        2.790
   9   1   1  1       29.410        1.970
  10   1   1  1      270.490        6.490
  11   1   1  1       83.690        3.430
  12   1   1  1       83.580        3.650
  13   1   1  1      125.170        4.650
  14   1   1  1       37.780        3.110
  15   1   1  1       26.480        3.130
  16   1   1  1       12.000        2.930
  17   1   1  1       89.590        4.700
  18   1   1  1       13.090        3.040
  19   1   1  1        2.450        2.720
  20   1   1  1        7.510        2.700
 -20   2   1  1        1.340        2.610
 -19   2   1  1        4.810        2.770
 -18   2   1  1       34.610        3.590
 -17   2   1  1      119.750        5.220
 -16   2   1  1       40.660        3.590
 -15   2   1  1        7.100        2.630
 -14   2   1  1      124.850        4.900
 -13   2   1  1      229.010        6.580
 -12   2   1  1       52.830        3.040
 -11   2   1  1       10.080        2.000
 -10   2   1  1       32.650        2.270
  -9   2   1  1      131.500        3.880
  -8   2   1  1       90.950        2.880
  -7   2   1  1     2110.210       36.990
  -6   2   1  1     2888.100       50.790
  -5   2   1  1     1594.260       28.320
  -4   2   1  1       26.480        1.160
  -3   2   1  1     4459.620       78.650
  -2   2   1  1     5237.370       93.850
  -1   2   1  1     2437.410       44.590
   0   2   1  1     7040.900      126.240
   1   2   1  1     2467.380       45.380
   2   2   1  1     5256.050       94.470
   3   2   1  1     4465.430       78.700
   4   2   1  1       24.920        1.130
   5   2   1  1     1577.380       27.980
   6   2   1  1     2876.590       50.580
   7   2   1  1     2116.130       37.080
   8   2   1  1       91.020        2.880
   9   2   1  1      134.540        3.950
  10   2   1  1       31.810        2.250
  11   2   1  1        9.530        1.970
  12   2   1  1       53.260        3.060
  13   2   1  1      233.840        6.670
  14   2   1  1      122.270        4.830
  15   2   1  1        3.770        2.590
  16   2   1  1       40.280        3.520
  17   2   1  1      116.340        5.200
  18   2   1  1       31.770        3.520
  19   2   1  1        6.380        2.720
  20   2   1  1        4.420        2.610
 -19   3   1  1       13.120        2.880
 -18   3   1  1       45.770        3.790
 -17   3   1  1       48.720        3.790
 -16   3   1  1      146.840        5.760
 -15   3   1  1       21.780        3.110
 -14   3   1  1      254.610        7.260
 -13   3   1  1      476.990       10.940
 -12   3   1  1      136.950        4.700
 -11   3   1  1      385.470        8.800
 -10   3   1  1       59.180        2.810
  -9   3   1  1       34.560        2.160
  -8   3   1  1      259.690        5.830
  -7   3   1  1      442.970        8.760
  -6   3   1  1      965.800       17.470
  -5   3   1  1       91.310        2.450
  -4   3   1  1     3349.630       59.840
  -3   3   1  1     1406.730       25.140
  -2   3   1  1     4545.800       80.560
  -1   3   1  1     1363.820       24.940
   0   3   1  1    18929.490      323.390
   1   3   1  1     1388.490       25.370
   2   3   1  1     4522.750       80.380
   3   3   1  1     1358.240       24.240
   4   3   1  1     3386.280       60.470
   5   3   1  1       92.470        2.500
   6   3   1  1      977.620       17.610
   7   3   1  1      446.040        8.780
   8   3   1  1      258.530        5.810
   9   3   1  1       35.670        2.180
  10   3   1  1       60.220        2.860
  11   3   1  1      384.540        8.780
  12   3   1  1      137.670        4.700
  13   3   1  1      479.800       10.960
  14   3   1  1      250.630        7.240
  15   3   1  1       20.790        3.020
  16   3   1  1      147.500        5.760
  17   3   1  1       50.060        3.790
  18   3   1  1       42.230        3.680
  19   3   1  1       10.170        2.810
 -19   4   1  1       18.060        3.020
 -18   4   1  1       22.690        3.240
 -17   4   1  1       16.700        3.020
 -16   4   1  1       20.560        3.110
 -15   4   1  1      109.190        4.990
 -14   4   1  1       85.750        4.240
 -13   4   1  1       15.450        2.590
 -12   4   1  1        9.330        2.250
 -11   4   1  1      435.100        9.710
 -10   4   1  1      114.460        3.930
  -9   4   1  1      427.340        9.080
  -8   4   1  1      129.320        3.680
  -7   4   1  1      313.360        6.630
  -6   4   1  1     1581.350       27.870
  -5   4   1  1      750.450       13.820
  -4   4   1  1     6159.810      109.600
  -3   4   1  1     2621.310       46.840
  -2   4   1  1     2702.730       48.740
  -1   4   1  1      948.030       17.290
   0   4   1  1     1895.820       34.650
   1   4   1  1      936.890       17.130
   2   4   1  1     2745.340       49.610
   3   4   1  1     2608.730       46.750
   4   4   1  1     6136.230      109.190
   5   4   1  1      743.550       13.710
   6   4   1  1     1559.060       27.460
   7   4   1  1      318.260        6.720
   8   4   1  1      128.570        3.650
   9   4   1  1      433.900        9.210
  10   4   1  1      116.770        3.950
  11   4   1  1      435.330        9.710
  12   4   1  1        9.170        2.250
  13   4   1  1       17.840        2.630
  14   4   1  1       87.300        4.290
  15   4   1  1      108.540        4.990
  16   4   1  1       21.970        3.130
  17   4   1  1       13.570        2.970
  18   4   1  1       24.370        3.240
  19   4   1  1       16.700        3.020
 -19   5   1  1       60.540        3.790
 -18   5   1  1        6.290        2.790
 -17   5   1  1       37.080        3.490
 -16   5   1  1       15.340        2.970
 -15   5   1  1       73.590        4.290
 -14   5   1  1      272.990        7.900
 -13   5   1  1      194.560        6.100
 -12   5   1  1      110.600        4.330
 -11   5   1  1       73.570        3.430
 -10   5   1  1       64.760        3.060
  -9   5   1  1      214.330        5.540
  -8   5   1  1       16.610        1.720
  -7   5   1  1       86.550        2.810
  -6   5   1  1      533.920       10.320
  -5   5   1  1      348.070        7.060
  -4   5   1  1     1109.800       20.040
  -3   5   1  1      634.060       11.780
  -2   5   1  1     1184.800       21.420
  -1   5   1  1     1548.080       28.250
   0   5   1  1      311.520        6.220
   1   5   1  1     1540.270       28.160
   2   5   1  1     1173.410       21.260
   3   5   1  1      620.930       11.570
   4   5   1  1     1103.900       19.950
   5   5   1  1      339.840        6.920
   6   5   1  1      531.220       10.260
   7   5   1  1       87.730        2.810
   8   5   1  1       17.520        1.720
   9   5   1  1      215.420        5.560
  10   5   1  1       63.060        3.040
  11   5   1  1       74.360        3.470
  12   5   1  1      107.040        4.290
  13   5   1  1      190.550        6.040
  14   5   1  1      272.830        7.900
  15   5   1  1       67.550        4.150
  16   5   1  1       12.570        2.950
  17   5   1  1       43.520        3.650
  18   5   1  1        7.280        2.790
  19   5   1  1       60.020        3.860
 -19   6   1  1       48.560        3.520
 -18   6   1  1       26.190        3.150
 -17   6   1  1        3.020        2.790
 -16   6   1  1       26.370        3.240
 -15   6   1  1      260.570        7.900
 -14   6   1  1        5.310        2.680
 -13   6   1  1       88.790        4.200
 -12   6   1  1      389.850        9.390
 -11   6   1  1      125.760        4.490
 -10   6   1  1      131.500        4.380
  -9   6   1  1      214.510        5.650
  -8   6   1  1      814.630       15.590
  -7   6   1  1        2.520        1.340
  -6   6   1  1      315.580        6.740
  -5   6   1  1     1404.760       25.210
  -4   6   1  1     1741.440       31.020
  -3   6   1  1      331.530        6.740
  -2   6   1  1      372.610        7.440
  -1   6   1  1      380.590        7.600
   0   6   1  1      120.770        3.020
   1   6   1  1      368.790        7.420
   2   6   1  1      375.670        7.510
   3   6   1  1      327.080        6.670
   4   6   1  1     1737.040       30.950
   5   6   1  1     1386.940       24.920
   6   6   1  1      311.360        6.650
   7   6   1  1        3.400        1.340
   8   6   1  1      807.110       15.450
   9   6   1  1      214.190        5.650
  10   6   1  1      133.770        4.420
  11   6   1  1      126.300        4.490
  12   6   1  1      392.190        9.440
  13   6   1  1       87.710        4.130
  14   6   1  1        4.130        2.610
  15   6   1  1      267.770        8.010
  16   6   1  1       23.780        3.220
  17   6   1  1        3.340        2.790
  18   6   1  1       24.140        3.150
  19   6   1  1       48.110        3.490
 -19   7   1  1       -0.290        2.610
 -18   7   1  1        0.090        2.610
 -17   7   1  1       31.410        3.470
 -16   7   1  1        9.980        2.930
 -15   7   1  1       19.310        3.060
 -14   7   1  1      113.980        5.040
 -13   7   1  1       80.920        4.200
 -12   7   1  1       52.560        3.310
 -11   7   1  1      323.480        8.100
 -10   7   1  1      157.140        4.950
  -9   7   1  1      415.670        9.240
  -8   7   1  1      105.220        3.650
  -7   7   1  1       50.600        2.430
  -6   7   1  1       53.920        2.310
  -5   7   1  1       34.920        1.860
  -4   7   1  1      429.490        8.670
  -3   7   1  1     1223.790       22.240
  -2   7   1  1     1569.030       28.370
  -1   7   1  1      851.300       16.040
   0   7   1  1       37.080        1.630
   1   7   1  1      844.030       15.980
   2   7   1  1     1574.270       28.500
   3   7   1  1     1219.160       22.150
   4   7   1  1      428.950        8.670
   5   7   1  1       37.310        1.880
   6   7   1  1       52.920        2.270
   7   7   1  1       47.430        2.410
   8   7   1  1       99.550        3.520
   9   7   1  1      403.310        9.050
  10   7   1  1      158.300        4.990
  11   7   1  1      320.460        8.060
  12   7   1  1       48.020        3.240
  13   7   1  1       83.620        4.220
  14   7   1  1      112.920        5.040
  15   7   1  1       14.800        3.020
  16   7   1  1       12.710        2.950
  17   7   1  1       31.250        3.430
  18   7   1  1       -0.250        2.590
  19   7   1  1        1.500        2.610
 -18   8   1  1        3.020        2.630
 -17   8   1  1       36.130        3.490
 -16   8   1  1        7.560        2.810
 -15   8   1  1      174.390        6.310
 -14   8   1  1       12.230        2.860
 -13   8   1  1        3.830        2.520
 -12   8   1  1      110.940        4.560
 -11   8   1  1       34.330        2.810
 -10   8   1  1       95.080        3.930
  -9   8   1  1     1010.710       19.450
  -8   8   1  1       82.150        3.380
  -7   8   1  1       11.870        1.770
  -6   8   1  1      278.910        6.490
  -5   8   1  1      315.830        6.970
  -4   8   1  1      184.900        4.580
  -3   8   1  1       35.290        1.790
  -2   8   1  1       50.790        2.090
  -1   8   1  1       49.080        2.000
   0   8   1  1      231.960        5.310
   1   8   1  1       51.470        2.060
   2   8   1  1       51.780        2.090
   3   8   1  1       35.010        1.820
   4   8   1  1      185.530        4.580
   5   8   1  1      315.330        6.920
   6   8   1  1      272.690        6.400
   7   8   1  1       11.370        1.770
   8   8   1  1       77.270        3.290
   9   8   1  1     1003.790       19.360
  10   8   1  1       95.870        3.950
  11   8   1  1       33.540        2.790
  12   8   1  1      105.340        4.470
  13   8   1  1        4.060        2.540
  14   8   1  1       11.230        2.930
  15   8   1  1      174.570        6.310
  16   8   1  1        5.740        2.700
  17   8   1  1       36.900        3.470
  18   8   1  1       -0.020        2.520
 -18   9   1  1       15.820        2.770
 -17   9   1  1        3.740        2.700
 -16   9   1  1       93.360        4.740
 -15   9   1  1       25.190        3.240
 -14   9   1  1       28.730        3.220
 -13   9   1  1       16.500        2.950
 -12   9   1  1        6.900        2.520
 -11   9   1  1       12.840        2.410
 -10   9   1  1       23.150        2.540
  -9   9   1  1      149.900        4.900
  -8   9   1  1       87.640        3.590
  -7   9   1  1       94.260        3.560
  -6   9   1  1       69.460        2.950
  -5   9   1  1       19.130        1.820
  -4   9   1  1      346.920        7.690
  -3   9   1  1       59.750        2.430
  -2   9   1  1      238.150        5.580
  -1   9   1  1      826.180       15.980
   0   9   1  1        7.870        1.340
   1   9   1  1      838.360       16.250
   2   9   1  1      234.020        5.540
   3   9   1  1       56.680        2.360
   4   9   1  1      349.840        7.740
   5   9   1  1       20.900        1.910
   6   9   1  1       68.050        2.930
   7   9   1  1       95.780        3.590
   8   9   1  1       87.520        3.610
   9   9   1  1      150.540        4.920
  10   9   1  1       22.960        2.540
  11   9   1  1       14.450        2.450
  12   9   1  1       11.100        2.590
  13   9   1  1       18.650        2.950
  14   9   1  1       22.490        3.130
  15   9   1  1       24.330        3.200
  16   9   1  1      100.190        4.920
  17   9   1  1        6.490        2.680
  18   9   1  1       10.120        2.700
 -17  10   1  1        1.860        2.540
 -16  10   1  1        8.760        2.860
 -15  10   1  1       58.950        3.970
 -14  10   1  1        4.990        2.720
 -13  10   1  1       15.610        2.970
 -12  10   1  1        2.250        2.540
 -11  10   1  1       24.460        2.810
 -10  10   1  1      145.500        5.130
  -9  10   1  1       34.920        2.810
  -8  10   1  1      230.670        6.350
  -7  10   1  1      131.480        4.380
  -6  10   1  1        1.820        1.700
  -5  10   1  1      540.840       11.370
  -4  10   1  1      156.170        4.520
  -3  10   1  1      254.520        6.220
  -2  10   1  1       96.010        3.340
  -1  10   1  1      633.380       12.930
   0  10   1  1     1069.640       20.540
   1  10   1  1      635.310       12.980
   2  10   1  1       96.100        3.340
   3  10   1  1      255.220        6.220
   4  10   1  1      157.320        4.560
   5  10   1  1      537.400       11.300
   6  10   1  1        3.490        1.720
   7  10   1  1      133.840        4.420
   8  10   1  1      220.930        6.170
   9  10   1  1       35.900        2.790
  10  10   1  1      148.970        5.200
  11  10   1  1       23.850        2.770
  12  10   1  1        5.040        2.610
  13  10   1  1       15.230        2.930
  14  10   1  1        9.940        2.810
  15  10   1  1       58.320        3.950
  16  10   1  1        6.580        2.720
  17  10   1  1       -1.090        2.500
 -17  11   1  1       26.440        3.040
 -16  11   1  1       22.810        3.040
 -15  11   1  1      103.980        4.990
 -14  11   1  1       43.750        3.650
 -13  11   1  1        1.950        2.610
 -12  11   1  1        8.350        2.770
 -11  11   1  1       11.140        2.770
 -10  11   1  1       25.010        2.770
  -9  11   1  1      118.410        4.580
  -8  11   1  1       92.650        3.950
  -7  11   1  1       53.670        3.060
  -6  11   1  1      300.150        7.470
  -5  11   1  1      161.110        4.920
  -4  11   1  1       48.430        2.680
  -3  11   1  1      133.020        4.240
  -2  11   1  1       89.250        3.400
  -1  11   1  1       55.640        2.700
   0  11   1  1      201.120        5.450
   1  11   1  1       54.260        2.700
   2  11   1  1       88.730        3.400
   3  11   1  1      131.230        4.200
   4  11   1  1       48.110        2.680
   5  11   1  1      160.820        4.900
   6  11   1  1      293.050        7.350
   7  11   1  1       56.090        3.110
   8  11   1  1       88.980        3.880
   9  11   1  1      118.930        4.610
  10  11   1  1       24.690        2.770
  11  11   1  1       10.480        2.720
  12  11   1  1        9.120        2.790
  13  11   1  1       -0.750        2.540
  14  11   1  1       44.020        3.680
  15  11   1  1      105.290        4.950
  16  11   1  1       20.380        2.970
  17  11   1  1       29.750        3.110
 -16  12   1  1       12.230        2.770
 -15  12   1  1        0.790        2.540
 -14  12   1  1        1.180        2.680
 -13  12   1  1      114.530        5.130
 -12  12   1  1       48.150        3.790
 -11  12   1  1        2.630        2.610
 -10  12   1  1        8.780        2.700
  -9  12   1  1      177.160        5.830
  -8  12   1  1       65.650        3.520
  -7  12   1  1        4.150        2.040
  -6  12   1  1      135.430        4.700
  -5  12   1  1      151.360        4.920
  -4  12   1  1      418.420        9.620
  -3  12   1  1       94.010        3.700
  -2  12   1  1       72.500        3.240
  -1  12   1  1       26.980        2.270
   0  12   1  1       44.340        2.630
   1  12   1  1       27.660        2.310
   2  12   1  1       70.210        3.220
   3  12   1  1       98.510        3.790
   4  12   1  1      416.880        9.600
   5  12   1  1      151.630        4.920
   6  12   1  1      136.970        4.740
   7  12   1  1        3.740        2.040
   8  12   1  1       64.790        3.520
   9  12   1  1      175.020        5.810
  10  12   1  1        9.760        2.720
  11  12   1  1        2.430        2.610
  12  12   1  1       50.080        3.790
  13  12   1  1      118.430        5.200
  14  12   1  1        1.090        2.700
  15  12   1  1        3.040        2.540
  16  12   1  1        6.740        2.700
 -16  13   1  1       10.870        2.630
 -15  13   1  1        6.540        2.610
 -14  13   1  1        8.460        2.880
 -13  13   1  1       51.940        3.950
 -12  13   1  1       28.270        3.340
 -11  13   1  1      193.590        6.650
 -10  13   1  1       -0.820        2.500
  -9  13   1  1       44.110        3.490
  -8  13   1  1       18.560        2.700
  -7  13   1  1        9.600        2.310
  -6  13   1  1       82.100        3.860
  -5  13   1  1       64.420        3.430
  -4  13   1  1      104.270        4.150
  -3  13   1  1      264.550        7.080
  -2  13   1  1      190.860        5.720
  -1  13   1  1       86.680        3.700
   0  13   1  1       58.340        3.130
   1  13   1  1       86.050        3.680
   2  13   1  1      186.510        5.650
   3  13   1  1      265.090        7.100
   4  13   1  1      104.610        4.150
   5  13   1  1       63.860        3.400
   6  13   1  1       85.300        3.880
   7  13   1  1       10.050        2.340
   8  13   1  1       17.750        2.630
   9  13   1  1       45.040        3.520
  10  13   1  1        3.880        2.610
  11  13   1  1      194.560        6.670
  12  13   1  1       25.600        3.240
  13  13   1  1       50.220        3.930
  14  13   1  1       10.170        2.860
  15  13   1  1        2.860        2.610
  16  13   1  1        8.620        2.630
 -15  14   1  1        7.830        2.520
 -14  14   1  1       73.090        4.200
 -13  14   1  1      202.530        6.830
 -12  14   1  1       52.280        3.970
 -11  14   1  1       34.170        3.400
 -10  14   1  1       19.580        3.060
  -9  14   1  1       19.170        3.040
  -8  14   1  1       44.860        3.560
  -7  14   1  1      188.590        6.310
  -6  14   1  1      245.460        7.100
  -5  14   1  1       47.450        3.220
  -4  14   1  1       46.470        3.150
  -3  14   1  1       96.080        4.130
  -2  14   1  1       56.320        3.290
  -1  14   1  1       18.310        2.410
   0  14   1  1       56.280        3.290
   1  14   1  1       19.670        2.430
   2  14   1  1       58.390        3.340
   3  14   1  1       99.230        4.200
   4  14   1  1       46.180        3.150
   5  14   1  1       52.210        3.290
   6  14   1  1      243.990        7.060
   7  14   1  1      184.170        6.220
   8  14   1  1       50.970        3.680
   9  14   1  1       18.290        2.970
  10  14   1  1       23.710        3.150
  11  14   1  1       31.750        3.340
  12  14   1  1       49.670        3.930
  13  14   1  1      196.900        6.740
  14  14   1  1       78.880        4.240
  15  14   1  1        2.500        2.500
 -14  15   1  1        2.130        2.450
 -13  15   1  1        4.770        2.630
 -12  15   1  1       35.670        3.470
 -11  15   1  1       16.750        3.130
 -10  15   1  1        6.080        2.720
  -9  15   1  1       10.170        2.790
  -8  15   1  1        3.700        2.540
  -7  15   1  1      128.890        5.360
  -6  15   1  1       50.920        3.680
  -5  15   1  1        5.200        2.450
  -4  15   1  1      139.310        5.360
  -3  15   1  1       94.010        4.240
  -2  15   1  1       32.860        2.930
  -1  15   1  1      151.450        5.380
   0  15   1  1      102.980        4.400
   1  15   1  1      151.580        5.360
   2  15   1  1       33.650        2.930
   3  15   1  1       89.270        4.150
   4  15   1  1      140.690        5.360
   5  15   1  1        8.760        2.540
   6  15   1  1       52.990        3.700
   7  15   1  1      127.030        5.310
   8  15   1  1        2.500        2.540
   9  15   1  1        9.850        2.720
  10  15   1  1        6.260        2.680
  11  15   1  1       16.180        3.040
  12  15   1  1       31.250        3.340
  13  15   1  1        5.310        2.680
  14  15   1  1        3.340        2.430
 -13  16   1  1       18.630        3.470
 -12  16   1  1       22.310        3.020
 -11  16   1  1       44.840        3.680
 -10  16   1  1       70.840        4.310
  -9  16   1  1       11.190        2.790
  -8  16   1  1       22.760        3.130
  -7  16   1  1      123.260        5.360
  -6  16   1  1       17.930        3.020
  -5  16   1  1       71.800        4.200
  -4  16   1  1       19.900        2.930
  -3  16   1  1       17.770        2.860
  -2  16   1  1       19.900        2.860
  -1  16   1  1       18.810        2.880
   0  16   1  1       38.100        3.380
   1  16   1  1       19.380        2.860
   2  16   1  1       18.930        2.860
   3  16   1  1       14.860        2.810
   4  16   1  1       18.490        2.930
   5  16   1  1       75.450        4.240
   6  16   1  1       21.010        3.040
   7  16   1  1      123.850        5.310
   8  16   1  1       20.240        3.060
   9  16   1  1       13.840        2.880
  10  16   1  1       71.960        4.330
  11  16   1  1       46.110        3.680
  12  16   1  1       18.540        2.930
  13  16   1  1       18.200        2.790
 -12  17   1  1        0.910        2.340
 -11  17   1  1        9.690        2.680
 -10  17   1  1       34.330        3.340
  -9  17   1  1        5.540        2.720
  -8  17   1  1       10.440        2.930
  -7  17   1  1       59.540        4.020
  -6  17   1  1       21.720        3.110
  -5  17   1  1       39.760        3.520
  -4  17   1  1       18.310        2.930
  -3  17   1  1       59.450        3.950
  -2  17   1  1       70.500        4.150
  -1  17   1  1      136.700        5.540
   0  17   1  1      213.940        6.990
   1  17   1  1      136.360        5.490
   2  17   1  1       71.230        4.150
   3  17   1  1       62.970        3.970
   4  17   1  1       14.770        2.930
   5  17   1  1       40.010        3.520
   6  17   1  1       19.900        3.060
   7  17   1  1       60.790        4.020
   8  17   1  1       11.960        2.930
   9  17   1  1        2.040        2.630
  10  17   1  1       31.200        3.340
  11  17   1  1       12.370        2.720
  12  17   1  1       -0.160        2.340
 -11  18   1  1        3.470        2.520
 -10  18   1  1       14.250        2.700
  -9  18   1  1       17.790        2.880
  -8  18   1  1       -2.310        2.430
  -7  18   1  1       28.370        3.310
  -6  18   1  1       32.180        3.470
  -5  18   1  1       29.250        3.220
  -4  18   1  1       28.710        3.220
  -3  18   1  1        7.150        2.680
  -2  18   1  1       30.840        3.240
  -1  18   1  1       43.660        3.610
   0  18   1  1      122.830        5.260
   1  18   1  1       48.020        3.680
   2  18   1  1       30.110        3.290
   3  18   1  1        6.380        2.680
   4  18   1  1       29.360        3.220
   5  18   1  1       28.550        3.220
   6  18   1  1       34.360        3.470
   7  18   1  1       28.730        3.310
   8  18   1  1       -0.880        2.520
   9  18   1  1       14.730        2.790
  10  18   1  1       19.220        2.790
  11  18   1  1        5.540        2.540
  -9  19   1  1        2.040        2.340
  -8  19   1  1       12.320        2.630
  -7  19   1  1        5.040        2.590
  -6  19   1  1        3.240        2.610
  -5  19   1  1       24.830        3.220
  -4  19   1  1        8.510        2.770
  -3  19   1  1        8.530        2.810
  -2  19   1  1       18.490        3.040
  -1  19   1  1        3.220        2.540
   0  19   1  1       20.170        2.970
   1  19   1  1        7.190        2.630
   2  19   1  1       18.450        3.040
   3  19   1  1       10.690        2.860
   4  19   1  1        5.670        2.700
   5  19   1  1       27.090        3.200
   6  19   1  1        3.130        2.590
   7  19   1  1        3.860        2.500
   8  19   1  1        7.150        2.610
   9  19   1  1        1.360        2.340
  -7  20   1  1        6.040        2.430
  -6  20   1  1        2.970        2.410
  -5  20   1  1       11.570        2.700
  -4  20   1  1       29.070        3.130
  -3  20   1  1       21.170        2.970
  -2  20   1  1       19.130        2.950
  -1  20   1  1       35.150        3.400
   0  20   1  1        1.320        2.540
   1  20   1  1       34.880        3.380
   2  20   1  1       14.340        2.880
   3  20   1  1       21.150        3.020
   4  20   1  1       23.330        3.020
   5  20   1  1       13.000        2.700
   6  20   1  1        4.920        2.410
   7  20   1  1        6.440        2.430
  -4  21   1  1       20.880        2.770
  -3  21   1  1       18.290        2.720
  -2  21   1  1       -0.250        2.310
  -1  21   1  1        8.900        2.520
   0  21   1  1        1.520        2.340
   1  21   1  1        7.740        2.520
   2  21   1  1        0.430        2.310
   3  21   1  1       20.900        2.770
   4  21   1  1       23.330        2.790
   0   0   2  1    14317.720      243.670
   1   0   2  1    15869.140      285.240
   2   0   2  1     6815.360      118.750
   3   0   2  1     8939.140      158.300
   4   0   2  1       48.540        1.520
   5   0   2  1      499.750        9.420
   6   0   2  1      512.120        9.690
   7   0   2  1     4314.750       75.720
   8   0   2  1      453.910        9.050
   9   0   2  1       51.580        2.410
  10   0   2  1      520.920       10.780
  11   0   2  1       18.650        2.160
  12   0   2  1        0.750        1.910
  13   0   2  1      260.850        7.150
  14   0   2  1       46.180        3.290
  15   0   2  1        1.680        2.520
  16   0   2  1       20.170        3.040
  17   0   2  1        5.360        2.680
  18   0   2  1        0.180        2.700
  19   0   2  1       15.540        3.020
  20   0   2  1       32.090        3.290
 -20   1   2  1       10.230        2.720
 -19   1   2  1       80.400        4.380
 -18   1   2  1       16.700        3.130
 -17   1   2  1       80.220        4.470
 -16   1   2  1       68.620        4.150
 -15   1   2  1      171.050        6.130
 -14   1   2  1      352.450        8.990
 -13   1   2  1       27.820        2.720
 -12   1   2  1        8.150        2.060
 -11   1   2  1       67.370        3.130
 -10   1   2  1      482.800       10.140
  -9   1   2  1       41.230        2.220
  -8   1   2  1      108.010        3.150
  -7   1   2  1      388.630        7.780
  -6   1   2  1      998.840       17.970
  -5   1   2  1     2166.990       38.420
  -4   1   2  1     2545.790       45.750
  -3   1   2  1       17.250        0.930
  -2   1   2  1      864.500       15.610
  -1   1   2  1     6979.220      125.460
   0   1   2  1     2685.770       49.450
   1   1   2  1     6982.210      126.760
   2   1   2  1      847.510       15.320
   3   1   2  1       15.340        0.880
   4   1   2  1     2564.050       46.040
   5   1   2  1     2151.690       38.190
   6   1   2  1     1003.170       18.040
   7   1   2  1      388.130        7.780
   8   1   2  1      104.610        3.130
   9   1   2  1       42.250        2.250
  10   1   2  1      470.570        9.960
  11   1   2  1       68.280        3.150
  12   1   2  1        8.690        2.060
  13   1   2  1       28.000        2.720
  14   1   2  1      353.950        9.030
  15   1   2  1      181.900        6.310
  16   1   2  1       70.840        4.200
  17   1   2  1       77.920        4.470
  18   1   2  1       19.950        3.200
  19   1   2  1       82.190        4.400
  20   1   2  1       11.030        2.770
 -19   2   2  1       29.340        3.310
 -18   2   2  1       68.780        4.290
 -17   2   2  1       42.230        3.680
 -16   2   2  1       21.720        3.150
 -15   2   2  1       27.750        3.200
 -14   2   2  1      144.960        5.260
 -13   2   2  1      131.410        4.830
 -12   2   2  1       75.770        3.520
 -11   2   2  1      585.480       12.190
 -10   2   2  1      291.000        6.900
  -9   2   2  1      221.630        5.470
  -8   2   2  1      102.610        3.130
  -7   2   2  1      530.790       10.230
  -6   2   2  1      985.610       17.750
  -5   2   2  1      623.190       11.550
  -4   2   2  1     2273.620       40.480
  -3   2   2  1       78.420        1.970
  -2   2   2  1      301.170        5.740
  -1   2   2  1     4149.960       76.150
   0   2   2  1     6267.640      111.260
   1   2   2  1     4107.510       75.770
   2   2   2  1      300.510        5.740
   3   2   2  1       79.130        2.000
   4   2   2  1     2274.050       40.640
   5   2   2  1      618.910       11.480
   6   2   2  1      975.740       17.610
   7   2   2  1      535.970       10.320
   8   2   2  1      105.200        3.150
   9   2   2  1      220.110        5.470
  10   2   2  1      294.410        6.970
  11   2   2  1      587.270       12.210
  12   2   2  1       75.110        3.490
  13   2   2  1      129.190        4.810
  14   2   2  1      143.600        5.220
  15   2   2  1       30.860        3.290
  16   2   2  1       17.340        3.060
  17   2   2  1       38.510        3.590
  18   2   2  1       66.760        4.290
  19   2   2  1       32.680        3.380
 -19   3   2  1       14.020        2.970
 -18   3   2  1       30.140        3.430
 -17   3   2  1        5.010        2.790
 -16   3   2  1       55.800        3.930
 -15   3   2  1       22.010        3.060
 -14   3   2  1       19.450        2.770
 -13   3   2  1      473.180       10.910
 -12   3   2  1      116.160        4.330
 -11   3   2  1      453.840       10.030
 -10   3   2  1      108.810        3.770
  -9   3   2  1      128.070        3.880
  -8   3   2  1      216.620        5.130
  -7   3   2  1       61.450        2.250
  -6   3   2  1     1403.960       24.830
  -5   3   2  1      286.350        5.830
  -4   3   2  1       47.090        1.610
  -3   3   2  1     4566.110       81.460
  -2   3   2  1     3273.270       59.540
  -1   3   2  1     9220.450      165.520
   0   3   2  1      761.620       13.980
   1   3   2  1     9054.080      163.770
   2   3   2  1     3313.730       59.910
   3   3   2  1     4523.660       80.850
   4   3   2  1       47.720        1.610
   5   3   2  1      284.920        5.810
   6   3   2  1     1401.670       24.870
   7   3   2  1       61.450        2.250
   8   3   2  1      218.590        5.170
   9   3   2  1      133.770        3.970
  10   3   2  1      108.830        3.770
  11   3   2  1      459.270       10.120
  12   3   2  1      118.880        4.380
  13   3   2  1      468.280       10.820
  14   3   2  1       20.990        2.770
  15   3   2  1       24.370        3.130
  16   3   2  1       52.150        3.860
  17   3   2  1        4.060        2.770
  18   3   2  1       24.140        3.380
  19   3   2  1       22.220        3.060
 -19   4   2  1        9.690        2.770
 -18   4   2  1       41.820        3.650
 -17   4   2  1       61.360        4.020
 -16   4   2  1       12.410        2.950
 -15   4   2  1       43.120        3.610
 -14   4   2  1       54.690        3.680
 -13   4   2  1      217.300        6.490
 -12   4   2  1      119.770        4.470
 -11   4   2  1      951.960       18.490
 -10   4   2  1      494.850       10.510
  -9   4   2  1       36.350        2.270
  -8   4   2  1       21.720        1.720
  -7   4   2  1      367.430        7.600
  -6   4   2  1      988.380       17.880
  -5   4   2  1      939.160       17.110
  -4   4   2  1      459.450        8.780
  -3   4   2  1      440.200        8.370
  -2   4   2  1      204.430        4.240
  -1   4   2  1     1456.700       26.550
   0   4   2  1       91.150        2.250
   1   4   2  1     1426.220       26.250
   2   4   2  1      206.290        4.310
   3   4   2  1      437.640        8.350
   4   4   2  1      457.930        8.780
   5   4   2  1      940.540       17.060
   6   4   2  1      975.540       17.680
   7   4   2  1      363.460        7.510
   8   4   2  1       22.260        1.720
   9   4   2  1       38.120        2.310
  10   4   2  1      501.750       10.640
  11   4   2  1      935.100       18.220
  12   4   2  1      113.910        4.380
  13   4   2  1      221.540        6.540
  14   4   2  1       51.850        3.610
  15   4   2  1       45.630        3.610
  16   4   2  1       13.460        2.950
  17   4   2  1       60.040        4.020
  18   4   2  1       44.230        3.680
  19   4   2  1        8.350        2.770
 -19   5   2  1       26.370        3.150
 -18   5   2  1        9.980        2.810
 -17   5   2  1        6.100        2.930
 -16   5   2  1        5.990        2.770
 -15   5   2  1       51.380        3.830
 -14   5   2  1       67.440        3.970
 -13   5   2  1       15.610        2.590
 -12   5   2  1       43.480        3.040
 -11   5   2  1      394.430        9.140
 -10   5   2  1       25.600        2.310
  -9   5   2  1      312.520        7.260
  -8   5   2  1       85.390        3.110
  -7   5   2  1       90.860        2.930
  -6   5   2  1       29.950        1.680
  -5   5   2  1      486.680        9.440
  -4   5   2  1     1358.580       24.370
  -3   5   2  1     1391.350       24.780
  -2   5   2  1     1864.360       33.700
  -1   5   2  1      353.540        7.010
   0   5   2  1        8.940        0.880
   1   5   2  1      349.320        6.970
   2   5   2  1     1848.910       33.540
   3   5   2  1     1373.120       24.510
   4   5   2  1     1334.640       23.940
   5   5   2  1      481.160        9.350
   6   5   2  1       28.320        1.680
   7   5   2  1       92.900        2.950
   8   5   2  1       88.250        3.130
   9   5   2  1      312.900        7.260
  10   5   2  1       28.270        2.340
  11   5   2  1      388.850        9.050
  12   5   2  1       41.320        2.970
  13   5   2  1       15.770        2.590
  14   5   2  1       65.780        3.950
  15   5   2  1       49.670        3.770
  16   5   2  1        3.040        2.700
  17   5   2  1        3.200        2.810
  18   5   2  1        9.780        2.790
  19   5   2  1       33.650        3.220
 -19   6   2  1        4.810        2.610
 -18   6   2  1        9.760        2.810
 -17   6   2  1       11.480        3.020
 -16   6   2  1      135.990        5.560
 -15   6   2  1        7.240        2.860
 -14   6   2  1       37.150        3.380
 -13   6   2  1       57.660        3.520
 -12   6   2  1      262.930        7.190
 -11   6   2  1       75.880        3.560
 -10   6   2  1       15.450        2.130
  -9   6   2  1      802.690       15.680
  -8   6   2  1      269.470        6.400
  -7   6   2  1      307.320        6.880
  -6   6   2  1      561.650       10.940
  -5   6   2  1      737.130       13.840
  -4   6   2  1      699.870       13.180
  -3   6   2  1      474.420        9.240
  -2   6   2  1     1936.460       34.900
  -1   6   2  1      630.460       12.030
   0   6   2  1      628.480       12.000
   1   6   2  1      627.070       12.030
   2   6   2  1     1970.470       35.690
   3   6   2  1      470.770        9.170
   4   6   2  1      699.170       13.180
   5   6   2  1      744.980       14.000
   6   6   2  1      558.680       10.870
   7   6   2  1      304.070        6.830
   8   6   2  1      266.090        6.380
   9   6   2  1      803.350       15.700
  10   6   2  1       16.430        2.160
  11   6   2  1       74.360        3.520
  12   6   2  1      260.660        7.170
  13   6   2  1       59.500        3.560
  14   6   2  1       37.740        3.400
  15   6   2  1       11.010        2.930
  16   6   2  1      140.420        5.650
  17   6   2  1       13.550        2.970
  18   6   2  1        9.120        2.810
  19   6   2  1        2.360        2.540
 -18   7   2  1       43.340        3.610
 -17   7   2  1       34.470        3.520
 -16   7   2  1      136.560        5.560
 -15   7   2  1      227.650        7.280
 -14   7   2  1       44.590        3.590
 -13   7   2  1       19.290        2.860
 -12   7   2  1       29.000        2.810
 -11   7   2  1       11.030        2.250
 -10   7   2  1        3.560        1.910
  -9   7   2  1      175.910        5.130
  -8   7   2  1      287.760        6.900
  -7   7   2  1      321.230        7.260
  -6   7   2  1       13.840        1.540
  -5   7   2  1      655.490       12.640
  -4   7   2  1       33.200        1.720
  -3   7   2  1      730.800       13.800
  -2   7   2  1     1515.150       27.480
  -1   7   2  1     1051.420       19.650
   0   7   2  1     1100.250       20.450
   1   7   2  1     1045.680       19.580
   2   7   2  1     1522.480       27.640
   3   7   2  1      730.030       13.800
   4   7   2  1       31.290        1.700
   5   7   2  1      655.140       12.640
   6   7   2  1       14.640        1.540
   7   7   2  1      321.030        7.260
   8   7   2  1      283.220        6.810
   9   7   2  1      176.430        5.170
  10   7   2  1        3.150        1.910
  11   7   2  1       10.570        2.250
  12   7   2  1       29.980        2.810
  13   7   2  1       20.200        2.860
  14   7   2  1       44.500        3.590
  15   7   2  1      231.260        7.420
  16   7   2  1      132.340        5.490
  17   7   2  1       35.260        3.520
  18   7   2  1       49.240        3.650
 -18   8   2  1        6.220        2.720
 -17   8   2  1       16.610        3.020
 -16   8   2  1       21.810        3.290
 -15   8   2  1       36.870        3.560
 -14   8   2  1        7.280        2.790
 -13   8   2  1        4.420        2.590
 -12   8   2  1       11.730        2.520
 -11   8   2  1       13.840        2.360
 -10   8   2  1      101.340        4.060
  -9   8   2  1      164.680        5.080
  -8   8   2  1      809.000       15.880
  -7   8   2  1      417.130        9.080
  -6   8   2  1      282.630        6.580
  -5   8   2  1      262.960        6.170
  -4   8   2  1      182.290        4.560
  -3   8   2  1      257.490        5.810
  -2   8   2  1     1455.500       26.640
  -1   8   2  1     1289.050       24.010
   0   8   2  1      166.560        4.150
   1   8   2  1     1285.650       24.010
   2   8   2  1     1464.870       26.820
   3   8   2  1      252.720        5.740
   4   8   2  1      176.660        4.470
   5   8   2  1      257.960        6.080
   6   8   2  1      280.500        6.560
   7   8   2  1      413.540        9.030
   8   8   2  1      804.910       15.820
   9   8   2  1      168.760        5.130
  10   8   2  1       97.710        3.970
  11   8   2  1       13.430        2.360
  12   8   2  1       13.300        2.500
  13   8   2  1        3.680        2.590
  14   8   2  1        7.010        2.790
  15   8   2  1       37.370        3.560
  16   8   2  1       20.330        3.220
  17   8   2  1       16.090        3.020
  18   8   2  1        7.780        2.720
 -18   9   2  1       31.430        3.220
 -17   9   2  1       64.290        3.970
 -16   9   2  1      103.700        4.990
 -15   9   2  1       33.180        3.400
 -14   9   2  1        1.340        2.590
 -13   9   2  1       29.770        3.310
 -12   9   2  1       61.540        3.770
 -11   9   2  1       14.090        2.430
 -10   9   2  1       30.200        2.720
  -9   9   2  1      162.700        5.200
  -8   9   2  1      542.730       11.570
  -7   9   2  1      129.530        4.220
  -6   9   2  1      106.470        3.680
  -5   9   2  1      107.950        3.590
  -4   9   2  1      190.770        4.990
  -3   9   2  1      640.580       12.710
  -2   9   2  1      275.750        6.290
  -1   9   2  1      373.420        8.060
   0   9   2  1      432.850        9.080
   1   9   2  1      372.790        8.080
   2   9   2  1      275.660        6.310
   3   9   2  1      639.900       12.750
   4   9   2  1      191.540        5.010
   5   9   2  1      109.830        3.610
   6   9   2  1      106.450        3.680
   7   9   2  1      130.960        4.290
   8   9   2  1      548.790       11.660
   9   9   2  1      170.260        5.310
  10   9   2  1       29.520        2.700
  11   9   2  1        8.960        2.340
  12   9   2  1       64.920        3.860
  13   9   2  1       33.920        3.380
  14   9   2  1       -2.540        2.540
  15   9   2  1       31.250        3.430
  16   9   2  1      101.030        4.900
  17   9   2  1       63.670        3.970
  18   9   2  1       38.510        3.240
 -17  10   2  1        6.190        2.610
 -16  10   2  1       19.920        3.060
 -15  10   2  1       92.430        4.830
 -14  10   2  1       34.510        3.470
 -13  10   2  1       70.940        4.220
 -12  10   2  1      125.350        5.290
 -11  10   2  1      118.290        4.830
 -10  10   2  1      363.910        9.050
  -9  10   2  1      723.540       15.040
  -8  10   2  1        6.990        2.090
  -7  10   2  1       74.930        3.340
  -6  10   2  1       22.760        2.180
  -5  10   2  1       85.910        3.380
  -4  10   2  1       59.290        2.770
  -3  10   2  1      725.990       14.450
  -2  10   2  1      129.820        4.020
  -1  10   2  1       78.700        3.020
   0  10   2  1       34.880        2.130
   1  10   2  1       81.620        3.060
   2  10   2  1      128.170        3.970
   3  10   2  1      721.000       14.360
   4  10   2  1       59.450        2.770
   5  10   2  1       89.180        3.400
   6  10   2  1       22.310        2.160
   7  10   2  1       74.480        3.380
   8  10   2  1        4.700        2.040
   9  10   2  1      727.530       15.090
  10  10   2  1      366.020        9.080
  11  10   2  1      118.290        4.830
  12  10   2  1      130.370        5.360
  13  10   2  1       71.870        4.240
  14  10   2  1       36.970        3.490
  15  10   2  1       88.890        4.740
  16  10   2  1       20.600        3.040
  17  10   2  1        4.470        2.540
 -17  11   2  1       -1.160        2.410
 -16  11   2  1       18.020        2.970
 -15  11   2  1       22.530        3.220
 -14  11   2  1       24.010        3.200
 -13  11   2  1        3.110        2.700
 -12  11   2  1      123.760        5.360
 -11  11   2  1       13.480        2.810
 -10  11   2  1       59.840        3.520
  -9  11   2  1      109.780        4.470
  -8  11   2  1      210.880        6.170
  -7  11   2  1       20.830        2.360
  -6  11   2  1       98.120        3.860
  -5  11   2  1       15.680        2.090
  -4  11   2  1      514.110       11.100
  -3  11   2  1       74.930        3.150
  -2  11   2  1      837.860       16.700
  -1  11   2  1      305.690        7.370
   0  11   2  1       26.440        2.090
   1  11   2  1      304.070        7.350
   2  11   2  1      833.370       16.680
   3  11   2  1       76.900        3.220
   4  11   2  1      508.690       11.010
   5  11   2  1       13.570        2.060
   6  11   2  1       99.600        3.880
   7  11   2  1       21.170        2.360
   8  11   2  1      207.910        6.130
   9  11   2  1      109.440        4.470
  10  11   2  1       58.390        3.520
  11  11   2  1       13.090        2.810
  12  11   2  1      124.510        5.310
  13  11   2  1        4.060        2.720
  14  11   2  1       22.260        3.130
  15  11   2  1       22.400        3.200
  16  11   2  1       19.290        3.040
  17  11   2  1       -0.570        2.360
 -16  12   2  1       16.380        2.810
 -15  12   2  1       27.870        3.200
 -14  12   2  1       56.780        4.020
 -13  12   2  1       69.640        4.220
 -12  12   2  1       78.610        4.470
 -11  12   2  1       52.310        3.790
 -10  12   2  1       15.410        2.880
  -9  12   2  1      122.560        4.810
  -8  12   2  1       75.250        3.740
  -7  12   2  1        7.350        2.090
  -6  12   2  1      102.730        4.110
  -5  12   2  1       91.680        3.830
  -4  12   2  1      263.140        6.920
  -3  12   2  1       34.700        2.540
  -2  12   2  1       46.380        2.720
  -1  12   2  1       73.110        3.290
   0  12   2  1        1.160        1.700
   1  12   2  1       72.300        3.240
   2  12   2  1       43.160        2.700
   3  12   2  1       40.910        2.680
   4  12   2  1      267.970        6.990
   5  12   2  1       89.820        3.790
   6  12   2  1       99.690        4.040
   7  12   2  1        8.260        2.160
   8  12   2  1       77.400        3.790
   9  12   2  1      128.170        4.920
  10  12   2  1       16.070        2.880
  11  12   2  1       50.670        3.740
  12  12   2  1       87.300        4.580
  13  12   2  1       73.270        4.310
  14  12   2  1       53.260        3.950
  15  12   2  1       24.100        3.130
  16  12   2  1       16.970        2.810
 -16  13   2  1       14.550        2.700
 -15  13   2  1       18.630        2.880
 -14  13   2  1       11.570        2.860
 -13  13   2  1      141.890        5.810
 -12  13   2  1        3.220        2.700
 -11  13   2  1       15.700        2.970
 -10  13   2  1       17.930        2.950
  -9  13   2  1       48.970        3.610
  -8  13   2  1        6.880        2.450
  -7  13   2  1      100.480        4.310
  -6  13   2  1      100.030        4.220
  -5  13   2  1       32.040        2.770
  -4  13   2  1        5.650        2.130
  -3  13   2  1      142.710        4.860
  -2  13   2  1      108.450        4.200
  -1  13   2  1      244.800        6.740
   0  13   2  1      123.450        4.420
   1  13   2  1      251.720        6.880
   2  13   2  1      104.430        4.110
   3  13   2  1      141.460        4.860
   4  13   2  1        6.560        2.090
   5  13   2  1       34.610        2.790
   6  13   2  1       97.850        4.200
   7  13   2  1       98.640        4.290
   8  13   2  1        5.720        2.450
   9  13   2  1       50.510        3.650
  10  13   2  1       17.060        2.970
  11  13   2  1       13.840        2.950
  12  13   2  1        3.930        2.700
  13  13   2  1      139.490        5.760
  14  13   2  1       11.750        2.930
  15  13   2  1       16.950        2.860
  16  13   2  1       14.980        2.720
 -15  14   2  1       -1.340        2.360
 -14  14   2  1       11.100        2.790
 -13  14   2  1       13.180        2.970
 -12  14   2  1        2.790        2.720
 -11  14   2  1       32.810        3.380
 -10  14   2  1       28.070        3.240
  -9  14   2  1        3.470        2.590
  -8  14   2  1       34.830        3.340
  -7  14   2  1       20.290        2.860
  -6  14   2  1      355.930        9.120
  -5  14   2  1       65.940        3.610
  -4  14   2  1      432.040       10.350
  -3  14   2  1       71.160        3.610
  -2  14   2  1       35.170        2.810
  -1  14   2  1        3.220        2.090
   0  14   2  1      290.910        7.780
   1  14   2  1        4.830        2.090
   2  14   2  1       37.220        2.880
   3  14   2  1       75.110        3.740
   4  14   2  1      432.470       10.350
   5  14   2  1       69.550        3.700
   6  14   2  1      355.520        9.080
   7  14   2  1       21.240        2.880
   8  14   2  1       34.610        3.340
   9  14   2  1        0.070        2.520
  10  14   2  1       29.140        3.290
  11  14   2  1       26.730        3.290
  12  14   2  1       -1.130        2.700
  13  14   2  1        9.620        2.880
  14  14   2  1       12.300        2.810
  15  14   2  1       -0.520        2.340
 -14  15   2  1        3.340        2.450
 -13  15   2  1       12.120        2.810
 -12  15   2  1       21.630        3.130
 -11  15   2  1       54.170        3.970
 -10  15   2  1       15.160        2.930
  -9  15   2  1        4.420        2.590
  -8  15   2  1       10.230        2.770
  -7  15   2  1       30.290        3.290
  -6  15   2  1       31.720        3.290
  -5  15   2  1       21.380        2.860
  -4  15   2  1      149.540        5.560
  -3  15   2  1        4.130        2.250
  -2  15   2  1       19.490        2.610
  -1  15   2  1        8.670        2.360
   0  15   2  1       42.320        3.150
   1  15   2  1        7.920        2.340
   2  15   2  1       20.010        2.610
   3  15   2  1        0.730        2.180
   4  15   2  1      149.840        5.560
   5  15   2  1       21.630        2.880
   6  15   2  1       27.980        3.200
   7  15   2  1       30.290        3.240
   8  15   2  1        5.630        2.700
   9  15   2  1        2.180        2.610
  10  15   2  1       12.190        2.930
  11  15   2  1       62.770        4.130
  12  15   2  1       20.080        3.110
  13  15   2  1       15.340        2.860
  14  15   2  1        4.770        2.450
 -13  16   2  1       -1.680        2.310
 -12  16   2  1       10.140        2.720
 -11  16   2  1       14.340        2.880
 -10  16   2  1       15.410        3.060
  -9  16   2  1        0.340        2.500
  -8  16   2  1        9.940        2.810
  -7  16   2  1       56.500        3.880
  -6  16   2  1       82.920        4.420
  -5  16   2  1      125.580        5.290
  -4  16   2  1       17.340        2.860
  -3  16   2  1       63.810        3.950
  -2  16   2  1       19.170        2.930
  -1  16   2  1       84.660        4.330
   0  16   2  1      155.030        5.760
   1  16   2  1       86.770        4.400
   2  16   2  1       20.150        2.880
   3  16   2  1       64.060        3.950
   4  16   2  1       15.910        2.880
   5  16   2  1      127.330        5.310
   6  16   2  1       87.210        4.520
   7  16   2  1       56.250        3.860
   8  16   2  1       10.050        2.790
   9  16   2  1        1.270        2.500
  10  16   2  1       12.660        2.950
  11  16   2  1       13.570        2.950
  12  16   2  1        8.280        2.680
  13  16   2  1       -0.200        2.340
 -12  17   2  1       23.760        2.860
 -11  17   2  1       34.470        3.240
 -10  17   2  1       11.370        2.770
  -9  17   2  1       37.420        3.520
  -8  17   2  1        4.220        2.680
  -7  17   2  1       38.330        3.520
  -6  17   2  1       56.280        3.880
  -5  17   2  1        8.990        2.770
  -4  17   2  1       17.470        2.970
  -3  17   2  1       46.000        3.610
  -2  17   2  1       58.390        3.880
  -1  17   2  1       13.000        2.790
   0  17   2  1      211.200        6.970
   1  17   2  1       13.250        2.810
   2  17   2  1       51.870        3.740
   3  17   2  1       43.590        3.560
   4  17   2  1       17.590        2.970
   5  17   2  1        9.240        2.720
   6  17   2  1       55.710        3.860
   7  17   2  1       42.960        3.560
   8  17   2  1        0.160        2.610
   9  17   2  1       42.410        3.610
  10  17   2  1       10.420        2.770
  11  17   2  1       36.170        3.310
  12  17   2  1       22.670        2.810
 -11  18   2  1        6.970        2.590
 -10  18   2  1       14.340        2.700
  -9  18   2  1        8.690        2.680
  -8  18   2  1       52.010        3.740
  -7  18   2  1       47.790        3.770
  -6  18   2  1        4.130        2.700
  -5  18   2  1       17.310        2.880
  -4  18   2  1       46.220        3.590
  -3  18   2  1        3.290        2.540
  -2  18   2  1       13.180        2.770
  -1  18   2  1        9.080        2.720
   0  18   2  1       10.510        2.790
   1  18   2  1        9.980        2.770
   2  18   2  1        8.670        2.680
   3  18   2  1        2.950        2.590
   4  18   2  1       44.840        3.590
   5  18   2  1       19.040        2.950
   6  18   2  1        3.340        2.680
   7  18   2  1       45.840        3.700
   8  18   2  1       49.490        3.700
   9  18   2  1       11.120        2.700
  10  18   2  1       13.120        2.700
  11  18   2  1       12.090        2.610
  -9  19   2  1        7.100        2.450
  -8  19   2  1        8.960        2.630
  -7  19   2  1        4.900        2.520
  -6  19   2  1       59.230        3.880
  -5  19   2  1        4.310        2.540
  -4  19   2  1       12.980        2.880
  -3  19   2  1        3.380        2.610
  -2  19   2  1       36.870        3.470
  -1  19   2  1       28.050        3.290
   0  19   2  1       17.310        3.060
   1  19   2  1       25.120        3.290
   2  19   2  1       30.950        3.340
   3  19   2  1        1.820        2.590
   4  19   2  1       14.090        2.930
   5  19   2  1        3.040        2.590
   6  19   2  1       56.050        3.830
   7  19   2  1        2.720        2.500
   8  19   2  1       10.780        2.630
   9  19   2  1        7.830        2.430
  -7  20   2  1        0.360        2.310
  -6  20   2  1       23.890        2.930
  -5  20   2  1       11.910        2.630
  -4  20   2  1        3.150        2.520
  -3  20   2  1        8.080        2.610
  -2  20   2  1       29.140        3.200
  -1  20   2  1       39.280        3.400
   0  20   2  1        5.290        2.590
   1  20   2  1       35.720        3.340
   2  20   2  1       27.480        3.110
   3  20   2  1        5.040        2.590
   4  20   2  1        3.700        2.520
   5  20   2  1        8.170        2.630
   6  20   2  1       19.830        2.810
   7  20   2  1        3.340        2.310
  -4  21   2  1       41.350        3.340
  -3  21   2  1        8.150        2.450
  -2  21   2  1       13.620        2.590
  -1  21   2  1        2.250        2.360
   0  21   2  1       -0.360        2.310
   1  21   2  1        2.680        2.360
   2  21   2  1       13.120        2.610
   3  21   2  1        7.100        2.430
   4  21   2  1       36.940        3.240
   1   0   3  1     5420.700       99.140
   2   0   3  1     2327.490       42.000
   3   0   3  1     1973.670       35.450
   4   0   3  1      759.190       13.820
   5   0   3  1      294.480        5.950
   6   0   3  1      177.970        4.060
   7   0   3  1      263.050        5.720
   8   0   3  1       18.110        1.540
   9   0   3  1      801.850       15.340
  10   0   3  1      487.470       10.260
  11   0   3  1      436.980        9.690
  12   0   3  1       52.030        3.060
  13   0   3  1      471.750       10.820
  14   0   3  1      191.540        6.170
  15   0   3  1       23.060        3.060
  16   0   3  1        9.780        2.810
  17   0   3  1      198.510        6.740
  18   0   3  1        1.770        2.700
  19   0   3  1       95.350        4.610
 -19   1   3  1       18.900        3.040
 -18   1   3  1        9.980        2.930
 -17   1   3  1       71.930        4.290
 -16   1   3  1       25.050        3.220
 -15   1   3  1       46.750        3.560
 -14   1   3  1       10.570        2.540
 -13   1   3  1       52.760        3.290
 -12   1   3  1        1.500        1.970
 -11   1   3  1      166.040        5.010
 -10   1   3  1      141.760        4.330
  -9   1   3  1      303.370        6.900
  -8   1   3  1      154.350        4.040
  -7   1   3  1     2768.080       48.610
  -6   1   3  1       88.980        2.540
  -5   1   3  1     1577.350       27.960
  -4   1   3  1      431.400        8.240
  -3   1   3  1      578.040       10.570
  -2   1   3  1     1844.420       33.380
  -1   1   3  1     1138.830       20.740
   0   1   3  1    14730.040      265.970
   1   1   3  1     1143.640       20.880
   2   1   3  1     1822.110       33.130
   3   1   3  1      582.170       10.670
   4   1   3  1      428.450        8.170
   5   1   3  1     1577.580       28.000
   6   1   3  1       88.640        2.540
   7   1   3  1     2754.670       48.360
   8   1   3  1      155.670        4.040
   9   1   3  1      300.420        6.830
  10   1   3  1      138.790        4.290
  11   1   3  1      162.820        4.950
  12   1   3  1        0.160        1.950
  13   1   3  1       51.670        3.240
  14   1   3  1        9.420        2.500
  15   1   3  1       50.310        3.700
  16   1   3  1       24.850        3.220
  17   1   3  1       70.410        4.240
  18   1   3  1       10.420        2.880
  19   1   3  1       15.410        3.020
 -19   2   3  1       46.840        3.610
 -18   2   3  1      102.160        4.920
 -17   2   3  1       66.470        4.200
 -16   2   3  1       34.540        3.400
 -15   2   3  1       80.940        4.400
 -14   2   3  1       32.560        3.020
 -13   2   3  1      238.520        6.810
 -12   2   3  1       40.350        2.810
 -11   2   3  1       73.410        3.340
 -10   2   3  1       13.750        1.910
  -9   2   3  1       25.120        1.950
  -8   2   3  1      377.030        7.870
  -7   2   3  1      946.330       17.310
  -6   2   3  1      579.600       10.940
  -5   2   3  1      100.000        2.630
  -4   2   3  1     1044.790       18.740
  -3   2   3  1     1617.930       28.960
  -2   2   3  1     3418.960       61.630
  -1   2   3  1     4357.820       80.130
   0   2   3  1     2366.700       43.340
   1   2   3  1     4267.690       78.970
   2   2   3  1     3390.090       61.520
   3   2   3  1     1599.890       28.640
   4   2   3  1     1037.140       18.630
   5   2   3  1       99.570        2.630
   6   2   3  1      582.940       11.030
   7   2   3  1      941.130       17.250
   8   2   3  1      366.710        7.690
   9   2   3  1       23.760        1.950
  10   2   3  1       11.230        1.860
  11   2   3  1       80.440        3.470
  12   2   3  1       36.530        2.770
  13   2   3  1      242.100        6.880
  14   2   3  1       28.960        2.950
  15   2   3  1       77.680        4.330
  16   2   3  1       32.840        3.380
  17   2   3  1       66.170        4.130
  18   2   3  1       99.870        4.920
  19   2   3  1       46.860        3.610
 -19   3   3  1       15.730        2.950
 -18   3   3  1       77.450        4.420
 -17   3   3  1       63.760        4.060
 -16   3   3  1        2.250        2.680
 -15   3   3  1       74.090        4.200
 -14   3   3  1       49.720        3.560
 -13   3   3  1      258.710        7.190
 -12   3   3  1       46.590        3.020
 -11   3   3  1      416.790        9.440
 -10   3   3  1       79.850        3.240
  -9   3   3  1        9.980        1.680
  -8   3   3  1      985.000       18.200
  -7   3   3  1      916.690       16.840
  -6   3   3  1      151.950        3.740
  -5   3   3  1      103.680        2.770
  -4   3   3  1      176.660        3.930
  -3   3   3  1     3081.820       54.980
  -2   3   3  1      304.850        6.010
  -1   3   3  1     6986.280      126.940
   0   3   3  1        2.160        0.700
   1   3   3  1     6949.950      127.010
   2   3   3  1      301.760        5.950
   3   3   3  1     2999.130       53.740
   4   3   3  1      177.860        3.950
   5   3   3  1      101.340        2.720
   6   3   3  1      150.880        3.700
   7   3   3  1      913.020       16.790
   8   3   3  1      976.720       18.060
   9   3   3  1       10.320        1.680
  10   3   3  1       76.310        3.220
  11   3   3  1      411.480        9.330
  12   3   3  1       43.570        2.950
  13   3   3  1      261.600        7.240
  14   3   3  1       43.430        3.470
  15   3   3  1       73.390        4.200
  16   3   3  1        0.750        2.680
  17   3   3  1       63.420        4.110
  18   3   3  1       75.860        4.380
  19   3   3  1       17.160        2.950
 -19   4   3  1       14.610        2.860
 -18   4   3  1       40.570        3.560
 -17   4   3  1        9.850        2.860
 -16   4   3  1      131.750        5.470
 -15   4   3  1       39.620        3.520
 -14   4   3  1       25.910        3.060
 -13   4   3  1      155.850        5.380
 -12   4   3  1       91.700        3.950
 -11   4   3  1      383.110        8.940
 -10   4   3  1      184.330        5.220
  -9   4   3  1       35.170        2.250
  -8   4   3  1      112.760        3.520
  -7   4   3  1      298.200        6.470
  -6   4   3  1     1344.330       23.940
  -5   4   3  1     1326.270       23.710
  -4   4   3  1      898.130       16.380
  -3   4   3  1     3596.550       64.290
  -2   4   3  1      857.970       15.700
  -1   4   3  1     6559.940      120.310
   0   4   3  1      352.570        6.920
   1   4   3  1     6351.420      117.590
   2   4   3  1      889.440       16.290
   3   4   3  1     3572.700       63.970
   4   4   3  1      895.180       16.340
   5   4   3  1     1300.460       23.300
   6   4   3  1     1362.280       24.300
   7   4   3  1      298.740        6.470
   8   4   3  1      108.880        3.470
   9   4   3  1       34.540        2.250
  10   4   3  1      188.840        5.290
  11   4   3  1      375.870        8.800
  12   4   3  1       90.040        3.950
  13   4   3  1      158.210        5.450
  14   4   3  1       30.520        3.130
  15   4   3  1       40.620        3.490
  16   4   3  1      125.260        5.380
  17   4   3  1       13.210        2.930
  18   4   3  1       40.480        3.590
  19   4   3  1       14.160        2.810
 -19   5   3  1        6.810        2.630
 -18   5   3  1        4.130        2.770
 -17   5   3  1        3.430        2.810
 -16   5   3  1        4.060        2.700
 -15   5   3  1       85.570        4.520
 -14   5   3  1       10.080        2.720
 -13   5   3  1       97.390        4.330
 -12   5   3  1      188.370        5.830
 -11   5   3  1      199.690        5.830
 -10   5   3  1      565.030       11.850
  -9   5   3  1       22.710        2.090
  -8   5   3  1       89.790        3.220
  -7   5   3  1       83.600        2.860
  -6   5   3  1      501.000        9.870
  -5   5   3  1      366.820        7.470
  -4   5   3  1      741.900       13.840
  -3   5   3  1     1140.670       20.540
  -2   5   3  1      409.870        8.010
  -1   5   3  1     1145.980       21.060
   0   5   3  1      123.900        3.020
   1   5   3  1     1150.170       21.150
   2   5   3  1      397.590        7.870
   3   5   3  1     1151.380       20.810
   4   5   3  1      728.050       13.620
   5   5   3  1      372.220        7.560
   6   5   3  1      505.490        9.940
   7   5   3  1       84.660        2.860
   8   5   3  1       87.390        3.150
   9   5   3  1       22.260        2.060
  10   5   3  1      562.020       11.780
  11   5   3  1      201.190        5.830
  12   5   3  1      182.540        5.720
  13   5   3  1      100.280        4.380
  14   5   3  1       12.660        2.790
  15   5   3  1       87.250        4.560
  16   5   3  1        2.540        2.680
  17   5   3  1        2.810        2.810
  18   5   3  1        5.400        2.680
  19   5   3  1        4.610        2.610
 -19   6   3  1       29.680        3.310
 -18   6   3  1       17.430        3.060
 -17   6   3  1       40.120        3.650
 -16   6   3  1       89.910        4.610
 -15   6   3  1      190.610        6.630
 -14   6   3  1       74.340        4.240
 -13   6   3  1        0.340        2.270
 -12   6   3  1       63.130        3.520
 -11   6   3  1      331.670        8.190
 -10   6   3  1       31.720        2.540
  -9   6   3  1       78.860        3.310
  -8   6   3  1      142.080        4.240
  -7   6   3  1        4.290        1.500
  -6   6   3  1      414.520        8.510
  -5   6   3  1     2673.290       47.380
  -4   6   3  1      568.280       11.010
  -3   6   3  1      500.110        9.710
  -2   6   3  1      986.290       18.150
  -1   6   3  1      592.490       11.410
   0   6   3  1     1120.330       20.740
   1   6   3  1      600.390       11.600
   2   6   3  1      984.070       18.200
   3   6   3  1      497.870        9.710
   4   6   3  1      567.550       10.960
   5   6   3  1     2652.670       47.180
   6   6   3  1      406.760        8.370
   7   6   3  1        4.490        1.450
   8   6   3  1      139.150        4.200
   9   6   3  1       78.400        3.290
  10   6   3  1       31.160        2.520
  11   6   3  1      333.550        8.260
  12   6   3  1       64.920        3.560
  13   6   3  1        0.640        2.310
  14   6   3  1       71.120        4.200
  15   6   3  1      182.540        6.470
  16   6   3  1       84.600        4.560
  17   6   3  1       43.320        3.700
  18   6   3  1       19.650        3.110
  19   6   3  1       35.010        3.310
 -18   7   3  1        2.130        2.630
 -17   7   3  1        9.300        2.930
 -16   7   3  1       17.250        3.110
 -15   7   3  1       36.940        3.590
 -14   7   3  1       16.430        2.950
 -13   7   3  1       12.230        2.680
 -12   7   3  1      174.750        5.740
 -11   7   3  1        5.760        2.160
 -10   7   3  1      707.950       14.520
  -9   7   3  1      640.350       13.120
  -8   7   3  1      218.430        5.740
  -7   7   3  1       75.290        2.970
  -6   7   3  1      114.070        3.560
  -5   7   3  1     2014.220       35.850
  -4   7   3  1      201.030        4.810
  -3   7   3  1       47.740        1.970
  -2   7   3  1     2198.070       39.670
  -1   7   3  1      258.330        5.720
   0   7   3  1        1.770        1.040
   1   7   3  1      255.580        5.670
   2   7   3  1     2161.380       39.140
   3   7   3  1       48.990        2.000
   4   7   3  1      203.930        4.860
   5   7   3  1     1988.600       35.380
   6   7   3  1      114.120        3.560
   7   7   3  1       72.390        2.930
   8   7   3  1      212.720        5.630
   9   7   3  1      624.960       12.890
  10   7   3  1      705.480       14.500
  11   7   3  1        6.130        2.160
  12   7   3  1      176.640        5.760
  13   7   3  1       13.800        2.700
  14   7   3  1       14.730        2.930
  15   7   3  1       37.740        3.560
  16   7   3  1       12.230        2.970
  17   7   3  1       14.500        2.950
  18   7   3  1        2.880        2.610
 -18   8   3  1       18.400        3.020
 -17   8   3  1        7.560        2.770
 -16   8   3  1      129.370        5.560
 -15   8   3  1      228.740        7.280
 -14   8   3  1       13.660        2.950
 -13   8   3  1       39.530        3.430
 -12   8   3  1      154.440        5.400
 -11   8   3  1       59.090        3.400
 -10   8   3  1       34.510        2.720
  -9   8   3  1       47.810        2.930
  -8   8   3  1      489.760       10.550
  -7   8   3  1      143.620        4.380
  -6   8   3  1      123.940        3.880
  -5   8   3  1       38.780        2.180
  -4   8   3  1      104.380        3.220
  -3   8   3  1       64.420        2.430
  -2   8   3  1      797.670       15.230
  -1   8   3  1       41.100        1.950
   0   8   3  1      274.050        6.130
   1   8   3  1       40.030        1.910
   2   8   3  1      795.360       15.270
   3   8   3  1       61.560        2.360
   4   8   3  1      104.970        3.240
   5   8   3  1       39.190        2.180
   6   8   3  1      121.470        3.830
   7   8   3  1      140.030        4.310
   8   8   3  1      481.910       10.420
   9   8   3  1       47.610        2.930
  10   8   3  1       35.240        2.770
  11   8   3  1       56.590        3.380
  12   8   3  1      155.120        5.450
  13   8   3  1       38.490        3.430
  14   8   3  1       13.660        2.930
  15   8   3  1      223.270        7.190
  16   8   3  1      128.070        5.470
  17   8   3  1        7.740        2.700
  18   8   3  1       23.580        3.040
 -18   9   3  1        0.070        2.520
 -17   9   3  1       12.300        2.880
 -16   9   3  1        9.870        2.860
 -15   9   3  1       55.600        3.880
 -14   9   3  1        5.900        2.720
 -13   9   3  1        8.350        2.770
 -12   9   3  1       21.900        2.930
 -11   9   3  1        9.240        2.360
 -10   9   3  1       33.880        2.810
  -9   9   3  1      807.820       16.320
  -8   9   3  1      316.560        7.740
  -7   9   3  1      111.060        3.930
  -6   9   3  1      131.770        4.200
  -5   9   3  1      483.370       10.210
  -4   9   3  1       76.790        2.970
  -3   9   3  1      143.190        4.110
  -2   9   3  1      781.040       15.160
  -1   9   3  1      183.690        4.700
   0   9   3  1       69.550        2.610
   1   9   3  1      184.800        4.770
   2   9   3  1      779.660       15.180
   3   9   3  1      141.740        4.110
   4   9   3  1       76.270        2.950
   5   9   3  1      482.070       10.210
   6   9   3  1      137.260        4.290
   7   9   3  1      114.030        3.970
   8   9   3  1      314.350        7.720
   9   9   3  1      806.000       16.290
  10   9   3  1       32.130        2.790
  11   9   3  1        3.060        2.270
  12   9   3  1       20.970        2.930
  13   9   3  1        7.440        2.720
  14   9   3  1        6.130        2.770
  15   9   3  1       56.050        3.930
  16   9   3  1        5.560        2.880
  17   9   3  1       17.310        3.020
  18   9   3  1        0.880        2.590
 -17  10   3  1       11.410        2.770
 -16  10   3  1       -1.040        2.590
 -15  10   3  1      105.790        5.080
 -14  10   3  1       62.150        4.020
 -13  10   3  1       59.750        4.040
 -12  10   3  1       51.420        3.790
 -11  10   3  1       10.390        2.610
 -10  10   3  1       32.770        2.930
  -9  10   3  1      123.670        4.650
  -8  10   3  1      493.350       11.010
  -7  10   3  1       21.290        2.270
  -6  10   3  1        9.210        1.910
  -5  10   3  1      614.370       12.710
  -4  10   3  1       37.870        2.360
  -3  10   3  1      238.990        6.040
  -2  10   3  1     1779.770       32.860
  -1  10   3  1      467.250       10.080
   0  10   3  1      229.940        5.830
   1  10   3  1      467.370       10.120
   2  10   3  1     1789.870       33.110
   3  10   3  1      240.310        6.080
   4  10   3  1       39.940        2.410
   5  10   3  1      603.820       12.550
   6  10   3  1        9.800        1.910
   7  10   3  1       21.810        2.270
   8  10   3  1      491.470       10.940
   9  10   3  1      127.620        4.740
  10  10   3  1       30.950        2.860
  11  10   3  1        8.420        2.590
  12  10   3  1       52.600        3.770
  13  10   3  1       62.580        4.110
  14  10   3  1       61.630        4.040
  15  10   3  1      108.630        5.040
  16  10   3  1        0.540        2.590
  17  10   3  1       12.320        2.770
 -17  11   3  1        1.790        2.540
 -16  11   3  1       28.460        3.200
 -15  11   3  1       98.170        4.860
 -14  11   3  1        9.240        2.770
 -13  11   3  1       54.910        3.880
 -12  11   3  1      142.530        5.720
 -11  11   3  1       17.700        2.950
 -10  11   3  1       23.530        2.880
  -9  11   3  1      123.350        4.740
  -8  11   3  1      193.520        5.920
  -7  11   3  1      166.400        5.290
  -6  11   3  1       21.690        2.340
  -5  11   3  1       38.280        2.610
  -4  11   3  1      146.020        4.610
  -3  11   3  1       44.110        2.610
  -2  11   3  1      100.570        3.700
  -1  11   3  1       74.290        3.150
   0  11   3  1        7.690        1.770
   1  11   3  1       77.610        3.220
   2  11   3  1       98.850        3.650
   3  11   3  1       40.120        2.520
   4  11   3  1      146.320        4.610
   5  11   3  1       37.510        2.610
   6  11   3  1       23.510        2.360
   7  11   3  1      161.450        5.200
   8  11   3  1      198.100        5.990
   9  11   3  1      116.680        4.610
  10  11   3  1       25.050        2.880
  11  11   3  1       14.730        2.880
  12  11   3  1      145.320        5.740
  13  11   3  1       52.850        3.860
  14  11   3  1       11.660        2.860
  15  11   3  1       94.440        4.700
  16  11   3  1       30.700        3.220
  17  11   3  1        1.970        2.520
 -16  12   3  1        2.860        2.500
 -15  12   3  1       16.520        2.930
 -14  12   3  1       13.390        3.020
 -13  12   3  1       26.840        3.240
 -12  12   3  1       83.280        4.520
 -11  12   3  1       87.180        4.560
 -10  12   3  1       47.180        3.590
  -9  12   3  1       20.350        2.810
  -8  12   3  1       35.100        2.970
  -7  12   3  1      143.510        5.040
  -6  12   3  1       83.850        3.790
  -5  12   3  1      110.240        4.200
  -4  12   3  1       87.300        3.700
  -3  12   3  1      550.600       11.960
  -2  12   3  1      355.770        8.530
  -1  12   3  1      258.870        6.810
   0  12   3  1        8.990        1.950
   1  12   3  1      258.060        6.810
   2  12   3  1      364.890        8.690
   3  12   3  1      544.970       11.870
   4  12   3  1       87.520        3.740
   5  12   3  1      108.350        4.200
   6  12   3  1       84.300        3.790
   7  12   3  1      142.890        5.010
   8  12   3  1       34.060        2.930
   9  12   3  1       21.690        2.880
  10  12   3  1       43.250        3.520
  11  12   3  1       84.140        4.520
  12  12   3  1       83.980        4.520
  13  12   3  1       22.780        3.200
  14  12   3  1       12.140        2.970
  15  12   3  1       13.730        2.790
  16  12   3  1        2.250        2.450
 -15  13   3  1       -1.700        2.450
 -14  13   3  1       15.540        2.950
 -13  13   3  1       22.870        3.340
 -12  13   3  1       59.410        3.970
 -11  13   3  1       80.190        4.420
 -10  13   3  1       56.050        3.860
  -9  13   3  1       76.310        4.240
  -8  13   3  1       76.720        4.060
  -7  13   3  1       76.150        3.860
  -6  13   3  1      146.590        5.170
  -5  13   3  1       65.670        3.490
  -4  13   3  1      359.420        8.870
  -3  13   3  1      195.630        5.850
  -2  13   3  1       94.200        3.950
  -1  13   3  1      225.990        6.440
   0  13   3  1        0.110        1.880
   1  13   3  1      229.670        6.490
   2  13   3  1       97.440        4.020
   3  13   3  1      188.840        5.760
   4  13   3  1      360.010        8.900
   5  13   3  1       63.490        3.430
   6  13   3  1      148.570        5.200
   7  13   3  1       78.330        3.930
   8  13   3  1       75.560        4.040
   9  13   3  1       80.560        4.330
  10  13   3  1       57.770        3.930
  11  13   3  1       76.790        4.380
  12  13   3  1       57.930        3.950
  13  13   3  1       24.870        3.310
  14  13   3  1       15.140        2.880
  15  13   3  1       -2.360        2.360
 -15  14   3  1        3.400        2.540
 -14  14   3  1       12.050        2.720
 -13  14   3  1       28.910        3.290
 -12  14   3  1       10.600        2.950
 -11  14   3  1      106.150        4.990
 -10  14   3  1       24.580        3.200
  -9  14   3  1       -0.110        2.520
  -8  14   3  1       33.290        3.310
  -7  14   3  1      151.580        5.740
  -6  14   3  1      113.320        4.830
  -5  14   3  1       18.680        2.610
  -4  14   3  1       53.760        3.340
  -3  14   3  1       46.860        3.130
  -2  14   3  1       44.750        3.060
  -1  14   3  1       95.920        4.150
   0  14   3  1       10.300        2.310
   1  14   3  1       97.170        4.150
   2  14   3  1       43.800        3.040
   3  14   3  1       46.630        3.130
   4  14   3  1       54.960        3.380
   5  14   3  1       22.690        2.680
   6  14   3  1      110.760        4.810
   7  14   3  1      151.150        5.720
   8  14   3  1       38.830        3.400
   9  14   3  1        4.700        2.590
  10  14   3  1       22.010        3.060
  11  14   3  1      109.060        5.010
  12  14   3  1       12.370        2.970
  13  14   3  1       28.890        3.310
  14  14   3  1        8.510        2.630
  15  14   3  1        6.630        2.520
 -14  15   3  1        8.150        2.520
 -13  15   3  1        3.680        2.540
 -12  15   3  1       16.770        3.020
 -11  15   3  1        5.720        2.770
 -10  15   3  1       15.410        2.970
  -9  15   3  1       29.860        3.310
  -8  15   3  1       98.850        4.770
  -7  15   3  1       14.980        2.880
  -6  15   3  1       60.130        3.880
  -5  15   3  1       59.820        3.860
  -4  15   3  1       38.940        3.240
  -3  15   3  1       61.930        3.740
  -2  15   3  1       10.820        2.410
  -1  15   3  1       12.800        2.500
   0  15   3  1      309.860        8.370
   1  15   3  1       12.370        2.500
   2  15   3  1       11.780        2.430
   3  15   3  1       65.290        3.790
   4  15   3  1       41.370        3.310
   5  15   3  1       65.560        3.970
   6  15   3  1       54.890        3.790
   7  15   3  1       13.300        2.810
   8  15   3  1       93.200        4.670
   9  15   3  1       32.040        3.340
  10  15   3  1       15.320        2.930
  11  15   3  1        3.200        2.700
  12  15   3  1       19.200        3.020
  13  15   3  1        0.660        2.500
  14  15   3  1        9.420        2.540
 -13  16   3  1       24.370        2.880
 -12  16   3  1       34.380        3.290
 -11  16   3  1        0.000        2.540
 -10  16   3  1      103.000        4.950
  -9  16   3  1       16.130        2.930
  -8  16   3  1       21.720        3.110
  -7  16   3  1       12.660        2.880
  -6  16   3  1       80.650        4.400
  -5  16   3  1        7.690        2.700
  -4  16   3  1        5.810        2.610
  -3  16   3  1       14.770        2.810
  -2  16   3  1      103.680        4.770
  -1  16   3  1       28.000        3.130
   0  16   3  1      179.610        6.260
   1  16   3  1       23.780        3.040
   2  16   3  1      100.000        4.650
   3  16   3  1       15.270        2.810
   4  16   3  1        3.650        2.540
   5  16   3  1        7.170        2.700
   6  16   3  1       82.370        4.470
   7  16   3  1       12.230        2.880
   8  16   3  1       21.900        3.110
   9  16   3  1       17.470        2.950
  10  16   3  1      104.950        4.990
  11  16   3  1        1.070        2.540
  12  16   3  1       31.430        3.220
  13  16   3  1       24.870        2.860
 -12  17   3  1       11.600        2.720
 -11  17   3  1        9.330        2.610
 -10  17   3  1        8.690        2.700
  -9  17   3  1       11.210        2.810
  -8  17   3  1       14.610        2.970
  -7  17   3  1       22.240        3.110
  -6  17   3  1       26.210        3.200
  -5  17   3  1        3.470        2.540
  -4  17   3  1       18.110        2.950
  -3  17   3  1       11.570        2.770
  -2  17   3  1        6.630        2.680
  -1  17   3  1       42.960        3.560
   0  17   3  1       83.440        4.470
   1  17   3  1       38.460        3.430
   2  17   3  1        7.420        2.680
   3  17   3  1       10.940        2.770
   4  17   3  1       16.520        2.950
   5  17   3  1        1.680        2.520
   6  17   3  1       26.530        3.150
   7  17   3  1       17.200        2.970
   8  17   3  1       11.550        2.950
   9  17   3  1       14.980        2.880
  10  17   3  1        8.760        2.700
  11  17   3  1        5.920        2.540
  12  17   3  1       14.860        2.770
 -10  18   3  1        6.290        2.520
  -9  18   3  1        7.190        2.590
  -8  18   3  1       14.070        2.860
  -7  18   3  1       36.150        3.430
  -6  18   3  1       22.690        3.150
  -5  18   3  1        0.540        2.450
  -4  18   3  1       34.650        3.380
  -3  18   3  1       12.300        2.770
  -2  18   3  1        7.810        2.680
  -1  18   3  1       18.720        3.020
   0  18   3  1      182.540        6.400
   1  18   3  1       20.720        3.040
   2  18   3  1       12.320        2.770
   3  18   3  1        9.890        2.720
   4  18   3  1       32.000        3.290
   5  18   3  1        2.700        2.520
   6  18   3  1       27.210        3.240
   7  18   3  1       33.990        3.400
   8  18   3  1       12.190        2.860
   9  18   3  1        4.860        2.520
  10  18   3  1        6.170        2.520
  -9  19   3  1        1.450        2.360
  -8  19   3  1       20.330        2.810
  -7  19   3  1        4.920        2.500
  -6  19   3  1       29.950        3.220
  -5  19   3  1        6.010        2.630
  -4  19   3  1       11.010        2.860
  -3  19   3  1        6.380        2.700
  -2  19   3  1        7.170        2.720
  -1  19   3  1        9.760        2.790
   0  19   3  1        6.080        2.700
   1  19   3  1        6.630        2.720
   2  19   3  1        9.800        2.790
   3  19   3  1        8.850        2.700
   4  19   3  1        9.390        2.770
   5  19   3  1        7.530        2.680
   6  19   3  1       30.660        3.240
   7  19   3  1        3.770        2.450
   8  19   3  1       19.720        2.810
   9  19   3  1       -1.520        2.360
  -7  20   3  1        2.060        2.410
  -6  20   3  1        0.910        2.360
  -5  20   3  1        7.330        2.590
  -4  20   3  1       18.400        2.810
  -3  20   3  1        7.830        2.680
  -2  20   3  1        2.880        2.520
  -1  20   3  1       24.240        3.110
   0  20   3  1       48.360        3.610
   1  20   3  1       28.140        3.110
   2  20   3  1        4.110        2.520
   3  20   3  1       12.030        2.720
   4  20   3  1       19.650        2.860
   5  20   3  1        7.870        2.590
   6  20   3  1        3.150        2.360
   7  20   3  1       -0.200        2.360
  -4  21   3  1       15.980        2.770
  -3  21   3  1       17.130        2.630
  -2  21   3  1       -1.610        2.270
  -1  21   3  1        7.780        2.430
   0  21   3  1        4.610        2.410
   1  21   3  1        5.560        2.430
   2  21   3  1        0.000        2.250
   3  21   3  1       11.780        2.590
   4  21   3  1       17.110        2.770
   0   0   4  1        2.410        0.700
   1   0   4  1     6642.420      121.400
   2   0   4  1      635.720       11.690
   3   0   4  1      877.620       15.860
   4   0   4  1      705.340       13.000
   5   0   4  1      384.380        7.600
   6   0   4  1      109.290        2.970
   7   0   4  1      467.250        9.260
   8   0   4  1      163.910        4.240
   9   0   4  1      187.660        4.990
  10   0   4  1      433.830        9.440
  11   0   4  1        0.820        1.820
  12   0   4  1      125.850        4.520
  13   0   4  1      146.480        5.130
  14   0   4  1       80.760        4.060
  15   0   4  1       45.500        3.610
  16   0   4  1       54.910        3.930
  17   0   4  1        7.600        2.880
  18   0   4  1        2.220        2.680
  19   0   4  1       26.800        3.220
 -19   1   4  1        2.680        2.610
 -18   1   4  1       54.890        3.950
 -17   1   4  1      393.780       10.230
 -16   1   4  1       14.610        2.950
 -15   1   4  1        9.600        2.770
 -14   1   4  1      244.010        7.240
 -13   1   4  1       68.530        3.650
 -12   1   4  1       61.700        3.310
 -11   1   4  1       63.150        3.130
 -10   1   4  1       18.310        2.040
  -9   1   4  1       15.610        1.790
  -8   1   4  1      539.210       10.670
  -7   1   4  1      621.310       11.850
  -6   1   4  1      284.380        5.990
  -5   1   4  1      750.410       13.820
  -4   1   4  1       48.240        1.680
  -3   1   4  1      604.700       11.140
  -2   1   4  1     2725.280       49.360
  -1   1   4  1     3662.880       67.030
   0   1   4  1     1274.820       23.350
   1   1   4  1     3586.080       65.880
   2   1   4  1     2715.930       49.260
   3   1   4  1      611.440       11.280
   4   1   4  1       50.490        1.700
   5   1   4  1      745.550       13.730
   6   1   4  1      288.830        6.080
   7   1   4  1      617.630       11.780
   8   1   4  1      532.830       10.570
   9   1   4  1       16.290        1.790
  10   1   4  1       14.700        1.950
  11   1   4  1       63.760        3.130
  12   1   4  1       65.240        3.380
  13   1   4  1       72.000        3.700
  14   1   4  1      239.080        7.170
  15   1   4  1       10.440        2.790
  16   1   4  1       12.710        2.880
  17   1   4  1      393.780       10.210
  18   1   4  1       59.730        4.040
  19   1   4  1        0.480        2.610
 -19   2   4  1        5.920        2.680
 -18   2   4  1        2.000        2.700
 -17   2   4  1        3.930        2.700
 -16   2   4  1        1.540        2.680
 -15   2   4  1       88.270        4.520
 -14   2   4  1      126.210        5.110
 -13   2   4  1      119.110        4.650
 -12   2   4  1       56.190        3.220
 -11   2   4  1      775.050       15.540
 -10   2   4  1      619.750       12.640
  -9   2   4  1      116.910        3.770
  -8   2   4  1      175.360        4.490
  -7   2   4  1       95.330        2.930
  -6   2   4  1      449.440        8.800
  -5   2   4  1        6.350        1.040
  -4   2   4  1      654.690       12.140
  -3   2   4  1        5.950        0.840
  -2   2   4  1     1723.900       31.040
  -1   2   4  1      490.240        9.260
   0   2   4  1       73.200        1.950
   1   2   4  1      477.600        9.120
   2   2   4  1     1733.570       31.320
   3   2   4  1        5.810        0.840
   4   2   4  1      659.090       12.230
   5   2   4  1        4.900        1.040
   6   2   4  1      448.690        8.800
   7   2   4  1       95.900        2.930
   8   2   4  1      172.320        4.420
   9   2   4  1      118.110        3.790
  10   2   4  1      616.660       12.620
  11   2   4  1      785.190       15.700
  12   2   4  1       55.690        3.200
  13   2   4  1      121.560        4.700
  14   2   4  1      123.990        5.110
  15   2   4  1       87.120        4.490
  16   2   4  1        4.740        2.700
  17   2   4  1       -0.110        2.630
  18   2   4  1        0.610        2.630
  19   2   4  1        9.210        2.790
 -19   3   4  1       19.560        2.970
 -18   3   4  1        1.970        2.700
 -17   3   4  1       25.760        3.220
 -16   3   4  1        8.900        2.790
 -15   3   4  1       61.340        3.970
 -14   3   4  1       48.560        3.590
 -13   3   4  1       24.670        2.720
 -12   3   4  1       40.210        2.930
 -11   3   4  1       85.640        3.650
 -10   3   4  1       53.940        2.810
  -9   3   4  1      563.740       11.500
  -8   3   4  1      143.230        4.060
  -7   3   4  1      155.030        4.020
  -6   3   4  1      883.040       16.250
  -5   3   4  1     1921.320       33.990
  -4   3   4  1     3102.020       55.620
  -3   3   4  1        4.650        0.880
  -2   3   4  1       28.230        1.250
  -1   3   4  1     1091.110       19.860
   0   3   4  1     1092.170       20.010
   1   3   4  1     1093.220       20.040
   2   3   4  1       28.460        1.250
   3   3   4  1        4.560        0.880
   4   3   4  1     3097.020       55.440
   5   3   4  1     1928.110       34.150
   6   3   4  1      868.590       15.980
   7   3   4  1      155.900        4.040
   8   3   4  1      145.590        4.130
   9   3   4  1      550.260       11.280
  10   3   4  1       53.550        2.790
  11   3   4  1       86.090        3.650
  12   3   4  1       39.030        2.880
  13   3   4  1       27.300        2.770
  14   3   4  1       49.790        3.590
  15   3   4  1       61.520        3.970
  16   3   4  1        9.120        2.810
  17   3   4  1       29.770        3.290
  18   3   4  1        3.560        2.680
  19   3   4  1       25.230        3.110
 -19   4   4  1       40.890        3.400
 -18   4   4  1       64.740        4.060
 -17   4   4  1       13.030        3.020
 -16   4   4  1      114.300        5.130
 -15   4   4  1       48.990        3.740
 -14   4   4  1      199.310        6.630
 -13   4   4  1      440.430       10.480
 -12   4   4  1       40.030        2.950
 -11   4   4  1      235.680        6.440
 -10   4   4  1      108.650        3.930
  -9   4   4  1      114.890        3.830
  -8   4   4  1       26.730        2.000
  -7   4   4  1      344.310        7.330
  -6   4   4  1      856.880       15.820
  -5   4   4  1      740.420       13.890
  -4   4   4  1     2058.950       36.690
  -3   4   4  1      543.860       10.350
  -2   4   4  1     1882.270       33.880
  -1   4   4  1      411.840        8.080
   0   4   4  1      393.250        7.740
   1   4   4  1      410.320        8.100
   2   4   4  1     1889.820       34.170
   3   4   4  1      523.850        9.980
   4   4   4  1     2096.710       36.690
   5   4   4  1      723.380       13.550
   6   4   4  1      851.860       15.770
   7   4   4  1      342.420        7.280
   8   4   4  1       26.570        1.970
   9   4   4  1      114.210        3.830
  10   4   4  1      107.290        3.880
  11   4   4  1      239.450        6.490
  12   4   4  1       40.760        2.950
  13   4   4  1      442.090       10.510
  14   4   4  1      196.010        6.580
  15   4   4  1       48.270        3.740
  16   4   4  1      114.100        5.130
  17   4   4  1       11.500        2.930
  18   4   4  1       63.330        4.040
  19   4   4  1       38.030        3.340
 -19   5   4  1       15.730        2.810
 -18   5   4  1       22.990        3.110
 -17   5   4  1        4.490        2.790
 -16   5   4  1        6.400        2.680
 -15   5   4  1       86.750        4.580
 -14   5   4  1        8.780        2.700
 -13   5   4  1      114.480        4.670
 -12   5   4  1      217.250        6.400
 -11   5   4  1      111.170        4.240
 -10   5   4  1      125.510        4.310
  -9   5   4  1       11.940        1.910
  -8   5   4  1      199.960        5.220
  -7   5   4  1      120.180        3.650
  -6   5   4  1      314.720        6.780
  -5   5   4  1     1125.960       20.470
  -4   5   4  1     1228.330       22.310
  -3   5   4  1     1123.470       20.380
  -2   5   4  1      601.000       11.460
  -1   5   4  1      335.930        6.880
   0   5   4  1      428.680        8.510
   1   5   4  1      340.720        6.990
   2   5   4  1      596.640       11.410
   3   5   4  1     1123.900       20.420
   4   5   4  1     1231.460       22.330
   5   5   4  1     1119.810       20.380
   6   5   4  1      308.570        6.650
   7   5   4  1      119.520        3.650
   8   5   4  1      204.770        5.310
   9   5   4  1       13.030        1.950
  10   5   4  1      119.810        4.220
  11   5   4  1      110.330        4.220
  12   5   4  1      217.710        6.400
  13   5   4  1      114.370        4.670
  14   5   4  1        7.370        2.630
  15   5   4  1       88.270        4.580
  16   5   4  1        3.590        2.700
  17   5   4  1        4.150        2.790
  18   5   4  1       26.390        3.130
  19   5   4  1       13.910        2.810
 -18   6   4  1       21.560        3.060
 -17   6   4  1       21.830        3.220
 -16   6   4  1        8.530        2.790
 -15   6   4  1      116.070        5.170
 -14   6   4  1       38.400        3.470
 -13   6   4  1      232.710        7.150
 -12   6   4  1      324.360        8.370
 -11   6   4  1       43.750        2.970
 -10   6   4  1        5.830        2.040
  -9   6   4  1       87.120        3.520
  -8   6   4  1      154.670        4.560
  -7   6   4  1      396.520        8.530
  -6   6   4  1       16.090        1.590
  -5   6   4  1      163.910        4.200
  -4   6   4  1      240.330        5.400
  -3   6   4  1      771.120       14.450
  -2   6   4  1     1880.250       33.880
  -1   6   4  1      633.750       12.230
   0   6   4  1        6.400        1.070
   1   6   4  1      617.520       12.030
   2   6   4  1     1844.100       33.360
   3   6   4  1      763.770       14.360
   4   6   4  1      237.340        5.380
   5   6   4  1      161.320        4.130
   6   6   4  1       14.300        1.540
   7   6   4  1      396.250        8.530
   8   6   4  1      158.230        4.610
   9   6   4  1       87.820        3.520
  10   6   4  1        6.580        2.040
  11   6   4  1       38.870        2.930
  12   6   4  1      311.650        8.170
  13   6   4  1      234.320        7.170
  14   6   4  1       42.050        3.520
  15   6   4  1      103.540        4.950
  16   6   4  1       11.210        2.790
  17   6   4  1       24.330        3.220
  18   6   4  1       20.450        3.060
 -18   7   4  1        5.580        2.720
 -17   7   4  1       10.820        2.880
 -16   7   4  1       26.750        3.310
 -15   7   4  1      202.070        6.830
 -14   7   4  1       26.730        3.220
 -13   7   4  1       58.570        3.880
 -12   7   4  1      469.700       11.010
 -11   7   4  1       54.100        3.290
 -10   7   4  1        8.800        2.160
  -9   7   4  1      419.400        9.490
  -8   7   4  1      699.440       14.000
  -7   7   4  1       63.950        2.810
  -6   7   4  1      174.090        4.700
  -5   7   4  1       21.630        1.700
  -4   7   4  1       54.210        2.250
  -3   7   4  1      683.990       13.120
  -2   7   4  1      904.330       17.020
  -1   7   4  1       94.220        2.860
   0   7   4  1      937.090       17.750
   1   7   4  1       96.080        2.880
   2   7   4  1      899.490       16.970
   3   7   4  1      683.280       13.160
   4   7   4  1       54.620        2.250
   5   7   4  1       19.130        1.680
   6   7   4  1      172.350        4.650
   7   7   4  1       63.420        2.810
   8   7   4  1      709.720       14.180
   9   7   4  1      417.400        9.440
  10   7   4  1        7.720        2.160
  11   7   4  1       56.140        3.310
  12   7   4  1      466.190       10.940
  13   7   4  1       55.780        3.830
  14   7   4  1       28.230        3.240
  15   7   4  1      208.110        6.970
  16   7   4  1       27.660        3.290
  17   7   4  1       14.950        2.950
  18   7   4  1        5.040        2.680
 -18   8   4  1       24.030        3.020
 -17   8   4  1        5.450        2.680
 -16   8   4  1       28.140        3.380
 -15   8   4  1       36.580        3.520
 -14   8   4  1       14.550        2.950
 -13   8   4  1       16.130        2.970
 -12   8   4  1      156.140        5.670
 -11   8   4  1       37.920        3.020
 -10   8   4  1       25.480        2.610
  -9   8   4  1      400.060        9.300
  -8   8   4  1       55.640        2.970
  -7   8   4  1      131.000        4.220
  -6   8   4  1       18.580        1.910
  -5   8   4  1      653.330       13.030
  -4   8   4  1      211.470        5.310
  -3   8   4  1      454.570        9.350
  -2   8   4  1      108.110        3.240
  -1   8   4  1      830.370       16.040
   0   8   4  1      538.690       10.870
   1   8   4  1      834.550       16.160
   2   8   4  1      109.900        3.310
   3   8   4  1      463.620        9.530
   4   8   4  1      212.170        5.310
   5   8   4  1      643.930       12.890
   6   8   4  1       18.470        1.910
   7   8   4  1      127.980        4.150
   8   8   4  1       55.960        2.970
   9   8   4  1      405.010        9.390
  10   8   4  1       23.210        2.590
  11   8   4  1       38.010        3.020
  12   8   4  1      153.780        5.650
  13   8   4  1       16.220        2.950
  14   8   4  1       16.520        2.970
  15   8   4  1       37.960        3.590
  16   8   4  1       32.020        3.470
  17   8   4  1        3.680        2.610
  18   8   4  1       23.030        3.020
 -17   9   4  1        1.410        2.610
 -16   9   4  1       37.400        3.560
 -15   9   4  1      208.540        6.900
 -14   9   4  1        9.800        2.790
 -13   9   4  1        7.900        2.770
 -12   9   4  1      132.160        5.400
 -11   9   4  1       46.090        3.220
 -10   9   4  1       89.520        4.020
  -9   9   4  1      246.410        6.780
  -8   9   4  1      142.980        4.740
  -7   9   4  1       57.980        2.970
  -6   9   4  1       43.250        2.590
  -5   9   4  1      180.650        5.040
  -4   9   4  1       81.350        3.130
  -3   9   4  1       70.660        2.810
  -2   9   4  1      445.200        9.510
  -1   9   4  1      129.370        3.880
   0   9   4  1      202.390        5.200
   1   9   4  1      131.050        3.930
   2   9   4  1      443.650        9.510
   3   9   4  1       74.450        2.930
   4   9   4  1       82.990        3.150
   5   9   4  1      181.130        5.040
   6   9   4  1       48.200        2.630
   7   9   4  1       56.570        2.950
   8   9   4  1      138.330        4.670
   9   9   4  1      242.370        6.720
  10   9   4  1       89.880        4.020
  11   9   4  1       44.770        3.220
  12   9   4  1      131.340        5.380
  13   9   4  1        4.200        2.700
  14   9   4  1        7.740        2.770
  15   9   4  1      217.910        7.060
  16   9   4  1       41.120        3.650
  17   9   4  1        2.410        2.590
 -17  10   4  1       16.040        2.810
 -16  10   4  1       67.800        4.110
 -15  10   4  1       50.060        3.880
 -14  10   4  1        7.990        2.860
 -13  10   4  1       53.760        3.930
 -12  10   4  1      255.830        7.810
 -11  10   4  1        3.560        2.430
 -10  10   4  1       98.030        4.290
  -9  10   4  1      194.020        5.990
  -8  10   4  1      298.560        7.690
  -7  10   4  1        2.860        1.880
  -6  10   4  1      181.540        5.310
  -5  10   4  1      344.010        8.080
  -4  10   4  1      347.050        8.080
  -3  10   4  1       39.940        2.410
  -2  10   4  1      748.750       15.000
  -1  10   4  1      116.370        3.830
   0  10   4  1        6.560        1.610
   1  10   4  1      114.070        3.790
   2  10   4  1      759.100       15.250
   3  10   4  1       39.920        2.410
   4  10   4  1      349.160        8.100
   5  10   4  1      337.640        8.010
   6  10   4  1      180.560        5.310
   7  10   4  1        1.340        1.860
   8  10   4  1      295.610        7.620
   9  10   4  1      193.930        5.990
  10  10   4  1       95.510        4.240
  11  10   4  1        3.970        2.430
  12  10   4  1      256.470        7.780
  13  10   4  1       56.800        3.930
  14  10   4  1       12.820        2.860
  15  10   4  1       52.900        3.880
  16  10   4  1       62.340        4.020
  17  10   4  1       13.520        2.770
 -16  11   4  1       16.770        2.930
 -15  11   4  1        7.010        2.790
 -14  11   4  1       28.370        3.380
 -13  11   4  1        2.680        2.680
 -12  11   4  1        0.910        2.630
 -11  11   4  1       10.480        2.790
 -10  11   4  1       45.380        3.470
  -9  11   4  1      174.370        5.740
  -8  11   4  1       25.760        2.680
  -7  11   4  1       59.770        3.290
  -6  11   4  1      193.860        5.720
  -5  11   4  1      807.980       16.340
  -4  11   4  1       95.350        3.740
  -3  11   4  1      236.180        6.260
  -2  11   4  1      235.770        6.260
  -1  11   4  1       58.450        2.880
   0  11   4  1       40.710        2.520
   1  11   4  1       60.110        2.930
   2  11   4  1      239.330        6.290
   3  11   4  1      244.920        6.400
   4  11   4  1       93.740        3.700
   5  11   4  1      801.100       16.250
   6  11   4  1      193.610        5.720
   7  11   4  1       60.660        3.310
   8  11   4  1       24.210        2.610
   9  11   4  1      173.050        5.740
  10  11   4  1       49.610        3.490
  11  11   4  1       10.910        2.790
  12  11   4  1        5.110        2.680
  13  11   4  1        5.490        2.720
  14  11   4  1       30.520        3.470
  15  11   4  1        6.740        2.720
  16  11   4  1       17.250        2.880
 -16  12   4  1        4.580        2.500
 -15  12   4  1       40.570        3.470
 -14  12   4  1       21.420        3.150
 -13  12   4  1       38.210        3.470
 -12  12   4  1        3.930        2.680
 -11  12   4  1       49.900        3.790
 -10  12   4  1       13.930        2.880
  -9  12   4  1       81.710        4.220
  -8  12   4  1      120.290        4.740
  -7  12   4  1       52.010        3.240
  -6  12   4  1      179.310        5.650
  -5  12   4  1      204.090        6.010
  -4  12   4  1      368.610        8.870
  -3  12   4  1       82.530        3.610
  -2  12   4  1       42.620        2.770
  -1  12   4  1       17.650        2.180
   0  12   4  1      384.860        9.140
   1  12   4  1       16.000        2.130
   2  12   4  1       42.160        2.720
   3  12   4  1       80.440        3.560
   4  12   4  1      367.140        8.870
   5  12   4  1      197.470        5.920
   6  12   4  1      179.840        5.650
   7  12   4  1       50.830        3.220
   8  12   4  1      123.100        4.810
   9  12   4  1       83.140        4.220
  10  12   4  1       12.230        2.790
  11  12   4  1       51.870        3.830
  12  12   4  1        3.880        2.700
  13  12   4  1       34.170        3.400
  14  12   4  1       18.020        3.110
  15  12   4  1       36.870        3.430
  16  12   4  1        4.470        2.520
 -15  13   4  1       16.930        2.860
 -14  13   4  1       82.870        4.380
 -13  13   4  1       55.910        4.020
 -12  13   4  1       30.480        3.340
 -11  13   4  1       42.050        3.650
 -10  13   4  1       16.880        3.020
  -9  13   4  1        1.880        2.590
  -8  13   4  1      127.300        5.260
  -7  13   4  1        7.080        2.410
  -6  13   4  1      387.600        9.530
  -5  13   4  1       40.550        3.020
  -4  13   4  1       57.570        3.310
  -3  13   4  1       83.420        3.790
  -2  13   4  1      150.110        5.080
  -1  13   4  1       48.360        3.040
   0  13   4  1      326.340        8.330
   1  13   4  1       48.520        3.020
   2  13   4  1      152.490        5.110
   3  13   4  1       83.960        3.790
   4  13   4  1       57.980        3.340
   5  13   4  1       41.890        3.040
   6  13   4  1      388.350        9.530
   7  13   4  1        8.670        2.410
   8  13   4  1      131.980        5.360
   9  13   4  1        4.380        2.590
  10  13   4  1       15.270        2.950
  11  13   4  1       45.270        3.700
  12  13   4  1       31.560        3.340
  13  13   4  1       56.190        3.970
  14  13   4  1       79.940        4.310
  15  13   4  1       17.860        2.790
 -14  14   4  1       10.050        2.720
 -13  14   4  1       13.890        2.930
 -12  14   4  1       16.070        3.060
 -11  14   4  1       77.400        4.380
 -10  14   4  1       27.160        3.200
  -9  14   4  1       20.920        3.060
  -8  14   4  1       60.220        3.950
  -7  14   4  1       41.280        3.430
  -6  14   4  1       30.140        3.040
  -5  14   4  1       63.880        3.650
  -4  14   4  1      156.960        5.450
  -3  14   4  1       11.820        2.360
  -2  14   4  1       77.400        3.830
  -1  14   4  1      365.730        9.260
   0  14   4  1       83.100        3.950
   1  14   4  1      370.060        9.390
   2  14   4  1       73.360        3.740
   3  14   4  1       10.940        2.410
   4  14   4  1      148.540        5.290
   5  14   4  1       65.880        3.680
   6  14   4  1       26.120        2.950
   7  14   4  1       42.430        3.470
   8  14   4  1       51.470        3.790
   9  14   4  1       22.330        3.110
  10  14   4  1       25.100        3.200
  11  14   4  1       85.640        4.520
  12  14   4  1       16.070        3.040
  13  14   4  1       14.090        2.880
  14  14   4  1        9.530        2.680
 -14  15   4  1       25.280        3.020
 -13  15   4  1       48.020        3.590
 -12  15   4  1       24.960        3.130
 -11  15   4  1       30.290        3.380
 -10  15   4  1       12.480        2.810
  -9  15   4  1        3.220        2.630
  -8  15   4  1       14.020        2.880
  -7  15   4  1       10.600        2.790
  -6  15   4  1        8.060        2.700
  -5  15   4  1       41.710        3.470
  -4  15   4  1        6.900        2.540
  -3  15   4  1        9.330        2.540
  -2  15   4  1       25.480        2.930
  -1  15   4  1      147.770        5.380
   0  15   4  1       52.560        3.430
   1  15   4  1      143.820        5.310
   2  15   4  1       27.340        2.970
   3  15   4  1       10.440        2.540
   4  15   4  1        9.300        2.630
   5  15   4  1       41.960        3.490
   6  15   4  1        7.620        2.630
   7  15   4  1        9.240        2.770
   8  15   4  1       13.070        2.860
   9  15   4  1        3.740        2.610
  10  15   4  1       11.480        2.810
  11  15   4  1       30.750        3.380
  12  15   4  1       21.830        3.060
  13  15   4  1       49.240        3.610
  14  15   4  1       24.210        2.950
 -13  16   4  1       10.390        2.630
 -12  16   4  1       10.390        2.680
 -11  16   4  1        2.340        2.590
 -10  16   4  1       19.950        3.130
  -9  16   4  1       12.800        2.950
  -8  16   4  1       16.950        2.970
  -7  16   4  1      164.450        6.100
  -6  16   4  1       74.000        4.290
  -5  16   4  1       53.440        3.790
  -4  16   4  1       16.340        2.860
  -3  16   4  1       41.550        3.470
  -2  16   4  1       65.760        3.970
  -1  16   4  1       25.370        3.060
   0  16   4  1       10.940        2.700
   1  16   4  1       23.670        3.040
   2  16   4  1       66.170        4.040
   3  16   4  1       38.850        3.400
   4  16   4  1       17.520        2.930
   5  16   4  1       54.030        3.790
   6  16   4  1       71.660        4.220
   7  16   4  1      161.110        6.040
   8  16   4  1       15.880        2.950
   9  16   4  1       10.730        2.860
  10  16   4  1       24.210        3.200
  11  16   4  1        1.250        2.520
  12  16   4  1        7.280        2.610
  13  16   4  1       10.640        2.630
 -11  17   4  1       10.760        2.630
 -10  17   4  1       12.000        2.720
  -9  17   4  1       11.300        2.810
  -8  17   4  1       22.080        3.200
  -7  17   4  1       10.230        2.770
  -6  17   4  1        7.260        2.680
  -5  17   4  1       58.820        3.930
  -4  17   4  1        3.880        2.610
  -3  17   4  1       18.270        2.950
  -2  17   4  1       26.210        3.150
  -1  17   4  1       12.320        2.810
   0  17   4  1       76.450        4.290
   1  17   4  1       13.550        2.790
   2  17   4  1       27.910        3.200
   3  17   4  1       19.990        2.970
   4  17   4  1        4.110        2.590
   5  17   4  1       59.360        3.880
   6  17   4  1        6.540        2.700
   7  17   4  1        8.510        2.720
   8  17   4  1       19.020        3.110
   9  17   4  1       10.390        2.810
  10  17   4  1       13.730        2.790
  11  17   4  1       13.000        2.610
 -10  18   4  1       38.600        3.200
  -9  18   4  1       12.710        2.680
  -8  18   4  1       12.570        2.790
  -7  18   4  1       47.610        3.700
  -6  18   4  1        5.040        2.680
  -5  18   4  1       31.070        3.380
  -4  18   4  1       10.690        2.700
  -3  18   4  1       12.930        2.810
  -2  18   4  1        0.840        2.520
  -1  18   4  1       39.120        3.470
   0  18   4  1        0.200        2.540
   1  18   4  1       39.140        3.430
   2  18   4  1        1.430        2.500
   3  18   4  1       19.170        2.950
   4  18   4  1       11.600        2.790
   5  18   4  1       30.660        3.400
   6  18   4  1        2.540        2.630
   7  18   4  1       48.990        3.700
   8  18   4  1       16.500        2.860
   9  18   4  1       11.780        2.680
  10  18   4  1       37.940        3.220
  -8  19   4  1        3.130        2.410
  -7  19   4  1        6.170        2.520
  -6  19   4  1        5.830        2.590
  -5  19   4  1        2.360        2.520
  -4  19   4  1       36.670        3.430
  -3  19   4  1       35.240        3.430
  -2  19   4  1        8.550        2.770
  -1  19   4  1       41.070        3.610
   0  19   4  1       30.320        3.340
   1  19   4  1       42.960        3.650
   2  19   4  1        4.990        2.700
   3  19   4  1       43.120        3.590
   4  19   4  1       37.240        3.470
   5  19   4  1        1.820        2.520
   6  19   4  1        5.290        2.590
   7  19   4  1        5.010        2.450
   8  19   4  1        0.790        2.340
  -6  20   4  1       29.500        2.970
  -5  20   4  1       -1.520        2.310
  -4  20   4  1        4.130        2.450
  -3  20   4  1       23.870        2.970
  -2  20   4  1       44.950        3.470
  -1  20   4  1       11.410        2.700
   0  20   4  1        2.540        2.500
   1  20   4  1       15.270        2.790
   2  20   4  1       44.700        3.470
   3  20   4  1       21.810        2.970
   4  20   4  1        4.040        2.450
   5  20   4  1        1.880        2.310
   6  20   4  1       29.790        2.950
  -3  21   4  1       18.270        2.770
  -2  21   4  1       -2.040        2.220
  -1  21   4  1        6.990        2.410
   0  21   4  1       -0.180        2.250
   1  21   4  1        4.900        2.410
   2  21   4  1       -1.880        2.220
   3  21   4  1       14.640        2.770
   1   0   5  1      124.900        2.950
   2   0   5  1      115.070        2.770
   3   0   5  1      434.370        8.350
   4   0   5  1       69.100        2.130
   5   0   5  1     2763.810       49.310
   6   0   5  1       72.590        2.430
   7   0   5  1       51.490        2.160
   8   0   5  1      660.160       12.910
   9   0   5  1      109.240        3.650
  10   0   5  1      560.220       11.690
  11   0   5  1       74.250        3.430
  12   0   5  1      599.120       12.890
  13   0   5  1        4.830        2.250
  14   0   5  1      258.530        7.650
  15   0   5  1        2.180        2.540
  16   0   5  1       49.450        3.770
  17   0   5  1       80.040        4.420
  18   0   5  1        1.430        2.610
  19   0   5  1       -1.450        2.590
 -19   1   5  1        2.680        2.590
 -18   1   5  1       44.980        3.680
 -17   1   5  1       25.420        3.290
 -16   1   5  1       12.750        2.880
 -15   1   5  1        2.970        2.610
 -14   1   5  1      199.580        6.560
 -13   1   5  1       89.720        4.110
 -12   1   5  1      148.360        5.010
 -11   1   5  1      340.130        8.190
 -10   1   5  1      565.850       11.820
  -9   1   5  1       16.680        1.880
  -8   1   5  1      328.510        7.280
  -7   1   5  1      245.960        5.580
  -6   1   5  1     1305.270       23.440
  -5   1   5  1      200.330        4.520
  -4   1   5  1      394.640        7.810
  -3   1   5  1      233.750        4.900
  -2   1   5  1     2632.240       47.740
  -1   1   5  1     1548.880       28.250
   0   1   5  1    15665.570      286.400
   1   1   5  1     1564.900       28.590
   2   1   5  1     2602.740       47.180
   3   1   5  1      230.710        4.860
   4   1   5  1      401.020        7.900
   5   1   5  1      198.600        4.490
   6   1   5  1     1295.770       23.300
   7   1   5  1      248.660        5.650
   8   1   5  1      329.130        7.330
   9   1   5  1       14.180        1.820
  10   1   5  1      565.220       11.780
  11   1   5  1      340.610        8.190
  12   1   5  1      144.750        4.990
  13   1   5  1       92.860        4.200
  14   1   5  1      193.500        6.440
  15   1   5  1        3.590        2.630
  16   1   5  1       12.660        2.810
  17   1   5  1       25.910        3.290
  18   1   5  1       49.400        3.740
  19   1   5  1        4.020        2.610
 -19   2   5  1        5.040        2.540
 -18   2   5  1       13.070        2.930
 -17   2   5  1       66.990        4.290
 -16   2   5  1       53.710        3.860
 -15   2   5  1        5.200        2.610
 -14   2   5  1       54.210        3.680
 -13   2   5  1       94.310        4.220
 -12   2   5  1      197.100        5.920
 -11   2   5  1      154.760        4.950
 -10   2   5  1       38.550        2.540
  -9   2   5  1       88.200        3.310
  -8   2   5  1      740.630       14.300
  -7   2   5  1      385.290        8.010
  -6   2   5  1     2114.750       37.170
  -5   2   5  1      102.700        2.860
  -4   2   5  1     1956.650       34.990
  -3   2   5  1      867.880       15.880
  -2   2   5  1      236.020        4.950
  -1   2   5  1     3294.970       60.090
   0   2   5  1      163.000        3.650
   1   2   5  1     3255.570       59.840
   2   2   5  1      237.840        4.990
   3   2   5  1      889.670       16.290
   4   2   5  1     1935.390       34.630
   5   2   5  1      101.520        2.860
   6   2   5  1     2085.020       36.780
   7   2   5  1      393.910        8.170
   8   2   5  1      736.750       14.250
   9   2   5  1       86.730        3.290
  10   2   5  1       34.720        2.450
  11   2   5  1      154.920        4.950
  12   2   5  1      195.380        5.920
  13   2   5  1       92.860        4.200
  14   2   5  1       55.100        3.740
  15   2   5  1       -1.130        2.500
  16   2   5  1       51.030        3.790
  17   2   5  1       69.530        4.330
  18   2   5  1       12.930        2.950
  19   2   5  1        1.700        2.590
 -19   3   5  1       10.050        2.680
 -18   3   5  1       79.240        4.330
 -17   3   5  1        3.220        2.790
 -16   3   5  1       50.310        3.770
 -15   3   5  1      102.270        4.830
 -14   3   5  1       15.000        2.860
 -13   3   5  1      173.730        5.760
 -12   3   5  1        4.310        2.130
 -11   3   5  1      445.200       10.080
 -10   3   5  1      128.260        4.290
  -9   3   5  1      140.600        4.310
  -8   3   5  1      273.580        6.440
  -7   3   5  1      216.370        5.170
  -6   3   5  1       23.170        1.610
  -5   3   5  1      426.430        8.510
  -4   3   5  1     1422.710       25.600
  -3   3   5  1      605.430       11.410
  -2   3   5  1      301.420        6.130
  -1   3   5  1     1616.750       29.410
   0   3   5  1     2593.420       47.560
   1   3   5  1     1631.840       29.930
   2   3   5  1      301.530        6.170
   3   3   5  1      611.890       11.500
   4   3   5  1     1447.670       25.980
   5   3   5  1      418.240        8.350
   6   3   5  1       22.260        1.590
   7   3   5  1      217.370        5.200
   8   3   5  1      273.420        6.440
   9   3   5  1      140.240        4.310
  10   3   5  1      126.830        4.240
  11   3   5  1      450.980       10.170
  12   3   5  1        5.040        2.130
  13   3   5  1      170.420        5.670
  14   3   5  1       18.040        2.930
  15   3   5  1       98.330        4.770
  16   3   5  1       45.090        3.680
  17   3   5  1        8.330        2.880
  18   3   5  1       79.200        4.330
  19   3   5  1       15.070        2.770
 -19   4   5  1        5.380        2.500
 -18   4   5  1       95.440        4.610
 -17   4   5  1       33.270        3.490
 -16   4   5  1       51.060        3.790
 -15   4   5  1       15.880        3.020
 -14   4   5  1      108.260        4.920
 -13   4   5  1       16.590        2.680
 -12   4   5  1       38.050        2.950
 -11   4   5  1       33.470        2.700
 -10   4   5  1       13.710        2.090
  -9   4   5  1      208.200        5.580
  -8   4   5  1      723.770       14.160
  -7   4   5  1      319.780        7.100
  -6   4   5  1     1158.280       21.060
  -5   4   5  1        3.220        1.180
  -4   4   5  1     2424.660       43.160
  -3   4   5  1      967.000       17.750
  -2   4   5  1     1421.570       25.640
  -1   4   5  1     1096.390       20.200
   0   4   5  1     1036.370       19.200
   1   4   5  1     1077.970       20.040
   2   4   5  1     1418.760       25.730
   3   4   5  1      963.740       17.750
   4   4   5  1     2395.470       42.820
   5   4   5  1        4.770        1.230
   6   4   5  1     1159.020       21.080
   7   4   5  1      320.460        7.150
   8   4   5  1      720.140       14.090
   9   4   5  1      206.770        5.560
  10   4   5  1       13.250        2.090
  11   4   5  1       34.020        2.680
  12   4   5  1       37.560        2.950
  13   4   5  1       19.560        2.720
  14   4   5  1      110.240        4.950
  15   4   5  1       20.010        3.060
  16   4   5  1       52.030        3.790
  17   4   5  1       29.700        3.380
  18   4   5  1       91.700        4.520
  19   4   5  1        6.310        2.590
 -19   5   5  1        2.360        2.540
 -18   5   5  1        2.360        2.630
 -17   5   5  1       35.810        3.490
 -16   5   5  1        6.220        2.720
 -15   5   5  1       13.300        2.950
 -14   5   5  1       20.810        3.020
 -13   5   5  1      248.370        7.420
 -12   5   5  1      106.220        4.400
 -11   5   5  1       55.370        3.220
 -10   5   5  1      181.260        5.400
  -9   5   5  1      530.220       11.210
  -8   5   5  1      174.590        4.900
  -7   5   5  1       77.430        2.950
  -6   5   5  1      267.880        6.080
  -5   5   5  1       53.830        2.180
  -4   5   5  1       42.140        1.880
  -3   5   5  1      821.410       15.270
  -2   5   5  1     1303.850       23.760
  -1   5   5  1      646.070       12.390
   0   5   5  1     2675.310       48.970
   1   5   5  1      646.070       12.480
   2   5   5  1     1275.730       23.400
   3   5   5  1      817.280       15.250
   4   5   5  1       40.170        1.860
   5   5   5  1       53.850        2.220
   6   5   5  1      271.170        6.100
   7   5   5  1       76.610        2.950
   8   5   5  1      173.570        4.860
   9   5   5  1      527.000       11.140
  10   5   5  1      184.100        5.470
  11   5   5  1       58.250        3.240
  12   5   5  1      106.040        4.400
  13   5   5  1      245.280        7.350
  14   5   5  1       22.170        3.060
  15   5   5  1       13.570        2.880
  16   5   5  1        9.490        2.810
  17   5   5  1       35.600        3.490
  18   5   5  1        5.040        2.680
  19   5   5  1       -0.090        2.520
 -18   6   5  1        8.780        2.720
 -17   6   5  1       12.980        2.930
 -16   6   5  1       26.890        3.240
 -15   6   5  1       19.170        3.020
 -14   6   5  1       61.990        4.020
 -13   6   5  1        5.380        2.610
 -12   6   5  1       17.110        2.680
 -11   6   5  1       52.510        3.220
 -10   6   5  1        8.870        2.130
  -9   6   5  1      577.760       12.120
  -8   6   5  1      264.430        6.560
  -7   6   5  1       78.130        3.060
  -6   6   5  1      175.050        4.670
  -5   6   5  1       42.280        2.060
  -4   6   5  1      309.110        6.720
  -3   6   5  1      852.020       15.980
  -2   6   5  1      475.470        9.490
  -1   6   5  1      297.560        6.400
   0   6   5  1      336.910        7.100
   1   6   5  1      292.730        6.380
   2   6   5  1      475.880        9.530
   3   6   5  1      839.750       15.790
   4   6   5  1      314.810        6.810
   5   6   5  1       41.280        2.040
   6   6   5  1      178.090        4.700
   7   6   5  1       76.400        3.040
   8   6   5  1      262.300        6.540
   9   6   5  1      585.590       12.280
  10   6   5  1        7.470        2.090
  11   6   5  1       57.300        3.310
  12   6   5  1       17.610        2.630
  13   6   5  1        6.080        2.540
  14   6   5  1       60.540        3.970
  15   6   5  1       15.790        3.020
  16   6   5  1       22.900        3.200
  17   6   5  1       11.320        2.860
  18   6   5  1        4.490        2.680
 -18   7   5  1       33.110        3.240
 -17   7   5  1        8.510        2.790
 -16   7   5  1       78.830        4.520
 -15   7   5  1       28.520        3.310
 -14   7   5  1       10.670        2.810
 -13   7   5  1       17.650        2.970
 -12   7   5  1       97.150        4.380
 -11   7   5  1       57.320        3.430
 -10   7   5  1        9.300        2.180
  -9   7   5  1      576.650       12.230
  -8   7   5  1      630.840       12.980
  -7   7   5  1       59.180        2.810
  -6   7   5  1      208.770        5.400
  -5   7   5  1      343.670        7.620
  -4   7   5  1      865.360       16.470
  -3   7   5  1       47.180        2.130
  -2   7   5  1     1481.160       27.120
  -1   7   5  1      417.850        8.690
   0   7   5  1      172.710        4.330
   1   7   5  1      419.310        8.760
   2   7   5  1     1466.930       27.030
   3   7   5  1       47.790        2.130
   4   7   5  1      862.370       16.410
   5   7   5  1      346.280        7.690
   6   7   5  1      211.470        5.450
   7   7   5  1       59.450        2.810
   8   7   5  1      646.860       13.210
   9   7   5  1      568.350       12.120
  10   7   5  1        8.850        2.180
  11   7   5  1       59.410        3.430
  12   7   5  1       90.520        4.240
  13   7   5  1       15.820        2.930
  14   7   5  1       10.030        2.790
  15   7   5  1       29.550        3.310
  16   7   5  1       78.150        4.520
  17   7   5  1       14.800        2.810
  18   7   5  1       37.060        3.310
 -18   8   5  1       21.510        3.040
 -17   8   5  1        2.180        2.590
 -16   8   5  1      122.060        5.310
 -15   8   5  1       17.250        3.060
 -14   8   5  1       85.910        4.560
 -13   8   5  1       18.290        3.040
 -12   8   5  1       32.360        3.200
 -11   8   5  1       85.280        4.040
 -10   8   5  1      462.190       10.640
  -9   8   5  1      351.460        8.530
  -8   8   5  1      158.660        4.950
  -7   8   5  1       34.720        2.430
  -6   8   5  1       11.190        1.860
  -5   8   5  1      711.810       14.160
  -4   8   5  1       74.840        2.930
  -3   8   5  1       14.430        1.630
  -2   8   5  1      121.810        3.590
  -1   8   5  1      163.020        4.330
   0   8   5  1      176.570        4.560
   1   8   5  1      160.000        4.290
   2   8   5  1      121.560        3.590
   3   8   5  1       15.070        1.680
   4   8   5  1       72.930        2.880
   5   8   5  1      687.050       13.730
   6   8   5  1       12.410        1.860
   7   8   5  1       35.450        2.430
   8   8   5  1      158.480        4.950
   9   8   5  1      348.690        8.460
  10   8   5  1      466.440       10.690
  11   8   5  1       86.300        4.060
  12   8   5  1       28.640        3.130
  13   8   5  1       18.110        3.020
  14   8   5  1       86.090        4.520
  15   8   5  1       17.970        3.020
  16   8   5  1      110.330        5.080
  17   8   5  1        0.290        2.610
  18   8   5  1       21.170        3.020
 -17   9   5  1       90.520        4.400
 -16   9   5  1       41.640        3.590
 -15   9   5  1       59.040        4.110
 -14   9   5  1        4.400        2.700
 -13   9   5  1        6.740        2.810
 -12   9   5  1        8.960        2.810
 -11   9   5  1        4.950        2.500
 -10   9   5  1        8.010        2.340
  -9   9   5  1      125.460        4.610
  -8   9   5  1      374.010        8.900
  -7   9   5  1       33.990        2.540
  -6   9   5  1      137.240        4.420
  -5   9   5  1      118.410        3.970
  -4   9   5  1      175.270        4.950
  -3   9   5  1      203.980        5.360
  -2   9   5  1      610.830       12.530
  -1   9   5  1       93.850        3.310
   0   9   5  1      600.840       12.390
   1   9   5  1       90.450        3.240
   2   9   5  1      592.400       12.210
   3   9   5  1      197.810        5.260
   4   9   5  1      171.190        4.860
   5   9   5  1      120.720        4.020
   6   9   5  1      136.330        4.400
   7   9   5  1       34.880        2.540
   8   9   5  1      378.350        8.990
   9   9   5  1      126.940        4.650
  10   9   5  1        6.880        2.340
  11   9   5  1        5.720        2.450
  12   9   5  1        9.670        2.790
  13   9   5  1        9.780        2.810
  14   9   5  1        2.770        2.630
  15   9   5  1       55.890        3.970
  16   9   5  1       38.870        3.560
  17   9   5  1       83.080        4.310
 -17  10   5  1        6.540        2.610
 -16  10   5  1       34.290        3.400
 -15  10   5  1       23.330        3.220
 -14  10   5  1       36.720        3.490
 -13  10   5  1       19.400        3.130
 -12  10   5  1      157.530        5.950
 -11  10   5  1       41.230        3.490
 -10  10   5  1      153.780        5.450
  -9  10   5  1       87.340        4.020
  -8  10   5  1      441.630       10.230
  -7  10   5  1       53.760        3.110
  -6  10   5  1      443.000        9.960
  -5  10   5  1      108.720        3.970
  -4  10   5  1       51.650        2.770
  -3  10   5  1       76.450        3.200
  -2  10   5  1      187.940        5.260
  -1  10   5  1      737.900       15.070
   0  10   5  1      287.800        7.060
   1  10   5  1      728.350       14.910
   2  10   5  1      188.820        5.290
   3  10   5  1       73.790        3.150
   4  10   5  1       51.830        2.790
   5  10   5  1      108.240        3.970
   6  10   5  1      445.860       10.030
   7  10   5  1       52.900        3.060
   8  10   5  1      441.610       10.230
   9  10   5  1       83.690        3.950
  10  10   5  1      152.420        5.400
  11  10   5  1       39.850        3.470
  12  10   5  1      149.060        5.810
  13  10   5  1       19.810        3.130
  14  10   5  1       39.710        3.520
  15  10   5  1       25.390        3.220
  16  10   5  1       33.130        3.380
  17  10   5  1        7.060        2.540
 -16  11   5  1       53.580        3.680
 -15  11   5  1       28.090        3.240
 -14  11   5  1       16.930        3.060
 -13  11   5  1       86.280        4.520
 -12  11   5  1       99.410        4.830
 -11  11   5  1       11.140        2.770
 -10  11   5  1       70.940        4.130
  -9  11   5  1      143.960        5.220
  -8  11   5  1        9.800        2.310
  -7  11   5  1       17.650        2.430
  -6  11   5  1       10.780        2.180
  -5  11   5  1      149.180        4.900
  -4  11   5  1        9.170        2.040
  -3  11   5  1       22.670        2.220
  -2  11   5  1      307.840        7.600
  -1  11   5  1      344.810        8.280
   0  11   5  1       17.430        2.060
   1  11   5  1      349.840        8.420
   2  11   5  1      312.900        7.720
   3  11   5  1       22.780        2.250
   4  11   5  1        7.830        1.970
   5  11   5  1      143.890        4.810
   6  11   5  1       11.280        2.220
   7  11   5  1       17.310        2.410
   8  11   5  1        9.260        2.340
   9  11   5  1      137.240        5.110
  10  11   5  1       75.540        4.200
  11  11   5  1        4.240        2.700
  12  11   5  1       98.230        4.860
  13  11   5  1       81.220        4.470
  14  11   5  1       16.160        2.970
  15  11   5  1       31.430        3.290
  16  11   5  1       54.280        3.680
 -16  12   5  1       11.370        2.720
 -15  12   5  1        1.500        2.540
 -14  12   5  1        4.670        2.770
 -13  12   5  1        3.040        2.790
 -12  12   5  1        7.510        2.790
 -11  12   5  1      108.810        5.040
 -10  12   5  1       26.570        3.200
  -9  12   5  1       37.650        3.400
  -8  12   5  1      214.870        6.560
  -7  12   5  1       56.840        3.380
  -6  12   5  1       37.600        2.930
  -5  12   5  1       19.270        2.430
  -4  12   5  1      175.360        5.490
  -3  12   5  1      217.890        6.220
  -2  12   5  1      229.980        6.400
  -1  12   5  1      131.500        4.560
   0  12   5  1        0.290        1.820
   1  12   5  1      127.920        4.520
   2  12   5  1      235.020        6.540
   3  12   5  1      218.160        6.220
   4  12   5  1      175.250        5.490
   5  12   5  1       21.440        2.500
   6  12   5  1       36.080        2.860
   7  12   5  1       56.460        3.380
   8  12   5  1      213.920        6.540
   9  12   5  1       40.890        3.430
  10  12   5  1       24.140        3.060
  11  12   5  1      104.610        4.950
  12  12   5  1        8.440        2.810
  13  12   5  1        3.770        2.770
  14  12   5  1        7.650        2.790
  15  12   5  1        0.610        2.520
  16  12   5  1       12.660        2.720
 -15  13   5  1        7.370        2.610
 -14  13   5  1       62.110        3.970
 -13  13   5  1        8.280        2.880
 -12  13   5  1       27.000        3.240
 -11  13   5  1      115.840        5.170
 -10  13   5  1       54.910        3.880
  -9  13   5  1       53.670        3.790
  -8  13   5  1        6.040        2.680
  -7  13   5  1        8.280        2.520
  -6  13   5  1        2.720        2.180
  -5  13   5  1       16.380        2.520
  -4  13   5  1      488.540       11.300
  -3  13   5  1       42.140        2.970
  -2  13   5  1      184.990        5.760
  -1  13   5  1        5.380        2.130
   0  13   5  1        2.160        1.970
   1  13   5  1        2.360        2.060
   2  13   5  1      190.460        5.900
   3  13   5  1       44.660        3.040
   4  13   5  1      490.260       11.370
   5  13   5  1       17.430        2.520
   6  13   5  1        0.980        2.220
   7  13   5  1       10.480        2.590
   8  13   5  1        6.900        2.610
   9  13   5  1       56.980        3.860
  10  13   5  1       55.460        3.880
  11  13   5  1      119.130        5.220
  12  13   5  1       29.000        3.290
  13  13   5  1       10.230        2.880
  14  13   5  1       65.470        4.040
  15  13   5  1        8.990        2.590
 -14  14   5  1       -0.610        2.450
 -13  14   5  1        8.330        2.680
 -12  14   5  1       -1.590        2.610
 -11  14   5  1       29.980        3.340
 -10  14   5  1        4.580        2.720
  -9  14   5  1       59.110        3.950
  -8  14   5  1       32.900        3.310
  -7  14   5  1       32.540        3.310
  -6  14   5  1      103.980        4.770
  -5  14   5  1       47.560        3.400
  -4  14   5  1       23.440        2.700
  -3  14   5  1      195.450        6.170
  -2  14   5  1       65.850        3.610
  -1  14   5  1       92.240        4.150
   0  14   5  1        1.790        2.130
   1  14   5  1       85.320        4.040
   2  14   5  1       64.040        3.560
   3  14   5  1      192.090        6.100
   4  14   5  1       20.170        2.630
   5  14   5  1       40.940        3.290
   6  14   5  1      101.280        4.740
   7  14   5  1       32.930        3.290
   8  14   5  1       33.400        3.310
   9  14   5  1       58.550        3.930
  10  14   5  1        3.490        2.680
  11  14   5  1       27.300        3.240
  12  14   5  1       -0.340        2.590
  13  14   5  1        7.280        2.720
  14  14   5  1        0.540        2.450
 -13  15   5  1       47.150        3.490
 -12  15   5  1       11.320        2.770
 -11  15   5  1       67.170        4.150
 -10  15   5  1       11.300        2.950
  -9  15   5  1       46.970        3.680
  -8  15   5  1        9.030        2.770
  -7  15   5  1       14.210        2.880
  -6  15   5  1       47.880        3.680
  -5  15   5  1       15.630        2.860
  -4  15   5  1       11.030        2.720
  -3  15   5  1       85.550        4.330
  -2  15   5  1        7.960        2.520
  -1  15   5  1       87.340        4.330
   0  15   5  1       74.340        4.060
   1  15   5  1       88.250        4.330
   2  15   5  1        2.630        2.450
   3  15   5  1       85.690        4.380
   4  15   5  1       13.070        2.720
   5  15   5  1       15.630        2.860
   6  15   5  1       44.790        3.590
   7  15   5  1       14.180        2.880
   8  15   5  1        5.950        2.700
   9  15   5  1       45.680        3.650
  10  15   5  1        9.260        2.950
  11  15   5  1       62.110        4.040
  12  15   5  1       11.320        2.790
  13  15   5  1       44.140        3.400
 -12  16   5  1       21.880        2.880
 -11  16   5  1        5.110        2.680
 -10  16   5  1       32.930        3.380
  -9  16   5  1        6.720        2.860
  -8  16   5  1       37.370        3.470
  -7  16   5  1       58.410        3.970
  -6  16   5  1       11.660        2.860
  -5  16   5  1       34.510        3.340
  -4  16   5  1       69.730        4.200
  -3  16   5  1       11.960        2.790
  -2  16   5  1       53.740        3.770
  -1  16   5  1        4.740        2.540
   0  16   5  1        0.020        2.410
   1  16   5  1        5.740        2.610
   2  16   5  1       52.800        3.740
   3  16   5  1       15.820        2.880
   4  16   5  1       71.300        4.150
   5  16   5  1       28.340        3.220
   6  16   5  1       10.870        2.860
   7  16   5  1       58.320        3.970
   8  16   5  1       38.580        3.470
   9  16   5  1       13.430        2.950
  10  16   5  1       32.590        3.380
  11  16   5  1       10.760        2.720
  12  16   5  1       18.860        2.810
 -11  17   5  1        5.920        2.450
 -10  17   5  1       13.270        2.770
  -9  17   5  1       14.070        2.810
  -8  17   5  1       17.840        3.040
  -7  17   5  1       41.070        3.650
  -6  17   5  1       36.420        3.340
  -5  17   5  1       21.440        3.060
  -4  17   5  1        7.650        2.700
  -3  17   5  1        5.830        2.630
  -2  17   5  1       30.770        3.240
  -1  17   5  1       21.690        3.040
   0  17   5  1       27.910        3.240
   1  17   5  1       21.060        3.040
   2  17   5  1       31.110        3.240
   3  17   5  1        5.380        2.590
   4  17   5  1        9.050        2.720
   5  17   5  1       19.990        3.040
   6  17   5  1       30.770        3.290
   7  17   5  1       37.740        3.560
   8  17   5  1       18.720        3.040
   9  17   5  1       10.870        2.770
  10  17   5  1       14.640        2.720
  11  17   5  1        5.630        2.500
 -10  18   5  1       10.480        2.680
  -9  18   5  1        8.600        2.520
  -8  18   5  1        1.860        2.520
  -7  18   5  1       91.770        4.560
  -6  18   5  1       12.530        2.930
  -5  18   5  1       15.950        2.970
  -4  18   5  1       15.230        2.950
  -3  18   5  1       35.850        3.380
  -2  18   5  1        4.770        2.540
  -1  18   5  1       59.090        3.860
   0  18   5  1       16.700        2.950
   1  18   5  1       54.530        3.770
   2  18   5  1        0.880        2.520
   3  18   5  1       39.010        3.430
   4  18   5  1       11.550        2.860
   5  18   5  1       15.450        3.020
   6  18   5  1       14.210        2.880
   7  18   5  1       90.880        4.560
   8  18   5  1        8.440        2.610
   9  18   5  1        2.860        2.500
  10  18   5  1        8.420        2.610
  -8  19   5  1        2.130        2.360
  -7  19   5  1       18.490        2.790
  -6  19   5  1       21.560        2.930
  -5  19   5  1        2.090        2.500
  -4  19   5  1       15.430        2.860
  -3  19   5  1        7.010        2.720
  -2  19   5  1        4.240        2.610
  -1  19   5  1       16.860        2.950
   0  19   5  1        8.080        2.770
   1  19   5  1       17.340        3.020
   2  19   5  1        5.670        2.610
   3  19   5  1        6.290        2.720
   4  19   5  1       12.730        2.810
   5  19   5  1        1.130        2.500
   6  19   5  1       21.920        2.930
   7  19   5  1       17.770        2.770
   8  19   5  1        1.820        2.340
  -6  20   5  1       25.030        2.950
  -5  20   5  1       25.030        2.860
  -4  20   5  1       25.890        2.950
  -3  20   5  1       -2.360        2.360
  -2  20   5  1        7.190        2.540
  -1  20   5  1       30.880        3.130
   0  20   5  1       -0.270        2.410
   1  20   5  1       29.590        3.150
   2  20   5  1        5.540        2.500
   3  20   5  1        3.020        2.450
   4  20   5  1       24.510        2.950
   5  20   5  1       25.420        2.880
   6  20   5  1       29.000        3.040
  -1  21   5  1       31.950        3.060
   0  21   5  1        9.440        2.610
   1  21   5  1       29.550        3.020
   0   0   6  1      742.850       14.000
   1   0   6  1      189.550        4.220
   2   0   6  1      131.590        3.200
   3   0   6  1     1018.810       18.580
   4   0   6  1      872.380       16.090
   5   0   6  1     1231.000       22.330
   6   0   6  1       94.220        2.930
   7   0   6  1     2716.300       47.840
   8   0   6  1       27.550        2.040
   9   0   6  1      286.510        6.900
  10   0   6  1       49.850        2.860
  11   0   6  1        6.970        2.040
  12   0   6  1      197.150        5.990
  13   0   6  1        2.220        2.250
  14   0   6  1       59.140        3.860
  15   0   6  1      177.070        6.310
  16   0   6  1        9.350        2.810
  17   0   6  1       10.960        3.020
  18   0   6  1        0.390        2.630
  19   0   6  1        3.830        2.520
 -19   1   6  1       -1.950        2.430
 -18   1   6  1       73.640        4.220
 -17   1   6  1      215.580        7.170
 -16   1   6  1       47.700        3.700
 -15   1   6  1       27.090        3.200
 -14   1   6  1       94.380        4.610
 -13   1   6  1       77.520        3.930
 -12   1   6  1       17.610        2.450
 -11   1   6  1       43.770        2.880
 -10   1   6  1      143.980        4.610
  -9   1   6  1       56.160        2.770
  -8   1   6  1       63.810        2.720
  -7   1   6  1      833.550       15.680
  -6   1   6  1      661.660       12.640
  -5   1   6  1      801.080       14.910
  -4   1   6  1     1618.110       29.050
  -3   1   6  1      428.700        8.420
  -2   1   6  1      805.640       15.000
  -1   1   6  1       11.410        1.000
   0   1   6  1     5569.290      100.460
   1   1   6  1       11.570        1.000
   2   1   6  1      802.580       14.950
   3   1   6  1      430.920        8.440
   4   1   6  1     1659.520       29.750
   5   1   6  1      804.660       14.980
   6   1   6  1      667.330       12.730
   7   1   6  1      826.290       15.540
   8   1   6  1       60.610        2.700
   9   1   6  1       57.430        2.790
  10   1   6  1      143.410        4.610
  11   1   6  1       46.180        2.930
  12   1   6  1       16.610        2.410
  13   1   6  1       77.060        3.930
  14   1   6  1       93.130        4.580
  15   1   6  1       26.750        3.200
  16   1   6  1       46.860        3.700
  17   1   6  1      219.140        7.240
  18   1   6  1       75.090        4.240
  19   1   6  1       -1.680        2.450
 -19   2   6  1        6.490        2.520
 -18   2   6  1       13.660        2.880
 -17   2   6  1       34.200        3.490
 -16   2   6  1       43.680        3.590
 -15   2   6  1       35.080        3.380
 -14   2   6  1       89.000        4.520
 -13   2   6  1      246.230        7.100
 -12   2   6  1       75.770        3.700
 -11   2   6  1      150.340        4.950
 -10   2   6  1      845.990       16.680
  -9   2   6  1      132.680        4.220
  -8   2   6  1      223.470        5.630
  -7   2   6  1       29.860        1.970
  -6   2   6  1      127.760        3.520
  -5   2   6  1      259.600        5.720
  -4   2   6  1     1191.810       21.600
  -3   2   6  1     1311.330       23.670
  -2   2   6  1       60.660        1.970
  -1   2   6  1       22.870        1.270
   0   2   6  1     2401.870       43.980
   1   2   6  1       23.080        1.270
   2   2   6  1       61.720        2.000
   3   2   6  1     1330.350       24.010
   4   2   6  1     1189.340       21.600
   5   2   6  1      264.570        5.810
   6   2   6  1      126.050        3.520
   7   2   6  1       30.500        1.970
   8   2   6  1      222.270        5.630
   9   2   6  1      135.720        4.290
  10   2   6  1      844.850       16.680
  11   2   6  1      149.290        4.950
  12   2   6  1       78.220        3.740
  13   2   6  1      245.510        7.080
  14   2   6  1       90.430        4.520
  15   2   6  1       32.270        3.310
  16   2   6  1       40.350        3.520
  17   2   6  1       38.640        3.590
  18   2   6  1       13.710        2.810
  19   2   6  1        3.290        2.450
 -19   3   6  1        6.380        2.630
 -18   3   6  1       26.910        3.150
 -17   3   6  1       13.800        2.970
 -16   3   6  1        1.790        2.630
 -15   3   6  1        9.960        2.770
 -14   3   6  1       44.930        3.520
 -13   3   6  1       74.020        3.880
 -12   3   6  1      135.270        4.920
 -11   3   6  1      235.930        6.560
 -10   3   6  1       16.680        2.180
  -9   3   6  1      239.880        6.170
  -8   3   6  1      136.700        4.150
  -7   3   6  1      496.320       10.170
  -6   3   6  1      631.160       12.210
  -5   3   6  1      368.180        7.620
  -4   3   6  1     1677.580       30.110
  -3   3   6  1     3515.010       62.860
  -2   3   6  1      351.660        7.150
  -1   3   6  1     1513.340       27.530
   0   3   6  1      892.730       16.750
   1   3   6  1     1537.030       28.140
   2   3   6  1      349.550        7.150
   3   3   6  1     3478.230       62.180
   4   3   6  1     1671.780       29.950
   5   3   6  1      367.070        7.600
   6   3   6  1      635.720       12.280
   7   3   6  1      485.480        9.980
   8   3   6  1      136.700        4.150
   9   3   6  1      239.610        6.170
  10   3   6  1       14.770        2.160
  11   3   6  1      235.950        6.540
  12   3   6  1      140.690        5.010
  13   3   6  1       73.680        3.880
  14   3   6  1       42.590        3.520
  15   3   6  1        6.970        2.770
  16   3   6  1        2.810        2.700
  17   3   6  1       11.320        2.950
  18   3   6  1       24.120        3.220
  19   3   6  1        4.860        2.630
 -18   4   6  1       -1.230        2.540
 -17   4   6  1        3.200        2.720
 -16   4   6  1       17.250        2.950
 -15   4   6  1        6.490        2.700
 -14   4   6  1      221.720        7.150
 -13   4   6  1      199.060        6.490
 -12   4   6  1      208.130        6.310
 -11   4   6  1       51.650        3.130
 -10   4   6  1       42.140        2.770
  -9   4   6  1      289.960        7.100
  -8   4   6  1      423.160        9.210
  -7   4   6  1      136.080        4.040
  -6   4   6  1     1233.930       22.440
  -5   4   6  1      126.740        3.520
  -4   4   6  1      318.280        6.780
  -3   4   6  1     1395.340       25.190
  -2   4   6  1      718.070       13.620
  -1   4   6  1     1587.790       28.910
   0   4   6  1      294.320        6.260
   1   4   6  1     1574.240       29.070
   2   4   6  1      739.560       14.000
   3   4   6  1     1375.730       24.920
   4   4   6  1      313.330        6.670
   5   4   6  1      124.870        3.490
   6   4   6  1     1228.670       22.400
   7   4   6  1      131.500        3.970
   8   4   6  1      420.780        9.140
   9   4   6  1      282.110        6.990
  10   4   6  1       40.620        2.720
  11   4   6  1       51.100        3.130
  12   4   6  1      212.130        6.380
  13   4   6  1      199.060        6.490
  14   4   6  1      217.710        7.080
  15   4   6  1        9.170        2.790
  16   4   6  1       20.170        3.060
  17   4   6  1        1.790        2.700
  18   4   6  1       -2.540        2.540
 -18   5   6  1        4.150        2.610
 -17   5   6  1        2.430        2.630
 -16   5   6  1       13.730        2.880
 -15   5   6  1       19.580        3.060
 -14   5   6  1        4.950        2.630
 -13   5   6  1      114.280        4.950
 -12   5   6  1       89.970        4.150
 -11   5   6  1      218.890        6.380
 -10   5   6  1       97.030        3.950
  -9   5   6  1      391.550        8.960
  -8   5   6  1      339.610        7.870
  -7   5   6  1       98.350        3.470
  -6   5   6  1      570.460       11.480
  -5   5   6  1      536.560       10.690
  -4   5   6  1      842.510       15.880
  -3   5   6  1      266.220        5.850
  -2   5   6  1     1184.940       21.810
  -1   5   6  1      349.250        7.330
   0   5   6  1      287.900        6.260
   1   5   6  1      354.270        7.470
   2   5   6  1     1161.520       21.530
   3   5   6  1      270.040        5.950
   4   5   6  1      827.900       15.680
   5   5   6  1      537.940       10.730
   6   5   6  1      575.380       11.550
   7   5   6  1       97.030        3.430
   8   5   6  1      343.420        7.920
   9   5   6  1      387.560        8.870
  10   5   6  1      100.100        4.020
  11   5   6  1      218.180        6.350
  12   5   6  1       87.340        4.110
  13   5   6  1      112.210        4.900
  14   5   6  1        3.860        2.610
  15   5   6  1       21.470        3.060
  16   5   6  1       12.890        2.880
  17   5   6  1        1.610        2.680
  18   5   6  1        6.560        2.610
 -18   6   6  1       21.600        2.950
 -17   6   6  1       76.810        4.240
 -16   6   6  1       23.350        3.200
 -15   6   6  1        1.090        2.540
 -14   6   6  1       89.000        4.580
 -13   6   6  1        2.000        2.540
 -12   6   6  1      263.120        7.440
 -11   6   6  1       10.850        2.360
 -10   6   6  1       41.410        2.880
  -9   6   6  1      386.650        8.990
  -8   6   6  1      382.610        8.710
  -7   6   6  1      291.910        6.990
  -6   6   6  1       70.570        2.880
  -5   6   6  1       61.880        2.610
  -4   6   6  1      491.510        9.960
  -3   6   6  1      884.020       16.660
  -2   6   6  1      625.870       12.230
  -1   6   6  1      586.710       11.640
   0   6   6  1        7.150        1.250
   1   6   6  1      583.030       11.660
   2   6   6  1      628.660       12.370
   3   6   6  1      860.670       16.320
   4   6   6  1      487.380        9.890
   5   6   6  1       62.360        2.610
   6   6   6  1       70.320        2.880
   7   6   6  1      293.230        7.010
   8   6   6  1      376.830        8.600
   9   6   6  1      372.990        8.760
  10   6   6  1       40.280        2.880
  11   6   6  1       13.070        2.360
  12   6   6  1      259.620        7.350
  13   6   6  1        3.650        2.590
  14   6   6  1       88.110        4.560
  15   6   6  1        2.500        2.540
  16   6   6  1       18.900        3.110
  17   6   6  1       70.480        4.130
  18   6   6  1       23.670        3.040
 -18   7   6  1        5.670        2.520
 -17   7   6  1        6.720        2.700
 -16   7   6  1       60.200        4.020
 -15   7   6  1      202.850        6.810
 -14   7   6  1       71.050        4.200
 -13   7   6  1       29.930        3.340
 -12   7   6  1      135.740        5.310
 -11   7   6  1       86.870        4.060
 -10   7   6  1        5.110        2.180
  -9   7   6  1      176.790        5.450
  -8   7   6  1       12.570        2.060
  -7   7   6  1       87.660        3.470
  -6   7   6  1      564.350       11.640
  -5   7   6  1      301.080        7.010
  -4   7   6  1       59.540        2.610
  -3   7   6  1       11.500        1.520
  -2   7   6  1      442.590        9.210
  -1   7   6  1      878.840       16.930
   0   7   6  1       60.090        2.360
   1   7   6  1      877.940       16.970
   2   7   6  1      442.610        9.240
   3   7   6  1       11.100        1.540
   4   7   6  1       60.340        2.610
   5   7   6  1      297.270        6.970
   6   7   6  1      562.700       11.600
   7   7   6  1       87.980        3.470
   8   7   6  1       12.530        2.090
   9   7   6  1      172.230        5.360
  10   7   6  1        8.240        2.220
  11   7   6  1       84.210        4.020
  12   7   6  1      140.370        5.400
  13   7   6  1       28.430        3.290
  14   7   6  1       68.080        4.150
  15   7   6  1      209.630        6.920
  16   7   6  1       60.340        4.060
  17   7   6  1        6.780        2.630
  18   7   6  1        6.970        2.590
 -17   8   6  1       42.070        3.470
 -16   8   6  1       12.550        2.950
 -15   8   6  1        1.880        2.610
 -14   8   6  1       72.820        4.310
 -13   8   6  1        3.310        2.680
 -12   8   6  1      149.880        5.760
 -11   8   6  1       48.790        3.380
 -10   8   6  1        3.830        2.180
  -9   8   6  1      103.070        4.200
  -8   8   6  1       13.730        2.180
  -7   8   6  1        6.810        1.880
  -6   8   6  1       98.140        3.650
  -5   8   6  1      187.730        5.200
  -4   8   6  1      119.130        3.830
  -3   8   6  1      377.570        8.350
  -2   8   6  1      174.910        4.740
  -1   8   6  1       19.900        1.790
   0   8   6  1      239.860        5.920
   1   8   6  1       18.400        1.770
   2   8   6  1      169.780        4.650
   3   8   6  1      370.560        8.260
   4   8   6  1      120.200        3.860
   5   8   6  1      182.540        5.110
   6   8   6  1       96.960        3.650
   7   8   6  1        5.630        1.880
   8   8   6  1       16.290        2.220
   9   8   6  1      108.330        4.290
  10   8   6  1        5.080        2.250
  11   8   6  1       52.100        3.430
  12   8   6  1      146.230        5.720
  13   8   6  1       -0.570        2.610
  14   8   6  1       78.380        4.380
  15   8   6  1        2.270        2.630
  16   8   6  1        9.330        2.860
  17   8   6  1       39.640        3.430
 -17   9   6  1        4.610        2.610
 -16   9   6  1       33.040        3.340
 -15   9   6  1      120.840        5.360
 -14   9   6  1        2.540        2.700
 -13   9   6  1       95.190        4.770
 -12   9   6  1        8.710        2.810
 -11   9   6  1       53.210        3.650
 -10   9   6  1      102.770        4.400
  -9   9   6  1       25.460        2.700
  -8   9   6  1       25.600        2.540
  -7   9   6  1      166.420        5.170
  -6   9   6  1       18.200        2.180
  -5   9   6  1      290.940        7.170
  -4   9   6  1       70.980        3.110
  -3   9   6  1       26.550        2.090
  -2   9   6  1      350.780        8.060
  -1   9   6  1       20.720        1.950
   0   9   6  1      120.650        3.930
   1   9   6  1       18.450        1.880
   2   9   6  1      343.700        7.960
   3   9   6  1       26.190        2.090
   4   9   6  1       71.660        3.110
   5   9   6  1      297.180        7.280
   6   9   6  1       20.540        2.180
   7   9   6  1      168.380        5.220
   8   9   6  1       24.480        2.520
   9   9   6  1       26.890        2.700
  10   9   6  1      108.700        4.490
  11   9   6  1       54.530        3.680
  12   9   6  1       12.410        2.880
  13   9   6  1       92.310        4.740
  14   9   6  1        1.680        2.610
  15   9   6  1      113.210        5.170
  16   9   6  1       34.020        3.310
  17   9   6  1        2.360        2.520
 -16  10   6  1        0.700        2.540
 -15  10   6  1       19.310        3.040
 -14  10   6  1       10.300        2.810
 -13  10   6  1        9.390        2.860
 -12  10   6  1        3.220        2.680
 -11  10   6  1      162.570        6.010
 -10  10   6  1       24.550        2.950
  -9  10   6  1      318.620        8.330
  -8  10   6  1      101.820        4.240
  -7  10   6  1      118.070        4.420
  -6  10   6  1      104.130        4.040
  -5  10   6  1      257.710        6.780
  -4  10   6  1      128.660        4.330
  -3  10   6  1        2.060        1.700
  -2  10   6  1       68.920        3.130
  -1  10   6  1      227.420        6.080
   0  10   6  1       14.980        1.950
   1  10   6  1      228.120        6.100
   2  10   6  1       72.930        3.200
   3  10   6  1        2.090        1.700
   4  10   6  1      131.480        4.400
   5  10   6  1      256.440        6.740
   6  10   6  1      109.380        4.130
   7  10   6  1      116.230        4.400
   8  10   6  1      103.450        4.290
   9  10   6  1      322.840        8.420
  10  10   6  1       23.940        2.950
  11  10   6  1      159.570        5.950
  12  10   6  1        3.880        2.680
  13  10   6  1       11.140        2.860
  14  10   6  1        9.670        2.770
  15  10   6  1       18.200        3.020
  16  10   6  1       -2.040        2.520
 -16  11   6  1       12.370        2.770
 -15  11   6  1       12.460        2.790
 -14  11   6  1        3.830        2.770
 -13  11   6  1       15.450        3.020
 -12  11   6  1        4.240        2.700
 -11  11   6  1       92.670        4.700
 -10  11   6  1       49.580        3.680
  -9  11   6  1        0.270        2.340
  -8  11   6  1       30.140        2.810
  -7  11   6  1       83.760        3.880
  -6  11   6  1       39.140        2.860
  -5  11   6  1      260.260        6.990
  -4  11   6  1       28.520        2.500
  -3  11   6  1       60.570        3.130
  -2  11   6  1      403.060        9.420
  -1  11   6  1       39.140        2.610
   0  11   6  1       18.650        2.160
   1  11   6  1       37.760        2.610
   2  11   6  1      408.190        9.530
   3  11   6  1       59.140        3.110
   4  11   6  1       27.030        2.450
   5  11   6  1      252.090        6.880
   6  11   6  1       42.250        2.930
   7  11   6  1       84.140        3.880
   8  11   6  1       30.930        2.880
   9  11   6  1        0.610        2.410
  10  11   6  1       46.560        3.610
  11  11   6  1       95.990        4.740
  12  11   6  1        6.310        2.720
  13  11   6  1       15.910        2.970
  14  11   6  1        3.150        2.700
  15  11   6  1        9.440        2.680
  16  11   6  1       15.450        2.770
 -15  12   6  1       24.960        3.060
 -14  12   6  1       -1.000        2.540
 -13  12   6  1       34.560        3.560
 -12  12   6  1       30.200        3.340
 -11  12   6  1      103.270        4.920
 -10  12   6  1       19.740        3.110
  -9  12   6  1       28.000        3.150
  -8  12   6  1       55.890        3.610
  -7  12   6  1       24.870        2.770
  -6  12   6  1      131.000        4.860
  -5  12   6  1      166.420        5.450
  -4  12   6  1       13.160        2.270
  -3  12   6  1        9.510        2.130
  -2  12   6  1        8.600        2.130
  -1  12   6  1      486.450       11.190
   0  12   6  1       15.270        2.250
   1  12   6  1      509.710       11.640
   2  12   6  1        8.460        2.090
   3  12   6  1       10.120        2.160
   4  12   6  1       12.300        2.270
   5  12   6  1      163.560        5.400
   6  12   6  1      129.190        4.810
   7  12   6  1       25.480        2.770
   8  12   6  1       55.140        3.650
   9  12   6  1       25.320        3.110
  10  12   6  1       23.530        3.200
  11  12   6  1       99.910        4.860
  12  12   6  1       33.360        3.380
  13  12   6  1       38.210        3.590
  14  12   6  1        5.200        2.610
  15  12   6  1       25.600        3.020
 -15  13   6  1       21.380        2.970
 -14  13   6  1       15.630        2.930
 -13  13   6  1       81.900        4.490
 -12  13   6  1        5.260        2.770
 -11  13   6  1       34.060        3.400
 -10  13   6  1       14.180        2.970
  -9  13   6  1       10.640        2.790
  -8  13   6  1       64.040        4.040
  -7  13   6  1      118.880        5.110
  -6  13   6  1      113.140        4.810
  -5  13   6  1      206.500        6.350
  -4  13   6  1      107.540        4.420
  -3  13   6  1      227.600        6.650
  -2  13   6  1       28.230        2.680
  -1  13   6  1      145.660        5.130
   0  13   6  1        0.430        1.970
   1  13   6  1      146.230        5.130
   2  13   6  1       28.820        2.700
   3  13   6  1      232.250        6.740
   4  13   6  1      108.650        4.420
   5  13   6  1      204.820        6.310
   6  13   6  1      113.390        4.810
   7  13   6  1      116.160        5.040
   8  13   6  1       66.830        4.040
   9  13   6  1        8.260        2.720
  10  13   6  1       17.500        3.040
  11  13   6  1       32.590        3.340
  12  13   6  1        3.740        2.700
  13  13   6  1       82.240        4.470
  14  13   6  1       19.130        2.930
  15  13   6  1       24.010        3.040
 -14  14   6  1       32.200        3.150
 -13  14   6  1        2.340        2.540
 -12  14   6  1        1.540        2.590
 -11  14   6  1       48.720        3.860
 -10  14   6  1      113.460        5.080
  -9  14   6  1        3.930        2.700
  -8  14   6  1       60.790        3.950
  -7  14   6  1       23.330        3.110
  -6  14   6  1        6.920        2.630
  -5  14   6  1      104.270        4.770
  -4  14   6  1      119.560        4.990
  -3  14   6  1       25.030        2.770
  -2  14   6  1        3.290        2.250
  -1  14   6  1       38.580        3.060
   0  14   6  1        5.380        2.250
   1  14   6  1       41.820        3.130
   2  14   6  1        3.310        2.250
   3  14   6  1       25.010        2.720
   4  14   6  1      121.720        5.010
   5  14   6  1      101.370        4.670
   6  14   6  1        3.880        2.630
   7  14   6  1       23.260        3.060
   8  14   6  1       63.220        4.020
   9  14   6  1        7.690        2.770
  10  14   6  1      107.760        4.990
  11  14   6  1       53.460        3.930
  12  14   6  1        2.680        2.540
  13  14   6  1        0.390        2.520
  14  14   6  1       22.580        2.860
 -13  15   6  1       54.690        3.560
 -12  15   6  1       17.020        2.930
 -11  15   6  1       19.560        3.060
 -10  15   6  1       13.390        2.970
  -9  15   6  1        5.310        2.700
  -8  15   6  1        5.110        2.720
  -7  15   6  1       85.570        4.520
  -6  15   6  1       23.530        3.130
  -5  15   6  1       15.340        2.860
  -4  15   6  1       20.790        2.970
  -3  15   6  1       54.550        3.770
  -2  15   6  1       74.570        4.130
  -1  15   6  1       38.760        3.310
   0  15   6  1      131.340        5.290
   1  15   6  1       36.690        3.240
   2  15   6  1       75.860        4.150
   3  15   6  1       57.210        3.790
   4  15   6  1       19.950        2.970
   5  15   6  1       16.470        2.930
   6  15   6  1       22.850        3.110
   7  15   6  1       90.000        4.580
   8  15   6  1        8.190        2.770
   9  15   6  1        9.490        2.720
  10  15   6  1       13.030        3.040
  11  15   6  1       21.530        3.110
  12  15   6  1       18.860        2.930
  13  15   6  1       53.670        3.560
 -12  16   6  1       -0.200        2.340
 -11  16   6  1        4.860        2.520
 -10  16   6  1        9.850        2.770
  -9  16   6  1       30.520        3.340
  -8  16   6  1        7.440        2.860
  -7  16   6  1      176.520        6.290
  -6  16   6  1       20.880        3.060
  -5  16   6  1       11.570        2.860
  -4  16   6  1       80.920        4.400
  -3  16   6  1       18.400        2.950
  -2  16   6  1        8.670        2.610
  -1  16   6  1       33.720        3.310
   0  16   6  1       60.630        3.930
   1  16   6  1       32.450        3.290
   2  16   6  1        5.290        2.590
   3  16   6  1       18.110        2.970
   4  16   6  1       80.190        4.400
   5  16   6  1       12.980        2.860
   6  16   6  1       21.440        3.040
   7  16   6  1      176.980        6.310
   8  16   6  1        7.440        2.880
   9  16   6  1       26.210        3.290
  10  16   6  1       12.890        2.860
  11  16   6  1        4.990        2.540
  12  16   6  1        2.270        2.410
 -11  17   6  1        6.170        2.540
 -10  17   6  1       24.030        2.970
  -9  17   6  1        1.230        2.500
  -8  17   6  1        6.720        2.720
  -7  17   6  1       -1.040        2.610
  -6  17   6  1        5.670        2.770
  -5  17   6  1        6.880        2.630
  -4  17   6  1        9.510        2.720
  -3  17   6  1       45.290        3.610
  -2  17   6  1        7.650        2.680
  -1  17   6  1        0.430        2.520
   0  17   6  1      178.680        6.310
   1  17   6  1        4.310        2.590
   2  17   6  1        8.280        2.680
   3  17   6  1       40.910        3.520
   4  17   6  1        8.510        2.700
   5  17   6  1        6.290        2.610
   6  17   6  1        4.740        2.770
   7  17   6  1        0.820        2.630
   8  17   6  1        6.740        2.720
   9  17   6  1       -0.070        2.430
  10  17   6  1       19.900        2.880
  11  17   6  1        4.330        2.500
  -9  18   6  1       12.390        2.610
  -8  18   6  1       13.210        2.700
  -7  18   6  1        3.950        2.610
  -6  18   6  1       19.360        3.020
  -5  18   6  1        8.080        2.770
  -4  18   6  1        4.400        2.700
  -3  18   6  1       41.410        3.610
  -2  18   6  1       14.520        2.970
  -1  18   6  1        4.470        2.590
   0  18   6  1       -0.480        2.540
   1  18   6  1        3.700        2.540
   2  18   6  1       12.640        2.930
   3  18   6  1       41.100        3.610
   4  18   6  1        7.530        2.770
   5  18   6  1        6.440        2.680
   6  18   6  1       18.360        2.970
   7  18   6  1        2.450        2.590
   8  18   6  1       15.070        2.720
   9  18   6  1       14.180        2.630
  -7  19   6  1        4.860        2.430
  -6  19   6  1        5.920        2.520
  -5  19   6  1       29.050        3.130
  -4  19   6  1       17.290        2.860
  -3  19   6  1       38.580        3.400
  -2  19   6  1        5.990        2.630
  -1  19   6  1       48.990        3.700
   0  19   6  1       84.530        4.420
   1  19   6  1       51.760        3.740
   2  19   6  1       12.050        2.720
   3  19   6  1       36.130        3.340
   4  19   6  1       16.340        2.880
   5  19   6  1       29.160        3.150
   6  19   6  1        7.100        2.520
   7  19   6  1        5.740        2.410
  -5  20   6  1        7.330        2.540
  -4  20   6  1       20.720        2.770
  -3  20   6  1       14.430        2.700
  -2  20   6  1        5.040        2.430
  -1  20   6  1        4.670        2.520
   0  20   6  1        0.360        2.360
   1  20   6  1        5.470        2.500
   2  20   6  1        2.680        2.360
   3  20   6  1       17.500        2.720
   4  20   6  1       18.270        2.700
   5  20   6  1        4.830        2.540
   1   0   7  1       11.390        1.130
   2   0   7  1      775.940       14.590
   3   0   7  1     4097.540       73.320
   4   0   7  1       31.470        1.680
   5   0   7  1       94.490        2.930
   6   0   7  1       27.090        1.770
   7   0   7  1      210.290        5.360
   8   0   7  1        0.250        1.520
   9   0   7  1        6.920        1.790
  10   0   7  1      616.550       12.910
  11   0   7  1       14.090        2.310
  12   0   7  1       20.790        2.610
  13   0   7  1       12.140        2.680
  14   0   7  1      139.970        5.580
  15   0   7  1       19.740        3.040
  16   0   7  1       64.150        4.040
  17   0   7  1      241.780        7.600
  18   0   7  1       21.970        3.060
  19   0   7  1        1.590        2.500
 -19   1   7  1        1.860        2.520
 -18   1   7  1       17.470        2.970
 -17   1   7  1       24.030        3.290
 -16   1   7  1       15.790        2.880
 -15   1   7  1        3.200        2.540
 -14   1   7  1       74.090        4.240
 -13   1   7  1      225.490        6.990
 -12   1   7  1       53.390        3.310
 -11   1   7  1      152.310        5.080
 -10   1   7  1      950.640       18.560
  -9   1   7  1        6.040        1.860
  -8   1   7  1      351.120        7.960
  -7   1   7  1     1755.780       31.470
  -6   1   7  1      195.310        4.830
  -5   1   7  1       16.610        1.500
  -4   1   7  1      510.390       10.050
  -3   1   7  1      270.830        5.830
  -2   1   7  1      440.820        8.780
  -1   1   7  1      386.540        7.830
   0   1   7  1     1408.640       25.890
   1   1   7  1      389.420        7.900
   2   1   7  1      437.690        8.760
   3   1   7  1      275.010        5.900
   4   1   7  1      517.880       10.210
   5   1   7  1       18.110        1.500
   6   1   7  1      197.420        4.860
   7   1   7  1     1766.400       31.680
   8   1   7  1      349.230        7.920
   9   1   7  1        6.900        1.820
  10   1   7  1      932.370       18.290
  11   1   7  1      153.420        5.110
  12   1   7  1       55.980        3.340
  13   1   7  1      225.580        6.990
  14   1   7  1       77.610        4.310
  15   1   7  1       -0.090        2.520
  16   1   7  1       16.090        2.970
  17   1   7  1       26.070        3.290
  18   1   7  1       18.580        2.970
  19   1   7  1        2.770        2.590
 -18   2   7  1       32.990        3.290
 -17   2   7  1        2.700        2.700
 -16   2   7  1       35.990        3.430
 -15   2   7  1       33.740        3.380
 -14   2   7  1      243.170        7.560
 -13   2   7  1      185.980        6.260
 -12   2   7  1        5.560        2.270
 -11   2   7  1       39.350        2.880
 -10   2   7  1      208.110        5.920
  -9   2   7  1       49.040        2.770
  -8   2   7  1       67.350        2.950
  -7   2   7  1       76.900        2.970
  -6   2   7  1      160.730        4.240
  -5   2   7  1      377.460        7.870
  -4   2   7  1      100.660        2.970
  -3   2   7  1       89.540        2.700
  -2   2   7  1     1780.180       32.130
  -1   2   7  1     1840.830       33.610
   0   2   7  1     3929.850       70.410
   1   2   7  1     1841.760       33.790
   2   2   7  1     1774.840       32.040
   3   2   7  1       90.180        2.700
   4   2   7  1      104.320        3.040
   5   2   7  1      377.210        7.870
   6   2   7  1      162.660        4.290
   7   2   7  1       77.680        2.970
   8   2   7  1       68.960        2.970
   9   2   7  1       52.710        2.810
  10   2   7  1      210.790        5.950
  11   2   7  1       39.010        2.880
  12   2   7  1        7.900        2.270
  13   2   7  1      182.290        6.220
  14   2   7  1      244.420        7.560
  15   2   7  1       30.040        3.290
  16   2   7  1       39.390        3.520
  17   2   7  1        2.500        2.700
  18   2   7  1       33.110        3.340
 -18   3   7  1       30.770        3.240
 -17   3   7  1       11.750        2.950
 -16   3   7  1       43.710        3.560
 -15   3   7  1       18.900        3.020
 -14   3   7  1      113.780        5.080
 -13   3   7  1       89.360        4.420
 -12   3   7  1       89.970        4.130
 -11   3   7  1      615.840       13.210
 -10   3   7  1      163.970        5.170
  -9   3   7  1      281.290        7.010
  -8   3   7  1       44.790        2.520
  -7   3   7  1      350.640        7.830
  -6   3   7  1      530.270       10.760
  -5   3   7  1      454.250        9.240
  -4   3   7  1      149.930        3.880
  -3   3   7  1      164.000        4.060
  -2   3   7  1      142.690        3.650
  -1   3   7  1      666.810       12.840
   0   3   7  1       10.390        1.180
   1   3   7  1      677.200       13.120
   2   3   7  1      142.480        3.650
   3   3   7  1      161.570        4.040
   4   3   7  1      148.230        3.860
   5   3   7  1      446.850        9.120
   6   3   7  1      539.870       10.940
   7   3   7  1      352.070        7.870
   8   3   7  1       47.520        2.590
   9   3   7  1      274.920        6.920
  10   3   7  1      167.130        5.200
  11   3   7  1      622.760       13.340
  12   3   7  1       92.490        4.150
  13   3   7  1       89.070        4.400
  14   3   7  1      111.990        5.040
  15   3   7  1       14.610        2.930
  16   3   7  1       37.560        3.490
  17   3   7  1        9.490        2.880
  18   3   7  1       30.840        3.290
 -18   4   7  1       30.140        3.150
 -17   4   7  1       24.830        3.150
 -16   4   7  1       66.120        4.110
 -15   4   7  1       98.850        4.810
 -14   4   7  1       49.260        3.700
 -13   4   7  1        7.010        2.630
 -12   4   7  1        5.220        2.270
 -11   4   7  1        5.810        2.180
 -10   4   7  1      237.430        6.540
  -9   4   7  1        6.970        1.970
  -8   4   7  1       63.150        2.970
  -7   4   7  1      239.150        5.990
  -6   4   7  1      240.600        5.850
  -5   4   7  1      652.880       12.730
  -4   4   7  1      196.130        4.770
  -3   4   7  1      878.370       16.470
  -2   4   7  1       26.820        1.590
  -1   4   7  1      268.380        5.950
   0   4   7  1      999.660       18.860
   1   4   7  1      262.910        5.900
   2   4   7  1       24.420        1.540
   3   4   7  1      874.010       16.430
   4   4   7  1      185.940        4.580
   5   4   7  1      650.700       12.710
   6   4   7  1      236.840        5.810
   7   4   7  1      236.930        5.950
   8   4   7  1       63.330        2.950
   9   4   7  1        5.310        1.950
  10   4   7  1      241.400        6.580
  11   4   7  1        5.670        2.180
  12   4   7  1        3.110        2.270
  13   4   7  1        4.770        2.610
  14   4   7  1       48.200        3.700
  15   4   7  1      102.680        4.860
  16   4   7  1       70.660        4.150
  17   4   7  1       29.180        3.240
  18   4   7  1       23.030        3.040
 -18   5   7  1       23.400        3.020
 -17   5   7  1        9.710        2.790
 -16   5   7  1       24.640        3.290
 -15   5   7  1        8.710        2.770
 -14   5   7  1       24.550        3.130
 -13   5   7  1       63.400        4.020
 -12   5   7  1      218.870        6.650
 -11   5   7  1      235.230        6.780
 -10   5   7  1      360.260        8.760
  -9   5   7  1       88.520        3.680
  -8   5   7  1      158.600        4.830
  -7   5   7  1       60.340        2.860
  -6   5   7  1      252.130        6.170
  -5   5   7  1       72.300        2.810
  -4   5   7  1      229.850        5.470
  -3   5   7  1      830.280       15.730
  -2   5   7  1      104.680        3.130
  -1   5   7  1      575.400       11.460
   0   5   7  1       34.830        1.790
   1   5   7  1      574.020       11.500
   2   5   7  1      102.160        3.110
   3   5   7  1      840.810       15.950
   4   5   7  1      228.060        5.450
   5   5   7  1       72.930        2.860
   6   5   7  1      253.680        6.190
   7   5   7  1       58.730        2.790
   8   5   7  1      150.790        4.670
   9   5   7  1       89.770        3.700
  10   5   7  1      368.860        8.900
  11   5   7  1      233.500        6.720
  12   5   7  1      220.590        6.670
  13   5   7  1       65.740        4.060
  14   5   7  1       24.760        3.150
  15   5   7  1        9.260        2.790
  16   5   7  1       26.840        3.310
  17   5   7  1       11.910        2.810
  18   5   7  1       23.960        3.040
 -18   6   7  1       18.650        2.790
 -17   6   7  1        8.460        2.720
 -16   6   7  1       53.760        3.930
 -15   6   7  1       55.070        3.860
 -14   6   7  1       41.730        3.560
 -13   6   7  1       61.630        3.970
 -12   6   7  1       46.090        3.430
 -11   6   7  1       16.320        2.540
 -10   6   7  1       50.150        3.150
  -9   6   7  1       20.040        2.410
  -8   6   7  1      147.950        4.700
  -7   6   7  1      305.370        7.350
  -6   6   7  1       12.570        1.820
  -5   6   7  1      217.120        5.560
  -4   6   7  1      544.040       11.140
  -3   6   7  1      184.530        4.810
  -2   6   7  1       79.290        2.770
  -1   6   7  1      537.940       10.910
   0   6   7  1      104.570        3.220
   1   6   7  1      540.230       11.050
   2   6   7  1       80.190        2.790
   3   6   7  1      176.980        4.670
   4   6   7  1      554.820       11.320
   5   6   7  1      211.670        5.450
   6   6   7  1       12.230        1.820
   7   6   7  1      314.330        7.510
   8   6   7  1      142.080        4.610
   9   6   7  1       19.860        2.360
  10   6   7  1       48.880        3.130
  11   6   7  1       16.380        2.540
  12   6   7  1       43.300        3.430
  13   6   7  1       59.320        3.970
  14   6   7  1       41.730        3.560
  15   6   7  1       51.580        3.830
  16   6   7  1       57.680        3.950
  17   6   7  1        7.280        2.700
  18   6   7  1       17.040        2.810
 -17   7   7  1        0.110        2.520
 -16   7   7  1       12.210        2.970
 -15   7   7  1       35.580        3.430
 -14   7   7  1       46.900        3.740
 -13   7   7  1       -2.500        2.500
 -12   7   7  1      127.710        5.310
 -11   7   7  1      118.070        4.740
 -10   7   7  1       18.200        2.520
  -9   7   7  1      153.600        5.110
  -8   7   7  1       87.820        3.700
  -7   7   7  1       39.800        2.610
  -6   7   7  1      491.310       10.550
  -5   7   7  1      427.160        9.350
  -4   7   7  1       61.290        2.720
  -3   7   7  1       96.940        3.340
  -2   7   7  1      409.340        8.870
  -1   7   7  1      192.430        5.040
   0   7   7  1      146.390        4.200
   1   7   7  1      193.610        5.110
   2   7   7  1      406.260        8.870
   3   7   7  1       98.920        3.380
   4   7   7  1       63.610        2.770
   5   7   7  1      432.350        9.440
   6   7   7  1      493.300       10.570
   7   7   7  1       46.930        2.770
   8   7   7  1       88.980        3.740
   9   7   7  1      158.780        5.200
  10   7   7  1       19.990        2.590
  11   7   7  1      116.730        4.700
  12   7   7  1      126.670        5.290
  13   7   7  1        1.090        2.540
  14   7   7  1       49.970        3.770
  15   7   7  1       38.460        3.470
  16   7   7  1       17.650        3.020
  17   7   7  1        2.090        2.540
 -17   8   7  1        7.900        2.630
 -16   8   7  1       81.030        4.330
 -15   8   7  1      101.210        4.950
 -14   8   7  1       10.390        2.880
 -13   8   7  1      105.110        4.990
 -12   8   7  1       13.730        2.880
 -11   8   7  1       83.620        4.240
 -10   8   7  1       14.110        2.520
  -9   8   7  1        8.170        2.250
  -8   8   7  1      228.780        6.400
  -7   8   7  1      142.730        4.700
  -6   8   7  1       33.040        2.450
  -5   8   7  1      480.850       10.440
  -4   8   7  1       70.480        3.040
  -3   8   7  1      472.020       10.120
  -2   8   7  1       65.420        2.810
  -1   8   7  1       70.480        2.930
   0   8   7  1        1.610        1.500
   1   8   7  1       66.440        2.860
   2   8   7  1       65.470        2.860
   3   8   7  1      469.000       10.120
   4   8   7  1       72.500        3.110
   5   8   7  1      481.280       10.440
   6   8   7  1       34.170        2.500
   7   8   7  1      140.900        4.670
   8   8   7  1      226.420        6.380
   9   8   7  1        7.510        2.250
  10   8   7  1       15.340        2.540
  11   8   7  1       85.780        4.310
  12   8   7  1       10.820        2.790
  13   8   7  1      103.610        4.950
  14   8   7  1        9.670        2.860
  15   8   7  1      100.120        4.900
  16   8   7  1       76.180        4.240
  17   8   7  1        5.310        2.590
 -17   9   7  1       -0.110        2.520
 -16   9   7  1        3.860        2.630
 -15   9   7  1       72.550        4.290
 -14   9   7  1        2.180        2.610
 -13   9   7  1       31.860        3.430
 -12   9   7  1      109.880        5.040
 -11   9   7  1       38.940        3.430
 -10   9   7  1       65.830        3.860
  -9   9   7  1      197.560        6.130
  -8   9   7  1       95.470        4.060
  -7   9   7  1       97.330        3.970
  -6   9   7  1       51.670        2.950
  -5   9   7  1      378.390        8.850
  -4   9   7  1      229.370        6.130
  -3   9   7  1      192.070        5.400
  -2   9   7  1      309.410        7.470
  -1   9   7  1       93.810        3.520
   0   9   7  1       68.370        3.020
   1   9   7  1       92.380        3.490
   2   9   7  1      304.660        7.420
   3   9   7  1      203.980        5.630
   4   9   7  1      227.060        6.100
   5   9   7  1      380.550        8.870
   6   9   7  1       49.330        2.930
   7   9   7  1      101.280        4.040
   8   9   7  1       87.820        3.930
   9   9   7  1      196.330        6.100
  10   9   7  1       71.620        3.950
  11   9   7  1       40.660        3.470
  12   9   7  1      101.000        4.920
  13   9   7  1       29.610        3.340
  14   9   7  1        0.430        2.540
  15   9   7  1       66.350        4.150
  16   9   7  1        3.400        2.610
  17   9   7  1        4.830        2.590
 -16  10   7  1       15.730        2.860
 -15  10   7  1       46.750        3.610
 -14  10   7  1       45.320        3.700
 -13  10   7  1       24.140        3.220
 -12  10   7  1      101.840        4.920
 -11  10   7  1        5.950        2.630
 -10  10   7  1       10.300        2.720
  -9  10   7  1       24.370        2.790
  -8  10   7  1      152.150        5.260
  -7  10   7  1       87.800        3.930
  -6  10   7  1        5.450        2.060
  -5  10   7  1       23.850        2.410
  -4  10   7  1       83.140        3.560
  -3  10   7  1       29.320        2.430
  -2  10   7  1      279.950        7.150
  -1  10   7  1      252.610        6.650
   0  10   7  1        3.220        1.720
   1  10   7  1      259.240        6.810
   2  10   7  1      280.270        7.170
   3  10   7  1       32.860        2.500
   4  10   7  1       82.440        3.560
   5  10   7  1       24.030        2.430
   6  10   7  1        5.810        2.040
   7  10   7  1       88.820        3.950
   8  10   7  1      152.130        5.290
   9  10   7  1       19.470        2.720
  10  10   7  1        8.600        2.680
  11  10   7  1        0.640        2.540
  12  10   7  1      100.800        4.900
  13  10   7  1       24.780        3.220
  14  10   7  1       44.160        3.680
  15  10   7  1       47.610        3.610
  16  10   7  1       16.570        2.790
 -16  11   7  1       23.440        3.020
 -15  11   7  1       39.980        3.430
 -14  11   7  1       10.170        2.860
 -13  11   7  1       50.670        3.950
 -12  11   7  1       75.680        4.330
 -11  11   7  1       34.080        3.430
 -10  11   7  1       20.540        3.040
  -9  11   7  1      210.540        6.880
  -8  11   7  1      188.460        6.100
  -7  11   7  1       14.590        2.450
  -6  11   7  1       50.510        3.150
  -5  11   7  1        0.090        1.950
  -4  11   7  1       88.340        3.830
  -3  11   7  1      436.530       10.120
  -2  11   7  1       59.480        3.200
  -1  11   7  1        4.130        1.950
   0  11   7  1        3.240        1.910
   1  11   7  1        5.130        1.950
   2  11   7  1       58.300        3.150
   3  11   7  1      431.940       10.050
   4  11   7  1       86.680        3.790
   5  11   7  1        0.340        1.950
   6  11   7  1       52.310        3.200
   7  11   7  1       15.820        2.450
   8  11   7  1      186.730        6.100
   9  11   7  1      201.370        6.670
  10  11   7  1       17.020        2.950
  11  11   7  1       30.770        3.380
  12  11   7  1       72.590        4.290
  13  11   7  1       49.850        3.950
  14  11   7  1        9.710        2.810
  15  11   7  1       35.290        3.290
  16  11   7  1       23.170        2.970
 -15  12   7  1        9.490        2.630
 -14  12   7  1        8.710        2.770
 -13  12   7  1       49.810        3.830
 -12  12   7  1       16.070        2.970
 -11  12   7  1        4.560        2.630
 -10  12   7  1       58.570        3.950
  -9  12   7  1        9.510        2.720
  -8  12   7  1       45.040        3.590
  -7  12   7  1       40.120        3.240
  -6  12   7  1       25.640        2.770
  -5  12   7  1       20.700        2.590
  -4  12   7  1       53.740        3.240
  -3  12   7  1       62.580        3.400
  -2  12   7  1      231.410        6.630
  -1  12   7  1       30.070        2.680
   0  12   7  1      232.690        6.650
   1  12   7  1       29.680        2.680
   2  12   7  1      232.100        6.670
   3  12   7  1       58.250        3.340
   4  12   7  1       55.190        3.290
   5  12   7  1       18.680        2.540
   6  12   7  1       25.910        2.770
   7  12   7  1       41.120        3.290
   8  12   7  1       42.160        3.520
   9  12   7  1        7.780        2.610
  10  12   7  1       60.750        3.970
  11  12   7  1        1.880        2.610
  12  12   7  1       15.340        3.020
  13  12   7  1       50.220        3.860
  14  12   7  1        7.620        2.630
  15  12   7  1       10.640        2.610
 -14  13   7  1       21.060        2.880
 -13  13   7  1       42.050        3.560
 -12  13   7  1       11.550        2.880
 -11  13   7  1       10.870        2.880
 -10  13   7  1       20.110        3.130
  -9  13   7  1       22.580        3.110
  -8  13   7  1        1.520        2.590
  -7  13   7  1      197.560        6.650
  -6  13   7  1      118.040        5.080
  -5  13   7  1       60.290        3.700
  -4  13   7  1      116.270        4.670
  -3  13   7  1       21.510        2.610
  -2  13   7  1        4.240        2.220
  -1  13   7  1       14.890        2.430
   0  13   7  1       12.410        2.410
   1  13   7  1        9.760        2.340
   2  13   7  1        5.380        2.220
   3  13   7  1       24.100        2.680
   4  13   7  1      114.570        4.650
   5  13   7  1       62.180        3.740
   6  13   7  1      119.560        5.110
   7  13   7  1      202.530        6.740
   8  13   7  1        3.110        2.590
   9  13   7  1       23.030        3.130
  10  13   7  1       22.490        3.130
  11  13   7  1       12.910        2.880
  12  13   7  1       10.350        2.880
  13  13   7  1       40.170        3.470
  14  13   7  1       19.040        2.860
 -13  14   7  1       35.850        3.240
 -12  14   7  1       15.140        2.950
 -11  14   7  1        8.510        2.860
 -10  14   7  1        6.260        2.700
  -9  14   7  1       30.320        3.310
  -8  14   7  1        9.580        2.770
  -7  14   7  1       23.170        3.130
  -6  14   7  1       34.270        3.380
  -5  14   7  1       21.970        3.020
  -4  14   7  1       18.380        2.930
  -3  14   7  1       34.540        3.150
  -2  14   7  1      104.070        4.670
  -1  14   7  1      140.420        5.400
   0  14   7  1      195.900        6.490
   1  14   7  1      135.380        5.310
   2  14   7  1      105.790        4.700
   3  14   7  1       37.780        3.290
   4  14   7  1       16.380        2.860
   5  14   7  1       22.400        3.040
   6  14   7  1       37.150        3.430
   7  14   7  1       25.640        3.130
   8  14   7  1       11.850        2.810
   9  14   7  1       28.070        3.240
  10  14   7  1        9.390        2.790
  11  14   7  1        4.920        2.770
  12  14   7  1       17.700        2.950
  13  14   7  1       34.290        3.200
 -13  15   7  1        1.360        2.340
 -12  15   7  1       34.060        3.220
 -11  15   7  1        0.450        2.540
 -10  15   7  1      112.780        5.130
  -9  15   7  1        1.410        2.630
  -8  15   7  1       88.480        4.520
  -7  15   7  1       37.330        3.520
  -6  15   7  1      107.900        4.990
  -5  15   7  1       39.460        3.470
  -4  15   7  1       52.370        3.740
  -3  15   7  1        8.150        2.700
  -2  15   7  1        4.330        2.590
  -1  15   7  1       -0.730        2.430
   0  15   7  1       96.870        4.670
   1  15   7  1        1.590        2.450
   2  15   7  1        8.080        2.680
   3  15   7  1        8.760        2.770
   4  15   7  1       52.190        3.740
   5  15   7  1       38.300        3.490
   6  15   7  1      105.520        4.900
   7  15   7  1       44.070        3.590
   8  15   7  1       90.000        4.580
   9  15   7  1        5.470        2.720
  10  15   7  1      112.240        5.110
  11  15   7  1        5.380        2.630
  12  15   7  1       34.080        3.200
  13  15   7  1       -0.730        2.360
 -11  16   7  1        4.990        2.520
 -10  16   7  1        2.220        2.540
  -9  16   7  1       19.200        2.970
  -8  16   7  1        2.360        2.700
  -7  16   7  1        4.400        2.680
  -6  16   7  1        8.330        2.790
  -5  16   7  1        4.950        2.630
  -4  16   7  1        0.540        2.520
  -3  16   7  1      196.810        6.670
  -2  16   7  1       35.010        3.380
  -1  16   7  1       31.220        3.240
   0  16   7  1        4.130        2.630
   1  16   7  1       28.320        3.150
   2  16   7  1       33.900        3.340
   3  16   7  1      199.990        6.740
   4  16   7  1        1.680        2.540
   5  16   7  1        5.950        2.680
   6  16   7  1        8.370        2.770
   7  16   7  1        5.400        2.680
   8  16   7  1        7.240        2.770
   9  16   7  1       16.950        2.950
  10  16   7  1        3.020        2.540
  11  16   7  1        3.970        2.500
 -10  17   7  1       57.860        3.610
  -9  17   7  1       11.050        2.630
  -8  17   7  1       19.560        2.970
  -7  17   7  1      114.550        5.110
  -6  17   7  1       16.610        3.040
  -5  17   7  1       48.860        3.830
  -4  17   7  1       39.010        3.430
  -3  17   7  1        7.170        2.680
  -2  17   7  1       21.240        3.040
  -1  17   7  1        7.780        2.680
   0  17   7  1       80.490        4.400
   1  17   7  1        1.950        2.590
   2  17   7  1       18.400        2.930
   3  17   7  1        6.080        2.680
   4  17   7  1       34.420        3.380
   5  17   7  1       50.400        3.790
   6  17   7  1       12.750        3.020
   7  17   7  1      107.360        4.990
   8  17   7  1       19.540        3.020
   9  17   7  1        8.690        2.680
  10  17   7  1       55.550        3.560
  -9  18   7  1        2.250        2.430
  -8  18   7  1        3.520        2.450
  -7  18   7  1       10.120        2.610
  -6  18   7  1       25.690        3.060
  -5  18   7  1        1.520        2.540
  -4  18   7  1       22.900        3.110
  -3  18   7  1        9.510        2.770
  -2  18   7  1       28.050        3.290
  -1  18   7  1        3.240        2.700
   0  18   7  1      243.350        7.650
   1  18   7  1        3.830        2.720
   2  18   7  1       30.290        3.290
   3  18   7  1        8.530        2.790
   4  18   7  1       24.550        3.130
   5  18   7  1        2.250        2.590
   6  18   7  1       27.390        3.110
   7  18   7  1       10.670        2.610
   8  18   7  1        2.680        2.410
   9  18   7  1        0.360        2.430
  -7  19   7  1       36.990        3.220
  -6  19   7  1       21.470        2.810
  -5  19   7  1       20.830        2.880
  -4  19   7  1        5.490        2.540
  -3  19   7  1        9.050        2.630
  -2  19   7  1       10.820        2.700
  -1  19   7  1        3.790        2.540
   0  19   7  1        4.650        2.610
   1  19   7  1        3.380        2.520
   2  19   7  1        9.510        2.700
   3  19   7  1        5.580        2.590
   4  19   7  1        5.450        2.540
   5  19   7  1       19.900        2.860
   6  19   7  1       23.940        2.860
   7  19   7  1       37.170        3.200
  -4  20   7  1       58.910        3.680
  -3  20   7  1       24.050        2.810
  -2  20   7  1        8.550        2.450
  -1  20   7  1        1.320        2.340
   0  20   7  1       -0.390        2.270
   1  20   7  1        4.580        2.360
   2  20   7  1        6.880        2.430
   3  20   7  1       28.910        2.930
   4  20   7  1       57.300        3.610
   0   0   8  1     2539.550       46.500
   1   0   8  1      211.760        4.920
   2   0   8  1       96.420        2.880
   3   0   8  1      570.370       11.190
   4   0   8  1     1000.470       18.650
   5   0   8  1       51.220        2.250
   6   0   8  1      410.140        8.780
   7   0   8  1       81.620        3.150
   8   0   8  1      389.260        8.760
   9   0   8  1      111.350        4.040
  10   0   8  1       38.280        2.790
  11   0   8  1      121.380        4.580
  12   0   8  1        0.880        2.160
  13   0   8  1       17.160        2.970
  14   0   8  1      375.030        9.960
  15   0   8  1        9.620        2.770
  16   0   8  1       17.840        2.950
  17   0   8  1       -0.520        2.610
  18   0   8  1       -0.160        2.520
 -18   1   8  1        5.220        2.590
 -17   1   8  1       35.350        3.470
 -16   1   8  1        1.540        2.540
 -15   1   8  1       61.160        3.970
 -14   1   8  1      126.690        5.380
 -13   1   8  1      124.440        5.220
 -12   1   8  1       37.370        3.020
 -11   1   8  1       83.760        3.860
 -10   1   8  1       -0.730        1.950
  -9   1   8  1        7.100        1.950
  -8   1   8  1       47.520        2.630
  -7   1   8  1     1212.030       22.530
  -6   1   8  1       32.930        2.090
  -5   1   8  1       95.100        3.060
  -4   1   8  1       10.320        1.360
  -3   1   8  1     1394.210       25.320
  -2   1   8  1      341.720        7.240
  -1   1   8  1      869.880       16.570
   0   1   8  1      667.510       13.000
   1   1   8  1      891.940       16.950
   2   1   8  1      343.130        7.260
   3   1   8  1     1408.140       25.570
   4   1   8  1        9.240        1.360
   5   1   8  1       95.420        3.110
   6   1   8  1       32.380        2.090
   7   1   8  1     1229.420       22.810
   8   1   8  1       46.090        2.610
   9   1   8  1        9.760        2.000
  10   1   8  1        2.130        1.970
  11   1   8  1       82.960        3.860
  12   1   8  1       36.310        3.020
  13   1   8  1      123.810        5.200
  14   1   8  1      124.990        5.310
  15   1   8  1       62.020        3.970
  16   1   8  1        4.670        2.610
  17   1   8  1       38.100        3.490
  18   1   8  1        4.200        2.610
 -18   2   8  1        7.080        2.630
 -17   2   8  1       61.990        4.020
 -16   2   8  1       10.670        2.950
 -15   2   8  1       46.970        3.610
 -14   2   8  1        8.960        2.790
 -13   2   8  1       30.860        3.240
 -12   2   8  1       53.580        3.430
 -11   2   8  1      220.520        6.440
 -10   2   8  1      343.110        8.420
  -9   2   8  1       78.610        3.470
  -8   2   8  1      271.380        6.740
  -7   2   8  1     1042.090       19.670
  -6   2   8  1       45.320        2.360
  -5   2   8  1      291.000        6.650
  -4   2   8  1       55.230        2.270
  -3   2   8  1     1313.310       24.030
  -2   2   8  1      221.160        5.130
  -1   2   8  1      651.510       12.730
   0   2   8  1       12.370        1.270
   1   2   8  1      648.130       12.730
   2   2   8  1      220.300        5.130
   3   2   8  1     1322.500       24.210
   4   2   8  1       56.050        2.310
   5   2   8  1      299.790        6.810
   6   2   8  1       45.500        2.360
   7   2   8  1     1032.810       19.560
   8   2   8  1      271.260        6.740
   9   2   8  1       77.650        3.430
  10   2   8  1      339.180        8.350
  11   2   8  1      220.200        6.440
  12   2   8  1       57.800        3.470
  13   2   8  1       30.950        3.240
  14   2   8  1       10.050        2.790
  15   2   8  1       44.570        3.610
  16   2   8  1       13.460        2.930
  17   2   8  1       63.970        4.040
  18   2   8  1       10.820        2.720
 -18   3   8  1       44.770        3.430
 -17   3   8  1       84.780        4.420
 -16   3   8  1      128.190        5.490
 -15   3   8  1        2.610        2.590
 -14   3   8  1       12.930        2.880
 -13   3   8  1      123.850        5.260
 -12   3   8  1       18.830        2.630
 -11   3   8  1      107.270        4.400
 -10   3   8  1      331.170        8.240
  -9   3   8  1       97.050        3.830
  -8   3   8  1       36.670        2.500
  -7   3   8  1      203.280        5.450
  -6   3   8  1     1294.520       23.890
  -5   3   8  1       58.450        2.540
  -4   3   8  1     1189.590       22.010
  -3   3   8  1       25.320        1.700
  -2   3   8  1       87.300        2.790
  -1   3   8  1      810.590       15.610
   0   3   8  1        8.100        1.250
   1   3   8  1      810.930       15.700
   2   3   8  1       86.320        2.790
   3   3   8  1       26.940        1.700
   4   3   8  1     1196.670       22.170
   5   3   8  1       56.090        2.500
   6   3   8  1     1276.360       23.600
   7   3   8  1      208.040        5.540
   8   3   8  1       37.490        2.520
   9   3   8  1       94.540        3.790
  10   3   8  1      330.830        8.240
  11   3   8  1      111.260        4.470
  12   3   8  1       17.040        2.610
  13   3   8  1      127.640        5.310
  14   3   8  1       11.460        2.810
  15   3   8  1       -0.160        2.540
  16   3   8  1      125.490        5.470
  17   3   8  1       78.970        4.330
  18   3   8  1       43.590        3.430
 -18   4   8  1        8.620        2.610
 -17   4   8  1       30.410        3.240
 -16   4   8  1        0.480        2.700
 -15   4   8  1       49.220        3.740
 -14   4   8  1       20.790        3.040
 -13   4   8  1      129.800        5.380
 -12   4   8  1       18.020        2.790
 -11   4   8  1       83.480        3.950
 -10   4   8  1       65.010        3.430
  -9   4   8  1       83.440        3.650
  -8   4   8  1      232.800        6.170
  -7   4   8  1      579.240       12.000
  -6   4   8  1      265.450        6.470
  -5   4   8  1      233.800        5.810
  -4   4   8  1      244.330        5.850
  -3   4   8  1        6.010        1.360
  -2   4   8  1      239.810        5.580
  -1   4   8  1     1323.790       24.670
   0   4   8  1      113.140        3.310
   1   4   8  1     1309.430       24.640
   2   4   8  1      235.590        5.540
   3   4   8  1        8.670        1.410
   4   4   8  1      243.710        5.850
   5   4   8  1      237.520        5.850
   6   4   8  1      269.920        6.540
   7   4   8  1      578.850       11.960
   8   4   8  1      230.670        6.170
   9   4   8  1       83.010        3.610
  10   4   8  1       62.540        3.380
  11   4   8  1       84.760        3.970
  12   4   8  1       18.310        2.790
  13   4   8  1      137.760        5.560
  14   4   8  1       22.400        3.060
  15   4   8  1       51.940        3.770
  16   4   8  1        3.200        2.700
  17   4   8  1       24.600        3.130
  18   4   8  1       10.690        2.680
 -18   5   8  1       66.670        3.950
 -17   5   8  1        5.200        2.720
 -16   5   8  1      148.380        5.830
 -15   5   8  1       28.230        3.290
 -14   5   8  1        0.930        2.540
 -13   5   8  1       99.120        4.810
 -12   5   8  1        9.240        2.610
 -11   5   8  1      575.970       12.800
 -10   5   8  1        5.560        2.220
  -9   5   8  1      142.960        4.830
  -8   5   8  1       77.150        3.400
  -7   5   8  1       47.970        2.680
  -6   5   8  1      309.290        7.330
  -5   5   8  1      528.550       10.960
  -4   5   8  1      444.880        9.490
  -3   5   8  1      595.260       11.960
  -2   5   8  1      864.840       16.590
  -1   5   8  1      608.490       12.210
   0   5   8  1       49.580        2.220
   1   5   8  1      601.820       12.140
   2   5   8  1      878.410       16.930
   3   5   8  1      607.560       12.210
   4   5   8  1      441.270        9.420
   5   5   8  1      519.400       10.850
   6   5   8  1      309.290        7.330
   7   5   8  1       45.230        2.630
   8   5   8  1       78.380        3.430
   9   5   8  1      140.510        4.770
  10   5   8  1        5.540        2.160
  11   5   8  1      567.670       12.660
  12   5   8  1       10.510        2.630
  13   5   8  1       98.530        4.810
  14   5   8  1        0.640        2.590
  15   5   8  1       29.340        3.290
  16   5   8  1      151.040        5.830
  17   5   8  1        6.490        2.700
  18   5   8  1       68.870        3.950
 -17   6   8  1        5.380        2.610
 -16   6   8  1       64.670        4.110
 -15   6   8  1       17.290        2.950
 -14   6   8  1       28.410        3.310
 -13   6   8  1       19.040        3.060
 -12   6   8  1        3.740        2.610
 -11   6   8  1      107.860        4.560
 -10   6   8  1      259.710        7.190
  -9   6   8  1      379.090        9.120
  -8   6   8  1      185.690        5.540
  -7   6   8  1      128.800        4.330
  -6   6   8  1       58.770        2.880
  -5   6   8  1      395.250        8.800
  -4   6   8  1      269.400        6.540
  -3   6   8  1       44.890        2.360
  -2   6   8  1      541.730       11.210
  -1   6   8  1      183.260        4.900
   0   6   8  1      481.030       10.230
   1   6   8  1      185.210        4.950
   2   6   8  1      546.250       11.320
   3   6   8  1       45.950        2.410
   4   6   8  1      270.100        6.560
   5   6   8  1      400.380        8.900
   6   6   8  1       57.890        2.880
   7   6   8  1      126.550        4.310
   8   6   8  1      181.560        5.450
   9   6   8  1      382.520        9.170
  10   6   8  1      259.530        7.170
  11   6   8  1      107.310        4.520
  12   6   8  1        3.650        2.590
  13   6   8  1       20.470        3.040
  14   6   8  1       30.750        3.340
  15   6   8  1       14.520        2.970
  16   6   8  1       66.350        4.110
  17   6   8  1        4.020        2.630
 -17   7   8  1       29.270        3.110
 -16   7   8  1       27.710        3.290
 -15   7   8  1       49.900        3.860
 -14   7   8  1       34.380        3.400
 -13   7   8  1       33.450        3.400
 -12   7   8  1       10.030        2.790
 -11   7   8  1       18.770        2.810
 -10   7   8  1      110.530        4.520
  -9   7   8  1       80.470        3.790
  -8   7   8  1       29.180        2.590
  -7   7   8  1      339.250        8.190
  -6   7   8  1        6.130        1.910
  -5   7   8  1      587.950       12.300
  -4   7   8  1      116.640        3.930
  -3   7   8  1        6.900        1.680
  -2   7   8  1      286.330        6.880
  -1   7   8  1      111.260        3.700
   0   7   8  1      241.060        6.080
   1   7   8  1      109.290        3.680
   2   7   8  1      287.510        6.920
   3   7   8  1        8.260        1.680
   4   7   8  1      117.550        3.950
   5   7   8  1      587.140       12.300
   6   7   8  1        7.560        1.950
   7   7   8  1      344.720        8.280
   8   7   8  1       27.390        2.590
   9   7   8  1       78.670        3.790
  10   7   8  1      116.160        4.650
  11   7   8  1       18.110        2.810
  12   7   8  1       12.840        2.880
  13   7   8  1       29.890        3.380
  14   7   8  1       32.450        3.380
  15   7   8  1       50.040        3.790
  16   7   8  1       29.930        3.290
  17   7   8  1       25.320        3.020
 -17   8   8  1        4.240        2.610
 -16   8   8  1       13.250        2.860
 -15   8   8  1        0.430        2.700
 -14   8   8  1       11.690        2.860
 -13   8   8  1       10.170        2.930
 -12   8   8  1      122.510        5.290
 -11   8   8  1        8.760        2.720
 -10   8   8  1      105.160        4.520
  -9   8   8  1      253.090        7.150
  -8   8   8  1      200.370        6.010
  -7   8   8  1       57.320        3.200
  -6   8   8  1      278.550        7.170
  -5   8   8  1       34.540        2.520
  -4   8   8  1       46.660        2.680
  -3   8   8  1      153.100        4.650
  -2   8   8  1      196.810        5.400
  -1   8   8  1      887.540       17.680
   0   8   8  1       52.100        2.680
   1   8   8  1      873.920       17.610
   2   8   8  1      195.770        5.450
   3   8   8  1      155.010        4.700
   4   8   8  1       50.940        2.770
   5   8   8  1       35.150        2.540
   6   8   8  1      278.180        7.150
   7   8   8  1       57.140        3.150
   8   8   8  1      197.600        5.990
   9   8   8  1      249.410        7.080
  10   8   8  1      110.400        4.580
  11   8   8  1        7.690        2.720
  12   8   8  1      122.420        5.290
  13   8   8  1       11.550        2.880
  14   8   8  1       11.690        2.810
  15   8   8  1        4.670        2.700
  16   8   8  1       13.090        2.860
  17   8   8  1        2.630        2.500
 -16   9   8  1       37.240        3.340
 -15   9   8  1       31.130        3.340
 -14   9   8  1       83.580        4.610
 -13   9   8  1       35.350        3.490
 -12   9   8  1       23.060        3.200
 -11   9   8  1       34.700        3.430
 -10   9   8  1       42.370        3.490
  -9   9   8  1       76.040        3.930
  -8   9   8  1      205.610        6.220
  -7   9   8  1        7.620        2.180
  -6   9   8  1       50.940        3.040
  -5   9   8  1      267.310        7.010
  -4   9   8  1      152.380        4.860
  -3   9   8  1        8.350        1.910
  -2   9   8  1      277.520        7.060
  -1   9   8  1      321.210        7.830
   0   9   8  1        2.340        1.720
   1   9   8  1      329.670        8.010
   2   9   8  1      275.210        7.060
   3   9   8  1        9.080        1.950
   4   9   8  1      153.100        4.860
   5   9   8  1      266.790        7.010
   6   9   8  1       51.600        3.060
   7   9   8  1        7.190        2.160
   8   9   8  1      213.580        6.380
   9   9   8  1       76.430        3.930
  10   9   8  1       46.810        3.560
  11   9   8  1       32.500        3.340
  12   9   8  1       25.730        3.290
  13   9   8  1       37.760        3.490
  14   9   8  1       81.690        4.560
  15   9   8  1       33.920        3.380
  16   9   8  1       37.650        3.310
 -16  10   8  1        5.470        2.520
 -15  10   8  1        4.380        2.630
 -14  10   8  1        6.190        2.860
 -13  10   8  1        6.310        2.770
 -12  10   8  1        8.940        2.880
 -11  10   8  1       10.030        2.860
 -10  10   8  1       57.680        3.880
  -9  10   8  1      182.900        6.190
  -8  10   8  1        0.660        2.160
  -7  10   8  1       81.740        3.880
  -6  10   8  1       64.760        3.470
  -5  10   8  1        4.920        2.060
  -4  10   8  1       50.040        2.970
  -3  10   8  1      135.740        4.650
  -2  10   8  1        1.700        1.880
  -1  10   8  1      126.940        4.420
   0  10   8  1      107.580        4.060
   1  10   8  1      132.430        4.560
   2  10   8  1        0.910        1.880
   3  10   8  1      134.900        4.650
   4  10   8  1       48.200        2.970
   5  10   8  1        5.490        2.060
   6  10   8  1       64.200        3.430
   7  10   8  1       81.510        3.860
   8  10   8  1        1.230        2.180
   9  10   8  1      180.220        6.170
  10  10   8  1       54.780        3.830
  11  10   8  1        9.960        2.790
  12  10   8  1       12.120        2.950
  13  10   8  1        4.950        2.700
  14  10   8  1        9.690        2.790
  15  10   8  1        0.160        2.610
  16  10   8  1        9.050        2.520
 -15  11   8  1       20.470        2.970
 -14  11   8  1       27.340        3.220
 -13  11   8  1       78.020        4.490
 -12  11   8  1       19.760        3.130
 -11  11   8  1       49.720        3.770
 -10  11   8  1       34.200        3.400
  -9  11   8  1       65.220        4.040
  -8  11   8  1      164.590        5.920
  -7  11   8  1       15.250        2.540
  -6  11   8  1        9.330        2.340
  -5  11   8  1      135.520        4.920
  -4  11   8  1      115.980        4.490
  -3  11   8  1      411.660        9.800
  -2  11   8  1      188.800        5.810
  -1  11   8  1      172.600        5.470
   0  11   8  1       35.790        2.720
   1  11   8  1      173.590        5.490
   2  11   8  1      193.310        5.900
   3  11   8  1      404.650        9.760
   4  11   8  1      118.930        4.520
   5  11   8  1      132.950        4.830
   6  11   8  1       11.280        2.340
   7  11   8  1       12.390        2.500
   8  11   8  1      166.020        5.950
   9  11   8  1       66.650        4.040
  10  11   8  1       37.760        3.430
  11  11   8  1       44.320        3.650
  12  11   8  1       21.350        3.150
  13  11   8  1       75.790        4.420
  14  11   8  1       24.760        3.150
  15  11   8  1       16.340        2.790
 -15  12   8  1        3.970        2.540
 -14  12   8  1        5.670        2.680
 -13  12   8  1       39.940        3.520
 -12  12   8  1       82.990        4.650
 -11  12   8  1        2.950        2.700
 -10  12   8  1       37.310        3.520
  -9  12   8  1      132.230        5.470
  -8  12   8  1       42.500        3.560
  -7  12   8  1       35.580        3.310
  -6  12   8  1       48.150        3.470
  -5  12   8  1       14.360        2.520
  -4  12   8  1      176.640        5.760
  -3  12   8  1       57.570        3.380
  -2  12   8  1       24.690        2.630
  -1  12   8  1      126.640        4.770
   0  12   8  1       30.500        2.720
   1  12   8  1      127.710        4.810
   2  12   8  1       23.350        2.630
   3  12   8  1       58.300        3.400
   4  12   8  1      177.340        5.810
   5  12   8  1       16.320        2.540
   6  12   8  1       46.220        3.470
   7  12   8  1       36.350        3.340
   8  12   8  1       42.370        3.560
   9  12   8  1      128.070        5.380
  10  12   8  1       42.160        3.650
  11  12   8  1        3.310        2.680
  12  12   8  1       83.440        4.580
  13  12   8  1       37.510        3.430
  14  12   8  1        8.080        2.590
  15  12   8  1        1.910        2.520
 -14  13   8  1       13.660        2.630
 -13  13   8  1       30.110        3.240
 -12  13   8  1        0.180        2.610
 -11  13   8  1       34.610        3.520
 -10  13   8  1       -0.610        2.540
  -9  13   8  1       92.290        4.670
  -8  13   8  1       18.770        3.040
  -7  13   8  1       15.680        2.930
  -6  13   8  1      198.350        6.670
  -5  13   8  1       21.970        3.020
  -4  13   8  1       36.630        3.200
  -3  13   8  1       52.670        3.400
  -2  13   8  1       18.580        2.590
  -1  13   8  1      209.200        6.540
   0  13   8  1        9.490        2.410
   1  13   8  1      202.370        6.400
   2  13   8  1       22.710        2.680
   3  13   8  1       52.100        3.380
   4  13   8  1       41.350        3.310
   5  13   8  1       24.240        3.040
   6  13   8  1      201.480        6.740
   7  13   8  1       11.820        2.810
   8  13   8  1       17.790        3.020
   9  13   8  1       90.410        4.610
  10  13   8  1        1.770        2.590
  11  13   8  1       28.860        3.380
  12  13   8  1        1.910        2.610
  13  13   8  1       29.930        3.150
  14  13   8  1       13.390        2.630
 -13  14   8  1        8.330        2.590
 -12  14   8  1        3.860        2.610
 -11  14   8  1       72.750        4.240
 -10  14   8  1       24.940        3.290
  -9  14   8  1      139.380        5.560
  -8  14   8  1        2.880        2.630
  -7  14   8  1       14.610        2.930
  -6  14   8  1       20.810        3.130
  -5  14   8  1       18.470        2.950
  -4  14   8  1      109.440        4.950
  -3  14   8  1      161.300        5.920
  -2  14   8  1       10.870        2.630
  -1  14   8  1       36.490        3.290
   0  14   8  1       -1.090        2.410
   1  14   8  1       38.760        3.340
   2  14   8  1        9.620        2.610
   3  14   8  1      158.350        5.850
   4  14   8  1      111.150        4.950
   5  14   8  1       12.750        2.810
   6  14   8  1       22.260        3.060
   7  14   8  1       13.890        2.930
   8  14   8  1        4.740        2.680
   9  14   8  1      139.150        5.560
  10  14   8  1       29.770        3.380
  11  14   8  1       74.930        4.290
  12  14   8  1        4.670        2.610
  13  14   8  1        7.470        2.500
 -12  15   8  1       28.590        3.020
 -11  15   8  1       24.210        3.060
 -10  15   8  1       51.030        3.740
  -9  15   8  1       -0.070        2.590
  -8  15   8  1       -1.230        2.500
  -7  15   8  1       66.440        4.130
  -6  15   8  1       14.980        2.950
  -5  15   8  1       23.170        3.110
  -4  15   8  1       63.580        4.020
  -3  15   8  1       57.620        3.860
  -2  15   8  1        7.650        2.700
  -1  15   8  1       46.560        3.610
   0  15   8  1      376.640        9.890
   1  15   8  1       49.720        3.680
   2  15   8  1        8.530        2.680
   3  15   8  1       61.790        3.950
   4  15   8  1       60.840        3.950
   5  15   8  1       20.810        3.040
   6  15   8  1       11.960        2.860
   7  15   8  1       67.080        4.110
   8  15   8  1        1.970        2.500
   9  15   8  1        0.820        2.610
  10  15   8  1       50.080        3.740
  11  15   8  1       21.100        2.970
  12  15   8  1       26.730        2.950
 -11  16   8  1       11.190        2.590
 -10  16   8  1       11.010        2.770
  -9  16   8  1        4.990        2.590
  -8  16   8  1       12.820        2.860
  -7  16   8  1       28.430        3.310
  -6  16   8  1       37.870        3.430
  -5  16   8  1       16.250        2.930
  -4  16   8  1       21.470        3.060
  -3  16   8  1       20.110        3.110
  -2  16   8  1        6.540        2.680
  -1  16   8  1       13.270        2.810
   0  16   8  1       87.270        4.560
   1  16   8  1       10.570        2.790
   2  16   8  1        8.690        2.700
   3  16   8  1       23.400        3.110
   4  16   8  1       29.320        3.220
   5  16   8  1        9.600        2.720
   6  16   8  1       37.080        3.400
   7  16   8  1       29.610        3.340
   8  16   8  1       15.500        2.880
   9  16   8  1        2.270        2.500
  10  16   8  1       11.550        2.720
  11  16   8  1        9.440        2.540
 -10  17   8  1       27.340        3.060
  -9  17   8  1        9.030        2.540
  -8  17   8  1        4.580        2.520
  -7  17   8  1       64.830        4.040
  -6  17   8  1       10.170        2.720
  -5  17   8  1       22.600        3.200
  -4  17   8  1       50.830        3.860
  -3  17   8  1       42.590        3.560
  -2  17   8  1       31.750        3.310
  -1  17   8  1       20.040        3.020
   0  17   8  1       42.230        3.490
   1  17   8  1       21.900        3.040
   2  17   8  1       33.560        3.310
   3  17   8  1       44.300        3.560
   4  17   8  1       49.610        3.830
   5  17   8  1       26.370        3.200
   6  17   8  1        7.690        2.770
   7  17   8  1       65.040        4.020
   8  17   8  1        0.520        2.450
   9  17   8  1        9.960        2.540
  10  17   8  1       30.570        3.110
  -8  18   8  1       23.620        2.860
  -7  18   8  1        9.780        2.610
  -6  18   8  1        9.240        2.590
  -5  18   8  1        5.580        2.610
  -4  18   8  1       15.910        2.950
  -3  18   8  1       33.380        3.340
  -2  18   8  1        2.060        2.590
  -1  18   8  1        7.720        2.720
   0  18   8  1        5.010        2.680
   1  18   8  1        7.870        2.720
   2  18   8  1        3.200        2.610
   3  18   8  1       36.310        3.400
   4  18   8  1       22.120        2.970
   5  18   8  1        7.720        2.630
   6  18   8  1        8.190        2.590
   7  18   8  1        6.290        2.500
   8  18   8  1       22.530        2.860
  -6  19   8  1       20.900        2.860
  -5  19   8  1        1.910        2.340
  -4  19   8  1       11.690        2.630
  -3  19   8  1       21.350        2.950
  -2  19   8  1       25.980        3.020
  -1  19   8  1       32.090        3.200
   0  19   8  1        4.740        2.520
   1  19   8  1       33.880        3.220
   2  19   8  1       24.390        2.970
   3  19   8  1       21.970        2.930
   4  19   8  1       11.730        2.630
   5  19   8  1       -0.610        2.270
   6  19   8  1       16.880        2.770
  -2  20   8  1        1.880        2.410
  -1  20   8  1       12.730        2.630
   0  20   8  1        3.040        2.430
   1  20   8  1       13.800        2.630
   2  20   8  1        1.360        2.310
   1   0   9  1        3.590        1.230
   2   0   9  1       16.220        1.500
   3   0   9  1      366.430        7.830
   4   0   9  1     2693.510       48.060
   5   0   9  1      103.950        3.470
   6   0   9  1      317.170        7.350
   7   0   9  1      160.960        4.770
   8   0   9  1       49.360        2.790
   9   0   9  1       50.670        2.970
  10   0   9  1       94.100        3.970
  11   0   9  1       34.240        2.930
  12   0   9  1      103.700        4.650
  13   0   9  1       -0.840        2.500
  14   0   9  1       42.730        3.610
  15   0   9  1       16.950        2.930
  16   0   9  1       24.010        3.150
  17   0   9  1      137.260        5.400
  18   0   9  1       14.700        2.720
 -18   1   9  1        5.560        2.520
 -17   1   9  1        4.580        2.630
 -16   1   9  1        6.260        2.770
 -15   1   9  1       22.850        3.040
 -14   1   9  1      179.060        6.400
 -13   1   9  1      167.920        6.130
 -12   1   9  1      167.290        5.920
 -11   1   9  1       37.560        3.020
 -10   1   9  1      298.240        7.720
  -9   1   9  1      144.930        4.810
  -8   1   9  1        9.240        1.950
  -7   1   9  1       59.230        2.860
  -6   1   9  1      136.180        4.200
  -5   1   9  1      172.440        4.700
  -4   1   9  1       48.060        2.340
  -3   1   9  1      258.740        5.950
  -2   1   9  1      426.390        8.900
  -1   1   9  1       25.230        1.680
   0   1   9  1      577.670       11.640
   1   1   9  1       25.390        1.680
   2   1   9  1      422.570        8.850
   3   1   9  1      261.320        6.010
   4   1   9  1       44.980        2.270
   5   1   9  1      175.250        4.770
   6   1   9  1      138.580        4.220
   7   1   9  1       56.230        2.810
   8   1   9  1       10.440        1.970
   9   1   9  1      147.090        4.830
  10   1   9  1      295.950        7.690
  11   1   9  1       36.310        2.970
  12   1   9  1      168.220        5.920
  13   1   9  1      172.940        6.220
  14   1   9  1      175.210        6.310
  15   1   9  1       22.350        3.040
  16   1   9  1       10.230        2.880
  17   1   9  1        3.970        2.610
  18   1   9  1        5.450        2.540
 -18   2   9  1        4.380        2.500
 -17   2   9  1       52.490        3.700
 -16   2   9  1       13.250        3.020
 -15   2   9  1        4.560        2.630
 -14   2   9  1      149.810        5.810
 -13   2   9  1        9.850        2.810
 -12   2   9  1       41.890        3.340
 -11   2   9  1      103.590        4.330
 -10   2   9  1       15.790        2.410
  -9   2   9  1      280.130        7.260
  -8   2   9  1       86.480        3.560
  -7   2   9  1       56.590        2.810
  -6   2   9  1       42.870        2.450
  -5   2   9  1      199.620        5.220
  -4   2   9  1      416.220        8.940
  -3   2   9  1      857.740       16.500
  -2   2   9  1      123.170        3.560
  -1   2   9  1      246.480        5.760
   0   2   9  1       97.080        3.060
   1   2   9  1      246.780        5.810
   2   2   9  1      123.720        3.590
   3   2   9  1      868.450       16.680
   4   2   9  1      419.350        8.990
   5   2   9  1      197.440        5.200
   6   2   9  1       42.430        2.450
   7   2   9  1       56.930        2.860
   8   2   9  1       85.550        3.560
   9   2   9  1      280.340        7.260
  10   2   9  1       17.060        2.430
  11   2   9  1      101.550        4.330
  12   2   9  1       42.640        3.340
  13   2   9  1        7.370        2.770
  14   2   9  1      146.930        5.760
  15   2   9  1        5.490        2.680
  16   2   9  1       13.210        2.970
  17   2   9  1       51.510        3.680
  18   2   9  1        5.810        2.590
 -18   3   9  1       23.690        3.040
 -17   3   9  1       13.000        2.880
 -16   3   9  1       72.390        4.240
 -15   3   9  1        2.220        2.590
 -14   3   9  1       13.640        2.930
 -13   3   9  1      172.850        6.220
 -12   3   9  1       14.090        2.700
 -11   3   9  1      228.240        6.720
 -10   3   9  1      376.460        9.170
  -9   3   9  1      255.220        6.880
  -8   3   9  1      179.860        5.360
  -7   3   9  1       68.550        3.130
  -6   3   9  1       41.590        2.450
  -5   3   9  1       14.860        1.820
  -4   3   9  1      958.220       18.360
  -3   3   9  1       17.310        1.680
  -2   3   9  1      226.600        5.470
  -1   3   9  1      395.000        8.440
   0   3   9  1      538.510       11.030
   1   3   9  1      395.340        8.510
   2   3   9  1      222.900        5.400
   3   3   9  1       16.220        1.680
   4   3   9  1      962.220       18.450
   5   3   9  1       16.930        1.860
   6   3   9  1       41.890        2.450
   7   3   9  1       68.870        3.130
   8   3   9  1      179.340        5.310
   9   3   9  1      255.810        6.880
  10   3   9  1      383.590        9.300
  11   3   9  1      229.390        6.740
  12   3   9  1       16.930        2.770
  13   3   9  1      173.070        6.260
  14   3   9  1       14.820        2.930
  15   3   9  1        0.160        2.540
  16   3   9  1       73.230        4.290
  17   3   9  1       16.380        2.950
  18   3   9  1       25.190        3.040
 -17   4   9  1       21.920        3.020
 -16   4   9  1       28.050        3.240
 -15   4   9  1       29.320        3.220
 -14   4   9  1      140.510        5.650
 -13   4   9  1       78.490        4.380
 -12   4   9  1       27.660        3.130
 -11   4   9  1        4.310        2.340
 -10   4   9  1       88.430        3.970
  -9   4   9  1       89.910        3.880
  -8   4   9  1       97.150        3.880
  -7   4   9  1      133.480        4.380
  -6   4   9  1      104.500        3.740
  -5   4   9  1        4.830        1.630
  -4   4   9  1      294.860        6.970
  -3   4   9  1       46.660        2.360
  -2   4   9  1       25.050        1.880
  -1   4   9  1       98.760        3.310
   0   4   9  1        3.240        1.360
   1   4   9  1       92.830        3.200
   2   4   9  1       25.600        1.880
   3   4   9  1       43.590        2.310
   4   4   9  1      305.620        7.150
   5   4   9  1        7.150        1.680
   6   4   9  1      105.290        3.770
   7   4   9  1      127.940        4.310
   8   4   9  1      100.480        3.950
   9   4   9  1       87.210        3.830
  10   4   9  1       83.190        3.880
  11   4   9  1        4.150        2.310
  12   4   9  1       26.440        3.150
  13   4   9  1       72.390        4.240
  14   4   9  1      136.700        5.560
  15   4   9  1       26.940        3.200
  16   4   9  1       22.760        3.200
  17   4   9  1       18.040        2.970
 -17   5   9  1        2.220        2.520
 -16   5   9  1       10.300        2.810
 -15   5   9  1       97.530        4.920
 -14   5   9  1       43.980        3.610
 -13   5   9  1      178.410        6.380
 -12   5   9  1       25.210        3.150
 -11   5   9  1      229.710        7.060
 -10   5   9  1       22.490        2.680
  -9   5   9  1        0.700        2.000
  -8   5   9  1      278.210        7.240
  -7   5   9  1      111.580        4.060
  -6   5   9  1       37.830        2.500
  -5   5   9  1      258.150        6.470
  -4   5   9  1      197.190        5.310
  -3   5   9  1       48.810        2.500
  -2   5   9  1       11.210        1.680
  -1   5   9  1      830.400       16.410
   0   5   9  1      267.000        6.470
   1   5   9  1      829.060       16.520
   2   5   9  1        9.870        1.630
   3   5   9  1       49.970        2.520
   4   5   9  1      198.400        5.360
   5   5   9  1      256.650        6.440
   6   5   9  1       37.460        2.500
   7   5   9  1      108.790        4.020
   8   5   9  1      273.580        7.170
   9   5   9  1        1.880        2.040
  10   5   9  1       23.330        2.700
  11   5   9  1      234.110        7.150
  12   5   9  1       17.860        2.970
  13   5   9  1      173.870        6.290
  14   5   9  1       41.030        3.590
  15   5   9  1      107.310        5.080
  16   5   9  1       10.440        2.810
  17   5   9  1        2.630        2.540
 -17   6   9  1       13.980        2.720
 -16   6   9  1       14.950        2.880
 -15   6   9  1       56.160        3.970
 -14   6   9  1       18.380        3.060
 -13   6   9  1       59.930        4.040
 -12   6   9  1      217.890        7.100
 -11   6   9  1       23.620        2.970
 -10   6   9  1       46.290        3.220
  -9   6   9  1        3.930        2.180
  -8   6   9  1      300.240        7.720
  -7   6   9  1      137.580        4.650
  -6   6   9  1      491.760       10.730
  -5   6   9  1      183.600        5.260
  -4   6   9  1      188.820        5.260
  -3   6   9  1       81.870        3.240
  -2   6   9  1      284.220        6.880
  -1   6   9  1      532.340       11.320
   0   6   9  1      142.350        4.310
   1   6   9  1      526.390       11.300
   2   6   9  1      278.110        6.810
   3   6   9  1       82.990        3.240
   4   6   9  1      191.610        5.310
   5   6   9  1      180.700        5.220
   6   6   9  1      510.140       11.050
   7   6   9  1      133.570        4.560
   8   6   9  1      303.850        7.780
   9   6   9  1        4.110        2.180
  10   6   9  1       51.400        3.340
  11   6   9  1       20.740        2.930
  12   6   9  1      216.820        7.060
  13   6   9  1       57.120        3.950
  14   6   9  1       18.270        3.020
  15   6   9  1       59.270        4.040
  16   6   9  1       16.570        2.880
  17   6   9  1       12.930        2.770
 -17   7   9  1       33.880        3.310
 -16   7   9  1       26.070        3.150
 -15   7   9  1        7.510        2.810
 -14   7   9  1       38.490        3.490
 -13   7   9  1       23.080        3.220
 -12   7   9  1      203.930        6.880
 -11   7   9  1       33.610        3.290
 -10   7   9  1       13.270        2.630
  -9   7   9  1       94.810        4.200
  -8   7   9  1       59.910        3.380
  -7   7   9  1       24.940        2.520
  -6   7   9  1       20.170        2.310
  -5   7   9  1      342.760        8.190
  -4   7   9  1       13.270        1.950
  -3   7   9  1       49.700        2.700
  -2   7   9  1      583.370       12.280
  -1   7   9  1      148.880        4.560
   0   7   9  1      120.680        4.040
   1   7   9  1      148.000        4.560
   2   7   9  1      562.330       12.000
   3   7   9  1       51.150        2.720
   4   7   9  1       13.250        1.950
   5   7   9  1      346.990        8.280
   6   7   9  1       19.290        2.270
   7   7   9  1       27.300        2.540
   8   7   9  1       57.230        3.310
   9   7   9  1       95.870        4.200
  10   7   9  1        8.620        2.590
  11   7   9  1       33.360        3.290
  12   7   9  1      196.450        6.720
  13   7   9  1       23.170        3.150
  14   7   9  1       40.010        3.520
  15   7   9  1       12.710        2.810
  16   7   9  1       23.120        3.130
  17   7   9  1       34.080        3.240
 -16   8   9  1        1.630        2.500
 -15   8   9  1       64.290        4.060
 -14   8   9  1       47.200        3.830
 -13   8   9  1       31.130        3.380
 -12   8   9  1       25.660        3.290
 -11   8   9  1      105.650        4.920
 -10   8   9  1      137.790        5.490
  -9   8   9  1      313.810        8.330
  -8   8   9  1      141.580        5.080
  -7   8   9  1       16.790        2.410
  -6   8   9  1      127.120        4.560
  -5   8   9  1      310.270        7.780
  -4   8   9  1       24.390        2.340
  -3   8   9  1       66.620        3.150
  -2   8   9  1      324.020        7.870
  -1   8   9  1      146.390        4.650
   0   8   9  1      101.840        3.790
   1   8   9  1      142.890        4.610
   2   8   9  1      317.370        7.780
   3   8   9  1       65.240        3.150
   4   8   9  1       28.180        2.410
   5   8   9  1      304.100        7.690
   6   8   9  1      125.760        4.520
   7   8   9  1       17.200        2.360
   8   8   9  1      145.050        5.110
   9   8   9  1      309.590        8.240
  10   8   9  1      140.010        5.540
  11   8   9  1      103.590        4.900
  12   8   9  1       27.570        3.310
  13   8   9  1       33.130        3.400
  14   8   9  1       48.650        3.790
  15   8   9  1       64.150        3.970
  16   8   9  1        1.090        2.450
 -16   9   9  1       56.230        3.610
 -15   9   9  1       15.430        2.950
 -14   9   9  1       17.470        3.060
 -13   9   9  1        4.950        2.720
 -12   9   9  1      188.840        6.580
 -11   9   9  1        8.190        2.790
 -10   9   9  1       41.190        3.520
  -9   9   9  1       76.310        4.130
  -8   9   9  1       68.440        3.740
  -7   9   9  1      148.270        5.200
  -6   9   9  1       27.980        2.630
  -5   9   9  1      246.750        6.810
  -4   9   9  1      305.730        7.780
  -3   9   9  1      288.850        7.420
  -2   9   9  1      531.060       11.690
  -1   9   9  1      263.730        6.990
   0   9   9  1      309.200        7.810
   1   9   9  1      257.400        6.900
   2   9   9  1      523.420       11.640
   3   9   9  1      297.310        7.600
   4   9   9  1      311.840        7.900
   5   9   9  1      249.590        6.880
   6   9   9  1       26.800        2.610
   7   9   9  1      148.660        5.170
   8   9   9  1       61.520        3.610
   9   9   9  1       73.000        4.040
  10   9   9  1       45.270        3.560
  11   9   9  1        6.080        2.700
  12   9   9  1      188.050        6.580
  13   9   9  1        4.990        2.700
  14   9   9  1       27.370        3.240
  15   9   9  1       11.870        2.880
  16   9   9  1       56.590        3.590
 -15  10   9  1       12.230        2.770
 -14  10   9  1       21.290        3.110
 -13  10   9  1       28.500        3.400
 -12  10   9  1       58.340        3.970
 -11  10   9  1        6.380        2.700
 -10  10   9  1       -0.340        2.520
  -9  10   9  1       14.250        2.860
  -8  10   9  1       39.030        3.290
  -7  10   9  1      174.590        5.760
  -6  10   9  1      237.180        6.830
  -5  10   9  1       73.480        3.650
  -4  10   9  1       -0.020        1.970
  -3  10   9  1       69.820        3.490
  -2  10   9  1      147.840        4.990
  -1  10   9  1       45.630        2.950
   0  10   9  1        8.670        2.060
   1  10   9  1       41.350        2.860
   2  10   9  1      147.410        4.990
   3  10   9  1       64.150        3.380
   4  10   9  1        1.320        2.000
   5  10   9  1       69.280        3.590
   6  10   9  1      234.930        6.810
   7  10   9  1      179.040        5.850
   8  10   9  1       42.640        3.380
   9  10   9  1       14.950        2.860
  10  10   9  1        2.130        2.540
  11  10   9  1        3.400        2.680
  12  10   9  1       55.530        3.930
  13  10   9  1       23.890        3.290
  14  10   9  1       20.700        3.020
  15  10   9  1        9.140        2.680
 -15  11   9  1       43.770        3.380
 -14  11   9  1        7.080        2.680
 -13  11   9  1       26.640        3.290
 -12  11   9  1       21.530        3.310
 -11  11   9  1       72.460        4.290
 -10  11   9  1       22.120        3.060
  -9  11   9  1        4.420        2.630
  -8  11   9  1       80.350        4.380
  -7  11   9  1      112.120        4.860
  -6  11   9  1      220.250        6.650
  -5  11   9  1       91.130        4.150
  -4  11   9  1      213.850        6.440
  -3  11   9  1       64.970        3.520
  -2  11   9  1      113.140        4.470
  -1  11   9  1      193.380        6.010
   0  11   9  1        9.350        2.220
   1  11   9  1      202.370        6.190
   2  11   9  1      108.350        4.380
   3  11   9  1       67.440        3.560
   4  11   9  1      207.110        6.310
   5  11   9  1       97.420        4.290
   6  11   9  1      217.100        6.630
   7  11   9  1      116.090        4.920
   8  11   9  1       79.220        4.330
   9  11   9  1        2.220        2.590
  10  11   9  1       19.650        3.060
  11  11   9  1       75.090        4.290
  12  11   9  1       23.870        3.310
  13  11   9  1       29.160        3.340
  14  11   9  1        8.530        2.630
  15  11   9  1       41.870        3.310
 -14  12   9  1       26.640        3.020
 -13  12   9  1        6.580        2.700
 -12  12   9  1       96.150        4.810
 -11  12   9  1       34.740        3.610
 -10  12   9  1       20.540        3.110
  -9  12   9  1       37.920        3.520
  -8  12   9  1      106.650        4.950
  -7  12   9  1        2.540        2.520
  -6  12   9  1       93.920        4.610
  -5  12   9  1      122.240        5.040
  -4  12   9  1       43.710        3.220
  -3  12   9  1      104.250        4.420
  -2  12   9  1       53.280        3.400
  -1  12   9  1       17.060        2.540
   0  12   9  1       89.860        4.130
   1  12   9  1       22.810        2.630
   2  12   9  1       58.320        3.470
   3  12   9  1      105.110        4.470
   4  12   9  1       43.520        3.200
   5  12   9  1      125.350        5.110
   6  12   9  1       92.670        4.580
   7  12   9  1        0.980        2.500
   8  12   9  1       99.370        4.810
   9  12   9  1       36.940        3.520
  10  12   9  1       17.500        3.020
  11  12   9  1       38.050        3.590
  12  12   9  1       94.350        4.810
  13  12   9  1        8.080        2.630
  14  12   9  1       27.480        2.970
 -13  13   9  1        3.680        2.430
 -12  13   9  1        2.950        2.610
 -11  13   9  1       45.180        3.740
 -10  13   9  1       64.400        4.200
  -9  13   9  1       14.500        2.880
  -8  13   9  1        2.540        2.630
  -7  13   9  1        9.780        2.770
  -6  13   9  1      233.140        7.350
  -5  13   9  1        7.720        2.630
  -4  13   9  1       34.240        3.290
  -3  13   9  1       35.760        3.240
  -2  13   9  1       56.680        3.680
  -1  13   9  1       70.960        4.040
   0  13   9  1       77.680        4.150
   1  13   9  1       75.450        4.110
   2  13   9  1       50.170        3.490
   3  13   9  1       36.150        3.290
   4  13   9  1       32.200        3.220
   5  13   9  1       10.230        2.680
   6  13   9  1      225.970        7.240
   7  13   9  1        9.510        2.720
   8  13   9  1        2.860        2.610
   9  13   9  1       14.270        2.930
  10  13   9  1       63.080        4.150
  11  13   9  1       43.680        3.680
  12  13   9  1        2.790        2.540
  13  13   9  1        0.480        2.360
 -12  14   9  1       11.100        2.680
 -11  14   9  1       15.860        2.860
 -10  14   9  1        2.520        2.720
  -9  14   9  1        9.420        2.880
  -8  14   9  1       21.190        3.060
  -7  14   9  1        8.960        2.720
  -6  14   9  1       47.060        3.700
  -5  14   9  1        1.320        2.540
  -4  14   9  1       23.780        3.060
  -3  14   9  1      114.480        5.080
  -2  14   9  1       21.170        2.970
  -1  14   9  1       49.950        3.680
   0  14   9  1      103.500        4.810
   1  14   9  1       52.010        3.700
   2  14   9  1       18.020        2.860
   3  14   9  1      114.070        5.080
   4  14   9  1       20.010        2.970
   5  14   9  1       -0.660        2.450
   6  14   9  1       53.850        3.770
   7  14   9  1        7.960        2.790
   8  14   9  1       21.260        3.060
   9  14   9  1       12.800        2.930
  10  14   9  1        4.380        2.700
  11  14   9  1       12.230        2.810
  12  14   9  1       12.800        2.700
 -11  15   9  1        9.690        2.630
 -10  15   9  1       16.750        2.880
  -9  15   9  1        3.470        2.610
  -8  15   9  1        3.430        2.630
  -7  15   9  1      137.760        5.490
  -6  15   9  1       22.760        3.060
  -5  15   9  1       14.550        2.860
  -4  15   9  1       62.970        4.020
  -3  15   9  1        9.600        2.790
  -2  15   9  1       44.320        3.610
  -1  15   9  1       84.210        4.420
   0  15   9  1       31.220        3.340
   1  15   9  1       87.090        4.520
   2  15   9  1       45.270        3.610
   3  15   9  1       10.820        2.810
   4  15   9  1       59.360        3.970
   5  15   9  1       12.300        2.880
   6  15   9  1       15.320        2.950
   7  15   9  1      133.680        5.450
   8  15   9  1        6.440        2.720
   9  15   9  1        1.970        2.610
  10  15   9  1       13.910        2.810
  11  15   9  1       13.570        2.630
 -10  16   9  1       -1.160        2.310
  -9  16   9  1        4.810        2.520
  -8  16   9  1        8.240        2.720
  -7  16   9  1        3.430        2.680
  -6  16   9  1       54.530        3.930
  -5  16   9  1       63.060        4.130
  -4  16   9  1       63.580        4.020
  -3  16   9  1       47.540        3.700
  -2  16   9  1        7.990        2.680
  -1  16   9  1        5.990        2.680
   0  16   9  1        1.270        2.520
   1  16   9  1        5.200        2.630
   2  16   9  1        5.290        2.680
   3  16   9  1       49.610        3.700
   4  16   9  1       64.220        4.040
   5  16   9  1       64.560        4.130
   6  16   9  1       58.840        3.970
   7  16   9  1        7.620        2.720
   8  16   9  1        8.190        2.700
   9  16   9  1        2.880        2.450
  10  16   9  1        1.360        2.340
  -9  17   9  1        7.330        2.590
  -8  17   9  1        3.700        2.450
  -7  17   9  1       33.450        3.220
  -6  17   9  1       14.180        2.860
  -5  17   9  1       54.260        3.860
  -4  17   9  1       33.200        3.380
  -3  17   9  1       85.050        4.560
  -2  17   9  1       19.290        3.060
  -1  17   9  1       14.700        2.970
   0  17   9  1        4.700        2.680
   1  17   9  1       13.930        2.930
   2  17   9  1       12.800        2.930
   3  17   9  1       85.960        4.580
   4  17   9  1       34.290        3.400
   5  17   9  1       50.850        3.740
   6  17   9  1       15.180        2.880
   7  17   9  1       29.680        3.130
   8  17   9  1        4.200        2.450
   9  17   9  1       10.440        2.610
  -7  18   9  1        6.540        2.450
  -6  18   9  1        2.810        2.410
  -5  18   9  1       23.710        2.950
  -4  18   9  1        9.350        2.700
  -3  18   9  1        6.220        2.630
  -2  18   9  1        3.430        2.540
  -1  18   9  1       42.590        3.490
   0  18   9  1        6.190        2.610
   1  18   9  1       41.370        3.470
   2  18   9  1        2.310        2.520
   3  18   9  1        8.420        2.630
   4  18   9  1       10.320        2.630
   5  18   9  1       19.630        2.880
   6  18   9  1        2.500        2.340
   7  18   9  1        7.650        2.430
  -4  19   9  1       18.740        2.770
  -3  19   9  1       12.140        2.610
  -2  19   9  1       15.980        2.700
  -1  19   9  1       29.980        3.020
   0  19   9  1        7.990        2.520
   1  19   9  1       25.050        2.970
   2  19   9  1       17.750        2.720
   3  19   9  1       11.750        2.610
   4  19   9  1       22.260        2.790
   0   0  10  1     2278.770       41.890
   1   0  10  1       15.860        1.680
   2   0  10  1        1.540        1.360
   3   0  10  1      100.370        3.430
   4   0  10  1      103.730        3.560
   5   0  10  1        6.880        1.680
   6   0  10  1        5.650        1.770
   7   0  10  1      162.700        4.950
   8   0  10  1       18.900        2.250
   9   0  10  1       42.640        2.930
  10   0  10  1       22.010        2.630
  11   0  10  1      198.190        6.220
  12   0  10  1       12.000        2.790
  13   0  10  1      134.840        5.540
  14   0  10  1       21.010        3.110
  15   0  10  1        1.880        2.540
  16   0  10  1       53.370        3.790
  17   0  10  1       -1.790        2.450
 -17   1  10  1       66.900        3.930
 -16   1  10  1       23.120        3.130
 -15   1  10  1       12.090        2.790
 -14   1  10  1       43.320        3.610
 -13   1  10  1        0.430        2.590
 -12   1  10  1       55.500        3.790
 -11   1  10  1       60.970        3.560
 -10   1  10  1      264.340        7.280
  -9   1  10  1       73.590        3.560
  -8   1  10  1       28.370        2.450
  -7   1  10  1      291.750        7.260
  -6   1  10  1      591.450       12.300
  -5   1  10  1      377.690        8.510
  -4   1  10  1      149.880        4.400
  -3   1  10  1      109.260        3.590
  -2   1  10  1       78.740        2.970
  -1   1  10  1      200.510        5.220
   0   1  10  1      261.840        6.310
   1   1  10  1      194.810        5.130
   2   1  10  1       78.560        2.970
   3   1  10  1      113.210        3.680
   4   1  10  1      148.880        4.400
   5   1  10  1      375.080        8.460
   6   1  10  1      591.990       12.300
   7   1  10  1      293.550        7.280
   8   1  10  1       28.610        2.500
   9   1  10  1       69.820        3.490
  10   1  10  1      269.360        7.370
  11   1  10  1       59.480        3.560
  12   1  10  1       54.600        3.790
  13   1  10  1        0.000        2.540
  14   1  10  1       37.490        3.470
  15   1  10  1       10.050        2.770
  16   1  10  1       22.870        3.110
  17   1  10  1       65.010        3.930
 -17   2  10  1       11.870        2.720
 -16   2  10  1       22.420        3.150
 -15   2  10  1       65.970        4.220
 -14   2  10  1       23.530        3.130
 -13   2  10  1      155.100        5.920
 -12   2  10  1       17.680        2.930
 -11   2  10  1       15.340        2.590
 -10   2  10  1      242.060        6.920
  -9   2  10  1      118.610        4.470
  -8   2  10  1      143.410        4.770
  -7   2  10  1        5.740        1.880
  -6   2  10  1      144.840        4.520
  -5   2  10  1       80.720        3.240
  -4   2  10  1      127.480        4.040
  -3   2  10  1      248.500        6.130
  -2   2  10  1       87.750        3.200
  -1   2  10  1      450.210        9.710
   0   2  10  1     1055.870       20.470
   1   2  10  1      452.660        9.780
   2   2  10  1       87.980        3.200
   3   2  10  1      246.350        6.100
   4   2  10  1      128.070        4.040
   5   2  10  1       79.310        3.220
   6   2  10  1      147.410        4.580
   7   2  10  1        3.220        1.820
   8   2  10  1      143.640        4.770
   9   2  10  1      124.150        4.580
  10   2  10  1      246.570        6.990
  11   2  10  1       16.090        2.540
  12   2  10  1       15.790        2.860
  13   2  10  1      163.430        6.080
  14   2  10  1       24.690        3.110
  15   2  10  1       73.140        4.330
  16   2  10  1       20.740        3.060
  17   2  10  1       12.050        2.790
 -17   3  10  1      108.240        4.700
 -16   3  10  1       94.470        4.650
 -15   3  10  1       40.210        3.650
 -14   3  10  1       90.790        4.610
 -13   3  10  1       22.620        3.130
 -12   3  10  1       24.050        3.110
 -11   3  10  1        4.700        2.410
 -10   3  10  1       45.750        3.200
  -9   3  10  1       75.770        3.680
  -8   3  10  1      370.380        8.870
  -7   3  10  1      138.080        4.580
  -6   3  10  1      134.380        4.380
  -5   3  10  1      132.700        4.240
  -4   3  10  1       11.320        1.790
  -3   3  10  1      194.060        5.220
  -2   3  10  1       83.170        3.130
  -1   3  10  1       51.280        2.500
   0   3  10  1      380.550        8.550
   1   3  10  1       52.900        2.520
   2   3  10  1       79.810        3.110
   3   3  10  1      190.090        5.130
   4   3  10  1        8.900        1.720
   5   3  10  1      128.260        4.200
   6   3  10  1      129.460        4.310
   7   3  10  1      141.490        4.650
   8   3  10  1      376.510        8.960
   9   3  10  1       77.770        3.700
  10   3  10  1       48.990        3.220
  11   3  10  1        4.220        2.410
  12   3  10  1       24.120        3.130
  13   3  10  1       23.150        3.150
  14   3  10  1       89.950        4.580
  15   3  10  1       43.300        3.680
  16   3  10  1       92.860        4.610
  17   3  10  1      108.040        4.700
 -17   4  10  1        3.240        2.450
 -16   4  10  1        2.340        2.540
 -15   4  10  1        3.740        2.700
 -14   4  10  1        9.030        2.790
 -13   4  10  1       12.390        2.930
 -12   4  10  1       43.710        3.560
 -11   4  10  1       83.480        4.240
 -10   4  10  1      139.380        5.080
  -9   4  10  1       11.750        2.360
  -8   4  10  1      357.760        8.710
  -7   4  10  1       40.280        2.720
  -6   4  10  1      262.500        6.740
  -5   4  10  1       72.270        3.200
  -4   4  10  1        5.260        1.700
  -3   4  10  1        9.030        1.720
  -2   4  10  1      316.580        7.440
  -1   4  10  1       78.420        3.110
   0   4  10  1        4.060        1.540
   1   4  10  1       80.720        3.150
   2   4  10  1      327.520        7.650
   3   4  10  1        8.350        1.680
   4   4  10  1        5.170        1.700
   5   4  10  1       71.320        3.150
   6   4  10  1      257.780        6.670
   7   4  10  1       40.460        2.700
   8   4  10  1      348.760        8.550
   9   4  10  1       18.200        2.500
  10   4  10  1      141.710        5.130
  11   4  10  1       80.900        4.220
  12   4  10  1       40.390        3.490
  13   4  10  1       15.450        3.020
  14   4  10  1        6.560        2.720
  15   4  10  1        5.080        2.770
  16   4  10  1       -1.040        2.520
  17   4  10  1       -0.090        2.500
 -17   5  10  1       16.610        2.720
 -16   5  10  1       41.500        3.470
 -15   5  10  1       41.440        3.590
 -14   5  10  1      122.920        5.260
 -13   5  10  1        7.990        2.810
 -12   5  10  1      147.320        5.760
 -11   5  10  1        5.990        2.630
 -10   5  10  1       97.670        4.330
  -9   5  10  1      362.870        9.030
  -8   5  10  1      211.450        6.220
  -7   5  10  1       91.220        3.830
  -6   5  10  1       15.950        2.160
  -5   5  10  1       91.040        3.610
  -4   5  10  1      308.430        7.470
  -3   5  10  1      339.070        7.920
  -2   5  10  1      320.640        7.620
  -1   5  10  1      246.980        6.290
   0   5  10  1      124.130        4.040
   1   5  10  1      246.690        6.310
   2   5  10  1      313.310        7.510
   3   5  10  1      346.060        8.080
   4   5  10  1      308.320        7.470
   5   5  10  1       92.920        3.650
   6   5  10  1       16.790        2.160
   7   5  10  1       92.290        3.860
   8   5  10  1      218.960        6.350
   9   5  10  1      367.980        9.120
  10   5  10  1       93.720        4.240
  11   5  10  1        9.210        2.680
  12   5  10  1      139.010        5.630
  13   5  10  1       11.780        2.880
  14   5  10  1      122.020        5.220
  15   5  10  1       46.380        3.680
  16   5  10  1       39.440        3.490
  17   5  10  1       18.560        2.790
 -16   6  10  1       36.330        3.310
 -15   6  10  1        8.240        2.770
 -14   6  10  1       20.200        3.040
 -13   6  10  1        9.850        2.860
 -12   6  10  1      182.220        6.440
 -11   6  10  1       90.500        4.580
 -10   6  10  1       31.840        3.130
  -9   6  10  1       46.270        3.220
  -8   6  10  1      341.680        8.600
  -7   6  10  1       23.080        2.500
  -6   6  10  1       26.750        2.450
  -5   6  10  1      302.510        7.560
  -4   6  10  1      132.610        4.400
  -3   6  10  1      353.290        8.330
  -2   6  10  1      163.970        4.920
  -1   6  10  1       97.780        3.650
   0   6  10  1        3.970        1.680
   1   6  10  1       98.440        3.680
   2   6  10  1      162.520        4.900
   3   6  10  1      353.950        8.350
   4   6  10  1      134.680        4.470
   5   6  10  1      302.600        7.560
   6   6  10  1       23.150        2.410
   7   6  10  1       21.530        2.450
   8   6  10  1      330.440        8.370
   9   6  10  1       44.660        3.200
  10   6  10  1       32.110        3.110
  11   6  10  1       93.900        4.650
  12   6  10  1      173.910        6.290
  13   6  10  1       10.140        2.860
  14   6  10  1       22.780        3.060
  15   6  10  1        9.140        2.860
  16   6  10  1       33.540        3.290
 -16   7  10  1       10.510        2.700
 -15   7  10  1       34.510        3.340
 -14   7  10  1       24.780        3.290
 -13   7  10  1       30.950        3.380
 -12   7  10  1       17.310        3.060
 -11   7  10  1       19.760        3.020
 -10   7  10  1       40.710        3.470
  -9   7  10  1       35.790        3.060
  -8   7  10  1      219.590        6.540
  -7   7  10  1      234.430        6.650
  -6   7  10  1       27.370        2.520
  -5   7  10  1      496.640       11.050
  -4   7  10  1      124.670        4.380
  -3   7  10  1      104.750        3.930
  -2   7  10  1      208.680        5.850
  -1   7  10  1       89.540        3.610
   0   7  10  1      207.610        5.830
   1   7  10  1       89.910        3.610
   2   7  10  1      210.060        5.900
   3   7  10  1       99.550        3.860
   4   7  10  1      125.260        4.380
   5   7  10  1      487.720       10.940
   6   7  10  1       27.000        2.520
   7   7  10  1      237.880        6.720
   8   7  10  1      215.190        6.440
   9   7  10  1       35.970        3.060
  10   7  10  1       40.640        3.470
  11   7  10  1       14.980        2.930
  12   7  10  1       16.130        3.040
  13   7  10  1       28.730        3.310
  14   7  10  1       27.340        3.310
  15   7  10  1       33.180        3.290
  16   7  10  1       12.750        2.720
 -16   8  10  1       21.690        2.860
 -15   8  10  1       93.650        4.560
 -14   8  10  1        3.060        2.630
 -13   8  10  1       39.940        3.470
 -12   8  10  1       35.970        3.560
 -11   8  10  1       -0.540        2.590
 -10   8  10  1       11.550        2.770
  -9   8  10  1        4.470        2.410
  -8   8  10  1      239.040        6.970
  -7   8  10  1       24.760        2.680
  -6   8  10  1       74.000        3.650
  -5   8  10  1      342.790        8.530
  -4   8  10  1      133.230        4.650
  -3   8  10  1       76.090        3.490
  -2   8  10  1      844.940       17.220
  -1   8  10  1       62.610        3.200
   0   8  10  1      206.700        5.920
   1   8  10  1       64.970        3.240
   2   8  10  1      865.840       17.700
   3   8  10  1       75.070        3.470
   4   8  10  1      130.730        4.610
   5   8  10  1      335.500        8.420
   6   8  10  1       78.200        3.740
   7   8  10  1       24.550        2.680
   8   8  10  1      244.460        7.060
   9   8  10  1        4.950        2.450
  10   8  10  1       11.300        2.770
  11   8  10  1        3.060        2.610
  12   8  10  1       33.220        3.490
  13   8  10  1       38.740        3.490
  14   8  10  1        7.470        2.700
  15   8  10  1       89.090        4.470
  16   8  10  1       19.360        2.790
 -15   9  10  1       25.140        3.060
 -14   9  10  1        1.430        2.590
 -13   9  10  1       16.000        3.110
 -12   9  10  1      217.890        7.150
 -11   9  10  1        5.560        2.720
 -10   9  10  1       28.340        3.240
  -9   9  10  1       97.620        4.700
  -8   9  10  1      336.770        9.030
  -7   9  10  1        6.990        2.270
  -6   9  10  1      211.170        6.380
  -5   9  10  1      481.780       11.120
  -4   9  10  1       74.380        3.610
  -3   9  10  1       10.170        2.160
  -2   9  10  1       35.940        2.720
  -1   9  10  1       93.170        3.930
   0   9  10  1      361.580        8.940
   1   9  10  1       97.510        4.020
   2   9  10  1       35.690        2.770
   3   9  10  1       12.120        2.180
   4   9  10  1       72.320        3.590
   5   9  10  1      485.230       11.190
   6   9  10  1      220.700        6.560
   7   9  10  1        5.950        2.270
   8   9  10  1      347.890        9.210
   9   9  10  1       98.440        4.770
  10   9  10  1       26.550        3.220
  11   9  10  1        5.630        2.720
  12   9  10  1      222.200        7.170
  13   9  10  1       15.590        3.020
  14   9  10  1       -0.930        2.520
  15   9  10  1       28.270        3.130
 -15  10  10  1       44.320        3.340
 -14  10  10  1       15.730        2.880
 -13  10  10  1        4.900        2.720
 -12  10  10  1       29.700        3.490
 -11  10  10  1       15.160        2.930
 -10  10  10  1        4.670        2.700
  -9  10  10  1       48.330        3.700
  -8  10  10  1        6.900        2.680
  -7  10  10  1       32.500        3.130
  -6  10  10  1       28.770        2.880
  -5  10  10  1      145.800        5.220
  -4  10  10  1       14.730        2.430
  -3  10  10  1       71.140        3.610
  -2  10  10  1      197.740        6.040
  -1  10  10  1      161.140        5.380
   0  10  10  1        6.080        2.130
   1  10  10  1      160.660        5.380
   2  10  10  1      200.120        6.130
   3  10  10  1       67.670        3.560
   4  10  10  1       14.770        2.410
   5  10  10  1      139.190        5.110
   6  10  10  1       25.850        2.810
   7  10  10  1       31.130        3.110
   8  10  10  1        4.200        2.630
   9  10  10  1       46.270        3.680
  10  10  10  1        5.040        2.680
  11  10  10  1       13.030        2.880
  12  10  10  1       27.620        3.430
  13  10  10  1        1.250        2.680
  14  10  10  1       12.370        2.790
  15  10  10  1       37.940        3.200
 -14  11  10  1       15.320        2.790
 -13  11  10  1       38.850        3.430
 -12  11  10  1       90.900        4.700
 -11  11  10  1       51.690        3.770
 -10  11  10  1      141.460        5.630
  -9  11  10  1       61.200        4.020
  -8  11  10  1       22.620        3.130
  -7  11  10  1       20.630        3.020
  -6  11  10  1       73.820        4.200
  -5  11  10  1      138.600        5.360
  -4  11  10  1      139.670        5.170
  -3  11  10  1        4.560        2.250
  -2  11  10  1      185.870        5.990
  -1  11  10  1       49.700        3.290
   0  11  10  1      230.870        6.830
   1  11  10  1       49.450        3.240
   2  11  10  1      184.460        5.950
   3  11  10  1        5.850        2.220
   4  11  10  1      140.800        5.170
   5  11  10  1      136.450        5.310
   6  11  10  1       69.550        4.060
   7  11  10  1       22.900        3.060
   8  11  10  1       23.800        3.110
   9  11  10  1       58.590        3.950
  10  11  10  1      137.220        5.560
  11  11  10  1       47.740        3.770
  12  11  10  1       87.360        4.610
  13  11  10  1       37.150        3.400
  14  11  10  1       16.880        2.770
 -13  12  10  1       -0.200        2.520
 -12  12  10  1       47.340        3.700
 -11  12  10  1       36.510        3.560
 -10  12  10  1       36.780        3.470
  -9  12  10  1      102.550        4.900
  -8  12  10  1       10.050        2.790
  -7  12  10  1        4.610        2.680
  -6  12  10  1       15.520        2.930
  -5  12  10  1       71.300        4.130
  -4  12  10  1       71.750        4.110
  -3  12  10  1       37.510        3.220
  -2  12  10  1      130.680        5.220
  -1  12  10  1       49.360        3.470
   0  12  10  1      180.740        6.040
   1  12  10  1       44.840        3.430
   2  12  10  1      131.610        5.220
   3  12  10  1       40.800        3.240
   4  12  10  1       73.320        4.130
   5  12  10  1       72.820        4.150
   6  12  10  1       14.000        2.860
   7  12  10  1        5.400        2.610
   8  12  10  1        8.060        2.770
   9  12  10  1      106.540        4.950
  10  12  10  1       35.690        3.470
  11  12  10  1       33.790        3.470
  12  12  10  1       54.210        3.790
  13  12  10  1        1.000        2.430
 -13  13  10  1       17.500        2.860
 -12  13  10  1        2.160        2.520
 -11  13  10  1        1.360        2.590
 -10  13  10  1       36.780        3.520
  -9  13  10  1       68.920        4.130
  -8  13  10  1        8.870        2.790
  -7  13  10  1       36.600        3.470
  -6  13  10  1       -1.590        2.540
  -5  13  10  1       15.410        2.930
  -4  13  10  1       15.450        2.810
  -3  13  10  1       64.310        4.020
  -2  13  10  1        1.000        2.430
  -1  13  10  1      191.790        6.470
   0  13  10  1       16.660        2.860
   1  13  10  1      195.110        6.540
   2  13  10  1        0.980        2.430
   3  13  10  1       67.280        4.040
   4  13  10  1       11.820        2.770
   5  13  10  1       17.470        2.950
   6  13  10  1        4.520        2.630
   7  13  10  1       35.600        3.430
   8  13  10  1       11.850        2.810
   9  13  10  1       66.920        4.060
  10  13  10  1       34.920        3.560
  11  13  10  1        5.630        2.630
  12  13  10  1        0.610        2.430
  13  13  10  1       15.360        2.790
 -12  14  10  1        5.400        2.500
 -11  14  10  1        8.240        2.610
 -10  14  10  1       96.960        4.670
  -9  14  10  1       35.990        3.490
  -8  14  10  1       55.600        4.040
  -7  14  10  1        7.960        2.790
  -6  14  10  1       31.040        3.340
  -5  14  10  1       10.570        2.720
  -4  14  10  1       19.220        3.020
  -3  14  10  1       39.640        3.490
  -2  14  10  1       27.250        3.200
  -1  14  10  1       20.330        3.020
   0  14  10  1        0.930        2.520
   1  14  10  1       21.780        3.040
   2  14  10  1       26.350        3.130
   3  14  10  1       42.430        3.520
   4  14  10  1       21.170        3.040
   5  14  10  1       10.550        2.720
   6  14  10  1       31.750        3.310
   7  14  10  1       12.140        2.860
   8  14  10  1       60.660        4.130
   9  14  10  1       38.780        3.520
  10  14  10  1       97.150        4.670
  11  14  10  1        5.130        2.540
  12  14  10  1        3.700        2.450
 -11  15  10  1        6.990        2.590
 -10  15  10  1       14.800        2.770
  -9  15  10  1        4.830        2.700
  -8  15  10  1       77.310        4.380
  -7  15  10  1       26.480        3.290
  -6  15  10  1       25.690        3.290
  -5  15  10  1        6.900        2.610
  -4  15  10  1        2.590        2.540
  -3  15  10  1      169.740        6.130
  -2  15  10  1       35.380        3.400
  -1  15  10  1       63.760        4.040
   0  15  10  1       60.630        3.950
   1  15  10  1       62.520        4.020
   2  15  10  1       32.220        3.340
   3  15  10  1      166.220        6.080
   4  15  10  1        2.250        2.610
   5  15  10  1        6.040        2.630
   6  15  10  1       29.930        3.380
   7  15  10  1       25.820        3.310
   8  15  10  1       78.400        4.330
   9  15  10  1        9.350        2.680
  10  15  10  1       11.120        2.700
  11  15  10  1        5.810        2.520
  -9  16  10  1       19.720        2.790
  -8  16  10  1        3.020        2.520
  -7  16  10  1       12.980        2.810
  -6  16  10  1        1.070        2.590
  -5  16  10  1        1.950        2.630
  -4  16  10  1        7.650        2.770
  -3  16  10  1        6.470        2.790
  -2  16  10  1       18.470        2.930
  -1  16  10  1       56.710        3.830
   0  16  10  1       50.940        3.700
   1  16  10  1       56.570        3.790
   2  16  10  1       19.380        2.950
   3  16  10  1        5.580        2.720
   4  16  10  1        9.530        2.790
   5  16  10  1        2.720        2.610
   6  16  10  1        1.520        2.540
   7  16  10  1       13.980        2.810
   8  16  10  1        6.190        2.520
   9  16  10  1       17.060        2.720
  -8  17  10  1       14.860        2.700
  -7  17  10  1       21.080        2.860
  -6  17  10  1       19.130        2.860
  -5  17  10  1        0.820        2.450
  -4  17  10  1       22.780        3.040
  -3  17  10  1       26.210        3.200
  -2  17  10  1       44.660        3.590
  -1  17  10  1       -0.930        2.520
   0  17  10  1        0.790        2.500
   1  17  10  1       -1.540        2.500
   2  17  10  1       45.380        3.610
   3  17  10  1       25.320        3.130
   4  17  10  1       24.120        3.110
   5  17  10  1       -0.360        2.430
   6  17  10  1       18.900        2.860
   7  17  10  1       21.290        2.860
   8  17  10  1       16.660        2.720
  -6  18  10  1       -1.270        2.340
  -5  18  10  1        4.200        2.360
  -4  18  10  1       11.870        2.590
  -3  18  10  1       20.700        2.860
  -2  18  10  1       28.270        3.110
  -1  18  10  1        9.490        2.630
   0  18  10  1       13.340        2.720
   1  18  10  1       13.730        2.700
   2  18  10  1       26.250        3.040
   3  18  10  1       21.330        2.880
   4  18  10  1       10.320        2.540
   5  18  10  1        3.790        2.410
   6  18  10  1       -1.970        2.310
  -2  19  10  1       10.260        2.610
  -1  19  10  1        6.630        2.410
   0  19  10  1        0.730        2.250
   1  19  10  1        9.390        2.430
   2  19  10  1       12.840        2.630
   1   0  11  1        2.540        1.540
   2   0  11  1      215.820        5.720
   3   0  11  1      336.030        7.870
   4   0  11  1      309.750        7.470
   5   0  11  1        0.570        1.680
   6   0  11  1       33.560        2.500
   7   0  11  1      491.780       10.940
   8   0  11  1      104.430        4.200
   9   0  11  1       61.540        3.400
  10   0  11  1      120.810        4.740
  11   0  11  1       -2.340        2.410
  12   0  11  1        7.720        2.720
  13   0  11  1        5.130        2.700
  14   0  11  1        1.130        2.520
  15   0  11  1        0.200        2.540
  16   0  11  1       -0.180        2.520
  17   0  11  1        3.200        2.430
 -17   1  11  1       15.730        2.720
 -16   1  11  1       43.570        3.470
 -15   1  11  1       63.270        4.110
 -14   1  11  1       37.670        3.380
 -13   1  11  1       16.570        2.970
 -12   1  11  1      118.680        5.170
 -11   1  11  1       39.820        3.400
 -10   1  11  1      241.740        6.990
  -9   1  11  1      116.910        4.560
  -8   1  11  1       37.260        2.790
  -7   1  11  1      124.690        4.420
  -6   1  11  1       85.500        3.560
  -5   1  11  1      273.490        6.900
  -4   1  11  1      158.980        4.770
  -3   1  11  1      691.970       14.020
  -2   1  11  1       23.710        2.040
  -1   1  11  1      592.450       12.460
   0   1  11  1      190.360        5.260
   1   1  11  1      598.230       12.570
   2   1  11  1       23.300        2.040
   3   1  11  1      700.030       14.180
   4   1  11  1      163.860        4.860
   5   1  11  1      269.290        6.830
   6   1  11  1       85.480        3.590
   7   1  11  1      123.790        4.420
   8   1  11  1       36.940        2.790
   9   1  11  1      120.200        4.610
  10   1  11  1      237.340        6.920
  11   1  11  1       41.000        3.470
  12   1  11  1      121.400        5.260
  13   1  11  1       15.250        2.950
  14   1  11  1       37.460        3.430
  15   1  11  1       64.240        4.110
  16   1  11  1       40.190        3.430
  17   1  11  1       12.910        2.700
 -17   2  11  1        3.880        2.430
 -16   2  11  1       25.300        3.150
 -15   2  11  1       17.290        3.020
 -14   2  11  1       88.180        4.490
 -13   2  11  1       16.970        2.950
 -12   2  11  1       68.530        4.150
 -11   2  11  1       98.440        4.670
 -10   2  11  1       11.210        2.430
  -9   2  11  1       73.930        3.740
  -8   2  11  1       45.040        3.020
  -7   2  11  1      360.650        8.690
  -6   2  11  1      445.990       10.030
  -5   2  11  1       35.330        2.500
  -4   2  11  1      429.450        9.600
  -3   2  11  1      617.020       12.820
  -2   2  11  1      246.480        6.290
  -1   2  11  1      181.040        5.110
   0   2  11  1       39.100        2.360
   1   2  11  1      177.910        5.040
   2   2  11  1      245.980        6.290
   3   2  11  1      617.790       12.820
   4   2  11  1      430.060        9.620
   5   2  11  1       34.810        2.500
   6   2  11  1      445.220       10.030
   7   2  11  1      365.210        8.780
   8   2  11  1       43.140        2.970
   9   2  11  1       76.130        3.770
  10   2  11  1       10.510        2.360
  11   2  11  1      104.930        4.810
  12   2  11  1       72.590        4.200
  13   2  11  1       17.560        2.970
  14   2  11  1       81.710        4.380
  15   2  11  1       16.320        2.970
  16   2  11  1       26.190        3.150
  17   2  11  1        4.470        2.430
 -17   3  11  1       22.220        2.970
 -16   3  11  1       16.160        2.930
 -15   3  11  1       32.220        3.380
 -14   3  11  1        8.240        2.770
 -13   3  11  1       43.410        3.610
 -12   3  11  1       98.920        4.810
 -11   3  11  1       10.690        2.770
 -10   3  11  1       50.350        3.490
  -9   3  11  1      248.460        7.060
  -8   3  11  1       67.940        3.520
  -7   3  11  1       79.940        3.650
  -6   3  11  1       10.140        2.040
  -5   3  11  1       87.480        3.560
  -4   3  11  1      201.780        5.630
  -3   3  11  1      673.090       13.820
  -2   3  11  1       31.430        2.270
  -1   3  11  1      406.210        9.210
   0   3  11  1      559.130       11.960
   1   3  11  1      413.380        9.390
   2   3  11  1       31.520        2.270
   3   3  11  1      667.650       13.750
   4   3  11  1      201.690        5.630
   5   3  11  1       86.550        3.560
   6   3  11  1       10.350        2.060
   7   3  11  1       81.260        3.680
   8   3  11  1       63.270        3.430
   9   3  11  1      250.750        7.080
  10   3  11  1       51.150        3.520
  11   3  11  1       12.930        2.790
  12   3  11  1      102.110        4.900
  13   3  11  1       44.340        3.680
  14   3  11  1        9.240        2.810
  15   3  11  1       26.910        3.240
  16   3  11  1       17.840        2.950
  17   3  11  1       20.880        2.970
 -16   4  11  1        0.930        2.520
 -15   4  11  1       53.670        3.790
 -14   4  11  1       17.750        3.020
 -13   4  11  1       58.930        3.950
 -12   4  11  1        5.950        2.790
 -11   4  11  1      391.010       10.170
 -10   4  11  1       31.720        3.110
  -9   4  11  1      177.230        5.810
  -8   4  11  1       12.800        2.360
  -7   4  11  1       72.270        3.520
  -6   4  11  1      188.750        5.630
  -5   4  11  1       42.980        2.720
  -4   4  11  1      166.310        5.040
  -3   4  11  1      353.360        8.330
  -2   4  11  1       81.600        3.340
  -1   4  11  1      154.580        4.740
   0   4  11  1       23.420        2.130
   1   4  11  1      157.710        4.810
   2   4  11  1       80.470        3.340
   3   4  11  1      350.780        8.280
   4   4  11  1      169.030        5.110
   5   4  11  1       42.180        2.700
   6   4  11  1      187.550        5.580
   7   4  11  1       72.960        3.560
   8   4  11  1       14.360        2.360
   9   4  11  1      175.820        5.760
  10   4  11  1       29.700        3.060
  11   4  11  1      381.320        9.980
  12   4  11  1       13.640        2.930
  13   4  11  1       56.460        3.930
  14   4  11  1       14.860        3.020
  15   4  11  1       53.080        3.830
  16   4  11  1       -1.250        2.430
 -16   5  11  1        3.740        2.540
 -15   5  11  1       21.170        3.060
 -14   5  11  1      141.490        5.740
 -13   5  11  1       14.430        2.930
 -12   5  11  1       64.850        4.110
 -11   5  11  1       14.860        2.950
 -10   5  11  1       19.220        2.930
  -9   5  11  1      209.360        6.440
  -8   5  11  1      467.930       10.870
  -7   5  11  1      155.670        5.200
  -6   5  11  1      282.950        7.370
  -5   5  11  1       73.200        3.430
  -4   5  11  1       25.210        2.340
  -3   5  11  1      172.890        5.170
  -2   5  11  1      702.280       14.550
  -1   5  11  1      519.850       11.410
   0   5  11  1      202.910        5.720
   1   5  11  1      522.900       11.500
   2   5  11  1      706.540       14.700
   3   5  11  1      172.300        5.170
   4   5  11  1       24.940        2.340
   5   5  11  1       70.840        3.380
   6   5  11  1      285.690        7.420
   7   5  11  1      151.720        5.130
   8   5  11  1      465.050       10.820
   9   5  11  1      203.090        6.310
  10   5  11  1       20.170        2.950
  11   5  11  1       17.160        2.950
  12   5  11  1       65.510        4.130
  13   5  11  1       14.450        2.970
  14   5  11  1      128.940        5.490
  15   5  11  1       18.810        2.970
  16   5  11  1        3.200        2.590
 -16   6  11  1        3.220        2.520
 -15   6  11  1       40.210        3.400
 -14   6  11  1       12.190        2.930
 -13   6  11  1       60.880        3.950
 -12   6  11  1       22.690        3.150
 -11   6  11  1       34.420        3.380
 -10   6  11  1        6.440        2.630
  -9   6  11  1      229.670        7.080
  -8   6  11  1       22.330        2.700
  -7   6  11  1       10.870        2.340
  -6   6  11  1      139.870        4.860
  -5   6  11  1      374.600        9.030
  -4   6  11  1      306.640        7.740
  -3   6  11  1       86.090        3.610
  -2   6  11  1       31.630        2.500
  -1   6  11  1      292.800        7.440
   0   6  11  1      242.350        6.540
   1   6  11  1      292.520        7.470
   2   6  11  1       34.630        2.540
   3   6  11  1       87.890        3.680
   4   6  11  1      309.480        7.810
   5   6  11  1      368.770        8.940
   6   6  11  1      142.280        4.920
   7   6  11  1       11.690        2.310
   8   6  11  1       27.550        2.770
   9   6  11  1      227.580        7.010
  10   6  11  1        9.140        2.680
  11   6  11  1       33.200        3.400
  12   6  11  1       21.190        3.150
  13   6  11  1       61.520        4.020
  14   6  11  1       12.410        2.880
  15   6  11  1       38.330        3.380
  16   6  11  1        5.920        2.590
 -16   7  11  1        8.870        2.700
 -15   7  11  1       14.250        2.860
 -14   7  11  1      101.300        4.830
 -13   7  11  1       19.270        3.220
 -12   7  11  1      151.810        5.850
 -11   7  11  1       37.310        3.490
 -10   7  11  1       21.510        3.060
  -9   7  11  1       98.350        4.670
  -8   7  11  1       24.730        2.810
  -7   7  11  1       77.830        3.860
  -6   7  11  1      108.010        4.330
  -5   7  11  1      119.520        4.490
  -4   7  11  1       12.280        2.220
  -3   7  11  1       62.990        3.240
  -2   7  11  1      188.570        5.650
  -1   7  11  1      385.180        9.240
   0   7  11  1       14.910        2.160
   1   7  11  1      375.420        9.140
   2   7  11  1      183.830        5.580
   3   7  11  1       65.060        3.310
   4   7  11  1       13.210        2.220
   5   7  11  1      118.790        4.470
   6   7  11  1      108.260        4.330
   7   7  11  1       77.540        3.830
   8   7  11  1       28.710        2.880
   9   7  11  1       97.260        4.670
  10   7  11  1       19.720        3.020
  11   7  11  1       35.540        3.430
  12   7  11  1      151.360        5.850
  13   7  11  1       19.110        3.150
  14   7  11  1      100.480        4.830
  15   7  11  1       14.300        2.860
  16   7  11  1        9.600        2.680
 -15   8  11  1        2.680        2.520
 -14   8  11  1       19.450        2.970
 -13   8  11  1        7.780        2.810
 -12   8  11  1      164.130        6.080
 -11   8  11  1       10.230        2.860
 -10   8  11  1       44.700        3.610
  -9   8  11  1       88.070        4.560
  -8   8  11  1       20.380        2.880
  -7   8  11  1       46.720        3.240
  -6   8  11  1       93.760        4.150
  -5   8  11  1      307.710        8.080
  -4   8  11  1       97.240        4.110
  -3   8  11  1       53.010        3.130
  -2   8  11  1      668.240       14.360
  -1   8  11  1       75.700        3.590
   0   8  11  1       86.910        3.790
   1   8  11  1       72.480        3.520
   2   8  11  1      660.590       14.300
   3   8  11  1       52.710        3.150
   4   8  11  1       98.850        4.130
   5   8  11  1      303.190        7.990
   6   8  11  1       97.440        4.220
   7   8  11  1       49.450        3.340
   8   8  11  1       18.290        2.810
   9   8  11  1       91.840        4.580
  10   8  11  1       46.380        3.650
  11   8  11  1       11.030        2.810
  12   8  11  1      162.880        6.080
  13   8  11  1       11.320        2.930
  14   8  11  1       16.220        2.880
  15   8  11  1        9.510        2.610
 -15   9  11  1        6.100        2.610
 -14   9  11  1        1.880        2.590
 -13   9  11  1       10.080        2.880
 -12   9  11  1      178.220        6.540
 -11   9  11  1       78.830        4.400
 -10   9  11  1       24.640        3.150
  -9   9  11  1       86.680        4.520
  -8   9  11  1       12.320        2.810
  -7   9  11  1       20.990        2.860
  -6   9  11  1       11.140        2.430
  -5   9  11  1      523.850       12.030
  -4   9  11  1        4.900        2.180
  -3   9  11  1       33.450        2.790
  -2   9  11  1       42.410        3.020
  -1   9  11  1      317.400        8.280
   0   9  11  1       77.740        3.740
   1   9  11  1      321.500        8.420
   2   9  11  1       38.460        2.930
   3   9  11  1       28.890        2.700
   4   9  11  1        6.810        2.220
   5   9  11  1      530.430       12.140
   6   9  11  1        9.120        2.430
   7   9  11  1       21.780        2.880
   8   9  11  1       14.910        2.880
   9   9  11  1       83.420        4.420
  10   9  11  1       23.800        3.150
  11   9  11  1       80.260        4.400
  12   9  11  1      178.810        6.540
  13   9  11  1       11.280        2.810
  14   9  11  1        1.180        2.520
  15   9  11  1        6.100        2.500
 -14  10  11  1       15.610        2.790
 -13  10  11  1       10.320        2.790
 -12  10  11  1        1.430        2.770
 -11  10  11  1        4.060        2.680
 -10  10  11  1        6.780        2.770
  -9  10  11  1       17.590        3.020
  -8  10  11  1       44.320        3.650
  -7  10  11  1        1.250        2.520
  -6  10  11  1      106.560        4.860
  -5  10  11  1      265.820        7.740
  -4  10  11  1       38.690        3.060
  -3  10  11  1        4.900        2.220
  -2  10  11  1        4.560        2.160
  -1  10  11  1       49.060        3.220
   0  10  11  1        5.170        2.180
   1  10  11  1       49.400        3.240
   2  10  11  1        2.090        2.160
   3  10  11  1        5.220        2.220
   4  10  11  1       37.600        3.060
   5  10  11  1      263.930        7.720
   6  10  11  1      110.940        4.950
   7  10  11  1        2.130        2.500
   8  10  11  1       48.740        3.680
   9  10  11  1       19.380        3.020
  10  10  11  1        8.800        2.790
  11  10  11  1        3.610        2.630
  12  10  11  1        2.610        2.700
  13  10  11  1        9.850        2.790
  14  10  11  1       10.780        2.700
 -14  11  11  1        4.860        2.590
 -13  11  11  1        7.170        2.610
 -12  11  11  1       29.860        3.340
 -11  11  11  1       59.020        4.040
 -10  11  11  1       27.000        3.200
  -9  11  11  1       26.280        3.220
  -8  11  11  1       89.230        4.650
  -7  11  11  1       40.030        3.520
  -6  11  11  1      193.840        6.580
  -5  11  11  1      121.040        5.170
  -4  11  11  1       55.070        3.830
  -3  11  11  1       13.730        2.630
  -2  11  11  1       81.830        4.220
  -1  11  11  1      230.620        6.970
   0  11  11  1       24.120        2.720
   1  11  11  1      232.160        7.010
   2  11  11  1       80.400        4.150
   3  11  11  1       13.340        2.610
   4  11  11  1       51.510        3.610
   5  11  11  1      118.930        5.130
   6  11  11  1      190.270        6.540
   7  11  11  1       40.980        3.490
   8  11  11  1       95.170        4.670
   9  11  11  1       22.620        3.150
  10  11  11  1       25.300        3.200
  11  11  11  1       58.550        4.040
  12  11  11  1       28.460        3.310
  13  11  11  1        4.220        2.540
  14  11  11  1        4.290        2.520
 -13  12  11  1       52.940        3.490
 -12  12  11  1        7.960        2.680
 -11  12  11  1       29.930        3.340
 -10  12  11  1        8.530        2.860
  -9  12  11  1       22.260        3.110
  -8  12  11  1      112.690        5.110
  -7  12  11  1       48.450        3.700
  -6  12  11  1       20.450        3.040
  -5  12  11  1       47.270        3.700
  -4  12  11  1       46.020        3.610
  -3  12  11  1        5.920        2.590
  -2  12  11  1       30.340        3.150
  -1  12  11  1      166.950        5.990
   0  12  11  1       11.960        2.700
   1  12  11  1      161.300        5.900
   2  12  11  1       27.000        3.110
   3  12  11  1        5.490        2.540
   4  12  11  1       45.770        3.590
   5  12  11  1       51.740        3.770
   6  12  11  1       19.560        3.020
   7  12  11  1       44.860        3.610
   8  12  11  1      114.940        5.110
   9  12  11  1       21.510        3.150
  10  12  11  1        5.200        2.790
  11  12  11  1       25.190        3.150
  12  12  11  1       10.170        2.680
  13  12  11  1       53.260        3.430
 -12  13  11  1        1.070        2.360
 -11  13  11  1       38.280        3.380
 -10  13  11  1       18.930        2.970
  -9  13  11  1       23.210        3.220
  -8  13  11  1       54.120        3.880
  -7  13  11  1       10.690        2.720
  -6  13  11  1        3.380        2.540
  -5  13  11  1       10.210        2.720
  -4  13  11  1       51.060        3.740
  -3  13  11  1       75.970        4.290
  -2  13  11  1       12.480        2.720
  -1  13  11  1       37.510        3.400
   0  13  11  1       30.230        3.220
   1  13  11  1       38.490        3.380
   2  13  11  1        3.150        2.610
   3  13  11  1       82.190        4.400
   4  13  11  1       56.960        3.860
   5  13  11  1       12.460        2.810
   6  13  11  1        2.720        2.520
   7  13  11  1        6.920        2.700
   8  13  11  1       57.340        3.950
   9  13  11  1       25.210        3.240
  10  13  11  1       19.720        3.020
  11  13  11  1       38.370        3.310
  12  13  11  1        3.470        2.360
 -11  14  11  1        2.860        2.340
 -10  14  11  1        8.080        2.630
  -9  14  11  1       -0.390        2.540
  -8  14  11  1       30.660        3.310
  -7  14  11  1       92.310        4.770
  -6  14  11  1       21.290        3.020
  -5  14  11  1       42.250        3.520
  -4  14  11  1       34.420        3.380
  -3  14  11  1        6.560        2.680
  -2  14  11  1       94.970        4.670
  -1  14  11  1        4.740        2.630
   0  14  11  1       17.950        2.950
   1  14  11  1        6.650        2.610
   2  14  11  1       91.470        4.610
   3  14  11  1        8.990        2.770
   4  14  11  1       32.290        3.310
   5  14  11  1       43.160        3.560
   6  14  11  1       20.990        3.040
   7  14  11  1       91.060        4.740
   8  14  11  1       28.160        3.290
   9  14  11  1        5.040        2.540
  10  14  11  1        6.630        2.540
  11  14  11  1        0.730        2.340
 -10  15  11  1        7.920        2.520
  -9  15  11  1       35.200        3.220
  -8  15  11  1       16.500        2.860
  -7  15  11  1       16.930        2.930
  -6  15  11  1        9.030        2.790
  -5  15  11  1       12.090        2.930
  -4  15  11  1      105.560        5.040
  -3  15  11  1        8.080        2.680
  -2  15  11  1        9.260        2.720
  -1  15  11  1       30.790        3.240
   0  15  11  1       23.350        3.060
   1  15  11  1       31.560        3.240
   2  15  11  1       11.100        2.720
   3  15  11  1        6.440        2.680
   4  15  11  1      106.720        5.040
   5  15  11  1       11.570        2.930
   6  15  11  1       10.550        2.810
   7  15  11  1       14.860        2.880
   8  15  11  1       17.930        2.880
   9  15  11  1       35.010        3.200
  10  15  11  1        9.780        2.520
  -8  16  11  1        1.040        2.310
  -7  16  11  1       20.450        2.860
  -6  16  11  1        5.560        2.610
  -5  16  11  1       14.180        2.810
  -4  16  11  1        0.660        2.540
  -3  16  11  1        2.160        2.590
  -2  16  11  1       30.610        3.310
  -1  16  11  1        9.760        2.770
   0  16  11  1        6.170        2.700
   1  16  11  1       11.500        2.810
   2  16  11  1       24.460        3.150
   3  16  11  1        4.130        2.610
   4  16  11  1        1.180        2.590
   5  16  11  1       10.570        2.770
   6  16  11  1        2.810        2.520
   7  16  11  1       16.770        2.790
   8  16  11  1        1.630        2.270
  -7  17  11  1        7.720        2.520
  -6  17  11  1        3.930        2.360
  -5  17  11  1       27.570        3.020
  -4  17  11  1        2.450        2.500
  -3  17  11  1       49.810        3.590
  -2  17  11  1        4.380        2.500
  -1  17  11  1       38.120        3.400
   0  17  11  1        6.630        2.610
   1  17  11  1       37.580        3.380
   2  17  11  1        5.380        2.540
   3  17  11  1       49.900        3.610
   4  17  11  1        1.820        2.450
   5  17  11  1       31.220        3.060
   6  17  11  1       -0.700        2.310
   7  17  11  1        4.020        2.450
  -4  18  11  1       17.020        2.770
  -3  18  11  1        0.790        2.340
  -2  18  11  1       -0.020        2.310
  -1  18  11  1        7.650        2.500
   0  18  11  1        4.130        2.410
   1  18  11  1        7.170        2.450
   2  18  11  1       -0.250        2.310
   3  18  11  1       -0.980        2.310
   4  18  11  1       17.860        2.770
   0   0  12  1      605.900       12.930
   1   0  12  1      171.670        5.110
   2   0  12  1       15.430        2.000
   3   0  12  1        7.370        1.880
   4   0  12  1       64.790        3.150
   5   0  12  1      325.630        8.010
   6   0  12  1        1.950        1.910
   7   0  12  1      239.950        6.720
   8   0  12  1       35.810        2.930
   9   0  12  1       68.350        3.680
  10   0  12  1      138.580        5.470
  11   0  12  1        3.680        2.590
  12   0  12  1        4.670        2.610
  13   0  12  1      107.400        4.990
  14   0  12  1       20.790        3.150
  15   0  12  1       69.820        4.130
  16   0  12  1        4.810        2.590
 -16   1  12  1       38.190        3.310
 -15   1  12  1       17.290        2.930
 -14   1  12  1       83.480        4.580
 -13   1  12  1       25.050        3.220
 -12   1  12  1       35.060        3.400
 -11   1  12  1       96.280        4.700
 -10   1  12  1      203.980        6.740
  -9   1  12  1      216.370        6.540
  -8   1  12  1       24.330        2.700
  -7   1  12  1       60.430        3.340
  -6   1  12  1       57.800        3.150
  -5   1  12  1      354.950        8.550
  -4   1  12  1      351.930        8.440
  -3   1  12  1      914.830       18.150
  -2   1  12  1      169.830        5.110
  -1   1  12  1      201.570        5.650
   0   1  12  1       66.580        3.110
   1   1  12  1      196.010        5.580
   2   1  12  1      175.020        5.200
   3   1  12  1      909.770       18.060
   4   1  12  1      355.250        8.510
   5   1  12  1      350.730        8.460
   6   1  12  1       57.660        3.150
   7   1  12  1       59.140        3.310
   8   1  12  1       25.760        2.680
   9   1  12  1      214.010        6.490
  10   1  12  1      211.670        6.880
  11   1  12  1      100.140        4.810
  12   1  12  1       36.530        3.470
  13   1  12  1       23.170        3.150
  14   1  12  1       82.420        4.520
  15   1  12  1       17.880        2.950
  16   1  12  1       38.670        3.340
 -16   2  12  1       30.750        3.110
 -15   2  12  1       16.770        2.930
 -14   2  12  1      138.220        5.670
 -13   2  12  1       21.260        3.130
 -12   2  12  1       31.470        3.380
 -11   2  12  1      151.310        5.830
 -10   2  12  1      114.550        5.040
  -9   2  12  1       86.840        4.110
  -8   2  12  1       61.000        3.470
  -7   2  12  1       12.410        2.270
  -6   2  12  1      277.300        7.280
  -5   2  12  1      262.050        6.970
  -4   2  12  1      192.340        5.630
  -3   2  12  1      294.070        7.370
  -2   2  12  1      139.400        4.520
  -1   2  12  1      169.810        5.110
   0   2  12  1       29.750        2.340
   1   2  12  1      168.130        5.080
   2   2  12  1      138.940        4.520
   3   2  12  1      289.850        7.330
   4   2  12  1      192.360        5.630
   5   2  12  1      258.780        6.900
   6   2  12  1      278.110        7.330
   7   2  12  1        9.960        2.250
   8   2  12  1       61.930        3.490
   9   2  12  1       87.460        4.110
  10   2  12  1      114.940        4.990
  11   2  12  1      150.180        5.810
  12   2  12  1       32.270        3.400
  13   2  12  1       21.240        3.110
  14   2  12  1      139.240        5.720
  15   2  12  1       12.210        2.810
  16   2  12  1       27.160        3.040
 -16   3  12  1       20.150        2.880
 -15   3  12  1        9.980        2.720
 -14   3  12  1       81.990        4.490
 -13   3  12  1       56.460        3.930
 -12   3  12  1       29.750        3.340
 -11   3  12  1       13.430        2.880
 -10   3  12  1       44.430        3.560
  -9   3  12  1       13.800        2.680
  -8   3  12  1      231.800        6.780
  -7   3  12  1      233.870        6.670
  -6   3  12  1       50.510        3.060
  -5   3  12  1        0.540        1.860
  -4   3  12  1      301.870        7.620
  -3   3  12  1       34.830        2.540
  -2   3  12  1       30.480        2.430
  -1   3  12  1      202.710        5.760
   0   3  12  1       75.770        3.340
   1   3  12  1      213.780        5.990
   2   3  12  1       29.770        2.410
   3   3  12  1       35.510        2.590
   4   3  12  1      299.720        7.600
   5   3  12  1        2.000        1.880
   6   3  12  1       49.220        3.060
   7   3  12  1      239.180        6.780
   8   3  12  1      239.860        6.900
   9   3  12  1       16.500        2.700
  10   3  12  1       45.950        3.590
  11   3  12  1       14.700        2.930
  12   3  12  1       29.410        3.310
  13   3  12  1       59.410        3.970
  14   3  12  1       78.760        4.420
  15   3  12  1       11.300        2.770
  16   3  12  1       23.240        2.930
 -16   4  12  1        8.530        2.540
 -15   4  12  1       14.950        2.860
 -14   4  12  1       21.100        3.130
 -13   4  12  1       17.250        2.970
 -12   4  12  1       54.620        3.880
 -11   4  12  1       41.550        3.560
 -10   4  12  1       30.950        3.240
  -9   4  12  1       59.480        3.740
  -8   4  12  1       38.550        3.060
  -7   4  12  1       22.780        2.630
  -6   4  12  1       96.900        4.040
  -5   4  12  1       72.500        3.470
  -4   4  12  1       20.790        2.310
  -3   4  12  1      234.230        6.400
  -2   4  12  1      155.800        4.950
  -1   4  12  1      471.570       10.690
   0   4  12  1        3.290        1.790
   1   4  12  1      480.760       10.910
   2   4  12  1      159.960        5.040
   3   4  12  1      239.860        6.540
   4   4  12  1       18.930        2.270
   5   4  12  1       69.510        3.430
   6   4  12  1       98.140        4.060
   7   4  12  1       24.010        2.630
   8   4  12  1       39.210        3.060
   9   4  12  1       58.500        3.740
  10   4  12  1       32.840        3.310
  11   4  12  1       39.620        3.520
  12   4  12  1       56.230        3.930
  13   4  12  1       16.380        2.950
  14   4  12  1       18.680        3.060
  15   4  12  1       14.520        2.860
  16   4  12  1        6.190        2.520
 -16   5  12  1       70.250        3.970
 -15   5  12  1       36.670        3.310
 -14   5  12  1       10.760        2.860
 -13   5  12  1       11.010        2.970
 -12   5  12  1       31.750        3.400
 -11   5  12  1        9.620        2.810
 -10   5  12  1       57.890        3.880
  -9   5  12  1      186.300        6.400
  -8   5  12  1       16.680        2.610
  -7   5  12  1      217.100        6.490
  -6   5  12  1      384.290        9.350
  -5   5  12  1       51.400        3.130
  -4   5  12  1       23.330        2.430
  -3   5  12  1       18.490        2.250
  -2   5  12  1      112.460        4.220
  -1   5  12  1      171.510        5.360
   0   5  12  1       89.680        3.770
   1   5  12  1      172.120        5.380
   2   5  12  1      113.230        4.240
   3   5  12  1       17.060        2.250
   4   5  12  1       20.010        2.360
   5   5  12  1       56.190        3.220
   6   5  12  1      376.550        9.240
   7   5  12  1      212.420        6.380
   8   5  12  1       16.130        2.590
   9   5  12  1      182.810        6.310
  10   5  12  1       57.570        3.880
  11   5  12  1        6.170        2.770
  12   5  12  1       33.470        3.380
  13   5  12  1       12.320        2.970
  14   5  12  1        8.960        2.790
  15   5  12  1       35.540        3.380
  16   5  12  1       69.230        3.970
 -15   6  12  1        6.260        2.610
 -14   6  12  1        0.640        2.520
 -13   6  12  1        5.850        2.810
 -12   6  12  1       44.840        3.650
 -11   6  12  1      133.930        5.490
 -10   6  12  1       21.810        3.110
  -9   6  12  1       40.280        3.470
  -8   6  12  1       89.320        4.330
  -7   6  12  1        1.180        2.160
  -6   6  12  1        2.930        2.160
  -5   6  12  1       17.860        2.450
  -4   6  12  1      120.020        4.490
  -3   6  12  1       39.050        2.790
  -2   6  12  1      146.570        4.920
  -1   6  12  1      185.170        5.670
   0   6  12  1       24.640        2.450
   1   6  12  1      186.670        5.740
   2   6  12  1      146.840        4.950
   3   6  12  1       39.920        2.810
   4   6  12  1      123.100        4.560
   5   6  12  1       15.000        2.360
   6   6  12  1        3.220        2.160
   7   6  12  1        1.410        2.130
   8   6  12  1       86.480        4.290
   9   6  12  1       40.910        3.490
  10   6  12  1       25.640        3.150
  11   6  12  1      134.110        5.540
  12   6  12  1       38.760        3.520
  13   6  12  1        8.940        2.810
  14   6  12  1        1.860        2.540
  15   6  12  1        3.830        2.590
 -15   7  12  1        1.270        2.360
 -14   7  12  1       10.170        2.680
 -13   7  12  1        2.810        2.700
 -12   7  12  1       10.940        2.810
 -11   7  12  1       48.610        3.770
 -10   7  12  1       17.560        2.970
  -9   7  12  1       63.310        4.020
  -8   7  12  1      140.600        5.560
  -7   7  12  1      169.620        5.920
  -6   7  12  1      267.860        7.470
  -5   7  12  1      265.520        7.350
  -4   7  12  1       15.270        2.410
  -3   7  12  1       71.230        3.560
  -2   7  12  1       35.150        2.770
  -1   7  12  1      249.640        6.990
   0   7  12  1       45.590        3.020
   1   7  12  1      244.030        6.900
   2   7  12  1       36.400        2.790
   3   7  12  1       70.320        3.520
   4   7  12  1       15.730        2.360
   5   7  12  1      261.750        7.280
   6   7  12  1      270.940        7.530
   7   7  12  1      163.520        5.830
   8   7  12  1      139.060        5.490
   9   7  12  1       61.180        3.950
  10   7  12  1       18.860        2.970
  11   7  12  1       42.640        3.610
  12   7  12  1        8.870        2.810
  13   7  12  1        1.410        2.680
  14   7  12  1        7.870        2.630
  15   7  12  1        0.480        2.410
 -15   8  12  1       29.520        3.110
 -14   8  12  1       18.290        2.950
 -13   8  12  1        6.580        2.720
 -12   8  12  1      104.930        5.010
 -11   8  12  1       59.290        3.950
 -10   8  12  1        1.160        2.540
  -9   8  12  1       14.070        2.930
  -8   8  12  1       28.370        3.200
  -7   8  12  1      120.450        5.130
  -6   8  12  1       52.580        3.590
  -5   8  12  1       70.500        3.770
  -4   8  12  1       13.480        2.430
  -3   8  12  1      107.830        4.400
  -2   8  12  1       50.880        3.200
  -1   8  12  1      167.100        5.540
   0   8  12  1       12.710        2.310
   1   8  12  1      162.840        5.490
   2   8  12  1       50.850        3.200
   3   8  12  1      110.530        4.420
   4   8  12  1       17.400        2.450
   5   8  12  1       69.960        3.770
   6   8  12  1       59.540        3.700
   7   8  12  1      126.240        5.220
   8   8  12  1       28.160        3.200
   9   8  12  1       15.770        2.880
  10   8  12  1        2.000        2.540
  11   8  12  1       57.430        3.930
  12   8  12  1      107.560        5.130
  13   8  12  1        5.290        2.700
  14   8  12  1       20.810        2.970
  15   8  12  1       32.400        3.150
 -14   9  12  1       30.660        3.060
 -13   9  12  1       22.490        3.110
 -12   9  12  1       74.660        4.380
 -11   9  12  1       23.530        3.290
 -10   9  12  1        9.850        2.790
  -9   9  12  1       44.300        3.650
  -8   9  12  1       74.340        4.240
  -7   9  12  1      147.750        5.720
  -6   9  12  1       55.960        3.830
  -5   9  12  1      192.450        6.400
  -4   9  12  1       37.080        3.040
  -3   9  12  1      101.090        4.330
  -2   9  12  1       81.530        3.970
  -1   9  12  1      172.710        5.740
   0   9  12  1       32.650        2.860
   1   9  12  1      178.950        5.900
   2   9  12  1       80.940        3.950
   3   9  12  1       98.640        4.310
   4   9  12  1       34.700        2.970
   5   9  12  1      184.280        6.260
   6   9  12  1       58.570        3.860
   7   9  12  1      152.130        5.810
   8   9  12  1       75.380        4.240
   9   9  12  1       45.540        3.650
  10   9  12  1        4.740        2.700
  11   9  12  1       26.530        3.340
  12   9  12  1       69.050        4.240
  13   9  12  1       22.990        3.060
  14   9  12  1       30.250        3.060
 -13  10  12  1       17.470        2.860
 -12  10  12  1       18.470        3.020
 -11  10  12  1       39.440        3.590
 -10  10  12  1       17.930        2.970
  -9  10  12  1        2.590        2.610
  -8  10  12  1       28.070        3.240
  -7  10  12  1       13.430        2.860
  -6  10  12  1       58.840        3.880
  -5  10  12  1       22.330        3.060
  -4  10  12  1       33.450        3.200
  -3  10  12  1      116.890        4.920
  -2  10  12  1      265.200        7.780
  -1  10  12  1       19.810        2.770
   0  10  12  1        1.610        2.160
   1  10  12  1       22.900        2.810
   2  10  12  1      261.140        7.740
   3  10  12  1      118.320        4.950
   4  10  12  1       29.160        3.150
   5  10  12  1       23.060        3.020
   6  10  12  1       57.680        3.880
   7  10  12  1       16.770        2.950
   8  10  12  1       27.300        3.220
   9  10  12  1        4.950        2.630
  10  10  12  1       19.650        3.020
  11  10  12  1       41.620        3.650
  12  10  12  1       22.060        3.060
  13  10  12  1       18.650        2.810
 -13  11  12  1       25.320        2.950
 -12  11  12  1       18.400        2.930
 -11  11  12  1       39.210        3.520
 -10  11  12  1       37.170        3.490
  -9  11  12  1       39.300        3.490
  -8  11  12  1       38.670        3.490
  -7  11  12  1       10.510        2.790
  -6  11  12  1       42.090        3.560
  -5  11  12  1        3.740        2.590
  -4  11  12  1       26.460        3.130
  -3  11  12  1       13.000        2.720
  -2  11  12  1       23.420        3.020
  -1  11  12  1       29.270        3.110
   0  11  12  1        5.630        2.520
   1  11  12  1       32.900        3.220
   2  11  12  1       25.100        3.040
   3  11  12  1       11.850        2.700
   4  11  12  1       29.090        3.150
   5  11  12  1        3.430        2.590
   6  11  12  1       40.730        3.490
   7  11  12  1       12.090        2.790
   8  11  12  1       40.730        3.520
   9  11  12  1       37.960        3.470
  10  11  12  1       34.360        3.470
  11  11  12  1       39.300        3.490
  12  11  12  1       20.010        2.950
  13  11  12  1       25.140        2.930
 -12  12  12  1        3.310        2.500
 -11  12  12  1       22.010        2.970
 -10  12  12  1        9.620        2.790
  -9  12  12  1       49.580        3.830
  -8  12  12  1       30.660        3.290
  -7  12  12  1        5.290        2.680
  -6  12  12  1       92.920        4.670
  -5  12  12  1       50.440        3.740
  -4  12  12  1        7.810        2.680
  -3  12  12  1       85.390        4.470
  -2  12  12  1       30.160        3.200
  -1  12  12  1      120.810        5.170
   0  12  12  1        2.090        2.430
   1  12  12  1      119.610        5.170
   2  12  12  1       31.410        3.220
   3  12  12  1       82.080        4.380
   4  12  12  1        8.670        2.700
   5  12  12  1       49.760        3.700
   6  12  12  1       92.700        4.650
   7  12  12  1        4.330        2.610
   8  12  12  1       30.160        3.290
   9  12  12  1       43.570        3.700
  10  12  12  1        8.170        2.770
  11  12  12  1       23.420        3.020
  12  12  12  1        2.060        2.500
 -11  13  12  1       52.760        3.520
 -10  13  12  1       24.240        3.040
  -9  13  12  1        1.450        2.540
  -8  13  12  1       50.830        3.830
  -7  13  12  1       30.290        3.380
  -6  13  12  1        6.380        2.680
  -5  13  12  1        7.900        2.720
  -4  13  12  1       34.810        3.340
  -3  13  12  1        3.650        2.590
  -2  13  12  1       70.960        4.150
  -1  13  12  1       52.990        3.790
   0  13  12  1        4.380        2.540
   1  13  12  1       48.150        3.650
   2  13  12  1       75.970        4.290
   3  13  12  1        3.310        2.610
   4  13  12  1       36.170        3.380
   5  13  12  1        9.030        2.700
   6  13  12  1        9.490        2.720
   7  13  12  1       28.910        3.380
   8  13  12  1       49.330        3.770
   9  13  12  1       -0.930        2.590
  10  13  12  1       24.120        3.040
  11  13  12  1       54.890        3.520
 -10  14  12  1        2.540        2.360
  -9  14  12  1        4.240        2.500
  -8  14  12  1        4.580        2.630
  -7  14  12  1       10.850        2.810
  -6  14  12  1       17.380        3.020
  -5  14  12  1        6.350        2.770
  -4  14  12  1       15.860        2.880
  -3  14  12  1       12.140        2.770
  -2  14  12  1        6.470        2.680
  -1  14  12  1        2.340        2.520
   0  14  12  1       -0.340        2.450
   1  14  12  1        1.160        2.520
   2  14  12  1        5.670        2.680
   3  14  12  1       13.820        2.810
   4  14  12  1       16.250        2.860
   5  14  12  1        6.630        2.790
   6  14  12  1       17.310        3.040
   7  14  12  1        4.150        2.680
   8  14  12  1        4.020        2.590
   9  14  12  1        3.400        2.500
  10  14  12  1        1.000        2.360
  -9  15  12  1       31.630        3.040
  -8  15  12  1       10.440        2.590
  -7  15  12  1        9.940        2.720
  -6  15  12  1       23.580        3.130
  -5  15  12  1       24.920        3.200
  -4  15  12  1       81.530        4.420
  -3  15  12  1       28.820        3.310
  -2  15  12  1       20.040        3.110
  -1  15  12  1       49.150        3.790
   0  15  12  1       23.030        3.130
   1  15  12  1       49.490        3.770
   2  15  12  1       22.400        3.130
   3  15  12  1       30.340        3.380
   4  15  12  1       77.610        4.330
   5  15  12  1       26.350        3.220
   6  15  12  1       25.420        3.130
   7  15  12  1       11.780        2.700
   8  15  12  1       10.600        2.610
   9  15  12  1       31.720        3.110
  -7  16  12  1       25.510        2.880
  -6  16  12  1       28.610        3.020
  -5  16  12  1        4.650        2.500
  -4  16  12  1       10.910        2.720
  -3  16  12  1       15.180        2.880
  -2  16  12  1       49.490        3.650
  -1  16  12  1       16.130        2.930
   0  16  12  1       51.010        3.700
   1  16  12  1       19.470        2.970
   2  16  12  1       44.590        3.560
   3  16  12  1       17.500        2.880
   4  16  12  1       11.300        2.680
   5  16  12  1        6.920        2.540
   6  16  12  1       28.520        3.020
   7  16  12  1       25.460        2.880
  -5  17  12  1        9.510        2.430
  -4  17  12  1        9.960        2.520
  -3  17  12  1       12.190        2.610
  -2  17  12  1        0.020        2.360
  -1  17  12  1       -0.480        2.340
   0  17  12  1        4.900        2.500
   1  17  12  1       -1.590        2.340
   2  17  12  1        2.360        2.340
   3  17  12  1       11.030        2.590
   4  17  12  1        5.630        2.450
   5  17  12  1        4.950        2.360
  -1  18  12  1        6.560        2.450
   0  18  12  1       18.270        2.770
   1  18  12  1        9.530        2.540
   1   0  13  1      104.160        4.040
   2   0  13  1       15.320        2.220
   3   0  13  1      173.730        5.400
   4   0  13  1       37.670        2.770
   5   0  13  1       72.090        3.490
   6   0  13  1        7.810        2.180
   7   0  13  1       57.160        3.400
   8   0  13  1      184.530        5.990
   9   0  13  1        3.490        2.520
  10   0  13  1       78.240        4.330
  11   0  13  1       54.910        3.930
  12   0  13  1       23.670        3.130
  13   0  13  1       58.820        4.060
  14   0  13  1        0.790        2.610
  15   0  13  1        0.110        2.450
  16   0  13  1        6.630        2.540
 -16   1  13  1        4.490        2.500
 -15   1  13  1       22.530        3.020
 -14   1  13  1      136.150        5.560
 -13   1  13  1       37.330        3.610
 -12   1  13  1       21.900        3.110
 -11   1  13  1       73.140        4.310
 -10   1  13  1       33.110        3.340
  -9   1  13  1        9.050        2.630
  -8   1  13  1      224.520        6.720
  -7   1  13  1       87.090        4.020
  -6   1  13  1       46.860        3.110
  -5   1  13  1       36.130        2.770
  -4   1  13  1       84.850        3.770
  -3   1  13  1      587.950       12.750
  -2   1  13  1      694.380       14.680
  -1   1  13  1       13.800        2.130
   0   1  13  1      260.780        6.990
   1   1  13  1       14.730        2.160
   2   1  13  1      683.440       14.500
   3   1  13  1      602.930       13.000
   4   1  13  1       81.920        3.700
   5   1  13  1       38.190        2.790
   6   1  13  1       49.130        3.130
   7   1  13  1       87.270        4.060
   8   1  13  1      224.380        6.720
   9   1  13  1       10.940        2.630
  10   1  13  1       30.950        3.310
  11   1  13  1       73.660        4.240
  12   1  13  1       20.970        3.060
  13   1  13  1       37.600        3.590
  14   1  13  1      140.330        5.580
  15   1  13  1       23.850        3.040
  16   1  13  1        2.950        2.500
 -16   2  13  1       13.210        2.770
 -15   2  13  1       10.670        2.770
 -14   2  13  1       20.260        3.020
 -13   2  13  1      103.070        5.040
 -12   2  13  1       14.300        2.930
 -11   2  13  1       29.930        3.310
 -10   2  13  1      188.120        6.490
  -9   2  13  1        3.740        2.520
  -8   2  13  1        6.830        2.500
  -7   2  13  1      785.900       16.410
  -6   2  13  1       75.250        3.700
  -5   2  13  1      100.800        4.130
  -4   2  13  1      313.860        8.010
  -3   2  13  1       51.690        3.040
  -2   2  13  1      140.920        4.810
  -1   2  13  1       57.340        3.110
   0   2  13  1       22.170        2.310
   1   2  13  1       51.240        2.970
   2   2  13  1      139.870        4.770
   3   2  13  1       50.670        3.040
   4   2  13  1      308.610        7.960
   5   2  13  1       98.530        4.060
   6   2  13  1       74.250        3.680
   7   2  13  1      803.030       16.700
   8   2  13  1        8.600        2.520
   9   2  13  1        5.630        2.540
  10   2  13  1      190.520        6.560
  11   2  13  1       28.710        3.240
  12   2  13  1       18.490        3.040
  13   2  13  1      108.990        5.110
  14   2  13  1       19.650        3.040
  15   2  13  1       14.700        2.790
  16   2  13  1       16.410        2.770
 -15   3  13  1        4.560        2.520
 -14   3  13  1        8.710        2.770
 -13   3  13  1       24.580        3.240
 -12   3  13  1        3.770        2.630
 -11   3  13  1       48.950        3.770
 -10   3  13  1       23.030        3.150
  -9   3  13  1       10.690        2.770
  -8   3  13  1      124.420        5.040
  -7   3  13  1      198.760        6.190
  -6   3  13  1       16.430        2.430
  -5   3  13  1       49.580        3.130
  -4   3  13  1        6.260        2.060
  -3   3  13  1      446.850       10.350
  -2   3  13  1       60.660        3.220
  -1   3  13  1      383.070        9.260
   0   3  13  1      440.070       10.320
   1   3  13  1      384.900        9.330
   2   3  13  1       57.120        3.150
   3   3  13  1      446.900       10.350
   4   3  13  1        5.260        2.060
   5   3  13  1       48.150        3.110
   6   3  13  1       17.110        2.500
   7   3  13  1      192.700        6.080
   8   3  13  1      123.170        5.040
   9   3  13  1       13.910        2.790
  10   3  13  1       23.440        3.150
  11   3  13  1       49.810        3.770
  12   3  13  1        3.340        2.630
  13   3  13  1       21.920        3.240
  14   3  13  1        7.960        2.700
  15   3  13  1        4.580        2.520
 -15   4  13  1       -0.020        2.430
 -14   4  13  1        3.950        2.590
 -13   4  13  1        7.260        2.770
 -12   4  13  1       61.810        4.020
 -11   4  13  1       90.310        4.610
 -10   4  13  1      293.860        8.510
  -9   4  13  1      206.290        6.830
  -8   4  13  1      113.820        4.900
  -7   4  13  1       79.240        3.930
  -6   4  13  1       11.780        2.360
  -5   4  13  1       96.510        4.130
  -4   4  13  1      159.590        5.290
  -3   4  13  1       95.720        4.020
  -2   4  13  1      134.290        4.740
  -1   4  13  1       67.210        3.430
   0   4  13  1        3.240        1.970
   1   4  13  1       66.560        3.400
   2   4  13  1      137.540        4.810
   3   4  13  1       91.650        3.950
   4   4  13  1      157.710        5.260
   5   4  13  1       94.200        4.060
   6   4  13  1       12.480        2.410
   7   4  13  1       78.470        3.930
   8   4  13  1      108.330        4.770
   9   4  13  1      209.360        6.900
  10   4  13  1      293.680        8.510
  11   4  13  1       93.220        4.700
  12   4  13  1       63.270        4.020
  13   4  13  1        7.530        2.770
  14   4  13  1        4.420        2.590
  15   4  13  1        0.020        2.430
 -15   5  13  1       33.810        3.130
 -14   5  13  1        9.530        2.720
 -13   5  13  1        3.830        2.680
 -12   5  13  1        8.850        2.720
 -11   5  13  1      113.420        5.080
 -10   5  13  1      122.080        5.290
  -9   5  13  1        4.040        2.610
  -8   5  13  1       91.470        4.520
  -7   5  13  1       19.360        2.770
  -6   5  13  1      144.100        5.200
  -5   5  13  1      348.070        8.850
  -4   5  13  1       47.810        3.130
  -3   5  13  1       29.320        2.680
  -2   5  13  1       32.360        2.680
  -1   5  13  1      916.720       18.930
   0   5  13  1       95.440        4.060
   1   5  13  1      913.990       19.040
   2   5  13  1       28.770        2.630
   3   5  13  1       29.590        2.630
   4   5  13  1       53.550        3.220
   5   5  13  1      351.660        8.900
   6   5  13  1      147.360        5.260
   7   5  13  1       18.830        2.770
   8   5  13  1       88.700        4.470
   9   5  13  1        5.580        2.680
  10   5  13  1      120.950        5.260
  11   5  13  1      120.470        5.220
  12   5  13  1        7.780        2.770
  13   5  13  1       -0.700        2.590
  14   5  13  1        7.650        2.700
  15   5  13  1       34.420        3.150
 -15   6  13  1        8.600        2.630
 -14   6  13  1       10.960        2.700
 -13   6  13  1       15.140        2.970
 -12   6  13  1        1.160        2.630
 -11   6  13  1       28.250        3.240
 -10   6  13  1        5.920        2.700
  -9   6  13  1       79.040        4.380
  -8   6  13  1       29.140        3.220
  -7   6  13  1       94.880        4.580
  -6   6  13  1      138.490        5.310
  -5   6  13  1      167.010        5.580
  -4   6  13  1        1.430        2.090
  -3   6  13  1       71.480        3.610
  -2   6  13  1       23.690        2.590
  -1   6  13  1      146.930        5.130
   0   6  13  1      187.370        5.920
   1   6  13  1      141.490        5.010
   2   6  13  1       23.710        2.590
   3   6  13  1       67.890        3.520
   4   6  13  1        1.770        2.060
   5   6  13  1      164.610        5.580
   6   6  13  1      138.170        5.310
   7   6  13  1       95.740        4.580
   8   6  13  1       28.070        3.200
   9   6  13  1       86.730        4.520
  10   6  13  1        6.260        2.680
  11   6  13  1       27.530        3.240
  12   6  13  1       -1.410        2.590
  13   6  13  1       20.630        3.060
  14   6  13  1        6.440        2.610
  15   6  13  1        6.970        2.610
 -14   7  13  1        5.630        2.540
 -13   7  13  1       23.330        3.110
 -12   7  13  1       67.800        4.220
 -11   7  13  1       18.110        2.970
 -10   7  13  1       87.660        4.580
  -9   7  13  1       32.560        3.340
  -8   7  13  1       12.050        2.810
  -7   7  13  1       25.190        3.110
  -6   7  13  1       81.620        4.290
  -5   7  13  1       95.870        4.420
  -4   7  13  1       36.240        3.020
  -3   7  13  1        8.940        2.310
  -2   7  13  1       23.510        2.630
  -1   7  13  1       58.020        3.400
   0   7  13  1      248.570        7.170
   1   7  13  1       59.590        3.430
   2   7  13  1       20.700        2.590
   3   7  13  1       11.940        2.360
   4   7  13  1       40.010        3.040
   5   7  13  1       92.900        4.400
   6   7  13  1       80.990        4.310
   7   7  13  1       24.850        3.110
   8   7  13  1       13.370        2.790
   9   7  13  1       24.050        3.200
  10   7  13  1       88.180        4.560
  11   7  13  1       21.010        2.970
  12   7  13  1       68.280        4.240
  13   7  13  1       23.120        3.130
  14   7  13  1        3.880        2.500
 -14   8  13  1        0.070        2.340
 -13   8  13  1       33.110        3.220
 -12   8  13  1       11.960        2.930
 -11   8  13  1       11.870        2.930
 -10   8  13  1        6.970        2.720
  -9   8  13  1       14.640        2.930
  -8   8  13  1       21.560        3.040
  -7   8  13  1       85.320        4.490
  -6   8  13  1       94.900        4.650
  -5   8  13  1      203.370        6.720
  -4   8  13  1      105.860        4.670
  -3   8  13  1        8.510        2.360
  -2   8  13  1       25.190        2.720
  -1   8  13  1       58.950        3.490
   0   8  13  1       65.740        3.650
   1   8  13  1       61.900        3.560
   2   8  13  1       25.190        2.720
   3   8  13  1       12.550        2.430
   4   8  13  1      104.840        4.670
   5   8  13  1      199.960        6.650
   6   8  13  1      100.320        4.700
   7   8  13  1       85.550        4.470
   8   8  13  1       16.040        2.950
   9   8  13  1       15.320        2.930
  10   8  13  1        6.900        2.680
  11   8  13  1       12.980        2.930
  12   8  13  1       13.640        2.930
  13   8  13  1       31.410        3.240
  14   8  13  1        1.450        2.340
 -13   9  13  1       57.520        3.680
 -12   9  13  1       41.410        3.520
 -11   9  13  1       22.400        3.200
 -10   9  13  1        4.060        2.700
  -9   9  13  1       80.940        4.400
  -8   9  13  1       21.920        3.110
  -7   9  13  1        9.800        2.790
  -6   9  13  1        4.330        2.590
  -5   9  13  1        7.650        2.680
  -4   9  13  1       45.770        3.520
  -3   9  13  1       88.200        4.420
  -2   9  13  1       82.550        4.220
  -1   9  13  1       10.480        2.540
   0   9  13  1       95.690        4.520
   1   9  13  1       13.000        2.590
   2   9  13  1       79.470        4.200
   3   9  13  1       86.770        4.380
   4   9  13  1       42.050        3.490
   5   9  13  1        7.870        2.630
   6   9  13  1        1.860        2.520
   7   9  13  1       11.550        2.790
   8   9  13  1       20.970        3.110
   9   9  13  1       79.310        4.330
  10   9  13  1        5.400        2.770
  11   9  13  1       22.440        3.200
  12   9  13  1       41.160        3.520
  13   9  13  1       49.040        3.490
 -13  10  13  1       36.240        3.240
 -12  10  13  1       23.670        3.020
 -11  10  13  1        1.970        2.590
 -10  10  13  1       26.440        3.240
  -9  10  13  1        3.880        2.630
  -8  10  13  1        0.110        2.520
  -7  10  13  1       12.000        2.790
  -6  10  13  1       20.290        3.020
  -5  10  13  1      109.780        4.990
  -4  10  13  1        1.700        2.450
  -3  10  13  1       47.110        3.590
  -2  10  13  1       23.580        3.020
  -1  10  13  1        1.410        2.410
   0  10  13  1        3.380        2.430
   1  10  13  1        3.650        2.500
   2  10  13  1       20.380        2.970
   3  10  13  1       42.370        3.490
   4  10  13  1        0.610        2.430
   5  10  13  1      108.240        4.950
   6  10  13  1       21.350        3.020
   7  10  13  1       11.320        2.770
   8  10  13  1        1.520        2.540
   9  10  13  1        6.350        2.680
  10  10  13  1       30.520        3.340
  11  10  13  1        3.060        2.590
  12  10  13  1       19.860        2.950
  13  10  13  1       36.580        3.290
 -12  11  13  1        4.610        2.450
 -11  11  13  1        8.690        2.700
 -10  11  13  1       16.470        2.950
  -9  11  13  1       88.160        4.580
  -8  11  13  1        3.930        2.630
  -7  11  13  1       10.260        2.790
  -6  11  13  1       17.880        2.950
  -5  11  13  1       19.170        3.040
  -4  11  13  1       19.760        2.970
  -3  11  13  1       37.650        3.400
  -2  11  13  1        6.290        2.590
  -1  11  13  1      164.790        6.040
   0  11  13  1       49.900        3.680
   1  11  13  1      159.480        5.920
   2  11  13  1        8.670        2.630
   3  11  13  1       37.690        3.430
   4  11  13  1       17.340        2.930
   5  11  13  1       18.630        2.970
   6  11  13  1       16.500        2.880
   7  11  13  1       12.000        2.790
   8  11  13  1        1.950        2.610
   9  11  13  1       86.730        4.580
  10  11  13  1       15.140        2.930
  11  11  13  1       16.680        2.770
  12  11  13  1        3.770        2.430
 -11  12  13  1       35.080        3.130
 -10  12  13  1        2.500        2.540
  -9  12  13  1       69.690        4.150
  -8  12  13  1       78.790        4.420
  -7  12  13  1       63.130        4.130
  -6  12  13  1        0.540        2.520
  -5  12  13  1       57.480        3.880
  -4  12  13  1       16.930        2.880
  -3  12  13  1       63.610        4.020
  -2  12  13  1        9.080        2.720
  -1  12  13  1       54.370        3.830
   0  12  13  1        1.970        2.540
   1  12  13  1       54.080        3.770
   2  12  13  1        8.900        2.720
   3  12  13  1       60.040        3.950
   4  12  13  1       15.520        2.950
   5  12  13  1       52.920        3.770
   6  12  13  1       -0.480        2.500
   7  12  13  1       68.510        4.240
   8  12  13  1       76.970        4.380
   9  12  13  1       68.190        4.110
  10  12  13  1        3.930        2.590
  11  12  13  1       35.490        3.150
 -10  13  13  1        8.900        2.520
  -9  13  13  1       34.560        3.240
  -8  13  13  1        6.650        2.680
  -7  13  13  1        4.560        2.680
  -6  13  13  1       20.010        3.110
  -5  13  13  1        8.100        2.790
  -4  13  13  1        3.860        2.520
  -3  13  13  1       77.060        4.290
  -2  13  13  1       48.720        3.700
  -1  13  13  1       45.200        3.590
   0  13  13  1       94.170        4.650
   1  13  13  1       46.630        3.610
   2  13  13  1       49.400        3.700
   3  13  13  1       69.420        4.130
   4  13  13  1       -0.250        2.430
   5  13  13  1        7.870        2.810
   6  13  13  1       19.290        3.060
   7  13  13  1        9.710        2.720
   8  13  13  1        7.350        2.700
   9  13  13  1       35.900        3.290
  10  13  13  1        8.370        2.500
  -9  14  13  1        8.710        2.520
  -8  14  13  1       15.630        2.790
  -7  14  13  1       59.910        3.830
  -6  14  13  1       34.110        3.340
  -5  14  13  1       19.740        3.020
  -4  14  13  1        6.880        2.770
  -3  14  13  1       37.830        3.520
  -2  14  13  1       15.770        2.930
  -1  14  13  1       38.850        3.560
   0  14  13  1       19.740        3.110
   1  14  13  1       41.620        3.610
   2  14  13  1       16.860        3.020
   3  14  13  1       39.350        3.520
   4  14  13  1        4.650        2.680
   5  14  13  1       21.780        3.040
   6  14  13  1       29.450        3.240
   7  14  13  1       55.730        3.770
   8  14  13  1       16.610        2.770
   9  14  13  1       10.730        2.540
  -8  15  13  1        3.380        2.500
  -7  15  13  1        3.680        2.430
  -6  15  13  1        2.590        2.410
  -5  15  13  1       39.820        3.380
  -4  15  13  1        0.730        2.500
  -3  15  13  1      114.730        5.040
  -2  15  13  1        1.230        2.520
  -1  15  13  1       17.950        3.020
   0  15  13  1       10.510        2.790
   1  15  13  1       20.470        3.040
   2  15  13  1        1.160        2.520
   3  15  13  1      117.000        5.080
   4  15  13  1        0.790        2.500
   5  15  13  1       41.370        3.400
   6  15  13  1       -1.700        2.360
   7  15  13  1        6.190        2.450
   8  15  13  1        1.820        2.450
  -6  16  13  1       -0.520        2.360
  -5  16  13  1        0.480        2.310
  -4  16  13  1       38.510        3.240
  -3  16  13  1       14.360        2.700
  -2  16  13  1       11.100        2.700
  -1  16  13  1        4.310        2.450
   0  16  13  1        8.370        2.610
   1  16  13  1        2.540        2.500
   2  16  13  1        8.350        2.630
   3  16  13  1       15.540        2.700
   4  16  13  1       35.330        3.150
   5  16  13  1        0.910        2.310
   6  16  13  1       -1.610        2.310
  -3  17  13  1       13.390        2.630
  -2  17  13  1       15.450        2.610
  -1  17  13  1        2.430        2.270
   0  17  13  1       47.340        3.310
   1  17  13  1        1.430        2.250
   2  17  13  1       14.730        2.540
   3  17  13  1       13.250        2.610
   0   0  14  1      169.920        5.540
   1   0  14  1       56.460        3.220
   2   0  14  1        2.160        1.970
   3   0  14  1        3.830        2.090
   4   0  14  1       21.990        2.610
   5   0  14  1        7.150        2.220
   6   0  14  1        5.360        2.220
   7   0  14  1       99.190        4.520
   8   0  14  1       62.240        3.930
   9   0  14  1        3.560        2.610
  10   0  14  1      108.990        5.040
  11   0  14  1        3.560        2.630
  12   0  14  1       58.570        3.880
  13   0  14  1        4.200        2.790
  14   0  14  1       93.110        4.560
  15   0  14  1        8.620        2.520
 -15   1  14  1       14.210        2.680
 -14   1  14  1      118.040        5.010
 -13   1  14  1        8.780        2.810
 -12   1  14  1        4.610        2.610
 -11   1  14  1       34.290        3.430
 -10   1  14  1      265.430        8.010
  -9   1  14  1      124.330        5.260
  -8   1  14  1       28.410        3.130
  -7   1  14  1      252.790        7.470
  -6   1  14  1       11.030        2.360
  -5   1  14  1       63.950        3.520
  -4   1  14  1      750.380       15.910
  -3   1  14  1      275.600        7.470
  -2   1  14  1       23.330        2.520
  -1   1  14  1       21.510        2.450
   0   1  14  1       54.080        3.200
   1   1  14  1       20.170        2.430
   2   1  14  1       23.260        2.520
   3   1  14  1      274.510        7.440
   4   1  14  1      763.730       16.130
   5   1  14  1       66.740        3.560
   6   1  14  1        9.670        2.360
   7   1  14  1      252.430        7.470
   8   1  14  1       29.750        3.150
   9   1  14  1      122.060        5.200
  10   1  14  1      261.320        7.920
  11   1  14  1       36.530        3.430
  12   1  14  1        3.380        2.630
  13   1  14  1        6.290        2.810
  14   1  14  1      125.920        5.170
  15   1  14  1       15.590        2.680
 -15   2  14  1       38.010        3.150
 -14   2  14  1        5.200        2.680
 -13   2  14  1       15.410        2.970
 -12   2  14  1       29.770        3.400
 -11   2  14  1       24.100        3.200
 -10   2  14  1      260.170        7.900
  -9   2  14  1        9.580        2.770
  -8   2  14  1       93.310        4.580
  -7   2  14  1       14.520        2.700
  -6   2  14  1       21.510        2.630
  -5   2  14  1       98.920        4.290
  -4   2  14  1      244.530        6.990
  -3   2  14  1      373.720        9.260
  -2   2  14  1      249.090        6.990
  -1   2  14  1       14.770        2.310
   0   2  14  1      501.250       11.640
   1   2  14  1       13.370        2.310
   2   2  14  1      245.190        6.970
   3   2  14  1      376.490        9.330
   4   2  14  1      244.420        6.990
   5   2  14  1       98.120        4.220
   6   2  14  1       21.470        2.630
   7   2  14  1       16.880        2.720
   8   2  14  1       91.430        4.580
   9   2  14  1       10.300        2.770
  10   2  14  1      254.580        7.810
  11   2  14  1       23.030        3.130
  12   2  14  1       27.210        3.340
  13   2  14  1       14.270        2.950
  14   2  14  1        7.960        2.720
  15   2  14  1       35.450        3.130
 -15   3  14  1       12.980        2.720
 -14   3  14  1       51.780        3.610
 -13   3  14  1       15.790        2.970
 -12   3  14  1        8.940        2.880
 -11   3  14  1        3.430        2.610
 -10   3  14  1       70.350        4.220
  -9   3  14  1        8.600        2.770
  -8   3  14  1      141.440        5.630
  -7   3  14  1        6.310        2.590
  -6   3  14  1       13.840        2.610
  -5   3  14  1       54.480        3.340
  -4   3  14  1      110.990        4.470
  -3   3  14  1       19.270        2.500
  -2   3  14  1       18.270        2.430
  -1   3  14  1      114.250        4.490
   0   3  14  1        5.200        2.130
   1   3  14  1      112.460        4.420
   2   3  14  1       17.520        2.430
   3   3  14  1       17.790        2.520
   4   3  14  1      110.420        4.470
   5   3  14  1       54.030        3.340
   6   3  14  1       18.110        2.680
   7   3  14  1        9.940        2.680
   8   3  14  1      139.970        5.560
   9   3  14  1       11.280        2.790
  10   3  14  1       68.730        4.220
  11   3  14  1        4.240        2.630
  12   3  14  1       14.450        2.970
  13   3  14  1       17.040        3.020
  14   3  14  1       54.690        3.680
  15   3  14  1       10.870        2.700
 -14   4  14  1        9.420        2.680
 -13   4  14  1       26.660        3.150
 -12   4  14  1        4.580        2.720
 -11   4  14  1       67.710        4.130
 -10   4  14  1       18.400        3.040
  -9   4  14  1       35.880        3.430
  -8   4  14  1       93.360        4.670
  -7   4  14  1       39.030        3.400
  -6   4  14  1       18.220        2.770
  -5   4  14  1       71.710        3.770
  -4   4  14  1        2.430        2.130
  -3   4  14  1       30.380        2.770
  -2   4  14  1      420.620       10.210
  -1   4  14  1      234.300        6.830
   0   4  14  1      510.050       11.910
   1   4  14  1      235.140        6.880
   2   4  14  1      420.530       10.210
   3   4  14  1       29.610        2.770
   4   4  14  1        2.130        2.130
   5   4  14  1       63.670        3.610
   6   4  14  1       17.310        2.680
   7   4  14  1       40.120        3.430
   8   4  14  1       98.670        4.740
   9   4  14  1       36.330        3.430
  10   4  14  1       14.270        2.950
  11   4  14  1       70.390        4.150
  12   4  14  1        4.200        2.700
  13   4  14  1       26.160        3.130
  14   4  14  1        4.990        2.540
 -14   5  14  1        2.270        2.450
 -13   5  14  1       83.280        4.330
 -12   5  14  1       26.820        3.290
 -11   5  14  1        9.080        2.720
 -10   5  14  1       25.910        3.240
  -9   5  14  1       79.540        4.380
  -8   5  14  1        2.950        2.540
  -7   5  14  1      112.690        5.010
  -6   5  14  1      411.360       10.420
  -5   5  14  1       23.030        2.860
  -4   5  14  1      288.640        7.900
  -3   5  14  1       41.030        3.060
  -2   5  14  1       23.510        2.630
  -1   5  14  1       77.580        3.830
   0   5  14  1       81.440        3.930
   1   5  14  1       81.920        3.930
   2   5  14  1       24.100        2.680
   3   5  14  1       41.530        3.060
   4   5  14  1      294.230        8.010
   5   5  14  1       22.870        2.860
   6   5  14  1      415.990       10.510
   7   5  14  1      109.530        4.950
   8   5  14  1        0.360        2.520
   9   5  14  1       79.990        4.400
  10   5  14  1       26.010        3.150
  11   5  14  1        4.560        2.700
  12   5  14  1       24.480        3.220
  13   5  14  1       86.930        4.400
  14   5  14  1        3.700        2.450
 -14   6  14  1       -0.160        2.340
 -13   6  14  1       94.810        4.560
 -12   6  14  1       17.430        3.040
 -11   6  14  1        5.010        2.770
 -10   6  14  1       12.620        2.810
  -9   6  14  1       25.820        3.150
  -8   6  14  1       57.590        3.880
  -7   6  14  1       65.220        4.020
  -6   6  14  1        1.000        2.520
  -5   6  14  1        8.150        2.590
  -4   6  14  1       35.880        3.130
  -3   6  14  1       23.150        2.700
  -2   6  14  1       41.910        3.130
  -1   6  14  1       -0.090        2.090
   0   6  14  1        0.700        2.090
   1   6  14  1       -0.930        2.090
   2   6  14  1       41.910        3.150
   3   6  14  1       24.850        2.770
   4   6  14  1       35.170        3.150
   5   6  14  1       10.210        2.610
   6   6  14  1       -0.750        2.430
   7   6  14  1       61.380        3.950
   8   6  14  1       58.320        3.930
   9   6  14  1       20.630        3.060
  10   6  14  1        6.990        2.700
  11   6  14  1        5.920        2.770
  12   6  14  1       18.810        3.040
  13   6  14  1       90.360        4.470
  14   6  14  1        0.820        2.340
 -13   7  14  1       28.910        3.110
 -12   7  14  1       89.520        4.520
 -11   7  14  1       46.500        3.700
 -10   7  14  1        9.440        2.790
  -9   7  14  1        2.250        2.590
  -8   7  14  1       19.760        2.970
  -7   7  14  1       59.040        3.930
  -6   7  14  1       57.860        3.880
  -5   7  14  1       59.270        3.830
  -4   7  14  1        6.780        2.520
  -3   7  14  1      259.370        7.650
  -2   7  14  1      140.370        5.380
  -1   7  14  1       60.700        3.740
   0   7  14  1       -0.480        2.130
   1   7  14  1       61.630        3.740
   2   7  14  1      141.830        5.450
   3   7  14  1      262.230        7.720
   4   7  14  1        4.900        2.500
   5   7  14  1       61.110        3.880
   6   7  14  1       58.210        3.860
   7   7  14  1       60.660        3.950
   8   7  14  1       21.060        3.040
   9   7  14  1        6.350        2.630
  10   7  14  1       11.850        2.790
  11   7  14  1       42.430        3.610
  12   7  14  1       88.520        4.520
  13   7  14  1       28.430        3.130
 -13   8  14  1       13.210        2.680
 -12   8  14  1       82.260        4.290
 -11   8  14  1        3.130        2.630
 -10   8  14  1       24.100        3.220
  -9   8  14  1       13.520        2.860
  -8   8  14  1       47.840        3.680
  -7   8  14  1       46.900        3.610
  -6   8  14  1       82.240        4.420
  -5   8  14  1      166.400        6.080
  -4   8  14  1       25.280        3.110
  -3   8  14  1        6.780        2.540
  -2   8  14  1        7.420        2.520
  -1   8  14  1       49.700        3.560
   0   8  14  1       96.330        4.580
   1   8  14  1       51.010        3.590
   2   8  14  1       11.190        2.610
   3   8  14  1        9.240        2.590
   4   8  14  1       26.120        3.060
   5   8  14  1      161.000        6.010
   6   8  14  1       85.480        4.490
   7   8  14  1       44.320        3.590
   8   8  14  1       45.500        3.610
   9   8  14  1       12.210        2.810
  10   8  14  1       21.810        3.150
  11   8  14  1        8.420        2.680
  12   8  14  1       83.600        4.310
  13   8  14  1       15.540        2.700
 -12   9  14  1       68.420        3.930
 -11   9  14  1        4.740        2.610
 -10   9  14  1       -0.540        2.540
  -9   9  14  1        8.190        2.810
  -8   9  14  1       13.800        2.880
  -7   9  14  1      109.080        4.990
  -6   9  14  1       10.050        2.770
  -5   9  14  1       39.980        3.520
  -4   9  14  1       34.060        3.340
  -3   9  14  1       26.840        3.110
  -2   9  14  1       87.570        4.470
  -1   9  14  1       75.200        4.200
   0   9  14  1        1.590        2.430
   1   9  14  1       76.540        4.200
   2   9  14  1       92.520        4.520
   3   9  14  1       27.710        3.130
   4   9  14  1       32.900        3.310
   5   9  14  1       39.920        3.520
   6   9  14  1        9.690        2.790
   7   9  14  1      104.750        4.920
   8   9  14  1       13.340        2.930
   9   9  14  1        7.080        2.790
  10   9  14  1       -0.200        2.540
  11   9  14  1        2.860        2.540
  12   9  14  1       69.260        3.930
 -12  10  14  1       26.440        3.020
 -11  10  14  1        2.360        2.430
 -10  10  14  1        3.110        2.540
  -9  10  14  1        6.990        2.720
  -8  10  14  1       23.490        3.150
  -7  10  14  1       -2.450        2.450
  -6  10  14  1       79.720        4.380
  -5  10  14  1      165.610        6.080
  -4  10  14  1       84.440        4.470
  -3  10  14  1       33.200        3.310
  -2  10  14  1       34.270        3.310
  -1  10  14  1       25.890        3.110
   0  10  14  1        0.930        2.450
   1  10  14  1       25.570        3.060
   2  10  14  1       37.940        3.380
   3  10  14  1       30.140        3.240
   4  10  14  1       81.710        4.400
   5  10  14  1      158.850        5.990
   6  10  14  1       83.690        4.420
   7  10  14  1        0.750        2.520
   8  10  14  1       20.240        3.110
   9  10  14  1        6.440        2.720
  10  10  14  1        0.290        2.520
  11  10  14  1        0.200        2.430
  12  10  14  1       25.320        2.970
 -11  11  14  1       12.640        2.540
 -10  11  14  1        5.760        2.590
  -9  11  14  1        1.820        2.590
  -8  11  14  1       10.910        2.810
  -7  11  14  1        3.040        2.700
  -6  11  14  1      162.930        5.990
  -5  11  14  1       16.700        2.950
  -4  11  14  1       12.140        2.810
  -3  11  14  1        4.650        2.590
  -2  11  14  1       36.690        3.400
  -1  11  14  1       68.420        4.110
   0  11  14  1        4.400        2.540
   1  11  14  1       70.410        4.150
   2  11  14  1       32.540        3.310
   3  11  14  1        2.180        2.540
   4  11  14  1       20.260        3.930
   5  11  14  1       21.330        3.020
   6  11  14  1      157.960        5.900
   7  11  14  1       -0.520        2.590
   8  11  14  1       11.570        2.790
   9  11  14  1        2.680        2.590
  10  11  14  1        7.600        2.590
  11  11  14  1        8.850        2.500
 -10  12  14  1        7.080        2.500
  -9  12  14  1       -0.290        2.430
  -8  12  14  1       15.450        2.810
  -7  12  14  1        2.790        2.610
  -6  12  14  1       28.320        3.380
  -5  12  14  1       22.810        3.220
  -4  12  14  1      115.960        5.080
  -3  12  14  1       35.380        3.380
  -2  12  14  1       12.930        2.790
  -1  12  14  1       99.550        4.770
   0  12  14  1       83.960        4.400
   1  12  14  1       96.620        4.670
   2  12  14  1       12.800        2.810
   3  12  14  1       34.330        3.380
   4  12  14  1      111.870        4.990
   5  12  14  1       21.650        3.150
   6  12  14  1       33.450        3.470
   7  12  14  1        0.910        2.520
   8  12  14  1       12.050        2.810
   9  12  14  1        1.880        2.430
  10  12  14  1        5.130        2.430
  -9  13  14  1        0.730        2.310
  -8  13  14  1       67.300        3.880
  -7  13  14  1        5.130        2.540
  -6  13  14  1        5.580        2.680
  -5  13  14  1       33.220        3.310
  -4  13  14  1        6.900        2.720
  -3  13  14  1        5.670        2.720
  -2  13  14  1       28.180        3.290
  -1  13  14  1       29.520        3.340
   0  13  14  1        3.490        2.630
   1  13  14  1       31.500        3.340
   2  13  14  1       24.390        3.200
   3  13  14  1        5.810        2.680
   4  13  14  1        7.510        2.700
   5  13  14  1       32.950        3.340
   6  13  14  1        4.900        2.610
   7  13  14  1        7.280        2.610
   8  13  14  1       67.100        3.860
   9  13  14  1        4.240        2.360
  -8  14  14  1       -0.110        2.410
  -7  14  14  1       -1.270        2.340
  -6  14  14  1       17.750        2.810
  -5  14  14  1        2.310        2.540
  -4  14  14  1       13.730        2.810
  -3  14  14  1        0.360        2.500
  -2  14  14  1       12.030        2.860
  -1  14  14  1        2.250        2.590
   0  14  14  1       94.260        4.650
   1  14  14  1        1.230        2.590
   2  14  14  1       12.640        2.860
   3  14  14  1       -0.340        2.450
   4  14  14  1       15.340        2.810
   5  14  14  1        5.670        2.610
   6  14  14  1       18.860        2.810
   7  14  14  1        1.320        2.360
   8  14  14  1        1.950        2.360
  -6  15  14  1       10.820        2.610
  -5  15  14  1       46.630        3.400
  -4  15  14  1        4.400        2.500
  -3  15  14  1       14.210        2.700
  -2  15  14  1        1.160        2.450
  -1  15  14  1        6.350        2.590
   0  15  14  1       41.590        3.400
   1  15  14  1        4.950        2.590
   2  15  14  1       -0.070        2.410
   3  15  14  1       15.680        2.770
   4  15  14  1        2.040        2.410
   5  15  14  1       47.540        3.400
   6  15  14  1       11.050        2.540
  -4  16  14  1        4.700        2.430
  -3  16  14  1       10.120        2.540
  -2  16  14  1        9.440        2.450
  -1  16  14  1       28.770        2.930
   0  16  14  1       57.590        3.590
   1  16  14  1       23.780        2.860
   2  16  14  1        8.010        2.430
   3  16  14  1       12.820        2.540
   4  16  14  1        1.500        2.360
   1   0  15  1       72.000        3.700
   2   0  15  1        0.340        2.060
   3   0  15  1      186.870        6.010
   4   0  15  1        4.900        2.250
   5   0  15  1      105.060        4.650
   6   0  15  1       32.360        3.150
   7   0  15  1       18.020        2.880
   8   0  15  1        8.670        2.720
   9   0  15  1        1.340        2.500
  10   0  15  1        3.380        2.610
  11   0  15  1       39.390        3.650
  12   0  15  1       28.320        3.310
  13   0  15  1       47.840        3.610
  14   0  15  1       15.230        2.770
 -14   1  15  1       13.180        2.680
 -13   1  15  1       72.120        4.130
 -12   1  15  1       45.200        3.650
 -11   1  15  1       71.030        4.330
 -10   1  15  1       60.970        4.020
  -9   1  15  1       41.890        3.520
  -8   1  15  1        9.850        2.720
  -7   1  15  1       20.260        3.020
  -6   1  15  1       48.540        3.560
  -5   1  15  1       26.030        2.930
  -4   1  15  1      105.930        4.490
  -3   1  15  1        7.620        2.310
  -2   1  15  1        9.170        2.270
  -1   1  15  1      124.760        4.810
   0   1  15  1        3.650        2.090
   1   1  15  1      123.150        4.770
   2   1  15  1        8.690        2.310
   3   1  15  1        7.240        2.270
   4   1  15  1      107.360        4.520
   5   1  15  1       25.120        2.860
   6   1  15  1       47.790        3.560
   7   1  15  1       20.970        3.020
   8   1  15  1       12.090        2.770
   9   1  15  1       37.150        3.490
  10   1  15  1       63.220        4.040
  11   1  15  1       66.670        4.220
  12   1  15  1       42.980        3.610
  13   1  15  1       67.300        4.040
  14   1  15  1       15.360        2.770
 -14   2  15  1       98.690        4.400
 -13   2  15  1        5.650        2.680
 -12   2  15  1        1.500        2.540
 -11   2  15  1        8.960        2.860
 -10   2  15  1       46.540        3.740
  -9   2  15  1        9.940        2.790
  -8   2  15  1       64.490        4.020
  -7   2  15  1       97.350        4.700
  -6   2  15  1       38.330        3.340
  -5   2  15  1       22.150        2.810
  -4   2  15  1      177.860        6.080
  -3   2  15  1       36.440        3.020
  -2   2  15  1        6.920        2.270
  -1   2  15  1       20.970        2.610
   0   2  15  1      235.750        6.990
   1   2  15  1       18.950        2.590
   2   2  15  1        8.170        2.270
   3   2  15  1       34.790        2.970
   4   2  15  1      179.520        6.130
   5   2  15  1       26.570        2.950
   6   2  15  1       40.760        3.430
   7   2  15  1      101.910        4.810
   8   2  15  1       62.630        3.970
   9   2  15  1       13.660        2.930
  10   2  15  1       49.700        3.740
  11   2  15  1       10.510        2.880
  12   2  15  1        3.060        2.590
  13   2  15  1       10.690        2.770
  14   2  15  1      100.750        4.420
 -14   3  15  1        6.130        2.520
 -13   3  15  1       30.610        3.150
 -12   3  15  1       31.520        3.290
 -11   3  15  1        5.720        2.770
 -10   3  15  1       24.370        3.130
  -9   3  15  1       54.370        3.860
  -8   3  15  1      130.640        5.450
  -7   3  15  1      110.900        5.010
  -6   3  15  1       43.860        3.520
  -5   3  15  1       13.090        2.680
  -4   3  15  1       31.520        3.020
  -3   3  15  1      231.510        6.920
  -2   3  15  1       37.940        3.040
  -1   3  15  1       14.800        2.500
   0   3  15  1       92.560        4.220
   1   3  15  1       15.910        2.500
   2   3  15  1       38.240        3.060
   3   3  15  1      229.920        6.880
   4   3  15  1       32.270        3.060
   5   3  15  1       10.940        2.680
   6   3  15  1       44.390        3.520
   7   3  15  1      110.780        5.010
   8   3  15  1      130.160        5.400
   9   3  15  1       53.440        3.860
  10   3  15  1       19.990        3.020
  11   3  15  1        6.720        2.770
  12   3  15  1       29.500        3.290
  13   3  15  1       32.590        3.220
  14   3  15  1        5.130        2.450
 -14   4  15  1        4.650        2.540
 -13   4  15  1        5.760        2.520
 -12   4  15  1        5.920        2.610
 -11   4  15  1       32.650        3.380
 -10   4  15  1       38.240        3.470
  -9   4  15  1      164.880        6.100
  -8   4  15  1       51.780        3.790
  -7   4  15  1       55.100        3.830
  -6   4  15  1       51.130        3.740
  -5   4  15  1        8.550        2.630
  -4   4  15  1       32.540        3.110
  -3   4  15  1       70.120        3.930
  -2   4  15  1       48.380        3.400
  -1   4  15  1       24.780        2.770
   0   4  15  1       -0.520        2.160
   1   4  15  1       27.870        2.810
   2   4  15  1       51.060        3.490
   3   4  15  1       68.190        3.930
   4   4  15  1       31.590        3.110
   5   4  15  1        9.240        2.630
   6   4  15  1       51.470        3.700
   7   4  15  1       55.100        3.830
   8   4  15  1       54.730        3.880
   9   4  15  1      167.420        6.130
  10   4  15  1       36.150        3.400
  11   4  15  1       28.160        3.340
  12   4  15  1        1.520        2.590
  13   4  15  1        4.330        2.540
  14   4  15  1        6.310        2.610
 -13   5  15  1       11.910        2.680
 -12   5  15  1       20.420        3.020
 -11   5  15  1       43.950        3.680
 -10   5  15  1        6.580        2.810
  -9   5  15  1       13.370        2.880
  -8   5  15  1      206.980        6.900
  -7   5  15  1       30.660        3.240
  -6   5  15  1      221.070        7.100
  -5   5  15  1       17.220        2.880
  -4   5  15  1      171.530        6.080
  -3   5  15  1       12.300        2.630
  -2   5  15  1       19.450        2.770
  -1   5  15  1       52.710        3.560
   0   5  15  1        1.160        2.250
   1   5  15  1       51.780        3.560
   2   5  15  1       17.060        2.700
   3   5  15  1       13.070        2.700
   4   5  15  1      170.100        6.080
   5   5  15  1       15.500        2.860
   6   5  15  1      219.250        7.080
   7   5  15  1       27.390        3.220
   8   5  15  1      203.390        6.830
   9   5  15  1       13.820        2.930
  10   5  15  1       10.170        2.880
  11   5  15  1       48.970        3.700
  12   5  15  1       23.260        3.040
  13   5  15  1       10.870        2.680
 -13   6  15  1       30.340        3.040
 -12   6  15  1        4.920        2.540
 -11   6  15  1        3.590        2.610
 -10   6  15  1       16.680        3.040
  -9   6  15  1       53.080        3.790
  -8   6  15  1        7.440        2.720
  -7   6  15  1       44.890        3.590
  -6   6  15  1       51.740        3.770
  -5   6  15  1       36.080        3.380
  -4   6  15  1       41.640        3.470
  -3   6  15  1       19.020        2.880
  -2   6  15  1       17.700        2.810
  -1   6  15  1      210.650        6.810
   0   6  15  1      365.660        9.600
   1   6  15  1      209.450        6.780
   2   6  15  1       16.750        2.810
   3   6  15  1       15.730        2.810
   4   6  15  1       44.140        3.520
   5   6  15  1       35.380        3.340
   6   6  15  1       56.320        3.830
   7   6  15  1       43.980        3.610
   8   6  15  1        7.960        2.700
   9   6  15  1       50.240        3.740
  10   6  15  1       15.070        3.020
  11   6  15  1        6.560        2.680
  12   6  15  1        2.180        2.540
  13   6  15  1       30.340        3.060
 -13   7  15  1       15.410        2.770
 -12   7  15  1        7.330        2.610
 -11   7  15  1       35.380        3.310
 -10   7  15  1       75.970        4.310
  -9   7  15  1       23.780        3.240
  -8   7  15  1       28.000        3.150
  -7   7  15  1        0.640        2.500
  -6   7  15  1       28.070        3.220
  -5   7  15  1       25.230        3.130
  -4   7  15  1       14.520        2.810
  -3   7  15  1       39.030        3.430
  -2   7  15  1       36.080        3.340
  -1   7  15  1       10.820        2.700
   0   7  15  1       21.080        2.930
   1   7  15  1        8.370        2.630
   2   7  15  1       38.580        3.310
   3   7  15  1       43.890        3.520
   4   7  15  1       14.860        2.810
   5   7  15  1       25.570        3.130
   6   7  15  1       23.800        3.130
   7   7  15  1        3.930        2.590
   8   7  15  1       24.670        3.150
   9   7  15  1       28.890        3.380
  10   7  15  1       76.180        4.330
  11   7  15  1       33.810        3.310
  12   7  15  1        4.920        2.540
  13   7  15  1       16.290        2.790
 -12   8  15  1       20.810        2.860
 -11   8  15  1        1.790        2.450
 -10   8  15  1       19.110        3.020
  -9   8  15  1       19.810        3.040
  -8   8  15  1       17.930        2.950
  -7   8  15  1       32.540        3.310
  -6   8  15  1       40.660        3.520
  -5   8  15  1       82.830        4.420
  -4   8  15  1       31.340        3.240
  -3   8  15  1       42.960        3.520
  -2   8  15  1       44.890        3.520
  -1   8  15  1       21.060        2.970
   0   8  15  1      185.240        6.400
   1   8  15  1       20.350        2.950
   2   8  15  1       44.980        3.520
   3   8  15  1       43.750        3.520
   4   8  15  1       26.190        3.130
   5   8  15  1       84.140        4.490
   6   8  15  1       36.240        3.430
   7   8  15  1       31.590        3.290
   8   8  15  1       20.080        2.970
   9   8  15  1       21.650        3.060
  10   8  15  1       18.630        3.020
  11   8  15  1        2.040        2.500
  12   8  15  1       21.170        2.860
 -11   9  15  1       42.460        3.340
 -10   9  15  1       35.900        3.340
  -9   9  15  1       42.770        3.590
  -8   9  15  1       57.120        3.970
  -7   9  15  1       19.860        3.020
  -6   9  15  1       54.530        3.830
  -5   9  15  1       37.960        3.470
  -4   9  15  1       33.830        3.310
  -3   9  15  1       11.910        2.700
  -2   9  15  1       24.190        3.110
  -1   9  15  1       62.970        3.970
   0   9  15  1        8.280        2.680
   1   9  15  1       60.570        3.880
   2   9  15  1       23.890        3.060
   3   9  15  1       10.300        2.720
   4   9  15  1       31.810        3.310
   5   9  15  1       41.550        3.560
   6   9  15  1       60.110        3.930
   7   9  15  1       17.110        2.950
   8   9  15  1       54.210        3.930
   9   9  15  1       42.620        3.560
  10   9  15  1       42.050        3.400
  11   9  15  1       47.000        3.400
 -11  10  15  1        5.990        2.520
 -10  10  15  1       10.850        2.680
  -9  10  15  1        4.290        2.590
  -8  10  15  1       13.640        2.860
  -7  10  15  1        0.750        2.590
  -6  10  15  1       73.500        4.310
  -5  10  15  1        6.440        2.770
  -4  10  15  1       19.360        2.930
  -3  10  15  1       34.610        3.340
  -2  10  15  1        9.390        2.720
  -1  10  15  1       53.440        3.770
   0  10  15  1        1.000        2.500
   1  10  15  1       55.230        3.790
   2  10  15  1       11.010        2.720
   3  10  15  1       35.790        3.400
   4  10  15  1       13.890        2.930
   5  10  15  1       10.210        2.790
   6  10  15  1       69.260        4.310
   7  10  15  1        1.270        2.540
   8  10  15  1       16.180        2.880
   9  10  15  1        5.830        2.630
  10  10  15  1        8.600        2.610
  11  10  15  1        7.470        2.590
 -10  11  15  1       14.410        2.610
  -9  11  15  1       20.010        2.860
  -8  11  15  1        5.260        2.520
  -7  11  15  1       54.890        3.830
  -6  11  15  1       41.460        3.650
  -5  11  15  1       10.820        2.930
  -4  11  15  1        3.610        2.680
  -3  11  15  1        7.100        2.680
  -2  11  15  1        6.040        2.610
  -1  11  15  1       86.180        4.490
   0  11  15  1       35.670        3.380
   1  11  15  1       86.460        4.470
   2  11  15  1        1.230        2.540
   3  11  15  1        5.990        2.630
   4  11  15  1        1.500        2.540
   5  11  15  1       12.820        2.950
   6  11  15  1       44.610        3.680
   7  11  15  1       52.400        3.740
   8  11  15  1        2.270        2.520
   9  11  15  1       21.010        2.860
  10  11  15  1       14.980        2.630
  -9  12  15  1        6.040        2.450
  -8  12  15  1       12.090        2.590
  -7  12  15  1       49.760        3.610
  -6  12  15  1       25.050        3.130
  -5  12  15  1       13.460        2.880
  -4  12  15  1       70.140        4.200
  -3  12  15  1       36.510        3.490
  -2  12  15  1       28.680        3.340
  -1  12  15  1       49.450        3.790
   0  12  15  1       35.940        3.490
   1  12  15  1       42.410        3.650
   2  12  15  1       29.640        3.340
   3  12  15  1       34.700        3.430
   4  12  15  1       67.100        4.130
   5  12  15  1       18.270        2.950
   6  12  15  1       22.850        3.110
   7  12  15  1       47.900        3.520
   8  12  15  1        6.880        2.590
   9  12  15  1        7.830        2.520
  -8  13  15  1       10.870        2.630
  -7  13  15  1        5.990        2.430
  -6  13  15  1       17.160        2.770
  -5  13  15  1        3.130        2.520
  -4  13  15  1       12.030        2.720
  -3  13  15  1       37.740        3.430
  -2  13  15  1       79.580        4.330
  -1  13  15  1       44.950        3.650
   0  13  15  1        2.720        2.540
   1  13  15  1       45.130        3.590
   2  13  15  1       78.290        4.310
   3  13  15  1       43.890        3.520
   4  13  15  1       12.750        2.770
   5  13  15  1        2.770        2.520
   6  13  15  1       15.980        2.790
   7  13  15  1        1.500        2.340
   8  13  15  1       10.320        2.610
  -6  14  15  1        1.910        2.250
  -5  14  15  1        3.340        2.360
  -4  14  15  1        8.190        2.540
  -3  14  15  1       19.130        2.880
  -2  14  15  1       27.090        3.110
  -1  14  15  1       66.440        3.950
   0  14  15  1       21.380        2.950
   1  14  15  1       68.460        4.020
   2  14  15  1       29.160        3.130
   3  14  15  1       18.650        2.810
   4  14  15  1        6.260        2.540
   5  14  15  1       -0.020        2.310
   6  14  15  1        1.320        2.270
  -4  15  15  1       33.090        3.110
  -3  15  15  1       15.730        2.630
  -2  15  15  1       22.530        2.810
  -1  15  15  1        4.420        2.340
   0  15  15  1       -1.360        2.270
   1  15  15  1       -0.840        2.250
   2  15  15  1       23.890        2.810
   3  15  15  1       13.460        2.610
   4  15  15  1       29.750        3.040
   0   0  16  1       18.450        2.720
   1   0  16  1       -1.040        2.180
   2   0  16  1        3.240        2.340
   3   0  16  1        1.230        2.410
   4   0  16  1       54.980        3.740
   5   0  16  1      135.520        5.450
   6   0  16  1        1.410        2.450
   7   0  16  1        1.430        2.520
   8   0  16  1        6.970        2.630
   9   0  16  1       76.590        4.290
  10   0  16  1       78.470        4.470
  11   0  16  1        1.070        2.610
  12   0  16  1       35.060        3.310
  13   0  16  1        6.260        2.450
 -13   1  16  1       11.690        2.610
 -12   1  16  1        4.990        2.590
 -11   1  16  1      138.400        5.560
 -10   1  16  1       21.900        3.200
  -9   1  16  1       11.660        2.860
  -8   1  16  1        5.080        2.610
  -7   1  16  1       30.160        3.220
  -6   1  16  1       21.650        3.040
  -5   1  16  1       21.150        2.970
  -4   1  16  1      164.810        5.990
  -3   1  16  1      169.780        6.080
  -2   1  16  1       17.970        2.770
  -1   1  16  1       19.670        2.770
   0   1  16  1        2.860        2.340
   1   1  16  1       18.450        2.770
   2   1  16  1       21.290        2.810
   3   1  16  1      170.080        6.080
   4   1  16  1      166.790        6.010
   5   1  16  1       18.770        2.880
   6   1  16  1       21.990        3.040
   7   1  16  1       27.800        3.200
   8   1  16  1        5.040        2.610
   9   1  16  1       12.050        2.790
  10   1  16  1       24.640        3.220
  11   1  16  1      138.150        5.580
  12   1  16  1        2.540        2.520
  13   1  16  1       10.850        2.610
 -13   2  16  1       10.760        2.540
 -12   2  16  1        2.090        2.500
 -11   2  16  1       12.480        2.860
 -10   2  16  1       72.660        4.310
  -9   2  16  1      120.720        5.200
  -8   2  16  1        9.960        2.790
  -7   2  16  1       72.860        4.290
  -6   2  16  1       92.110        4.650
  -5   2  16  1       85.280        4.420
  -4   2  16  1       39.190        3.430
  -3   2  16  1      204.820        6.720
  -2   2  16  1       18.810        2.810
  -1   2  16  1      119.770        5.010
   0   2  16  1       90.540        4.420
   1   2  16  1      119.290        5.040
   2   2  16  1       16.410        2.790
   3   2  16  1      199.330        6.630
   4   2  16  1       38.280        3.400
   5   2  16  1       89.910        4.520
   6   2  16  1       87.980        4.560
   7   2  16  1       75.470        4.290
   8   2  16  1       14.160        2.860
   9   2  16  1      122.560        5.220
  10   2  16  1       75.810        4.380
  11   2  16  1       14.410        2.880
  12   2  16  1       -0.430        2.430
  13   2  16  1        8.530        2.520
 -13   3  16  1       13.620        2.610
 -12   3  16  1       10.870        2.630
 -11   3  16  1        1.270        2.590
 -10   3  16  1       16.660        3.040
  -9   3  16  1       22.420        3.060
  -8   3  16  1       17.590        2.950
  -7   3  16  1       90.590        4.580
  -6   3  16  1        2.000        2.500
  -5   3  16  1       41.410        3.490
  -4   3  16  1       35.170        3.340
  -3   3  16  1       67.850        4.040
  -2   3  16  1       56.500        3.770
  -1   3  16  1       23.890        2.950
   0   3  16  1       99.010        4.610
   1   3  16  1       22.990        2.970
   2   3  16  1       59.660        3.830
   3   3  16  1       68.370        4.020
   4   3  16  1       37.310        3.340
   5   3  16  1       44.480        3.560
   6   3  16  1        2.860        2.520
   7   3  16  1       87.710        4.520
   8   3  16  1       13.730        2.880
   9   3  16  1       22.350        3.110
  10   3  16  1       19.760        3.110
  11   3  16  1        5.170        2.610
  12   3  16  1        8.060        2.630
  13   3  16  1       12.640        2.590
 -13   4  16  1        3.060        2.450
 -12   4  16  1       10.320        2.630
 -11   4  16  1        3.020        2.520
 -10   4  16  1       26.100        3.290
  -9   4  16  1       99.850        4.950
  -8   4  16  1       40.010        3.520
  -7   4  16  1       17.700        2.930
  -6   4  16  1        6.100        2.610
  -5   4  16  1       23.870        3.060
  -4   4  16  1       36.080        3.380
  -3   4  16  1      168.670        6.080
  -2   4  16  1       37.580        3.340
  -1   4  16  1      354.500        9.440
   0   4  16  1       75.770        4.150
   1   4  16  1      344.400        9.260
   2   4  16  1       40.730        3.380
   3   4  16  1      164.520        6.010
   4   4  16  1       33.700        3.240
   5   4  16  1       22.900        3.040
   6   4  16  1        9.800        2.720
   7   4  16  1       15.070        2.930
   8   4  16  1       43.430        3.560
   9   4  16  1      104.770        5.010
  10   4  16  1       27.800        3.290
  11   4  16  1        2.880        2.520
  12   4  16  1        7.530        2.590
  13   4  16  1        2.810        2.430
 -12   5  16  1        2.430        2.410
 -11   5  16  1       34.110        3.240
 -10   5  16  1        9.170        2.770
  -9   5  16  1       35.490        3.490
  -8   5  16  1       29.180        3.220
  -7   5  16  1       56.410        3.880
  -6   5  16  1       80.220        4.380
  -5   5  16  1       74.000        4.220
  -4   5  16  1       10.480        2.720
  -3   5  16  1      295.500        8.440
  -2   5  16  1       55.230        3.770
  -1   5  16  1       36.490        3.340
   0   5  16  1       20.080        2.930
   1   5  16  1       36.040        3.380
   2   5  16  1       55.280        3.790
   3   5  16  1      285.720        8.260
   4   5  16  1       10.910        2.770
   5   5  16  1       75.880        4.240
   6   5  16  1       83.510        4.420
   7   5  16  1       59.140        3.930
   8   5  16  1       28.140        3.240
   9   5  16  1       34.920        3.490
  10   5  16  1        9.870        2.720
  11   5  16  1       33.020        3.240
  12   5  16  1        5.220        2.500
 -12   6  16  1       76.680        3.950
 -11   6  16  1       50.310        3.590
 -10   6  16  1       36.600        3.400
  -9   6  16  1       24.390        3.200
  -8   6  16  1      172.050        6.350
  -7   6  16  1        0.700        2.500
  -6   6  16  1       18.720        3.040
  -5   6  16  1       24.010        3.130
  -4   6  16  1        6.650        2.610
  -3   6  16  1        5.760        2.610
  -2   6  16  1       69.070        4.110
  -1   6  16  1       90.790        4.560
   0   6  16  1        0.540        2.430
   1   6  16  1       90.410        4.520
   2   6  16  1       68.420        4.110
   3   6  16  1        5.740        2.540
   4   6  16  1        8.100        2.630
   5   6  16  1       24.600        3.130
   6   6  16  1       16.500        2.950
   7   6  16  1        3.220        2.540
   8   6  16  1      173.230        6.400
   9   6  16  1       24.760        3.200
  10   6  16  1       38.460        3.430
  11   6  16  1       50.760        3.560
  12   6  16  1       77.860        4.020
 -11   7  16  1        2.410        2.430
 -10   7  16  1        4.060        2.540
  -9   7  16  1       44.140        3.610
  -8   7  16  1        4.610        2.630
  -7   7  16  1        5.810        2.630
  -6   7  16  1       55.960        3.860
  -5   7  16  1       30.160        3.240
  -4   7  16  1       11.190        2.770
  -3   7  16  1       31.020        3.240
  -2   7  16  1      127.620        5.310
  -1   7  16  1      130.370        5.360
   0   7  16  1       13.840        2.790
   1   7  16  1      122.560        5.220
   2   7  16  1      124.690        5.290
   3   7  16  1       32.220        3.310
   4   7  16  1       10.730        2.770
   5   7  16  1       28.960        3.240
   6   7  16  1       54.800        3.830
   7   7  16  1        5.670        2.630
   8   7  16  1        2.860        2.680
   9   7  16  1       43.750        3.610
  10   7  16  1        3.020        2.590
  11   7  16  1        3.110        2.430
 -11   8  16  1        9.240        2.520
 -10   8  16  1        7.900        2.590
  -9   8  16  1       31.110        3.220
  -8   8  16  1       32.270        3.310
  -7   8  16  1      185.580        6.560
  -6   8  16  1       60.750        3.950
  -5   8  16  1       33.270        3.340
  -4   8  16  1        8.670        2.680
  -3   8  16  1        5.950        2.610
  -2   8  16  1       38.580        3.470
  -1   8  16  1       24.460        3.040
   0   8  16  1        9.240        2.700
   1   8  16  1       18.900        2.970
   2   8  16  1       40.640        3.490
   3   8  16  1        6.630        2.630
   4   8  16  1        2.970        2.610
   5   8  16  1       32.200        3.380
   6   8  16  1       58.020        3.930
   7   8  16  1      193.560        6.670
   8   8  16  1       29.250        3.290
   9   8  16  1       26.070        3.150
  10   8  16  1        5.200        2.540
  11   8  16  1        7.190        2.500
 -10   9  16  1        9.170        2.520
  -9   9  16  1        5.580        2.540
  -8   9  16  1        3.290        2.540
  -7   9  16  1        3.590        2.590
  -6   9  16  1       64.380        4.150
  -5   9  16  1       38.490        3.610
  -4   9  16  1       15.790        2.930
  -3   9  16  1        7.240        2.680
  -2   9  16  1      119.910        5.170
  -1   9  16  1       23.260        3.130
   0   9  16  1      238.090        7.420
   1   9  16  1       26.750        3.130
   2   9  16  1      116.270        5.080
   3   9  16  1        4.130        2.610
   4   9  16  1       15.860        2.930
   5   9  16  1       36.630        3.590
   6   9  16  1       67.120        4.200
   7   9  16  1        1.910        2.540
   8   9  16  1        2.930        2.540
   9   9  16  1        8.870        2.590
  10   9  16  1       10.480        2.540
  -9  10  16  1       17.610        2.700
  -8  10  16  1        9.760        2.630
  -7  10  16  1       14.860        2.810
  -6  10  16  1       26.280        3.150
  -5  10  16  1      126.150        5.380
  -4  10  16  1       28.770        3.340
  -3  10  16  1        8.530        2.790
  -2  10  16  1       27.030        3.110
  -1  10  16  1       38.330        3.400
   0  10  16  1        1.880        2.520
   1  10  16  1       37.760        3.380
   2  10  16  1       25.980        3.110
   3  10  16  1        6.920        2.700
   4  10  16  1       27.550        3.770
   5  10  16  1      127.940        5.400
   6  10  16  1       29.250        3.240
   7  10  16  1       18.490        2.880
   8  10  16  1        8.870        2.610
   9  10  16  1       16.040        2.680
  -9  11  16  1        2.610        2.410
  -8  11  16  1       14.160        2.680
  -7  11  16  1        0.660        2.430
  -6  11  16  1       27.120        3.150
  -5  11  16  1       73.840        4.200
  -4  11  16  1       41.730        3.590
  -3  11  16  1       25.320        3.150
  -2  11  16  1       22.350        3.110
  -1  11  16  1       48.990        3.740
   0  11  16  1       94.130        4.700
   1  11  16  1       45.040        3.680
   2  11  16  1       26.370        3.150
   3  11  16  1       24.600        3.150
   4  11  16  1       47.060        3.650
   5  11  16  1       74.730        4.220
   6  11  16  1       25.550        3.060
   7  11  16  1        3.380        2.450
   8  11  16  1       14.730        2.680
   9  11  16  1        3.680        2.410
  -7  12  16  1        3.430        2.410
  -6  12  16  1       75.000        4.020
  -5  12  16  1       26.070        3.040
  -4  12  16  1       45.200        3.520
  -3  12  16  1       19.310        2.950
  -2  12  16  1       20.830        3.020
  -1  12  16  1       48.110        3.650
   0  12  16  1       25.640        3.110
   1  12  16  1       48.240        3.650
   2  12  16  1       20.200        3.020
   3  12  16  1       21.920        3.020
   4  12  16  1       48.790        3.590
   5  12  16  1       25.370        3.040
   6  12  16  1       78.310        4.060
   7  12  16  1        6.260        2.410
  -6  13  16  1        7.900        2.450
  -5  13  16  1       44.680        3.310
  -4  13  16  1        0.000        2.340
  -3  13  16  1        2.770        2.450
  -2  13  16  1       13.660        2.700
  -1  13  16  1       15.630        2.790
   0  13  16  1        2.180        2.450
   1  13  16  1       19.020        2.860
   2  13  16  1       11.010        2.680
   3  13  16  1        7.330        2.520
   4  13  16  1        1.070        2.340
   5  13  16  1       47.290        3.340
   6  13  16  1        1.880        2.410
  -4  14  16  1        4.920        2.430
  -3  14  16  1       13.980        2.590
  -2  14  16  1        4.200        2.360
  -1  14  16  1       16.180        2.680
   0  14  16  1        0.160        2.250
   1  14  16  1       18.020        2.700
   2  14  16  1        0.610        2.340
   3  14  16  1        9.980        2.520
   4  14  16  1        5.560        2.430
   1   0  17  1        2.520        2.450
   2   0  17  1       53.300        3.740
   3   0  17  1      390.330       10.170
   4   0  17  1        1.500        2.520
   5   0  17  1       60.610        3.950
   6   0  17  1       18.630        2.950
   7   0  17  1       92.770        4.580
   8   0  17  1        7.650        2.680
   9   0  17  1        1.500        2.610
  10   0  17  1       -0.700        2.500
  11   0  17  1        2.270        2.450
  12   0  17  1       -1.320        2.270
 -12   1  17  1        3.380        2.410
 -11   1  17  1        4.830        2.540
 -10   1  17  1       25.100        3.130
  -9   1  17  1       47.520        3.770
  -8   1  17  1       26.250        3.110
  -7   1  17  1       -0.730        2.500
  -6   1  17  1        1.770        2.590
  -5   1  17  1       41.780        3.520
  -4   1  17  1        8.150        2.680
  -3   1  17  1      130.000        5.380
  -2   1  17  1        7.740        2.610
  -1   1  17  1       39.550        3.400
   0   1  17  1        1.910        2.360
   1   1  17  1       38.830        3.380
   2   1  17  1        7.870        2.680
   3   1  17  1      133.320        5.450
   4   1  17  1        7.170        2.630
   5   1  17  1       38.370        3.430
   6   1  17  1        4.610        2.610
   7   1  17  1       -2.040        2.450
   8   1  17  1       22.060        3.020
   9   1  17  1       48.200        3.790
  10   1  17  1       23.400        3.110
  11   1  17  1        2.720        2.540
  12   1  17  1        5.040        2.410
 -12   2  17  1        6.720        2.430
 -11   2  17  1       46.500        3.490
 -10   2  17  1       33.380        3.340
  -9   2  17  1       51.940        3.830
  -8   2  17  1        1.500        2.630
  -7   2  17  1      113.730        5.040
  -6   2  17  1       80.100        4.330
  -5   2  17  1        0.640        2.500
  -4   2  17  1       30.590        3.220
  -3   2  17  1      250.840        7.650
  -2   2  17  1       46.290        3.610
  -1   2  17  1       33.200        3.240
   0   2  17  1       20.600        2.950
   1   2  17  1       35.540        3.310
   2   2  17  1       47.740        3.590
   3   2  17  1      247.210        7.600
   4   2  17  1       33.400        3.290
   5   2  17  1        2.430        2.520
   6   2  17  1       81.190        4.380
   7   2  17  1      113.480        5.040
   8   2  17  1        2.130        2.590
   9   2  17  1       51.310        3.830
  10   2  17  1       33.560        3.340
  11   2  17  1       46.200        3.490
  12   2  17  1        5.810        2.410
 -12   3  17  1       49.950        3.520
 -11   3  17  1       14.610        2.770
 -10   3  17  1       64.150        3.970
  -9   3  17  1       16.770        2.950
  -8   3  17  1       22.810        3.150
  -7   3  17  1       32.900        3.310
  -6   3  17  1       29.890        3.220
  -5   3  17  1       53.620        3.740
  -4   3  17  1        1.500        2.520
  -3   3  17  1       29.430        3.220
  -2   3  17  1       66.710        4.060
  -1   3  17  1       20.790        2.970
   0   3  17  1       70.070        4.110
   1   3  17  1       20.720        2.950
   2   3  17  1       69.870        4.130
   3   3  17  1       25.230        3.200
   4   3  17  1        4.240        2.500
   5   3  17  1       51.280        3.740
   6   3  17  1       26.750        3.130
   7   3  17  1       35.510        3.400
   8   3  17  1       16.790        3.040
   9   3  17  1       16.380        2.970
  10   3  17  1       65.470        3.970
  11   3  17  1       17.950        2.790
  12   3  17  1       54.350        3.590
 -11   4  17  1       47.360        3.430
 -10   4  17  1       28.910        3.200
  -9   4  17  1       12.140        2.790
  -8   4  17  1       80.350        4.490
  -7   4  17  1       20.260        2.970
  -6   4  17  1       67.990        4.110
  -5   4  17  1        1.360        2.520
  -4   4  17  1       18.040        2.970
  -3   4  17  1        9.690        2.700
  -2   4  17  1       37.940        3.400
  -1   4  17  1       27.120        3.130
   0   4  17  1        0.110        2.450
   1   4  17  1       29.610        3.150
   2   4  17  1       39.280        3.430
   3   4  17  1        7.510        2.680
   4   4  17  1       23.580        3.060
   5   4  17  1        1.250        2.500
   6   4  17  1       63.220        3.970
   7   4  17  1       18.450        3.020
   8   4  17  1       89.270        4.610
   9   4  17  1       13.570        2.810
  10   4  17  1       30.410        3.200
  11   4  17  1       46.500        3.430
 -11   5  17  1        5.130        2.410
 -10   5  17  1        4.310        2.500
  -9   5  17  1       38.960        3.430
  -8   5  17  1       24.600        3.200
  -7   5  17  1      106.860        5.040
  -6   5  17  1        9.080        2.770
  -5   5  17  1       88.640        4.560
  -4   5  17  1       54.390        3.790
  -3   5  17  1        1.090        2.500
  -2   5  17  1       50.790        3.740
  -1   5  17  1      133.450        5.450
   0   5  17  1       37.150        3.380
   1   5  17  1      135.360        5.490
   2   5  17  1       56.440        3.790
   3   5  17  1        1.500        2.500
   4   5  17  1       55.530        3.790
   5   5  17  1       90.630        4.560
   6   5  17  1        7.620        2.720
   7   5  17  1      108.040        5.080
   8   5  17  1       21.920        3.200
   9   5  17  1       40.280        3.490
  10   5  17  1        1.360        2.500
  11   5  17  1        3.520        2.410
 -11   6  17  1        0.660        2.360
 -10   6  17  1        3.610        2.430
  -9   6  17  1       28.680        3.150
  -8   6  17  1        8.960        2.790
  -7   6  17  1       42.460        3.650
  -6   6  17  1      157.230        6.080
  -5   6  17  1       33.650        3.310
  -4   6  17  1       44.770        3.560
  -3   6  17  1       30.880        3.240
  -2   6  17  1       65.560        4.060
  -1   6  17  1       47.470        3.680
   0   6  17  1      136.900        5.490
   1   6  17  1       47.700        3.650
   2   6  17  1       70.300        4.130
   3   6  17  1       29.640        3.220
   4   6  17  1       43.210        3.560
   5   6  17  1       31.840        3.340
   6   6  17  1      158.260        6.080
   7   6  17  1       42.550        3.650
   8   6  17  1       12.640        2.810
   9   6  17  1       31.220        3.220
  10   6  17  1        3.110        2.430
  11   6  17  1        2.680        2.450
 -10   7  17  1       20.420        2.770
  -9   7  17  1        4.740        2.540
  -8   7  17  1       10.910        2.770
  -7   7  17  1        4.810        2.630
  -6   7  17  1       11.820        2.930
  -5   7  17  1       66.850        4.220
  -4   7  17  1       32.560        3.240
  -3   7  17  1        3.200        2.500
  -2   7  17  1        9.260        2.700
  -1   7  17  1       23.600        3.110
   0   7  17  1       10.960        2.770
   1   7  17  1       21.260        3.020
   2   7  17  1        7.780        2.610
   3   7  17  1        0.880        2.450
   4   7  17  1       29.230        3.200
   5   7  17  1       69.600        4.290
   6   7  17  1       14.890        2.970
   7   7  17  1        5.400        2.680
   8   7  17  1       10.940        2.770
   9   7  17  1        4.110        2.520
  10   7  17  1       20.080        2.770
 -10   8  17  1        4.990        2.450
  -9   8  17  1       11.100        2.590
  -8   8  17  1       11.280        2.700
  -7   8  17  1       12.800        2.790
  -6   8  17  1       15.590        2.970
  -5   8  17  1      337.210        9.330
  -4   8  17  1        2.610        2.720
  -3   8  17  1       21.100        2.950
  -2   8  17  1       56.980        3.830
  -1   8  17  1       72.750        4.150
   0   8  17  1       11.910        2.770
   1   8  17  1       69.730        4.110
   2   8  17  1       55.780        3.770
   3   8  17  1       20.600        2.970
   4   8  17  1        6.170        2.770
   5   8  17  1      334.390        9.300
   6   8  17  1       18.560        3.040
   7   8  17  1       10.320        2.720
   8   8  17  1       13.480        2.700
   9   8  17  1       11.870        2.590
  10   8  17  1        7.260        2.500
  -9   9  17  1        8.150        2.590
  -8   9  17  1       17.700        2.720
  -7   9  17  1        8.010        2.590
  -6   9  17  1        3.830        2.610
  -5   9  17  1       78.020        4.380
  -4   9  17  1       21.170        3.060
  -3   9  17  1       -0.980        2.520
  -2   9  17  1      109.690        5.040
  -1   9  17  1       21.510        3.130
   0   9  17  1        1.130        2.520
   1   9  17  1       21.010        3.130
   2   9  17  1      103.450        4.900
   3   9  17  1       -1.950        2.520
   4   9  17  1       16.970        2.970
   5   9  17  1       83.390        4.420
   6   9  17  1        3.340        2.590
   7   9  17  1        5.010        2.540
   8   9  17  1       18.630        2.770
   9   9  17  1        7.650        2.540
  -8  10  17  1        9.350        2.500
  -7  10  17  1        8.350        2.500
  -6  10  17  1       10.550        2.680
  -5  10  17  1       46.270        3.520
  -4  10  17  1       19.540        2.950
  -3  10  17  1        4.610        2.610
  -2  10  17  1       15.590        2.930
  -1  10  17  1        8.260        2.720
   0  10  17  1       45.360        3.590
   1  10  17  1        7.900        2.720
   2  10  17  1       13.910        2.810
   3  10  17  1        7.080        2.630
   4  10  17  1       21.880        2.970
   5  10  17  1       47.540        3.590
   6  10  17  1       12.280        2.700
   7  10  17  1        5.170        2.450
   8  10  17  1        5.260        2.410
  -7  11  17  1       34.330        3.130
  -6  11  17  1        7.600        2.500
  -5  11  17  1        4.470        2.450
  -4  11  17  1       15.270        2.790
  -3  11  17  1       16.610        2.810
  -2  11  17  1       57.930        3.770
  -1  11  17  1       72.640        4.130
   0  11  17  1        1.040        2.430
   1  11  17  1       73.550        4.110
   2  11  17  1       63.970        3.930
   3  11  17  1       10.780        2.680
   4  11  17  1       14.770        2.770
   5  11  17  1        5.900        2.450
   6  11  17  1        5.650        2.450
   7  11  17  1       28.730        3.060
  -5  12  17  1        5.040        2.310
  -4  12  17  1        8.440        2.500
  -3  12  17  1       15.860        2.700
  -2  12  17  1       12.000        2.630
  -1  12  17  1       14.110        2.700
   0  12  17  1        6.990        2.500
   1  12  17  1       16.180        2.720
   2  12  17  1       10.870        2.630
   3  12  17  1       14.110        2.680
   4  12  17  1       10.510        2.540
   5  12  17  1       -0.090        2.310
  -3  13  17  1       14.860        2.680
  -2  13  17  1       38.280        3.060
  -1  13  17  1       -2.250        2.250
   0  13  17  1       -0.750        2.270
   1  13  17  1        2.060        2.310
   2  13  17  1       37.650        3.060
   3  13  17  1       14.000        2.630
   0   0  18  1       34.080        3.290
   1   0  18  1       51.190        3.700
   2   0  18  1       86.000        4.470
   3   0  18  1       18.860        2.970
   4   0  18  1      148.540        5.740
   5   0  18  1        1.160        2.520
   6   0  18  1       43.120        3.680
   7   0  18  1        4.310        2.610
   8   0  18  1      101.090        4.810
   9   0  18  1        6.080        2.610
  10   0  18  1       16.090        2.790
  11   0  18  1       29.000        3.130
 -11   1  18  1        0.070        2.340
 -10   1  18  1       39.140        3.240
  -9   1  18  1       42.530        3.490
  -8   1  18  1       42.960        3.520
  -7   1  18  1       29.250        3.290
  -6   1  18  1       29.550        3.340
  -5   1  18  1        1.950        2.540
  -4   1  18  1        9.050        2.720
  -3   1  18  1       16.130        2.950
  -2   1  18  1       15.140        2.880
  -1   1  18  1       45.770        3.610
   0   1  18  1       20.010        2.950
   1   1  18  1       48.270        3.610
   2   1  18  1       14.980        2.860
   3   1  18  1       19.310        3.020
   4   1  18  1        8.690        2.770
   5   1  18  1        0.840        2.500
   6   1  18  1       35.240        3.430
   7   1  18  1       29.640        3.310
   8   1  18  1       38.550        3.430
   9   1  18  1       46.000        3.560
  10   1  18  1       40.070        3.310
  11   1  18  1        1.180        2.410
 -11   2  18  1        1.360        2.430
 -10   2  18  1       20.830        2.860
  -9   2  18  1       56.980        3.770
  -8   2  18  1       21.530        3.110
  -7   2  18  1        1.720        2.610
  -6   2  18  1        5.110        2.700
  -5   2  18  1       32.590        3.290
  -4   2  18  1       18.400        2.950
  -3   2  18  1      107.400        4.900
  -2   2  18  1       80.130        4.380
  -1   2  18  1       60.790        3.880
   0   2  18  1       38.670        3.400
   1   2  18  1       63.540        3.970
   2   2  18  1       78.290        4.310
   3   2  18  1      108.290        4.920
   4   2  18  1       16.610        2.880
   5   2  18  1       35.970        3.340
   6   2  18  1        3.830        2.610
   7   2  18  1        2.220        2.610
   8   2  18  1       25.140        3.130
   9   2  18  1       64.940        3.880
  10   2  18  1       18.540        2.790
  11   2  18  1        1.340        2.450
 -10   3  18  1       39.670        3.290
  -9   3  18  1       17.790        2.930
  -8   3  18  1        2.450        2.590
  -7   3  18  1       68.870        4.150
  -6   3  18  1       13.460        2.930
  -5   3  18  1       46.660        3.590
  -4   3  18  1       61.930        3.950
  -3   3  18  1       14.950        2.860
  -2   3  18  1       41.870        3.470
  -1   3  18  1       44.840        3.590
   0   3  18  1       77.060        4.290
   1   3  18  1       43.710        3.520
   2   3  18  1       34.720        3.340
   3   3  18  1       18.740        2.930
   4   3  18  1       57.520        3.860
   5   3  18  1       46.930        3.560
   6   3  18  1       15.730        2.950
   7   3  18  1       70.840        4.200
   8   3  18  1        7.150        2.680
   9   3  18  1       23.850        2.970
  10   3  18  1       37.760        3.200
 -10   4  18  1        6.350        2.450
  -9   4  18  1        8.440        2.630
  -8   4  18  1       30.610        3.240
  -7   4  18  1       21.440        3.110
  -6   4  18  1       24.190        3.150
  -5   4  18  1       36.420        3.490
  -4   4  18  1       23.240        3.040
  -3   4  18  1       20.290        2.970
  -2   4  18  1       71.480        4.200
  -1   4  18  1      173.320        6.190
   0   4  18  1        2.450        2.520
   1   4  18  1      177.910        6.290
   2   4  18  1       69.710        4.150
   3   4  18  1       24.140        3.040
   4   4  18  1       24.550        3.110
   5   4  18  1       37.370        3.560
   6   4  18  1       28.180        3.240
   7   4  18  1       22.990        3.110
   8   4  18  1       30.840        3.150
   9   4  18  1        8.900        2.610
  10   4  18  1        4.420        2.410
 -10   5  18  1        8.800        2.540
  -9   5  18  1       67.530        3.830
  -8   5  18  1        5.850        2.610
  -7   5  18  1       33.220        3.310
  -6   5  18  1        7.900        2.720
  -5   5  18  1       24.850        3.220
  -4   5  18  1       34.150        3.400
  -3   5  18  1        6.880        2.610
  -2   5  18  1       33.130        3.240
  -1   5  18  1       14.360        2.810
[truncated: 17,599 more chars]
