# Supplementary material for: Solid-state calculations for iterative refinement in quantum crystallography using the multipole model
Source: IUCrJ. 2025 Apr 4;12(Pt 3):322–33. doi: 10.1107/S2052252525002040 (PMC12044847; doi:10.1107/S2052252525002040)
Supplement: Supplementary file 1 [file m-12-00322-sup1.zip › Xylitol/ReCrystal08_def2TZVP_PBE/xd.mas]

!!!!!!!!!!!!!!!!!!!!!!!!!!!!!!!!!!!!!!!!!!!!!!!!!!!!!!!!!!!!!!!!!!!!!!!!!!!!!!!
! <<< X D MASTER FILE >>> $Revision: 5.34 (Mar 05 2007)$             11-Feb-02!
!!!!!!!!!!!!!!!!!!!!!!!!!!!!!!!!!!!!!!!!!!!!!!!!!!!!!!!!!!!!!!!!!!!!!!!!!!!!!!!
TITLE CHECK
CELL      8.2640    8.9010    8.9220   90.0000   90.0000   90.0000
CELLSD    0.0000    0.0000    0.0000    0.0000    0.0000    0.0000
WAVE     0.71073
LATT  A P
SYMM     1/2-X,-Y,1/2+Z
SYMM     -X,1/2+Y,1/2-Z
SYMM     1/2+X,1/2-Y,-Z
BANK VM
!!!!!!!!!!!!!!!!!!!!!!!!!!!!!!!!!!!!!!!!!!!!!!!!!!!!!!!!!!!!!!!!!!!!!!!!!!!!!!!
MODULE *XDLSM
SELECT  model 0 2 1 0 based_on F^2 test verbose 1
SELECT  cycle 40 dampk 1. cmin 0.6 cmax 1. eigcut 1.d-09 convcrit 0.0
SAVE  deriv lsqmat *cormat
SOLVE  *inv diag *cond
!------------------------------------------------------------------------------
SCAT CORE SPHV DEFV   1S  2S  3S  4S  2P  3P  4P  3D  4D  4F  5S  5P  6S  6P  5D  7S  6D  5F  DELF'   DELF''  NSCTL
O    CHFW CHFW CSZD    2  -2   0   0  -4   0   0   0   0   0   0   0   0   0   0   0   0   0  0.0110  0.0060  0.580
C    CHFW CHFW CSZD    2  -2   0   0  -2   0   0   0   0   0   0   0   0   0   0   0   0   0  0.0030  0.0020  0.665
H    CHFW CHFW CSZD   -1   0   0   0   0   0   0   0   0   0   0   0   0   0   0   0   0   0  0.0000  0.0000 -0.374
END SCAT
!------------------------------------------------------------------------------
ATOM     ATOM0    AX1 ATOM1    ATOM2   AX2 R/L TP TBL KAP LMX SITESYM  CHEMCON
O(004)  H(014)  Z  O(004)  C(004)  Y  R  2  1  1  4  NO
O(003)  H(013)  Z  O(003)  C(003)  Y  R  2  1  2  4  NO
O(002)  H(012)  Z  O(002)  C(002)  Y  R  2  1  3  4  NO
O(001)  H(011)  Z  O(001)  C(001)  Y  R  2  1  4  4  NO
O(005)  H(015)  Z  O(005)  C(005)  Y  R  2  1  5  4  NO
C(003)  H(003)  Z  C(003)  O(003)  Y  R  2  2  6  4  NO
C(002)  H(002)  Z  C(002)  O(002)  Y  R  2  2  7  4  NO
C(004)  H(004)  Z  C(004)  O(004)  Y  R  2  2  8  4  NO
C(001)  H(01B)  Z  C(001)  H(01A)  Y  R  2  2  9  4  NO
C(005)  H(05B)  Z  C(005)  H(05A)  Y  R  2  2  10  4  NO
H(004)  C(004)  Z  H(004)  O(004)  Y  R  2  3  11  2  NO
H(003)  C(003)  Z  H(003)  O(003)  Y  R  2  3  12  2  NO
H(014)  O(004)  Z  H(014)  C(004)  Y  R  2  3  13  2  NO
H(05B)  C(005)  Z  H(05B)  H(05A)  Y  R  2  3  14  2  NO
H(012)  O(002)  Z  H(012)  C(002)  Y  R  2  3  15  2  NO
H(002)  C(002)  Z  H(002)  O(002)  Y  R  2  3  16  2  NO
H(01B)  C(001)  Z  H(01B)  H(01A)  Y  R  2  3  17  2  NO
H(01A)  C(001)  Z  H(01A)  H(01B)  Y  R  2  3  18  2  NO
H(05A)  C(005)  Z  H(05A)  H(05B)  Y  R  2  3  19  2  NO
H(015)  O(005)  Z  H(015)  C(005)  Y  R  2  3  20  2  NO
H(013)  O(003)  Z  H(013)  C(003)  Y  R  2  3  21  2  NO
H(011)  O(001)  Z  H(011)  C(001)  Y  R  2  3  22  2  NO
END ATOM
!------------------------------------------------------------------------------
!GROUP2   atom1 atom2 ...
KEEP     kappa 1 2 3 4 5 6 7 8 9 10 11 12 13 14 15 16 17 18 19 20 21 22
KEEP     charge group1
!KEEP     rigid group1
!RESET    bond C(1) H(1) 1.09 ...
WEIGHT   -2.0 .0 .0 .0 .0 0.3333
!SWAT g 0.00 U 0.00
SKIP     obs 0. 1.d10 *sigobs 3. 1.d06 sinthl 0. 2.
PRINT    sinthl .0 2. obs 0. 15. delta 0. 10. *del% 80 100 extcn 80. 100. *abssc

EXTCN    *iso aniso *type_1 type_2 type_3 distr_g *distr_l msc_0  msc_1
DMSDA    1.1  1.8
FOUR     fmod1 4 2 0 0  fmod2 -1 2 0 0
!CON      num1 par1/iat1 num2 par2/iat2 ... = num0
!------------------------------------------------------------------------------
KEY     XYZ --U2-- ----U3---- ------U4------- M- -D- --Q-- ---O--- ----H----
O(004)  111 111111 0000000000 000000000000000 00 000 00000 0000000 000000000
O(003)  111 111111 0000000000 000000000000000 00 000 00000 0000000 000000000
O(002)  111 111111 0000000000 000000000000000 00 000 00000 0000000 000000000
O(001)  111 111111 0000000000 000000000000000 00 000 00000 0000000 000000000
O(005)  111 111111 0000000000 000000000000000 00 000 00000 0000000 000000000
C(003)  111 111111 0000000000 000000000000000 00 000 00000 0000000 000000000
C(002)  111 111111 0000000000 000000000000000 00 000 00000 0000000 000000000
C(004)  111 111111 0000000000 000000000000000 00 000 00000 0000000 000000000
C(001)  111 111111 0000000000 000000000000000 00 000 00000 0000000 000000000
C(005)  111 111111 0000000000 000000000000000 00 000 00000 0000000 000000000
H(004)  111 111111 0000000000 000000000000000 00 000 00000 0000000 000000000
H(003)  111 111111 0000000000 000000000000000 00 000 00000 0000000 000000000
H(014)  111 111111 0000000000 000000000000000 00 000 00000 0000000 000000000
H(05B)  111 111111 0000000000 000000000000000 00 000 00000 0000000 000000000
H(012)  111 111111 0000000000 000000000000000 00 000 00000 0000000 000000000
H(002)  111 111111 0000000000 000000000000000 00 000 00000 0000000 000000000
H(01B)  111 111111 0000000000 000000000000000 00 000 00000 0000000 000000000
H(01A)  111 111111 0000000000 000000000000000 00 000 00000 0000000 000000000
H(05A)  111 111111 0000000000 000000000000000 00 000 00000 0000000 000000000
H(015)  111 111111 0000000000 000000000000000 00 000 00000 0000000 000000000
H(013)  111 111111 0000000000 000000000000000 00 000 00000 0000000 000000000
H(011)  111 111111 0000000000 000000000000000 00 000 00000 0000000 000000000
KAPPA   000000
KAPPA   000000
KAPPA   000000
KAPPA   000000
KAPPA   000000
KAPPA   000000
KAPPA   000000
KAPPA   000000
KAPPA   000000
KAPPA   000000
KAPPA   000000
KAPPA   000000
KAPPA   000000
KAPPA   000000
KAPPA   000000
KAPPA   000000
KAPPA   000000
KAPPA   000000
KAPPA   000000
KAPPA   000000
KAPPA   000000
KAPPA   000000
EXTCN   1000000
OVTHP   0
SCALE   1
END KEY
!------------------------------------------------------------------------------
END XDLSM
!!!!!!!!!!!!!!!!!!!!!!!!!!!!!!!!!!!!!!!!!!!!!!!!!!!!!!!!!!!!!!!!!!!!!!!!!!!!!!!
MODULE XDFFT
SELECT   *fobs *fmod1 fmod2  snlmin 0. snlmax 2.  sig 3. phase 0.
SELECT   gridsize 0.2 scale 1. npeak 10  nhole 10  neutron  *gridf  peakf
END XDFFT
!!!!!!!!!!!!!!!!!!!!!!!!!!!!!!!!!!!!!!!!!!!!!!!!!!!!!!!!!!!!!!!!!!!!!!!!!!!!!!!
MODULE *XDFOUR
SELECT   *fobs *fmod1 fmod2 print snlmin 0. snlmax 2.
GRID     *3-points perp cryst
ATOM     label ato(1) symm 1 trans 0 0 0 *mark on plot
ATOM     label ato(2) symm 1 trans 0 0 0 *mark on plot
ATOM     label ato(3) symm 1 trans 0 0 0 *mark on plot
LIMITS   xmin -2.0 xmax 2.0 nx 50
LIMITS   ymin -2.0 ymax 2.0 ny 50
LIMITS   zmin  0.0 zmax 0.0 nz  1
END XDFOUR
!!!!!!!!!!!!!!!!!!!!!!!!!!!!!!!!!!!!!!!!!!!!!!!!!!!!!!!!!!!!!!!!!!!!!!!!!!!!!!!
MODULE XDPROP
!
!-----General section-----
!
SIZE     napl 8
MODEL    iam *multipole
! *au will print results in a.u. but input is always given in Ang
SELECT   numdx  esd  au  verbose 1
PROPERTY *rho gradrho d2rho nucpot core valence defden esp ef efg
!
! Define the cluster of atoms to be included:
!CRYSTAL alim [amin] [amax] blim [bmin] [bmax] clim [cmin] [cmax]
!APPLY    symm 1 translations 0 0 0 ato(1) ato(2) ...
!GROUP    ato(1) ato(2) ... (atom label)
!OMIT     1 2 ... 4 -8 (number in atom list)
!
! Parameters for topological analysis:
SELECT   cpcut 1.0d-6 lmax 4  nstep 20  rcut 4.0
SELECT   scale 0.05  dx 0.001  ds 0.005
SELECT   rEcrit 0.00001  rNcrit 0.00001
!
! Parameters for the integration routine:
ODESOLVE *rk bs eps 1.D-06 stepi 0.01
QUADINT  iqt 2  Nrad 50  Nang 194  Becke  *Stock
!
! Origin of the coordinate system for molecular moments
ORIGIN  *mass charge geom ucell
!
! Export atomic moments to Orient/MIN16
!EXPORT  *orient *min16 lmax [4] nmol [k] natmol [i=1..k]
!
!------End of General section-----
!
! Atomic/Molecular moments from pseudoatoms :
MULTMOM
!
! Calculate d-orbital populations for transition metals
!D-POP
!
! Atomic/Molecular from STOCKHOLDER partitioning:
!STOCKMOM atoms *all select ato(1) ato(2) ...
!
! Evaluation of intermolecular interaction energy and lattice energy:
!
!ATATPOT  *EXREP spack  *wilcox lj
!ATATPOT  *DISPR spack  *wilcox lj
!HBONDS  111 100000 0000000000 000000000000000 00 000 00000 0000000 000000000
!HPOLAR  111 100000 0000000000 000000000000000 00 000 00000 0000000 000000000
!
!INTEREN  frag 1  nat1 -nat2 *neutral
!INTEREN  frag 2  nat3 -nat4 *neutral
!INTEREN  EP aMM  mMM *EPMM  rCrit1 4. rCrit2 10. debug
!
!LATEN    frag1 1 -10  *neutral
!LATEN    ncells 0 10
!LATEN    radii  0. 100.
!LATEN    EP  *aMM  mMM  EPMM  rCrit1 4.0 rCrit2 10. lapf debug
NUCPROP (*)all (*)selected [n1] [n2] [-n3] ...
!
! Atomic charges fitting electrostatic potential:
!QFIT     grid 11 length 7.0 width 1.0 constrain false
!CONSTRAIN ato(1) ato(2) ...
!
! Function plots:
!POINT    x y z
!LINE     ato(1) ato(2)  npts 50
!LINE     points x1 y1 z1 x2 y2 z2 npts 50
!VECPLOT  *labels *zcut 1.2 omitrad 0.2 *vcut 0.8  vscale 1. xytol 0.4
!MAP      atoms ato(1) ato(2) ato(3) npts 50 stepsize 0.1
!MAP      bvect1 x1 y1 z1 bvect2 x2 y2 z2 cen x0 y0 z0 npts 50 stepsize 0.1
!CUBE     centre x y z   npts 30  stepsize 0.1
!CUBE     ato(1) ato(2)  npts 20  stepsize 0.1
!
! Gradient field plots (only for rho and esp functions):
!TRAJPLT  origin atom ato(1)
!TRAJPLT  xaxis  atom ato(2) Xdim1 -3.0 Xdim2 3.0
!TRAJPLT  yaxis  point x y z Ydim1 -3.0 Ydim2 3.0
!TRAJPLT  mark *atoms *labels *bonds *cps *basins *hbonds
!TRAJPLT  params Circle 0.1 ATrad 0.05 CPrad 0.08 CPgrid 0.3 CPlim 1.0d-4
!TRAJPLT  *plot *plane npath 36 *zcut 0.3 *xytol 0.5 *all select ato(1)
!
! Local Source Function (only for rho and esp functions):
!SOURCE   refpoint x y z
!SOURCE   point x y z
!SOURCE   line  ato(1) ato(2)  npts 50
!SOURCE   map atoms ato(1) ato(2) ato(3) npts 100 stepsize 0.1
!SOURCE   cube ato(1) ato(2) ato(3) npts 20 stepsize 0.1
!
! Topological analysis:
!CPSEARCH bond ato(1) ato(2)
!CPSEARCH bond rmin  1.2 rmax  1.6
!CPSEARCH ring ato(1) ato(2) ...
!CPSEARCH shell ato(1) rmin 0.3 rmax 0.5 nrad 5 nang 11 11 cutoff 16.0
!CPSEARCH bubble ato(1) rmin 0.3 rmax 0.5 curv -3 ncps 3
!CPSEARCH point x y z
!CPSEARCH start file.cps
!BPATH    ato(1) ato(2) algrithm 2
!
! Atomic basin integration:
!TOPINT step 0.01 accur 0.001 rmax 8.0 nmax 20
!TOPINT spheres ato(1) r1 ato(2) r2 .....
!TOPINT atoms *all select ato(1) ato(2) ...
!
END XDPROP
!!!!!!!!!!!!!!!!!!!!!!!!!!!!!!!!!!!!!!!!!!!!!!!!!!!!!!!!!!!!!!!!!!!!!!!!!!!!!!!
MODULE XDGEOM
SELECT   rmin 0.8 rmax 1.8  tor *ato *bon *ang loc non
END  XDGEOM
!!!!!!!!!!!!!!!!!!!!!!!!!!!!!!!!!!!!!!!!!!!!!!!!!!!!!!!!!!!!!!!!!!!!!!!!!!!!!!!
MODULE XDVIB
SELECT   temp 100. scale 1. *nlinear linear
MODES    *all frqmin 0. frqmax 1500.
!MODES    include 1 2 3 ...
!MODES    exclude 1 2 3 ...
DATAFILE *gaussian g98.out orient *standard input
END  XDVIB
!!!!!!!!!!!!!!!!!!!!!!!!!!!!!!!!!!!!!!!!!!!!!!!!!!!!!!!!!!!!!!!!!!!!!!!!!!!!!!!
MODULE TOPXD
SIZE napl 2000
COMT just a comment for this run
DEBG symeqv deriv check
TRSH eigenvec 1.0d-10 nr 1.D-08
CGEN alim -0.5 1.5 blim -0.5 1.5  clim -0.5 1.5
MPAR  rcut 4.0d0  dstep 5.d-3  au iam esp
!DGRD *use *gen fra gstep 0.2 0.2 0.2 read *ascii fort.69
!
!TRHO *seed all ail debug nstep 12 nnb 15 rmax 3.0 th 2.7
!  fra  0. 0. 0.
!  car  0. 0. 0.
!TRHO *cluster all ail debug nstep 11 nnb 10 rmax 3.0 th 2.7
!TRHO *pairs nr ail debug nstep 11 nnb 9 rmax 5. th 2.2 pc 0.3
!TRHO *points nr ail debug nstep 20 nnb 9 rmax 5 fra
!  0.0  0.0  0.0
!  0.5  0.5  0.5
!TRHO *line nr ail debug nstep 10 nnb 20 rmx 5. pc 0.3
!  point fra  0. 0. 0.   0.5 0.5 0.5
!  point car  0. 0. 0.    2. 2. 2.
!TRHO *grid nr ail debug nstep 10 nnb 9 rmax 5 ncons 0
!  xmin 0.  xmax 1.  xstep  0.01
!  ymin 0.  ymax 1.  ystep  0.01
!  zmin 0.  zmax 1.  zstep  0.01
!TRHO *profile perstep 2.
!  *atom ato(1) toneighbor 1 2 3
!  *point fra  0. 0. 0.   1. 1. 1.
!  *point car  0. 0. 0.   2. 2. 2.
!
!TLAP *auto ef CCCP ail debug nstep 15 nnb 10 rmax 3.0 ntheta 8 nphi 16
!  atoms ato(1) ato(2) ... nmax 0 rstar 0.d0
!  atoms ato(3) ato(4) ... nmax 2 rstar 0.d0
!  nna x 1.  y 1.  z 1.  nmax 4 rstar 3.2
!  nna x 2.  y 2.  z 2.  nmax 4 rstar 3.2
!TLAP *auto nr ail debug nstep 20 nnb 12 rmax 3.0 ntheta 16  nphi 8
!  atoms ato(1) ato(2) ... nmax 0 rstar 0.d0
!TLAP *points nr ail debug nstep 23 nnb 11 rmax 4.0 nmax 14
!  car  1. 1. 1.
!  fra  0. 0. 0.
!TLAP *line nr ail debug nstep 12 nnb 12 rmax 3.0 nmax 0
!  atom ato(1) toneighbor 1 2 3
!  points fra 0. 0. 0.  1. 1. 1.
!  points car 0. 0. 0.  2. 2. 2.
!
!ATBP Params PhInSph 48 ThInSp 32  *SavSurf
!ATBP Spheres ato(1) 0.2 ato(2) 0.2 ...
!ATBP AltGuess BigStep 0.5 Accur 0.002 MaxRInt 10.00 Rmax 10.0 Step0 0.025 A 0.0 B 0.0
!ATBP *atoms ato(1) iZFS nvi 100 IRsur 0 *IRSav Rest Debug Phi 32 Th 24 Rad 120 Accur 1.D-3
!ATBP nna 0
! x 0. y 0. z 0. *integ sphere 0.2 iZFS nvi 5 irsur -1 irsav rest debug phi 8 th 4 rad 120 ncp 0
!
!VZ3D *plot
!  files rays.dat
!  basins ato(1) ato(2) ...
!  range *default xmi 0. ymi 0. zmi 0. xma 1. yma 1. zma 1.
!  grid *default dx 0.05 dy 0.05 dz 0.05 rvec *default 0.20
!END VZ3D
!
!PL2D general
!  point car 0. 0. 0.
!  atom  1   0 -1  0
!  atom  2  -1  0 -1
!  plotdim xmin -2. xmax 2.  xstep 0.5 ymin -2. ymax 2.  ystep 0.5
!  origin ishift 5  origin 0. 0. 0. vmod 0.5
!  misc size a4 scale 0.4 name 'test2d' title 'TOPXD rulez!'
!PL2D *rhoo nstar 10 rmax 3.0 test cut 0.5  0.2
!PL2D *lapp nstar 10 rmax 3.0 test cut 0.5  0.2
!PL2D *lapm nstar 10 rmax 3.0 test cut 0.5  0.2
!PL2D *grho nstar 10 rmax 3.0 test cut 0.5  0.2
!PL2D *trajgrad nstar 10 rmax 5.0 test cut 0.5 0.2  toler 0.5 0.5 *plane npath 36 nextr 0
!PL2D *molgraph nstar 10 rmax 5.0 test cut 0.5 0.2  toler 0.5 0.5 *plane thr 1.6 *tr1 *tr2 *tr3
!PL2D *trajmolg nstar 10 rmax 5.0 test cut 0.5 0.2  toler 0.5 0.5 *plane thr 1.6 *tr1 *tr2 *tr3 npath 36 nextr 0
!
!PL3D general fra
! xmin 0.0  xmax 0.5  xstep 0.05
! ymin 0.0  ymax 0.5  ystep 0.05
! zmin 0.0  zmax 0.5  zstep 0.05
! name 'test3d'
!PL3D *plot rhoo lapp grho
!
!P2DCRY *diff rhoo file1 file2
!P2DCRY *diff lapm file3 file4
!P2DCRY  diff test2d rhoo
!P2DCRY  diff test2d trajmolg
!
END  TOPXD
!!!!!!!!!!!!!!!!!!!!!!!!!!!!!!!!!!!!!!!!!!!!!!!!!!!!!!!!!!!!!!!!!!!!!!!!!!!!!!!
MODULE XDPDF
SELECT   atom atom(1) scale 1.0 orth
CUMORD   second  third  fourth
GRID     3-points *cryst
!ATOM     label atom(2) symm 1 trans 0 0 0
!ATOM     xyz  0. 0. 0.
LIMITS   xmin -0.8  xmax 0.8  nx 51
LIMITS   ymin -0.8  ymax 0.8  ny 51
LIMITS   zmin -0.8  zmax 0.8  nz 51
END  XDPDF
!!!!!!!!!!!!!!!!!!!!!!!!!!!!!!!!!!!!!!!!!!!!!!!!!!!!!!!!!!!!!!!!!!!!!!!!!!!!!!!
