# Supplementary material for: Solid-state calculations for iterative refinement in quantum crystallography using the multipole model
Source: IUCrJ. 2025 Apr 4;12(Pt 3):322–33. doi: 10.1107/S2052252525002040 (PMC12044847; doi:10.1107/S2052252525002040)
Supplement: Supplementary file 1 [file m-12-00322-sup1.zip › Xylitol/ReCrystal08_def2TZVP_PBE/xd.res]

!!!!!!!!!!!!!!!!!!!!!!!!!!!!!!!!!!!!!!!!!!!!!!!!!!!!!!!!!!!!!!!!!!!!!!!!!!!!!!!
! <<< X D PARAMETER FILE >>> $Revision: 5.34 (Mar 05 2007)$          11-Feb-02!
!!!!!!!!!!!!!!!!!!!!!!!!!!!!!!!!!!!!!!!!!!!!!!!!!!!!!!!!!!!!!!!!!!!!!!!!!!!!!!!
XDPARFILE VERSION  2
   CHECK    MODEL   4  2  1  1
LIMITS nat  2000 ntx  31 lmx  4 nzz  30 nto  0 nsc  20 ntb  20 nov   2500
USAGE     22   2  4  22   0   1  11   0   3   4   200   2  40  0
  0.014226  0.016556  0.014226  0.016556  0.013120  0.025983  0.661834 0.353E+04
 -2.000000  0.000000  0.000000  0.000000  0.000000  0.333300
O(004)    3 2   13   1   8 2  1  1 4  1   0  0.770896  0.129590  0.391542 1.0000
  0.011987  0.011120  0.011497 -0.001696 -0.001626  0.001581
  6.1969  0.0000 -0.0002 -0.0685 -0.0452 -0.0138 -0.0058  0.0385  0.0716 -0.0054
  0.0725  0.0000 -0.0226  0.0320 -0.0019 -0.0100 -0.0248  0.0284  0.0063  0.0032
  0.0018  0.0055  0.0049 -0.0022  0.0006  0.0014
O(003)    3 2   21   2   6 2  1  2 4  1   0  0.681853  0.431114  0.459881 1.0000
  0.013369  0.012375  0.009520 -0.000587 -0.000525 -0.000441
  6.2341  0.0000  0.0081 -0.0721 -0.0375 -0.0095  0.0011  0.0414  0.0746  0.0035
  0.0861 -0.0106 -0.0104  0.0295 -0.0269 -0.0010 -0.0192  0.0318 -0.0056 -0.0111
  0.0020 -0.0085  0.0001  0.0014 -0.0039 -0.0012
O(002)    3 2   15   3   7 2  1  3 4  1   0  0.385232  0.436059  0.317460 1.0000
  0.010770  0.014210  0.011576  0.003037  0.000838  0.000611
  6.1956  0.0000 -0.0007 -0.0711 -0.0425 -0.0188  0.0025  0.0371  0.0676 -0.0028
  0.0901  0.0040 -0.0251  0.0480  0.0076 -0.0056 -0.0250  0.0368 -0.0044 -0.0075
  0.0127  0.0078 -0.0031 -0.0009  0.0026  0.0024
O(001)    3 2   22   4   9 2  1  4 4  1   0  0.321504  0.228797  0.078300 1.0000
  0.009542  0.016393  0.009926 -0.000715 -0.000752 -0.000614
  6.2373  0.0000 -0.0035 -0.0857 -0.0378 -0.0103  0.0062  0.0503  0.0743  0.0102
  0.0940  0.0047 -0.0210  0.0308 -0.0045  0.0048 -0.0413  0.0385  0.0004 -0.0072
  0.0070  0.0005 -0.0042 -0.0064 -0.0014 -0.0066
O(005)    3 2   20   5  10 2  1  5 4  1   0  1.088684  0.205135  0.283869 1.0000
  0.009341  0.017714  0.012789  0.001675  0.001438  0.001748
  6.2825  0.0000 -0.0074 -0.0703 -0.0332 -0.0041 -0.0024  0.0399  0.0683  0.0046
  0.0774 -0.0049 -0.0093  0.0370  0.0056 -0.0010 -0.0229  0.0270  0.0005 -0.0027
 -0.0019  0.0032 -0.0022  0.0137  0.0054 -0.0003
C(003)    3 2   12   6   2 2  2  6 4  1   0  0.672311  0.375463  0.310143 1.0000
  0.008574  0.010951  0.008565 -0.000235 -0.000212  0.000928
  3.9425  0.0000 -0.0068 -0.0384  0.0195  0.0410  0.0058  0.0382  0.0549  0.0043
  0.2645  0.0243 -0.0041  0.0291 -0.0211 -0.0133 -0.2167  0.0730 -0.0023  0.0302
  0.0142  0.0129  0.0165  0.0870  0.0013 -0.0064
C(002)    3 2   16   7   3 2  2  7 4  1   0  0.499330  0.322886  0.275579 1.0000
  0.008185  0.011187  0.008462  0.000367 -0.000169  0.000972
  3.9450  0.0000 -0.0139 -0.0735  0.0313  0.0568  0.0092  0.0591  0.0640 -0.0009
  0.3258 -0.0011  0.0100  0.0026  0.0133 -0.0058 -0.2390  0.0896 -0.0036  0.0080
  0.0021  0.0059  0.0097  0.0977  0.0064  0.0216
C(004)    3 2   11   8   1 2  2  8 4  1   0  0.799185  0.251745  0.289937 1.0000
  0.008139  0.011572  0.008587 -0.000258 -0.000276  0.000611
  3.9742  0.0000  0.0080 -0.0770  0.0407  0.0616 -0.0147  0.0588  0.0709 -0.0025
  0.3147  0.0145 -0.0021  0.0326  0.0144  0.0221 -0.2408  0.0969  0.0071  0.0260
  0.0033  0.0082  0.0010  0.1115  0.0178 -0.0130
C(001)    3 2   17   9  18 2  2  9 4  1   0  0.475399  0.293781  0.109434 1.0000
  0.009105  0.015495  0.008669 -0.000436  0.000197  0.000370
  4.0004  0.0000 -0.0335  0.0481  0.0360  0.0670  0.0389 -0.0265 -0.0489  0.0491
  0.2935 -0.0150  0.0057 -0.0082  0.0087 -0.0041 -0.2231  0.0623  0.0179  0.0071
 -0.0055 -0.0006 -0.0008  0.0857  0.0098 -0.0230
C(005)    3 2   14  10  19 2  2 10 4  1   0  0.968156  0.314781  0.314437 1.0000
  0.008513  0.012568  0.014792 -0.000865 -0.000064  0.001487
  3.8551  0.0000 -0.0462  0.0388  0.0347  0.0525  0.0391 -0.0563 -0.0537  0.0492
  0.2683  0.0173 -0.0081 -0.0060  0.0366  0.0118 -0.2156  0.0567  0.0213  0.0013
  0.0036 -0.0019  0.0157  0.0916  0.0173  0.0045
H(004)    3 2    8  11   1 2  3 11 2  1   0  0.792789  0.210269  0.175814 1.0000
  0.025685  0.028565  0.023197  0.003777  0.002204  0.004506
  0.9439  0.0000  0.0063 -0.0102  0.1359  0.0526  0.0041 -0.0080 -0.0084  0.0090
  0.0000  0.0000  0.0000  0.0000  0.0000  0.0000  0.0000  0.0000  0.0000  0.0000
  0.0000  0.0000  0.0000  0.0000  0.0000  0.0000
H(003)    3 2    6  12   2 2  3 12 2  1   0  0.702413  0.466520  0.232789 1.0000
  0.025725  0.022333  0.016813 -0.002255  0.001436  0.004296
  1.0109  0.0000 -0.0029 -0.0010  0.1640  0.0826 -0.0045 -0.0310  0.0005 -0.0016
  0.0000  0.0000  0.0000  0.0000  0.0000  0.0000  0.0000  0.0000  0.0000  0.0000
  0.0000  0.0000  0.0000  0.0000  0.0000  0.0000
H(014)    3 2    1  13   8 2  3 13 2  1   0  0.722470  0.052685  0.335149 1.0000
  0.029206  0.022120  0.025121 -0.006336 -0.001046 -0.004448
  0.9086  0.0000  0.0042  0.0062  0.2310  0.1643 -0.0116  0.0110  0.0299  0.0112
  0.0000  0.0000  0.0000  0.0000  0.0000  0.0000  0.0000  0.0000  0.0000  0.0000
  0.0000  0.0000  0.0000  0.0000  0.0000  0.0000
H(05B)    3 2   10  14  19 2  3 14 2  1   0  0.978742  0.355620  0.427901 1.0000
  0.030070  0.031472  0.030456  0.001366  0.000729 -0.011637
  0.9824  0.0000  0.0025 -0.0044  0.1462  0.0746  0.0020  0.0155  0.0154  0.0007
  0.0000  0.0000  0.0000  0.0000  0.0000  0.0000  0.0000  0.0000  0.0000  0.0000
  0.0000  0.0000  0.0000  0.0000  0.0000  0.0000
H(012)    3 2    3  15   7 2  3 15 2  1   0  0.349706  0.416766  0.415298 1.0000
  0.037885  0.028168  0.027173  0.003407  0.007740 -0.001173
  0.8853  0.0000 -0.0162  0.0315  0.2393  0.1683  0.0072  0.0285  0.0094  0.0075
  0.0000  0.0000  0.0000  0.0000  0.0000  0.0000  0.0000  0.0000  0.0000  0.0000
  0.0000  0.0000  0.0000  0.0000  0.0000  0.0000
H(002)    3 2    7  16   3 2  3 16 2  1   0  0.473599  0.219266  0.337448 1.0000
  0.024485  0.019088  0.018741 -0.002472  0.000992  0.002365
  0.9492  0.0000 -0.0006 -0.0022  0.1616  0.0753  0.0077  0.0013  0.0042  0.0130
  0.0000  0.0000  0.0000  0.0000  0.0000  0.0000  0.0000  0.0000  0.0000  0.0000
  0.0000  0.0000  0.0000  0.0000  0.0000  0.0000
H(01B)    3 2    9  17  18 2  3 17 2  1   0  0.566554  0.217147  0.068066 1.0000
  0.022339  0.043051  0.026077 -0.000142  0.002436 -0.010232
  0.9415  0.0000  0.0120 -0.0114  0.1414  0.0628 -0.0029 -0.0168 -0.0039 -0.0089
  0.0000  0.0000  0.0000  0.0000  0.0000  0.0000  0.0000  0.0000  0.0000  0.0000
  0.0000  0.0000  0.0000  0.0000  0.0000  0.0000
H(01A)    3 2    9  18  17 2  3 18 2  1   0  0.488262  0.400960  0.049154 1.0000
  0.034469  0.032047  0.024646 -0.008641 -0.007717  0.006289
  0.9537  0.0000 -0.0050  0.0045  0.1347  0.0541 -0.0024  0.0095  0.0019 -0.0045
  0.0000  0.0000  0.0000  0.0000  0.0000  0.0000  0.0000  0.0000  0.0000  0.0000
  0.0000  0.0000  0.0000  0.0000  0.0000  0.0000
H(05A)    3 2   10  19  14 2  3 19 2  1   0  0.986353  0.409067  0.239212 1.0000
  0.020049  0.034414  0.043313 -0.005817 -0.000582  0.009991
  0.9579  0.0000  0.0024 -0.0184  0.1386  0.0849  0.0024  0.0235  0.0006  0.0169
  0.0000  0.0000  0.0000  0.0000  0.0000  0.0000  0.0000  0.0000  0.0000  0.0000
  0.0000  0.0000  0.0000  0.0000  0.0000  0.0000
H(015)    3 2    5  20  10 2  3 20 2  1   0  1.118019  0.159818  0.373769 1.0000
  0.034777  0.029508  0.019745  0.005354  0.001936 -0.000526
  0.8672  0.0000 -0.0103  0.0372  0.2206  0.1114 -0.0039  0.0016  0.0243  0.0048
  0.0000  0.0000  0.0000  0.0000  0.0000  0.0000  0.0000  0.0000  0.0000  0.0000
  0.0000  0.0000  0.0000  0.0000  0.0000  0.0000
H(013)    3 2    2  21   6 2  3 21 2  1   0  0.672284  0.537666  0.453848 1.0000
  0.030123  0.027518  0.020025  0.000137 -0.001282 -0.001576
  0.8633  0.0000  0.0016  0.0259  0.2131  0.1423  0.0061  0.0354 -0.0034 -0.0303
  0.0000  0.0000  0.0000  0.0000  0.0000  0.0000  0.0000  0.0000  0.0000  0.0000
  0.0000  0.0000  0.0000  0.0000  0.0000  0.0000
H(011)    3 2    4  22   9 2  3 22 2  1   0  0.247605  0.243413  0.158598 1.0000
  0.018527  0.035899  0.023704 -0.001786 -0.002263 -0.005175
  0.8725  0.0000  0.0019  0.0271  0.2095  0.1341  0.0120  0.0208  0.0111  0.0091
  0.0000  0.0000  0.0000  0.0000  0.0000  0.0000  0.0000  0.0000  0.0000  0.0000
  0.0000  0.0000  0.0000  0.0000  0.0000  0.0000
  1  0.991255  1.068801  1.068801  1.068801  1.068801  1.068801
  1  0.990035  0.983109  0.983109  0.983109  0.983109  0.983109
  1  0.991925  1.063208  1.063208  1.063208  1.063208  1.063208
  1  0.990913  0.984561  0.984561  0.984561  0.984561  0.984561
  1  0.989544  1.070173  1.070173  1.070173  1.070173  1.070173
  2  1.006524  0.945652  0.945652  0.945652  0.945652  0.945652
  2  1.008471  0.892392  0.892392  0.892392  0.892392  0.892392
  2  1.008501  0.891737  0.891737  0.891737  0.891737  0.891737
  2  1.005054  0.961033  0.961033  0.961033  0.961033  0.961033
  2  1.010184  0.975252  0.975252  0.975252  0.975252  0.975252
  3  1.208999  1.268880  1.268880  1.268880  1.268880  1.268880
  3  1.190720  1.199065  1.199065  1.199065  1.199065  1.199065
  3  1.196626  1.142468  1.142468  1.142468  1.142468  1.142468
  3  1.208211  1.146948  1.146948  1.146948  1.146948  1.146948
  3  1.195357  1.119730  1.119730  1.119730  1.119730  1.119730
  3  1.207129  1.177914  1.177914  1.177914  1.177914  1.177914
  3  1.210623  1.195868  1.195868  1.195868  1.195868  1.195868
  3  1.205293  1.184037  1.184037  1.184037  1.184037  1.184037
  3  1.201256  1.190538  1.190538  1.190538  1.190538  1.190538
  3  1.213606  1.121326  1.121326  1.121326  1.121326  1.121326
  3  1.191932  1.133148  1.133148  1.133148  1.133148  1.133148
  3  1.171216  1.148386  1.148386  1.148386  1.148386  1.148386
 0.1843E+00 0.0000E+00 0.0000E+00  0.0000E+00  0.0000E+00  0.0000E+00 0.0000E+00
 0.0000E+00
 0.208572E+01
