# Supplementary material for: Solid-state calculations for iterative refinement in quantum crystallography using the multipole model
Source: IUCrJ. 2025 Apr 4;12(Pt 3):322–33. doi: 10.1107/S2052252525002040 (PMC12044847; doi:10.1107/S2052252525002040)
Supplement: Supplementary file 1 [file m-12-00322-sup1.zip › Xylitol/ReCrystal08_def2TZVP_PBE/Xylitol_xd_archive_ReCrystal08_def2TZVP_PBE.cif]

#\#CIF_1.1
 
#  Archive CIF produced by XD routine XDCIF
#  Created on 12-Feb-02  at 13:41:03
#  Using CIFtbx version 2.6.2 16 Jun 1998
 
#  Dictionary name : cif_core.dic
#  Dictionary vers : 2.3
#  Request file    : /hsnfs/users/patzer/CRYSTAL/xd_data/xdcif.dat
#  CIF files read  : fft geo lsm
 
 
data_ReCrystal08_def2TZVP_PBE

_audit_contact_author_address  Kaiser-Wilhelm-Platz 1
_audit_contact_author_email    patzer@kofo.mpg.de
_audit_contact_author_name     'Michael Patzer'
 
_audit_creation_date           '12-Feb-02 T13:41:03-00:00'
_audit_creation_method         'XD routine XDCIF'
_audit_conform_dict_name        cif_core.dic
_audit_conform_dict_version     2.3
_audit_conform_dict_location    ftp://ftp.iucr.org/pub/cif_core.dic
 
#----------------------------------------------------------------------------#
#                   CHEMICAL INFORMATION                                     #
#----------------------------------------------------------------------------#

_chemical_name_systematic               (2R,3r,4S)-Pentane-1,2,3,4,5-pentol
_chemical_name_common                   Xylitol
_chemical_formula_moiety                'C5 H12 O5'
_chemical_formula_analytical            'C5 H12 O5'
_chemical_formula_sum                   'C5 H12 O5'
_chemical_formula_weight                152.146
_chemical_absolute_configuration        unk 
 
#----------------------------------------------------------------------------#
#                   UNIT CELL INFORMATION                                    #
#----------------------------------------------------------------------------#
 
loop_
    _space_group_symop_id
    _space_group_symop_operation_xyz
1 +X,+Y,+Z
2 1/2-X,-Y,1/2+Z
3 -X,1/2+Y,1/2-Z
4 1/2+X,1/2-Y,-Z
 
_cell_length_a                    	8.264(4)
_cell_length_b                     	8.901(2)
_cell_length_c                     	8.9223(14)
_cell_angle_alpha                       90
_cell_angle_beta                        90
_cell_angle_gamma                       90
_cell_volume                            656.3(4)
_cell_formula_units_Z              	4
_cell_measurement_temperature      	122.4(5)
_cell_measurement_reflns_used      	20
#----------------------------------------------------------------------------#
#                   CRYSTAL INFORMATION                                      #
#----------------------------------------------------------------------------#

_exptl_crystal_description         prism
_exptl_crystal_colour              colourless
_exptl_crystal_density_meas        ?
_exptl_crystal_density_method      'not measured'
_exptl_crystal_density_diffrn      1.54
_exptl_crystal_F_000               328
_exptl_transmission_factor_min     ?
_exptl_transmission_factor_max     ?
_exptl_crystal_size_max            0.37
_exptl_crystal_size_mid            0.32
_exptl_crystal_size_min            0.26
 
 
#----------------------------------------------------------------------------#
#                   ABSORPTION CORRECTION                                    #
#----------------------------------------------------------------------------#
 
_exptl_absorpt_coefficient_mu      0.139
_exptl_absorpt_correction_type     none
_exptl_absorpt_correction_T_min    ?
_exptl_absorpt_correction_T_max    ?
_exptl_absorpt_process_details     ?
_exptl_absorpt_special_details     ?
 
#----------------------------------------------------------------------------#
#                   DATA COLLECTION                                          #
#----------------------------------------------------------------------------#
 
_diffrn_ambient_temperature        122.4(5)
_diffrn_radiation_wavelength       0.71073
_diffrn_radiation_type             MoK\a
_diffrn_source                     ?
_diffrn_measurement_device_type    'Enraf Nonius CAD4'
_diffrn_measurement_method         '\w 2\q scans'
_diffrn_detector_area_resol_mean   ?
_diffrn_reflns_number              33102
_diffrn_reflns_av_unetI/netI       ?
_diffrn_reflns_av_R_equivalents    0.0171
_diffrn_reflns_limit_h_min         -20
_diffrn_reflns_limit_h_max         20
_diffrn_reflns_limit_k_min         -21
_diffrn_reflns_limit_k_max         21
_diffrn_reflns_limit_l_min         -21
_diffrn_reflns_limit_l_max         21
_diffrn_reflns_theta_min           3.23
_diffrn_reflns_theta_max           59.940
_diffrn_reflns_theta_full          25.242
_diffrn_measured_fraction_theta_max   1.000
_diffrn_measured_fraction_theta_full   1.000
_diffrn_reflns_Laue_measured_fraction_max  0.986
_diffrn_reflns_Laue_measured_fraction_full  1.0
_diffrn_reflns_point_group_measured_fraction_max  0.544
_diffrn_reflns_point_group_measured_fraction_full  0.601

_computing_data_collection         'Enraf-Nonius Express'
_computing_cell_refinement         'Enraf-Nonius Express'
_computing_data_reduction          'DREADD (Blessing, 1987)'
_computing_structure_solution      'SHELXS-97 (Sheldrick, 1990)'
 
#----------------------------------------------------------------------------#
#                   COMPUTER PROGRAMS USED                                   #
#----------------------------------------------------------------------------#
 
_computing_structure_refinement         'Volkov et al, (2006)'
_computing_molecular_graphics           'Volkov et al, (2006)'
_computing_publication_material         'Volkov et al, (2006)'
 
#----------------------------------------------------------------------------#
#                   REFINEMENT INFORMATION                                   #
#----------------------------------------------------------------------------#
 
_refine_special_details
;
Refinement was performed using the ReCrystal software
based on CRYSTAL17 charge density derived multipolar model parameters

   BASIS SET       : def2-TZVP
   DFT FUNCTIONAL  : PBE
   SHRINK          : 8 8
   Number of Procs : 48
   MAX Num. Cycles : 10

;
_refine_ls_structure_factor_coef        Fsqd
_refine_ls_matrix_type                  full
_refine_ls_weighting_scheme             calc
_refine_ls_weighting_details
;
        calc w2 = 1/[s^2^(Fo^2^)]
;
_refine_ls_extinction_method
                                    'Becker-Coppens type 1 Lorentzian isotropic'
_refine_ls_extinction_expression
;
        Becker, P.J. & Coppens, P. (1974) Acta Cryst., A30, 129-153.
;
_refine_ls_extinction_coef              0.184(7)
_refine_ls_number_reflns                8270
_refine_ls_number_parameters            200
_refine_ls_number_restraints            0
_refine_ls_R_factor_all                 0.023
_refine_ls_R_factor_gt                  0.014
_refine_ls_wR_factor_ref                0.026
_refine_ls_goodness_of_fit_ref          0.662
_refine_ls_shift/su_max                 0
_refine_diff_density_max                0.131
_refine_diff_density_min                -0.153
_refine_diff_density_rms                0.027
 
#----------------------------------------------------------------------------#
#                   ATOMIC TYPES, COORDINATES AND THERMAL PARAMETERS         #
#----------------------------------------------------------------------------#
 
loop_
    _atom_site_label
    _atom_site_fract_x
    _atom_site_fract_y
    _atom_site_fract_z
    _atom_site_U_iso_or_equiv
    _atom_site_occupancy
    _atom_site_symmetry_multiplicity
O(004) 0.770896(14) 0.129590(13) 0.391542(13) 0.012 1 4
O(003) 0.681853(15) 0.431114(13) 0.459881(12) 0.012 1 4
O(002) 0.385232(14) 0.436059(14) 0.317460(13) 0.012 1 4
O(001) 0.321504(14) 0.228797(14) 0.078300(13) 0.012 1 4
O(005) 1.088684(14) 0.205135(15) 0.283869(14) 0.013 1 4
C(003) 0.672311(16) 0.375463(16) 0.310143(15) 0.009 1 4
C(002) 0.499330(16) 0.322886(16) 0.275579(15) 0.009 1 4
C(004) 0.799185(15) 0.251745(16) 0.289937(15) 0.009 1 4
C(001) 0.475399(17) 0.293781(18) 0.109434(16) 0.011 1 4
C(005) 0.968156(17) 0.314781(17) 0.314437(19) 0.012 1 4
H(004) 0.7928(5) 0.2103(5) 0.1758(5) 0.026 1 4
H(003) 0.7024(4) 0.4665(4) 0.2328(4) 0.022 1 4
H(014) 0.7225(5) 0.0527(4) 0.3351(5) 0.025 1 4
H(05B) 0.9787(5) 0.3556(5) 0.4279(5) 0.031 1 4
H(012) 0.3497(5) 0.4168(4) 0.4153(5) 0.031 1 4
H(002) 0.4736(4) 0.2193(4) 0.3374(4) 0.021 1 4
H(01B) 0.5666(5) 0.2171(5) 0.0681(4) 0.03 1 4
H(01A) 0.4883(5) 0.4010(5) 0.0492(4) 0.03 1 4
H(05A) 0.9864(5) 0.4091(5) 0.2392(6) 0.033 1 4
H(015) 1.1180(5) 0.1598(5) 0.3738(5) 0.028 1 4
H(013) 0.6723(5) 0.5377(6) 0.4538(4) 0.026 1 4
H(011) 0.2476(5) 0.2434(5) 0.1586(5) 0.026 1 4
 
loop_
    _atom_site_aniso_label
    _atom_site_aniso_U_11
    _atom_site_aniso_U_22
    _atom_site_aniso_U_33
    _atom_site_aniso_U_23
    _atom_site_aniso_U_13
    _atom_site_aniso_U_12
O(004) 0.01199(4) 0.01112(3) 0.01150(3) 0.00158(3) -0.00163(3) -0.00170(3)
O(003) 0.01337(4) 0.01238(4) 0.00952(3) -0.00044(3) -0.00053(3) -0.00059(3)
O(002) 0.01077(3) 0.01421(4) 0.01158(4) 0.00061(3) 0.00084(3) 0.00304(3)
O(001) 0.00954(3) 0.01639(4) 0.00993(3) -0.00061(3) -0.00075(3) -0.00072(3)
O(005) 0.00934(3) 0.01771(5) 0.01279(4) 0.00175(3) 0.00144(3) 0.00168(3)
C(003) 0.00857(4) 0.01095(4) 0.00857(4) 0.00093(3) -0.00021(3) -0.00024(3)
C(002) 0.00819(4) 0.01119(4) 0.00846(4) 0.00097(3) -0.00017(3) 0.00037(3)
C(004) 0.00814(4) 0.01157(4) 0.00859(4) 0.00061(3) -0.00028(3) -0.00026(3)
C(001) 0.00911(4) 0.01550(5) 0.00867(4) 0.00037(4) 0.00020(3) -0.00044(4)
C(005) 0.00851(4) 0.01257(5) 0.01479(5) 0.00149(4) -0.00006(4) -0.00087(3)
H(004) 0.026(2) 0.029(2) 0.023(2) 0.0045(18) 0.0022(18) 0.0038(16)
H(003) 0.0257(19) 0.0223(19) 0.0168(17) 0.0043(16) 0.0014(15) -0.0023(16)
H(014) 0.029(2) 0.022(2) 0.025(2) -0.0044(18) -0.0010(17) -0.0063(19)
H(05B) 0.030(2) 0.031(2) 0.030(2) -0.012(2) 0.0007(19) 0.0014(18)
H(012) 0.038(3) 0.028(2) 0.027(3) -0.001(2) 0.008(2) 0.003(2)
H(002) 0.0245(19) 0.0191(18) 0.0187(18) 0.0024(16) 0.0010(15) -0.0025(16)
H(01B) 0.022(2) 0.043(3) 0.026(2) -0.010(2) 0.0024(18) 0.000(2)
H(01A) 0.034(2) 0.032(2) 0.025(2) 0.0063(19) -0.0077(17) -0.0086(19)
H(05A) 0.0200(18) 0.034(2) 0.043(3) 0.010(2) -0.0006(18) -0.0058(18)
H(015) 0.035(2) 0.030(2) 0.020(2) -0.0005(18) 0.0019(19) 0.005(2)
H(013) 0.030(2) 0.028(2) 0.020(2) -0.0016(19) -0.0013(17) 0.000(2)
H(011) 0.019(2) 0.036(3) 0.024(2) -0.005(2) -0.0023(19) -0.002(2)
 
 
#----------------------------------------------------------------------------#
#                   MULTIPOLE PARAMETERS                                     #
#----------------------------------------------------------------------------#
 
loop_
    _atom_rho_multipole_atom_label
    _atom_rho_multipole_coeff_Pv
    _atom_rho_multipole_coeff_P00
    _atom_rho_multipole_coeff_P11
    _atom_rho_multipole_coeff_P1-1
    _atom_rho_multipole_coeff_P10
    _atom_rho_multipole_coeff_P20
    _atom_rho_multipole_coeff_P21
    _atom_rho_multipole_coeff_P2-1
    _atom_rho_multipole_coeff_P22
    _atom_rho_multipole_coeff_P2-2
    _atom_rho_multipole_coeff_P30
    _atom_rho_multipole_coeff_P31
    _atom_rho_multipole_coeff_P3-1
    _atom_rho_multipole_coeff_P32
    _atom_rho_multipole_coeff_P3-2
    _atom_rho_multipole_coeff_P33
    _atom_rho_multipole_coeff_P3-3
    _atom_rho_multipole_coeff_P40
    _atom_rho_multipole_coeff_P41
    _atom_rho_multipole_coeff_P4-1
    _atom_rho_multipole_coeff_P42
    _atom_rho_multipole_coeff_P4-2
    _atom_rho_multipole_coeff_P43
    _atom_rho_multipole_coeff_P4-3
    _atom_rho_multipole_coeff_P44
    _atom_rho_multipole_coeff_P4-4
    _atom_rho_multipole_kappa
    _atom_rho_multipole_kappa_prime0
    _atom_rho_multipole_kappa_prime1
    _atom_rho_multipole_kappa_prime2
    _atom_rho_multipole_kappa_prime3
    _atom_rho_multipole_kappa_prime4
    _atom_rho_multipole_radial_slater_n0
    _atom_rho_multipole_radial_slater_zeta0
    _atom_rho_multipole_radial_slater_n1
    _atom_rho_multipole_radial_slater_zeta1
    _atom_rho_multipole_radial_slater_n2
    _atom_rho_multipole_radial_slater_zeta2
    _atom_rho_multipole_radial_slater_n3
    _atom_rho_multipole_radial_slater_zeta3
    _atom_rho_multipole_radial_slater_n4
    _atom_rho_multipole_radial_slater_zeta4
O(004) 6.1969 0 -0.0002 -0.0685 -0.0452 -0.0138 -0.0058 0.0385 0.0716 -0.0054
0.0725 0 -0.0226 0.032 -0.0019 -0.01 -0.0248 0.0284 0.0063 0.0032 0.0018 0.0055
0.0049 -0.0022 0.0006 0.0014 0.991255 1.191932 1.133148 1.133148 1.133148
1.133148 2 4.4974 2 4.4974 2 4.4974 3 4.4974 4 4.4974
O(003) 6.2341 0 0.0081 -0.0721 -0.0375 -0.0095 0.0011 0.0414 0.0746 0.0035
0.0861 -0.0106 -0.0104 0.0295 -0.0269 -0.001 -0.0192 0.0318 -0.0056 -0.0111
0.002 -0.0085 0.0001 0.0014 -0.0039 -0.0012 0.990035 1.171216 1.148386 1.148386
1.148386 1.148386 2 4.4974 2 4.4974 2 4.4974 3 4.4974 4 4.4974
O(002) 6.1956 0 -0.0007 -0.0711 -0.0425 -0.0188 0.0025 0.0371 0.0676 -0.0028
0.0901 0.004 -0.0251 0.048 0.0076 -0.0056 -0.025 0.0368 -0.0044 -0.0075 0.0127
0.0078 -0.0031 -0.0009 0.0026 0.0024 0.991925 1.063208 1.063208 1.063208
1.063208 1.063208 2 4.4974 2 4.4974 2 4.4974 3 4.4974 4 4.4974
O(001) 6.2373 0 -0.0035 -0.0857 -0.0378 -0.0103 0.0062 0.0503 0.0743 0.0102
0.094 0.0047 -0.021 0.0308 -0.0045 0.0048 -0.0413 0.0385 0.0004 -0.0072 0.007
0.0005 -0.0042 -0.0064 -0.0014 -0.0066 0.990913 0.984561 0.984561 0.984561
0.984561 0.984561 2 4.4974 2 4.4974 2 4.4974 3 4.4974 4 4.4974
O(005) 6.2825 0 -0.0074 -0.0703 -0.0332 -0.0041 -0.0024 0.0399 0.0683 0.0046
0.0774 -0.0049 -0.0093 0.037 0.0056 -0.001 -0.0229 0.027 0.0005 -0.0027 -0.0019
0.0032 -0.0022 0.0137 0.0054 -0.0003 0.989544 1.070173 1.070173 1.070173
1.070173 1.070173 2 4.4974 2 4.4974 2 4.4974 3 4.4974 4 4.4974
C(003) 3.9425 0 -0.0068 -0.0384 0.0195 0.041 0.0058 0.0382 0.0549 0.0043 0.2645
0.0243 -0.0041 0.0291 -0.0211 -0.0133 -0.2167 0.073 -0.0023 0.0302 0.0142 0.0129
0.0165 0.087 0.0013 -0.0064 1.006524 0.945652 0.945652 0.945652 0.945652
0.945652 2 3.1303 2 3.1303 2 3.1303 3 3.1303 4 3.1303
C(002) 3.945 0 -0.0139 -0.0735 0.0313 0.0568 0.0092 0.0591 0.064 -0.0009 0.3258
-0.0011 0.01 0.0026 0.0133 -0.0058 -0.239 0.0896 -0.0036 0.008 0.0021 0.0059
0.0097 0.0977 0.0064 0.0216 1.008471 0.892392 0.892392 0.892392 0.892392
0.892392 2 3.1303 2 3.1303 2 3.1303 3 3.1303 4 3.1303
C(004) 3.9742 0 0.008 -0.077 0.0407 0.0616 -0.0147 0.0588 0.0709 -0.0025 0.3147
0.0145 -0.0021 0.0326 0.0144 0.0221 -0.2408 0.0969 0.0071 0.026 0.0033 0.0082
0.001 0.1115 0.0178 -0.013 1.008501 0.891737 0.891737 0.891737 0.891737 0.891737
2 3.1303 2 3.1303 2 3.1303 3 3.1303 4 3.1303
C(001) 4.0004 0 -0.0335 0.0481 0.036 0.067 0.0389 -0.0265 -0.0489 0.0491 0.2935
-0.015 0.0057 -0.0082 0.0087 -0.0041 -0.2231 0.0623 0.0179 0.0071 -0.0055
-0.0006 -0.0008 0.0857 0.0098 -0.023 1.005054 0.961033 0.961033 0.961033
0.961033 0.961033 2 3.1303 2 3.1303 2 3.1303 3 3.1303 4 3.1303
C(005) 3.8551 0 -0.0462 0.0388 0.0347 0.0525 0.0391 -0.0563 -0.0537 0.0492
0.2683 0.0173 -0.0081 -0.006 0.0366 0.0118 -0.2156 0.0567 0.0213 0.0013 0.0036
-0.0019 0.0157 0.0916 0.0173 0.0045 1.010184 0.975252 0.975252 0.975252 0.975252
0.975252 2 3.1303 2 3.1303 2 3.1303 3 3.1303 4 3.1303
H(004) 0.9439 0 0.0063 -0.0102 0.1359 0.0526 0.0041 -0.008 -0.0084 0.009 0 0 0 0
0 0 0 0 0 0 0 0 0 0 0 0 1.208999 1.26888 1.26888 1.26888 1.26888 1.26888 0
1.9154 1 1.9154 2 1.9154 3 1.9154 4 1.9154
H(003) 1.0109 0 -0.0029 -0.001 0.164 0.0826 -0.0045 -0.031 0.0005 -0.0016 0 0 0
0 0 0 0 0 0 0 0 0 0 0 0 0 1.19072 1.199065 1.199065 1.199065 1.199065 1.199065 0
1.9154 1 1.9154 2 1.9154 3 1.9154 4 1.9154
H(014) 0.9086 0 0.0042 0.0062 0.231 0.1643 -0.0116 0.011 0.0299 0.0112 0 0 0 0 0
0 0 0 0 0 0 0 0 0 0 0 1.196626 1.142468 1.142468 1.142468 1.142468 1.142468 0
1.9154 1 1.9154 2 1.9154 3 1.9154 4 1.9154
H(05B) 0.9824 0 0.0025 -0.0044 0.1462 0.0746 0.002 0.0155 0.0154 0.0007 0 0 0 0
0 0 0 0 0 0 0 0 0 0 0 0 1.208211 1.146948 1.146948 1.146948 1.146948 1.146948 0
1.9154 1 1.9154 2 1.9154 3 1.9154 4 1.9154
H(012) 0.8853 0 -0.0162 0.0315 0.2393 0.1683 0.0072 0.0285 0.0094 0.0075 0 0 0 0
0 0 0 0 0 0 0 0 0 0 0 0 1.195357 1.11973 1.11973 1.11973 1.11973 1.11973 0
1.9154 1 1.9154 2 1.9154 3 1.9154 4 1.9154
H(002) 0.9492 0 -0.0006 -0.0022 0.1616 0.0753 0.0077 0.0013 0.0042 0.013 0 0 0 0
0 0 0 0 0 0 0 0 0 0 0 0 1.207129 1.177914 1.177914 1.177914 1.177914 1.177914 0
1.9154 1 1.9154 2 1.9154 3 1.9154 4 1.9154
H(01B) 0.9415 0 0.012 -0.0114 0.1414 0.0628 -0.0029 -0.0168 -0.0039 -0.0089 0 0
0 0 0 0 0 0 0 0 0 0 0 0 0 0 1.210623 1.195868 1.195868 1.195868 1.195868
1.195868 0 1.9154 1 1.9154 2 1.9154 3 1.9154 4 1.9154
H(01A) 0.9537 0 -0.005 0.0045 0.1347 0.0541 -0.0024 0.0095 0.0019 -0.0045 0 0 0
0 0 0 0 0 0 0 0 0 0 0 0 0 1.205293 1.184037 1.184037 1.184037 1.184037 1.184037
0 1.9154 1 1.9154 2 1.9154 3 1.9154 4 1.9154
H(05A) 0.9579 0 0.0024 -0.0184 0.1386 0.0849 0.0024 0.0235 0.0006 0.0169 0 0 0 0
0 0 0 0 0 0 0 0 0 0 0 0 1.201256 1.190538 1.190538 1.190538 1.190538 1.190538 0
1.9154 1 1.9154 2 1.9154 3 1.9154 4 1.9154
H(015) 0.8672 0 -0.0103 0.0372 0.2206 0.1114 -0.0039 0.0016 0.0243 0.0048 0 0 0
0 0 0 0 0 0 0 0 0 0 0 0 0 1.213606 1.121326 1.121326 1.121326 1.121326 1.121326
0 1.9154 1 1.9154 2 1.9154 3 1.9154 4 1.9154
H(013) 0.8633 0 0.0016 0.0259 0.2131 0.1423 0.0061 0.0354 -0.0034 -0.0303 0 0 0
0 0 0 0 0 0 0 0 0 0 0 0 0 1.191932 1.133148 1.133148 1.133148 1.133148 0(4) 0
1.9154 1 1.9154 2 1.9154 3 1.9154 4 1.9154
H(011) 0.8725 0 0.0019 0.0271 0.2095 0.1341 0.012 0.0208 0.0111 0.0091 0 0 0 0 0
0 0 0 0 0 0 0 0 0 0 0 1.171216 1.148386 1.148386 1.148386 1.148386 1(4) 0 1.9154
1 1.9154 2 1.9154 3 1.9154 4 1.9154
 
loop_
    _atom_local_axes_atom_label
    _atom_local_axes_atom0
    _atom_local_axes_ax1
    _atom_local_axes_atom1
    _atom_local_axes_atom2
    _atom_local_axes_ax2
O(004) H(014) Z O(004) C(004) Y
O(003) H(013) Z O(003) C(003) Y
O(002) H(012) Z O(002) C(002) Y
O(001) H(011) Z O(001) C(001) Y
O(005) H(015) Z O(005) C(005) Y
C(003) H(003) Z C(003) O(003) Y
C(002) H(002) Z C(002) O(002) Y
C(004) H(004) Z C(004) O(004) Y
C(001) H(01B) Z C(001) H(01A) Y
C(005) H(05B) Z C(005) H(05A) Y
H(004) C(004) Z H(004) O(004) Y
H(003) C(003) Z H(003) O(003) Y
H(014) O(004) Z H(014) C(004) Y
H(05B) C(005) Z H(05B) H(05A) Y
H(012) O(002) Z H(012) C(002) Y
H(002) C(002) Z H(002) O(002) Y
H(01B) C(001) Z H(01B) H(01A) Y
H(01A) C(001) Z H(01A) H(01B) Y
H(05A) C(005) Z H(05A) H(05B) Y
H(015) O(005) Z H(015) C(005) Y
H(013) O(003) Z H(013) C(003) Y
H(011) O(001) Z H(011) C(001) Y
 
 
#----------------------------------------------------------------------------#
#                   MOLECULAR GEOMETRY                                       #
#----------------------------------------------------------------------------#
 
loop_
    _geom_bond_atom_site_label_1
    _geom_bond_atom_site_label_2
    _geom_bond_distance
    _geom_bond_site_symmetry_1
    _geom_bond_site_symmetry_2
    _geom_bond_publ_flag
O(004) H(014) 0.939(4) 1_555 1_555 yes
O(003) C(003) 1.42702(17) 1_555 1_555 yes
O(003) H(013) 0.953(5) 1_555 1_555 yes
O(002) C(002) 1.42950(18) 1_555 1_555 yes
O(002) H(012) 0.937(5) 1_555 1_555 yes
O(001) C(001) 1.42449(18) 1_555 1_555 yes
O(001) H(011) 0.950(5) 1_555 1_555 yes
O(005) C(005) 1.42091(19) 1_555 1_555 yes
O(005) H(015) 0.930(5) 1_555 1_555 yes
C(003) C(002) 1.53546(19) 1_555 1_555 yes
C(003) C(004) 1.53118(19) 1_555 1_555 yes
C(002) C(001) 1.51775(19) 1_555 1_555 yes
C(004) C(005) 1.52068(19) 1_555 1_555 yes
C(004) H(004) 1.084(4) 1_555 1_555 yes
C(001) H(01B) 1.081(4) 1_555 1_555 yes
C(001) H(01A) 1.100(4) 1_555 1_555 yes
C(002) H(002) 1.095(4) 1_555 1_555 yes
C(003) H(003) 1.093(4) 1_555 1_555 yes 
C(005) H(05B) 1.079(4) 1_555 1_555 yes
C(005) H(05A) 1.085(5) 1_555 1_555 yes
 
loop_
    _geom_angle_atom_site_label_1
    _geom_angle_atom_site_label_2
    _geom_angle_atom_site_label_3
    _geom_angle
    _geom_angle_site_symmetry_1
    _geom_angle_site_symmetry_2
    _geom_angle_site_symmetry_3
    _geom_angle_publ_flag
C(003) O(003) H(013) 106.7(2) 1_555 1_555 1_555 yes
C(002) O(002) H(012) 108.7(2) 1_555 1_555 1_555 yes
C(001) O(001) H(011) 111.8(2) 1_555 1_555 1_555 yes
C(005) O(005) H(015) 108.4(3) 1_555 1_555 1_555 yes
O(003) C(003) C(002) 110.198(11) 1_555 1_555 1_555 yes
O(003) C(003) C(004) 108.786(11) 1_555 1_555 1_555 yes
C(002) C(003) C(004) 113.245(11) 1_555 1_555 1_555 yes
O(002) C(002) C(003) 110.293(12) 1_555 1_555 1_555 yes
O(002) C(002) C(001) 106.836(11) 1_555 1_555 1_555 yes
C(003) C(002) C(001) 111.684(11) 1_555 1_555 1_555 yes
C(003) C(004) C(005) 110.273(12) 1_555 1_555 1_555 yes
C(003) C(004) H(004) 108.8(2) 1_555 1_555 1_555 yes
C(005) C(004) H(004) 107.8(2) 1_555 1_555 1_555 yes
O(001) C(001) C(002) 112.092(11) 1_555 1_555 1_555 yes
O(001) C(001) H(01B) 107.4(2) 1_555 1_555 1_555 yes
C(002) C(001) H(01B) 110.5(2) 1_555 1_555 1_555 yes
O(005) C(005) C(004) 111.264(13) 1_555 1_555 1_555 yes
O(005) C(005) H(05B) 110.8(2) 1_555 1_555 1_555 yes
O(005) C(005) H(05A) 108.4(2) 1_555 1_555 1_555 yes
C(004) C(005) H(05B) 109.5(2) 1_555 1_555 1_555 yes
C(004) C(005) H(05A) 108.9(2) 1_555 1_555 1_555 yes
H(05B) C(005) H(05A) 108.0(4) 1_555 1_555 1_555 yes
 
